# Supplementary material for: Functional and epigenetic phenotypes of humans and mice with DNMT3A Overgrowth Syndrome
Source: Nat Commun. 2021 Jul 27;12:4549. doi: 10.1038/s41467-021-24800-7 (PMC8316576; doi:10.1038/s41467-021-24800-7)
Supplement: Supplementary file 4 — Supplementary Data 1 [file 41467_2021_24800_MOESM4_ESM.xlsx]

## Sheet: Figures
Figures associated with data
1c
1d
1e
1f
1g
Supplemental 2h

## Sheet: dmrs.annot.summarized
dmr.id	chromosome	start	end	closest_gene	islands	shores	shelves	genes	enhancers	promoters	tss	size	H_KA.867535.WGBS_867535_pt.2_sibling	TWGB.NM031615A_PB.Swift_WGBS_4_NM12	TWGB.NM080715_PB.Swift_WGBS_8_NM16	TWGB.NM111815_PB.Swift_WGBS_9_NM17	TWGB.NM12214_PB.Swift_WGBS_1_NM1g	TWGB.NM121514_PB.Swift_WGBS_3_NM10	TWGB.NM031615B_PB.Swift_WGBS_5_NM13	H_KA.978897.WGBS_978897_pt.1_sib	TWGB.NM031615C_PB.Swift_WGBS_6_NM14	TWGB.NM081015_PB.Swift_WGBS_7_NM15	TWGB.NM073115_PB.Swift_WGBS_2_NM4g	TWGB.ND.030418.3.PB	TWGB.ND.030418.1.PB	TWGB.ND.030418.2.PB	TWGB.ND.030418.4.PB	H_KA.154605.WGBS_154605_pt.2_diagnosis	H_KA.624400.WGBS_624400_pt.1_diagnosis	H_KA.894912.TBRS.3.PB	TWGB.723972.WGBS_TBRS_9_2nd_Lib	TWGB.511909.PB	TWGB.518693.WGBS_TBRS_10_2nd_Lib	TWGB.930075.TBRS.8	TWGB.786396.WGBS_TBRS.11_786396	TWGB.411168.PB	TWGB.228211.PB	TWGB.295041.TBRS.7
chr1_1034563_1034983	chr1	1034563	1034983	AGRN	1	1	0	1	0	1	0	420	0.543326	0.600236	0.435089	0.536125	0.69513	0.498485	0.571609	0.652525	0.525469	0.702455	0.696429	0.534969	0.627525	0.525902	0.77716	0.0585938	0.0940818	0.0972094	0.420456	0.436777	0.471861	0.45679	0.323659	0.347354	0.320953	0.351533
chr1_104073205_104073431	chr1	104073205	104073431	AMY1C	0	0	0	0	0	1	0	226	0.874291	0.941667	0.93	0.808333	0.939881	0.92381	0.952727	0.866667	0.816667	0.913929	0.98	0.975	0.896703	0.939167	0.912778	0.616589	0.66246	0.696795	0.881587	0.807024	0.948214	0.924048	0.8	0.90119	0.847421	0.801398
chr1_10639284_10639779	chr1	10639284	10639779	CASZ1	1	0	0	1	0	1	0	495	0.623247	0.76228	0.818807	0.927597	0.83396	0.702121	0.730563	0.8819	0.759156	0.865152	0.851691	0.790505	0.630366	0.760424	0.673268	0.191865	0.188126	0.356174	0.660828	0.60992	0.611934	0.746505	0.465481	0.591284	0.661605	0.491626
chr1_10648976_10649391	chr1	10648976	10649391	CASZ1	0	1	0	1	0	0	0	415	0.916631	0.84329	0.915242	0.875758	0.913871	0.915306	0.905303	0.92381	0.888709	0.969264	0.856277	0.988095	0.765945	0.943996	0.965909	0.681419	0.538669	0.629221	0.834235	0.90995	0.778338	0.88346	0.940476	0.686466	0.806259	0.706513
chr1_10704008_10704868	chr1	10704008	10704868	CASZ1	1	1	0	1	0	0	0	860	0.881633	0.916043	0.852454	0.770478	0.877056	0.716521	0.720452	0.721845	0.911789	0.785598	0.750307	0.842824	0.805742	0.79556	0.796955	0.188819	0.156442	0.330341	0.65626	0.382592	0.752954	0.567537	0.439754	0.557677	0.508388	0.584647
chr1_10735303_10735635	chr1	10735303	10735635	CASZ1	0	0	0	1	0	0	0	332	0.494841	0.447619	0.63	0.4	0.64754	0.611429	0.545556	0.573935	0.501746	0.521684	0.586984	0.530079	0.368571	0.553125	0.48381	0.158285	0.132489	0.179683	0.525368	0.342937	0.432318	0.273889	0.434127	0.307753	0.366364	0.288606
chr1_10829485_10830530	chr1	10829485	10830530	CASZ1	0	0	0	0	0	0	0	1045	0.686909	0.529757	0.630745	0.675435	0.670557	0.561149	0.669591	0.715801	0.605761	0.700045	0.708772	0.631955	0.687013	0.593322	0.602726	0.277478	0.405421	0.364083	0.546187	0.470135	0.477459	0.605314	0.543773	0.330078	0.407035	0.457583
chr1_10860029_10860854	chr1	10860029	10860854	CASZ1	0	0	0	0	0	0	0	825	0.74161	0.649965	0.747669	0.798088	0.745238	0.643878	0.693311	0.675507	0.75119	0.586933	0.716478	0.712698	0.803912	0.725567	0.643084	0.426387	0.296613	0.383767	0.535818	0.545983	0.612829	0.596483	0.636598	0.544148	0.580853	0.610976
chr1_108876122_108876553	chr1	108876122	108876553	AL449266.1,GPSM2	0	1	0	2	0	1	0	431	0.93286	0.841592	0.800298	0.831101	0.93006	0.79193	0.834747	0.905903	0.878869	0.901662	0.769494	0.925	0.87686	0.833605	0.733841	0.586294	0.555085	0.426899	0.718494	0.781937	0.77624	0.826042	0.654229	0.594406	0.73006	0.667213
chr1_10889077_10890134	chr1	10889077	10890134	C1orf127	1	1	0	0	0	0	0	1057	0.714813	0.768838	0.79978	0.70722	0.724925	0.729437	0.83204	0.77529	0.824547	0.709293	0.81056	0.779578	0.717254	0.680684	0.696296	0.427552	0.366972	0.388237	0.636365	0.583925	0.556268	0.678737	0.540967	0.578319	0.49878	0.595852
chr1_10900804_10901438	chr1	10900804	10901438	C1orf127	0	0	0	0	0	0	0	634	0.871755	0.919298	0.948909	0.825714	0.890608	0.9175	0.929306	0.885357	0.890417	0.918929	0.908838	0.878929	0.813934	0.892321	0.815	0.556687	0.574878	0.544702	0.850073	0.814476	0.917734	0.840393	0.855234	0.831688	0.876169	0.868032
chr1_112462039_112462583	chr1	112462039	112462583	CTTNBP2NL	0	0	1	1	0	0	0	544	0.890079	0.91504	0.679069	0.746053	0.837343	0.786654	0.882623	0.832929	0.787515	0.855201	0.952193	0.895556	0.825807	0.846398	0.863426	0.441259	0.304962	0.419181	0.867097	0.791705	0.638596	0.528697	0.809034	0.621371	0.779898	0.562922
chr1_112509590_112510640	chr1	112509590	112510640	WNT2B	1	1	0	1	0	1	0	1050	0.547573	0.470086	0.520753	0.583871	0.520077	0.519301	0.595238	0.517239	0.509946	0.532719	0.609677	0.624167	0.484233	0.468862	0.576984	0.146234	0.199682	0.275458	0.381403	0.411849	0.416522	0.500866	0.487526	0.478631	0.485826	0.445049
chr1_112711055_112711985	chr1	112711055	112711985	AL603832.3,PPM1J	0	0	1	2	0	0	2	930	0.576909	0.51704	0.579497	0.595745	0.634854	0.658069	0.806678	0.721005	0.765527	0.763378	0.73847	0.67478	0.780588	0.682001	0.615079	0.29382	0.295452	0.401377	0.387308	0.365764	0.498633	0.467717	0.328066	0.458201	0.444247	0.465143
chr1_11357302_11357517	chr1	11357302	11357517	UBIAD1	0	0	0	0	0	0	0	215	0.814594	0.853181	0.746384	0.72619	0.78373	0.680159	0.864815	0.791785	0.805776	0.904101	0.85873	0.722222	0.812626	0.747086	0.783333	0.350737	0.215773	0.340344	0.724447	0.622855	0.603483	0.778836	0.613757	0.763228	0.710758	0.650259
chr1_11458893_11459526	chr1	11458893	11459526	DISP3	0	0	0	0	0	0	0	633	0.595752	0.631704	0.53268	0.623016	0.625497	0.593452	0.585854	0.395972	0.573876	0.606045	0.587478	0.464153	0.442962	0.489021	0.302924	0.152136	0.194951	0.157167	0.495073	0.232129	0.414419	0.389905	0.366071	0.31936	0.309591	0.423171
chr1_115478877_115479471	chr1	115478877	115479471	NGF	0	0	0	0	0	0	0	594	0.689827	0.760552	0.577292	0.661404	0.650567	0.429841	0.777249	0.505764	0.706516	0.664119	0.570707	0.605	0.758383	0.735783	0.637434	0.111384	0.20507	0.288199	0.45873	0.384303	0.573611	0.59697	0.492611	0.29269	0.578118	0.496659
chr1_115564316_115564576	chr1	115564316	115564576	VANGL1	0	0	0	0	0	1	0	260	0.362351	0.376091	0.396892	0.275303	0.264385	0.368116	0.436154	0.364583	0.542361	0.420416	0.518333	0.3575	0.415682	0.278711	0.265406	0.176451	0.106587	0.144554	0.272482	0.123674	0.394246	0.37313	0.271517	0.285923	0.206086	0.296635
chr1_1162606_1163112	chr1	1162606	1163112	TTLL10	1	1	0	0	0	1	0	506	0.554167	0.766216	0.757576	0.713205	0.784066	0.821264	0.772609	0.774573	0.762626	0.737778	0.774082	0.719697	0.731982	0.511975	0.673651	0.0633929	0.139286	0.120833	0.586774	0.377991	0.516565	0.426961	0.418075	0.41628	0.434464	0.426143
chr1_1164561_1165204	chr1	1164561	1165204	TTLL10	1	0	0	0	0	1	0	643	0.718374	0.713782	0.923392	0.828667	0.875946	0.72101	0.890414	0.755235	0.811536	0.892163	0.819194	0.835714	0.841057	0.758518	0.83941	0.411202	0.280213	0.41193	0.819946	0.431436	0.724123	0.718827	0.624624	0.470021	0.686084	0.645423
chr1_119896391_119896705	chr1	119896391	119896705	ADAM30	1	1	0	1	0	0	1	314	0.516774	0.713561	0.758868	0.649901	0.756083	0.731597	0.725926	0.680531	0.800971	0.761744	0.811111	0.659524	0.730175	0.580594	0.775556	0.413017	0.224124	0.278175	0.592876	0.494855	0.505076	0.652139	0.591498	0.661706	0.594544	0.587635
chr1_1200314_1200771	chr1	1200314	1200771	TTLL10	0	1	0	0	0	1	0	457	0.747892	0.890079	0.841534	0.656944	0.752941	0.644444	0.676361	0.704815	0.779613	0.839749	0.797619	0.694444	0.658444	0.711785	0.616667	0.337085	0.225926	0.254423	0.723771	0.496892	0.490741	0.710714	0.547178	0.636574	0.659836	0.659445
chr1_1309470_1309736	chr1	1309470	1309736	ACAP3,PUSL1	1	0	0	2	0	1	0	266	0.647579	0.852564	0.835965	0.689425	0.87963	0.543155	0.77381	0.771515	0.733234	0.700952	0.717143	0.7125	0.712838	0.658131	0.8	0.144023	0.197639	0.221006	0.585794	0.396321	0.534603	0.539474	0.640758	0.515171	0.601035	0.612545
chr1_1426002_1426353	chr1	1426002	1426353	TMEM88B	1	1	0	1	0	0	1	351	0.331122	0.469067	0.242063	0.365595	0.519123	0.295692	0.349206	0.355561	0.520446	0.434694	0.55303	0.440196	0.492738	0.53349	0.473452	0.0816739	0.0277778	0.160714	0.146032	0.229764	0.305782	0.454821	0.178571	0.232449	0.450907	0.157895
chr1_1462627_1462929	chr1	1462627	1462929	ATAD3C	0	1	0	1	0	1	0	302	0.742064	0.819567	0.591575	0.783569	0.769414	0.685165	0.832601	0.739802	0.799414	0.772766	0.720563	0.519444	0.848291	0.761861	0.765385	0.512103	0.490419	0.524747	0.710379	0.324025	0.829487	0.624512	0.692308	0.590182	0.750211	0.640343
chr1_148145920_148146733	chr1	148145920	148146733	NBPF11	1	1	0	1	0	1	0	813	0.933468	0.95471	0.984848	1	0.97673	0.923077	0.960526	0.965179	0.94375	0.988248	0.906977	0.988235	0.940972	0.954242	0.858974	0.465538	0.40625	0.59434	0.903571	0.804403	0.98	0.85679	0.941304	0.774101	0.752957	0.839084
chr1_148317364_148317978	chr1	148317364	148317978	PPIAL4G	1	2	0	0	0	1	0	614	0.627473	0.63619	0.581669	0.668893	0.7127	0.56576	0.51028	0.620355	0.630701	0.605416	0.6062	0.606141	0.579684	0.579993	0.445859	0.10703	0.118683	0.231156	0.333337	0.174726	0.208935	0.436162	0.345392	0.21811	0.329443	0.305688
chr1_148353237_148354951	chr1	148353237	148354951	PPIAL4G	1	2	0	0	0	1	0	1714	0.406856	0.321922	0.369315	0.287889	0.430155	0.387557	0.419763	0.37392	0.282795	0.42266	0.415802	0.405754	0.453024	0.388016	0.559644	0.0800396	0.0882862	0.105572	0.174233	0.168098	0.254204	0.195588	0.265549	0.104736	0.180404	0.211725
chr1_149936420_149937157	chr1	149936420	149937157	MTMR11	0	0	0	1	0	1	1	737	0.702986	0.909804	0.788889	0.742039	0.769231	0.581374	0.762424	0.775298	0.727083	0.868954	0.736275	0.67535	0.714233	0.665663	0.87753	0.300163	0.320635	0.297899	0.59065	0.341667	0.787908	0.696795	0.35746	0.443254	0.723786	0.524691
chr1_150476253_150476930	chr1	150476253	150476930	RPRD2	0	0	0	1	0	0	0	677	0.858455	0.934524	0.873526	0.897372	0.913492	0.899245	0.888797	0.841936	0.882112	0.853741	0.902381	0.729762	0.752579	0.74572	0.841149	0.426365	0.399832	0.432829	0.740433	0.654594	0.784693	0.722279	0.569118	0.687101	0.680607	0.521815
chr1_150975462_150975628	chr1	150975462	150975628	CERS2	1	1	0	0	0	1	0	166	0.732143	0.774306	0.771549	0.760417	0.687004	0.700794	0.710483	0.775761	0.60331	0.613095	0.592692	0.769444	0.761995	0.586294	0.662798	0.251157	0.205454	0.288215	0.469628	0.405335	0.533343	0.483333	0.308937	0.409413	0.254672	0.387189
chr1_151328150_151328471	chr1	151328150	151328471	PI4KB	1	1	0	0	0	1	0	321	0.461111	0.314562	0.393449	0.262374	0.590265	0.326772	0.407824	0.409365	0.386852	0.444418	0.387407	0.26246	0.466178	0.420588	0.513228	0.064652	0.0804196	0.114626	0.135891	0.138201	0.229418	0.200188	0.082381	0.174079	0.150166	0.175687
chr1_151613453_151613932	chr1	151613453	151613932	SNX27	0	1	0	1	0	1	0	479	0.629067	0.858242	0.780754	0.693122	0.9	0.722222	0.645833	0.632842	0.660714	0.722475	0.83254	0.703704	0.636233	0.633472	0.551282	0.163831	0.176954	0.313919	0.392491	0.347175	0.528205	0.427778	0.462963	0.503089	0.700183	0.562036
chr1_152035607_152035991	chr1	152035607	152035991	S100A11	0	1	0	1	0	1	0	384	0.367298	0.303452	0.361243	0.330093	0.486326	0.224588	0.39819	0.291763	0.289495	0.421678	0.405341	0.373347	0.396627	0.357316	0.285577	0.0712121	0.00694444	0.107563	0.262585	0.197344	0.329837	0.27996	0.24504	0.17894	0.251091	0.236084
chr1_15324769_15325152	chr1	15324769	15325152	FHAD1	0	0	0	1	0	0	0	383	0.879487	0.873515	0.836447	0.887821	0.897436	0.933761	0.966667	0.797844	0.830311	0.782323	0.820696	0.77662	0.691148	0.82436	0.790568	0.523465	0.443843	0.580357	0.613811	0.635646	0.675031	0.795788	0.663129	0.672844	0.68383	0.652556
chr1_153790041_153790837	chr1	153790041	153790837	GATAD2B	0	0	0	1	0	1	0	796	0.673919	0.798129	0.747946	0.59736	0.730952	0.765455	0.736053	0.684826	0.863512	0.698861	0.759713	0.518703	0.677033	0.563771	0.560526	0.282873	0.220314	0.206502	0.472382	0.33849	0.426234	0.434354	0.387536	0.275639	0.434184	0.473118
chr1_153880716_153882073	chr1	153880716	153882073	GATAD2B	0	0	0	1	0	0	0	1357	0.349152	0.524206	0.538072	0.358804	0.634375	0.49622	0.521429	0.439599	0.505109	0.492873	0.516689	0.496062	0.393196	0.301932	0.388889	0.14469	0.151833	0.103404	0.31725	0.189	0.172974	0.21284	0.229373	0.195131	0.257916	0.247422
chr1_155069981_155070705	chr1	155069981	155070705	AL691442.1	0	1	0	1	0	1	0	724	0.723399	0.659307	0.706585	0.709065	0.792315	0.738199	0.64148	0.576984	0.597012	0.601496	0.716424	0.6	0.493795	0.633099	0.721032	0.153131	0.113021	0.258333	0.635805	0.419061	0.428447	0.641667	0.619818	0.449877	0.517551	0.571103
chr1_155071445_155072010	chr1	155071445	155072010	AL691442.1	1	1	0	1	0	1	0	565	0.466667	0.699534	0.742093	0.508454	0.626136	0.606044	0.651592	0.508066	0.740269	0.745342	0.72755	0.672774	0.60409	0.627545	0.613492	0.280883	0.281998	0.354971	0.525725	0.383051	0.557611	0.38913	0.544073	0.476561	0.537661	0.509972
chr1_155126073_155126705	chr1	155126073	155126705	EFNA1	1	0	0	0	0	1	0	632	0.43378	0.603401	0.60943	0.531622	0.499242	0.42125	0.598251	0.536722	0.444215	0.606522	0.532213	0.629825	0.627941	0.448221	0.415232	0.0922736	0.104859	0.156022	0.33736	0.162192	0.285602	0.287804	0.289546	0.220767	0.255026	0.23766
chr1_155129548_155130309	chr1	155129548	155130309	EFNA1	0	1	1	1	0	1	0	761	0.324649	0.475691	0.358757	0.49081	0.494486	0.448299	0.587255	0.374074	0.355033	0.370141	0.369444	0.316917	0.40143	0.318462	0.318045	0.118084	0.0601504	0.101796	0.220503	0.184346	0.289267	0.234524	0.224833	0.269779	0.347201	0.26135
chr1_155321273_155322448	chr1	155321273	155322448	RUSC1	0	1	0	1	0	1	0	1175	0.744305	0.795555	0.835618	0.750543	0.799856	0.685704	0.768167	0.793038	0.77538	0.727917	0.793931	0.718983	0.726154	0.761394	0.76982	0.467901	0.477349	0.534032	0.686652	0.544016	0.686324	0.764411	0.596815	0.66979	0.682191	0.659682
chr1_155598839_155600266	chr1	155598839	155600266	MSTO1	0	0	0	0	0	0	0	1427	0.536452	0.447142	0.566851	0.359683	0.522869	0.416389	0.49376	0.385424	0.370463	0.53599	0.458903	0.541709	0.373935	0.440312	0.332728	0.157013	0.194299	0.215882	0.453761	0.257799	0.317261	0.426349	0.306497	0.251167	0.272648	0.351277
chr1_156060777_156061357	chr1	156060777	156061357	RAB25	0	0	0	1	0	1	1	580	0.89841	0.92	0.890952	0.81881	0.807576	0.78381	0.881944	0.86677	0.839577	0.757143	0.802721	0.782051	0.759206	0.779444	0.746429	0.401243	0.411819	0.571058	0.72619	0.623177	0.818561	0.780281	0.775085	0.655616	0.775423	0.824804
chr1_156076111_156077474	chr1	156076111	156077474	MEX3A	1	1	0	1	0	1	0	1363	0.644746	0.684202	0.625045	0.529839	0.731077	0.561762	0.647791	0.501171	0.729445	0.696567	0.656967	0.560542	0.490406	0.475084	0.49546	0.151441	0.142525	0.235038	0.539043	0.362088	0.558953	0.452323	0.426217	0.43436	0.450298	0.418794
chr1_156083469_156083849	chr1	156083469	156083849	LMNA	0	1	0	1	0	1	0	380	0.821732	0.790336	0.800724	0.877976	0.703501	0.742507	0.758906	0.740803	0.722237	0.732056	0.73436	0.715546	0.75848	0.690459	0.829293	0.287974	0.232921	0.396849	0.685271	0.519343	0.536858	0.534314	0.412465	0.519365	0.7	0.594418
chr1_156390537_156391894	chr1	156390537	156391894	RHBG	0	1	1	0	0	0	0	1357	0.892007	0.874744	0.871892	0.893061	0.904524	0.864001	0.878501	0.835787	0.856845	0.845799	0.819888	0.918936	0.841048	0.854534	0.895098	0.531822	0.554615	0.699394	0.77761	0.808264	0.802577	0.80085	0.777223	0.746698	0.750694	0.802019
chr1_156690383_156691817	chr1	156690383	156691817	CRABP2	0	0	0	0	0	3	0	1434	0.491046	0.650886	0.480435	0.466305	0.502294	0.589452	0.659053	0.498611	0.625893	0.505527	0.538535	0.547497	0.530634	0.606534	0.517961	0.265773	0.28061	0.27353	0.431633	0.261531	0.395791	0.431845	0.428591	0.389039	0.379379	0.40529
chr1_156894394_156895661	chr1	156894394	156895661	PEAR1	0	1	0	1	0	1	0	1267	0.741518	0.81463	0.806587	0.700066	0.726471	0.688448	0.798038	0.69225	0.815675	0.741799	0.753922	0.637963	0.649977	0.602477	0.593651	0.402712	0.287191	0.213428	0.607496	0.42896	0.692657	0.534314	0.476429	0.442408	0.491843	0.46705
chr1_157195153_157195558	chr1	157195153	157195558	ETV3	1	1	0	0	0	0	0	405	0.281308	0.379762	0.461207	0.485349	0.51246	0.28046	0.417365	0.386221	0.405258	0.549838	0.399726	0.264368	0.351934	0.38163	0.559028	0.0493817	0.094131	0.138667	0.229776	0.138123	0.343056	0.0965278	0.237726	0.206205	0.237404	0.20751
chr1_157978515_157979325	chr1	157978515	157979325	KIRREL1	1	2	0	0	0	0	0	810	0.479537	0.460952	0.474775	0.428008	0.447362	0.385034	0.52963	0.212622	0.54269	0.360773	0.390336	0.490476	0.462155	0.303217	0.47451	0.103902	0.106955	0.144611	0.2148	0.130442	0.278509	0.299373	0.246284	0.195551	0.169288	0.242823
chr1_15800079_15801252	chr1	15800079	15801252	UQCRHL	0	0	0	0	0	0	0	1173	0.660185	0.860354	0.89786	0.799965	0.807749	0.832937	0.687731	0.804111	0.823395	0.725312	0.776211	0.862599	0.807195	0.753854	0.901629	0.576635	0.474687	0.496465	0.803669	0.737814	0.653316	0.615212	0.649576	0.776296	0.657655	0.703212
chr1_158177353_158178348	chr1	158177353	158178348	CD1D	1	2	0	0	0	1	0	995	0.302176	0.485129	0.378612	0.582008	0.456884	0.427326	0.496736	0.469291	0.549683	0.241432	0.428048	0.393579	0.540819	0.459525	0.378917	0.271908	0.104962	0.228391	0.18358	0.153735	0.161979	0.449089	0.352491	0.200852	0.347736	0.181956
chr1_158999032_158999363	chr1	158999032	158999363	IFI16	0	0	0	0	0	1	0	331	0.820062	0.670944	0.851571	0.740741	0.934343	0.893122	0.782435	0.866623	0.857828	0.874186	0.840829	0.888889	0.768039	0.777949	0.814815	0.318616	0.244607	0.177493	0.529692	0.384046	0.54321	0.498677	0.390741	0.185271	0.51279	0.456149
chr1_158999806_159000259	chr1	158999806	159000259	IFI16	0	0	0	1	0	1	1	453	0.934921	0.866321	0.905084	0.866623	0.871362	0.918519	0.932099	0.872829	0.86239	0.979798	0.905864	0.91	0.941358	0.913624	0.925499	0.508333	0.589321	0.502205	0.896024	0.66175	0.807362	0.71142	0.670875	0.636899	0.628924	0.831091
chr1_160115691_160116371	chr1	160115691	160116371	ATP1A2	0	0	0	1	0	1	2	680	0.814588	0.813095	0.842593	0.86279	0.845139	0.802273	0.800298	0.746795	0.785913	0.772222	0.863636	0.892857	0.877381	0.716783	0.931818	0.308333	0.263345	0.414187	0.849206	0.611894	0.77606	0.742308	0.705952	0.631618	0.702664	0.713585
chr1_160370769_160371343	chr1	160370769	160371343	NHLH1	0	0	0	1	0	0	0	574	0.91398	0.931517	0.96851	0.917276	0.955278	0.956667	0.881392	0.9364	0.937821	0.952571	0.945707	0.939105	0.909621	0.912592	0.874963	0.693174	0.686964	0.723518	0.891411	0.923004	0.921693	0.95695	0.878108	0.845704	0.868006	0.881413
chr1_160401321_160401583	chr1	160401321	160401583	VANGL2	0	1	0	1	0	1	0	262	0.590873	0.654039	0.58	0.623214	0.5625	0.559484	0.535833	0.584762	0.595714	0.631667	0.65625	0.545833	0.556667	0.510487	0.63	0.0990079	0.129563	0.17467	0.301163	0.219965	0.330303	0.392478	0.326209	0.267782	0.379221	0.307164
chr1_161079604_161079852	chr1	161079604	161079852	NECTIN4	1	0	0	1	0	0	0	248	0.889556	0.914103	0.893333	0.813187	0.862179	0.749917	0.822952	0.727259	0.900916	0.86453	0.849557	0.703388	0.916689	0.885177	0.749359	0.243284	0.261957	0.252396	0.512179	0.659341	0.548153	0.528	0.760794	0.404942	0.643819	0.669751
chr1_161177906_161178307	chr1	161177906	161178307	B4GALT3,PPOX	0	1	0	2	0	1	1	401	0.808929	0.870238	0.8875	0.812245	0.886905	0.866307	0.869643	0.797676	0.839077	0.875641	0.829932	0.897959	0.766383	0.8282	0.845833	0.305157	0.210937	0.32728	0.674232	0.376723	0.640753	0.568452	0.655329	0.590023	0.741922	0.737973
chr1_161191150_161191269	chr1	161191150	161191269	ADAMTS4	0	0	0	1	0	0	0	119	0.924242	0.952381	0.95368	0.924242	0.939394	0.928571	0.715801	0.840043	0.874026	0.959091	0.91	0.940714	0.930736	0.643939	0.962963	0.227886	0.238636	0.178896	0.65386	0.731241	0.945887	0.618182	0.7	0.712837	0.633189	0.79798
chr1_16145140_16146980	chr1	16145140	16146980	EPHA2	0	1	1	1	0	1	0	1840	0.862432	0.906237	0.830465	0.864881	0.846001	0.828209	0.808851	0.868644	0.875412	0.79488	0.879524	0.848118	0.825214	0.82371	0.83835	0.153378	0.121699	0.188262	0.798476	0.532834	0.553236	0.657769	0.615096	0.753979	0.625153	0.685339
chr1_16152462_16153277	chr1	16152462	16153277	EPHA2	0	1	1	1	0	1	0	815	0.813889	0.834211	0.832832	0.773389	0.844737	0.806576	0.813492	0.819345	0.843981	0.82375	0.783163	0.824074	0.679705	0.679289	0.933333	0.485807	0.437925	0.465933	0.780833	0.521336	0.679464	0.595833	0.504386	0.575283	0.626825	0.639422
chr1_162433020_162433308	chr1	162433020	162433308	SH2D1B	0	0	0	0	0	0	0	288	0.967095	0.85	0.965942	0.924242	0.98913	0.976812	0.973333	0.9125	0.958696	0.98913	0.947723	0.887681	0.961439	0.859541	1	0.60862	0.575723	0.558236	0.838371	0.967857	0.833796	0.916667	0.842315	0.89234	0.872878	0.869554
chr1_164711712_164712930	chr1	164711712	164712930	PBX1	0	0	0	1	0	0	0	1218	0.520786	0.618316	0.608096	0.454954	0.520991	0.481912	0.524763	0.453781	0.585594	0.501409	0.539509	0.331514	0.352395	0.41784	0.353495	0.26362	0.159803	0.188399	0.38006	0.232193	0.338719	0.349589	0.298897	0.240962	0.261616	0.290483
chr1_16521148_16521605	chr1	16521148	16521605	NBPF1	1	1	0	0	0	1	0	457	0.616855	0.740421	0.699561	0.617416	0.792593	0.771053	0.764035	0.74404	0.825	0.664912	0.734259	0.835088	0.741617	0.736531	0.745098	0.369874	0.248204	0.346106	0.700728	0.361808	0.659524	0.650968	0.621411	0.484023	0.650376	0.439211
chr1_16694303_16694533	chr1	16694303	16694533	CROCC	1	1	0	0	0	0	0	230	0.514587	0.32036	0.408411	0.482995	0.528518	0.590958	0.680037	0.592857	0.509613	0.567305	0.521076	0.470572	0.357132	0.488057	0.469745	0.119542	0.21587	0.210146	0.452178	0.368422	0.356157	0.427486	0.408378	0.400615	0.430125	0.274615
chr1_16923076_16923364	chr1	16923076	16923364	CROCC	0	0	0	1	0	1	0	288	0.897675	0.880853	0.890872	0.83218	0.829696	0.857934	0.93174	0.871202	0.910582	0.951389	1	0.696429	0.681722	0.766998	0.673817	0.545741	0.627567	0.593133	0.898512	0.693764	0.615684	0.852931	0.763566	0.792025	0.726666	0.783989
chr1_16978656_16979770	chr1	16978656	16979770	MFAP2	0	1	0	1	0	1	0	1114	0.593092	0.504453	0.517424	0.438605	0.523463	0.725524	0.68699	0.431861	0.563095	0.539789	0.640972	0.560714	0.467989	0.442664	0.468552	0.190944	0.21943	0.232001	0.468013	0.347091	0.392995	0.392181	0.347857	0.200451	0.367205	0.453003
chr1_169915061_169915424	chr1	169915061	169915424	KIFAP3	0	0	0	0	0	0	0	363	0.818277	0.644958	0.821726	0.761486	0.793184	0.799136	0.92402	0.778125	0.755742	0.867414	0.735065	0.836735	0.804167	0.831812	0.747619	0.334763	0.365663	0.377377	0.601609	0.371314	0.726349	0.67535	0.615616	0.755682	0.524673	0.607251
chr1_171219926_171220956	chr1	171219926	171220956	FMO2	0	0	0	0	0	1	0	1030	0.790909	0.855711	0.766667	0.842857	0.76369	0.756061	0.839394	0.829076	0.830087	0.636905	0.816234	0.841667	0.769697	0.823611	0.695455	0.176359	0.216234	0.355192	0.88869	0.410172	0.399824	0.564815	0.431548	0.597321	0.676587	0.613395
chr1_17149137_17149370	chr1	17149137	17149370	PADI2	1	1	0	0	0	0	0	233	0.493559	0.431731	0.665568	0.442735	0.419697	0.392603	0.339744	0.547436	0.616132	0.288645	0.490522	0.523168	0.448077	0.468025	0.523077	0.203719	0.111634	0.235043	0.37062	0.295358	0.255281	0.320139	0.386496	0.385041	0.383565	0.247663
chr1_174874385_174874873	chr1	174874385	174874873	RABGAP1L	0	0	0	1	0	1	2	488	0.31355	0.284339	0.192424	0.248571	0.315332	0.2975	0.164336	0.255278	0.446825	0.393911	0.214567	0.470833	0.337857	0.188036	0.239127	0.0585859	0	0.0397727	0.0611544	0.0944444	0.100221	0.113095	0.102745	0.150549	0.121902	0.108156
chr1_175599617_175599922	chr1	175599617	175599922	TNR	1	1	0	1	0	0	0	305	0.707692	0.684615	0.783883	0.792474	0.8	0.672727	0.740842	0.632051	0.774603	0.766067	0.759158	0.758974	0.709035	0.701011	0.887654	0.357326	0.277689	0.377289	0.652378	0.614345	0.524359	0.490909	0.515446	0.460503	0.499634	0.621859
chr1_175887600_175887911	chr1	175887600	175887911	COP1	0	0	0	0	0	0	0	311	0.738822	0.684444	0.89561	0.671429	0.6125	0.615402	0.778943	0.719888	0.760236	0.662946	0.722842	0.805208	0.794034	0.754938	0.652083	0.249761	0.305636	0.367699	0.641836	0.551278	0.476851	0.617708	0.619473	0.626445	0.69122	0.531337
chr1_17671871_17672391	chr1	17671871	17672391	ARHGEF10L	0	0	0	1	0	0	0	520	0.65464	0.4125	0.669898	0.615363	0.528293	0.570238	0.539087	0.469813	0.575624	0.643783	0.558333	0.617224	0.635697	0.518366	0.466667	0.164827	0.187446	0.115561	0.412643	0.271233	0.385973	0.483503	0.461827	0.429285	0.502886	0.483876
chr1_178945875_178946829	chr1	178945875	178946829	RALGPS2	0	0	0	0	0	0	0	954	0.763444	0.771148	0.736402	0.800013	0.785304	0.741022	0.682694	0.687377	0.785384	0.618925	0.608072	0.648554	0.665396	0.703587	0.668391	0.488668	0.339947	0.4624	0.623816	0.555134	0.610449	0.565415	0.601177	0.669699	0.588725	0.601669
chr1_180935137_180935428	chr1	180935137	180935428	KIAA1614	1	1	0	1	0	0	0	291	0.949495	0.952778	0.909091	0.785417	0.887073	0.81342	0.923304	0.887994	0.901685	0.814069	0.900765	0.859722	0.891607	0.89051	0.945699	0.221786	0.156265	0.324554	0.787711	0.561547	0.713643	0.573232	0.727561	0.645143	0.562121	0.640276
chr1_18176047_18176804	chr1	18176047	18176804	IGSF21	0	0	0	1	0	0	0	757	0.750044	0.707381	0.704654	0.862013	0.762086	0.696875	0.66344	0.705632	0.820581	0.840007	0.76461	0.655	0.567218	0.722511	0.607143	0.240606	0.372754	0.39185	0.685823	0.466148	0.636655	0.751148	0.718074	0.551261	0.685491	0.695096
chr1_184191254_184191750	chr1	184191254	184191750	TSEN15	0	0	0	0	0	0	0	496	0.624869	0.710376	0.581818	0.854809	0.71079	0.737229	0.595914	0.817564	0.806667	0.567857	0.781602	0.704545	0.834229	0.677958	0.602165	0.302899	0.256694	0.234235	0.456446	0.361686	0.310586	0.542208	0.540532	0.535891	0.551125	0.57915
chr1_19066894_19067557	chr1	19066894	19067557	UBR4	0	0	0	0	0	0	0	663	0.69319	0.696861	0.758348	0.656328	0.667621	0.743502	0.688961	0.693241	0.793487	0.668236	0.831818	0.752866	0.702041	0.660977	0.574459	0.375723	0.304852	0.292818	0.704696	0.333322	0.651474	0.58447	0.430519	0.600862	0.58191	0.642883
chr1_197903473_197904948	chr1	197903473	197904948	C1orf53	0	1	0	1	0	1	0	1475	0.317486	0.310804	0.461139	0.310069	0.433313	0.446803	0.406129	0.320319	0.515444	0.482898	0.470136	0.403241	0.409174	0.349116	0.317725	0.165321	0.172499	0.0718046	0.249842	0.248657	0.207513	0.251129	0.253139	0.239901	0.200799	0.249063
chr1_199748069_199748335	chr1	199748069	199748335	NR5A2	0	0	0	0	0	0	0	266	0.903651	0.943254	0.957143	0.931481	0.912381	0.872354	0.947354	0.956667	0.897037	0.91	0.951111	0.883333	0.841162	0.929607	0.971429	0.523263	0.51789	0.606587	0.861852	0.852896	0.800093	0.725397	0.719921	0.822222	0.763211	0.728119
chr1_200033570_200034212	chr1	200033570	200034212	NR5A2	0	1	0	1	0	0	0	642	0.449715	0.533389	0.659838	0.577334	0.507425	0.553675	0.575738	0.405929	0.473903	0.648903	0.591783	0.537021	0.614031	0.489973	0.556837	0.125232	0.139913	0.288297	0.348517	0.414361	0.306716	0.344725	0.346738	0.329503	0.42098	0.393866
chr1_200075442_200076507	chr1	200075442	200076507	NR5A2	0	0	0	1	0	0	0	1065	0.664138	0.71126	0.761913	0.706721	0.638072	0.488525	0.580835	0.657796	0.543074	0.665976	0.513765	0.516176	0.682072	0.491274	0.63453	0.162922	0.188351	0.233666	0.363401	0.291883	0.460281	0.333173	0.338664	0.373313	0.2709	0.332188
chr1_200302984_200303354	chr1	200302984	200303354	ZNF281	0	1	0	0	0	0	0	370	0.699934	0.862434	0.615675	0.696726	0.786673	0.656978	0.658721	0.787037	0.716162	0.633397	0.643816	0.84623	0.888393	0.765693	0.747685	0.237319	0.115834	0.150926	0.454933	0.306732	0.347685	0.673611	0.357937	0.221447	0.368811	0.21594
chr1_203048643_203049056	chr1	203048643	203049056	PPFIA4	0	0	0	1	1	0	0	413	0.846289	0.865385	0.821759	0.869231	0.907703	0.821429	0.952381	0.87873	0.834375	0.890476	0.837674	0.841667	0.819859	0.813525	0.889881	0.404062	0.344872	0.449479	0.721587	0.698629	0.795671	0.699675	0.656374	0.752913	0.673553	0.74235
chr1_203487195_203487564	chr1	203487195	203487564	PRELP	0	1	0	1	0	0	0	369	0.784454	0.781232	0.748459	0.721875	0.823644	0.733333	0.755952	0.67381	0.673529	0.963725	0.787675	0.907407	0.778431	0.696927	0.82	0.356092	0.373529	0.4625	0.665266	0.503951	0.584734	0.565686	0.708824	0.667594	0.704762	0.641091
chr1_203671965_203673524	chr1	203671965	203673524	ATP2B4	0	0	0	1	0	0	0	1559	0.840947	0.796358	0.590822	0.703967	0.679138	0.716201	0.834011	0.647989	0.591709	0.816935	0.66324	0.686667	0.717821	0.593014	0.637518	0.420523	0.323698	0.359228	0.614876	0.52516	0.7001	0.503704	0.454993	0.468302	0.580676	0.653175
chr1_204108646_204109085	chr1	204108646	204109085	SOX13	0	0	0	1	0	0	0	439	0.800034	0.736975	0.875	0.670238	0.805322	0.78125	0.765616	0.729416	0.729132	0.827777	0.795266	0.717113	0.70789	0.669899	0.868519	0.324417	0.331813	0.247339	0.689031	0.184127	0.415756	0.348901	0.586039	0.596529	0.483571	0.534862
chr1_204295763_204296283	chr1	204295763	204296283	PLEKHA6	0	0	0	1	0	0	0	520	0.457927	0.727077	0.471892	0.578373	0.540251	0.417857	0.628538	0.585501	0.538841	0.70856	0.481602	0.672222	0.520694	0.433921	0.615675	0.220295	0.186541	0.135185	0.509769	0.545318	0.337864	0.381845	0.36045	0.402253	0.253402	0.585211
chr1_206487239_206487742	chr1	206487239	206487742	IKBKE	0	0	0	1	0	0	0	503	0.772819	0.861003	0.781818	0.697403	0.874918	0.752381	0.784848	0.600877	0.758838	0.888889	0.856313	0.69375	0.621412	0.744493	0.78272	0.444281	0.30864	0.282809	0.814328	0.513884	0.627273	0.623304	0.735498	0.600532	0.665904	0.656291
chr1_206658872_206659804	chr1	206658872	206659804	DYRK3	0	0	0	1	0	0	0	932	0.786111	0.817048	0.768346	0.791961	0.791446	0.798522	0.769905	0.749042	0.780651	0.816252	0.865873	0.92289	0.81519	0.744731	0.692775	0.418172	0.416444	0.525831	0.712133	0.664412	0.558895	0.730204	0.747333	0.674762	0.720047	0.686932
chr1_207423630_207424044	chr1	207423630	207424044	CR2	0	0	0	0	0	0	0	414	0.823964	0.897156	0.928746	0.852646	0.895924	0.930159	0.986508	0.897156	0.94697	0.813312	0.920106	0.960131	0.881944	0.955026	0.933333	0.309436	0.380443	0.305303	0.780654	0.529631	0.810618	0.78351	0.546561	0.715107	0.785949	0.723117
chr1_207424521_207425044	chr1	207424521	207425044	CR2	0	0	0	0	0	0	0	523	0.700159	0.718942	0.801219	0.698889	0.734101	0.70596	0.763889	0.612946	0.763439	0.650397	0.776276	0.810374	0.685198	0.726763	0.623889	0.221854	0.343254	0.412011	0.457924	0.476702	0.665635	0.562857	0.495791	0.385596	0.483867	0.546047
chr1_207645499_207645790	chr1	207645499	207645790	CR1L	1	1	0	1	0	1	0	291	0.543914	0.636508	0.650571	0.709305	0.781612	0.671989	0.634314	0.613659	0.651517	0.560774	0.644258	0.58366	0.634656	0.591797	0.589636	0.28632	0.220287	0.245223	0.595336	0.346182	0.573133	0.4081	0.361376	0.494707	0.381139	0.497343
chr1_207887405_207888465	chr1	207887405	207888465	CD34	0	0	0	1	0	2	0	1060	0.467292	0.645445	0.545842	0.539905	0.635854	0.647964	0.702701	0.594873	0.777295	0.622952	0.702726	0.546131	0.605569	0.565987	0.651068	0.266273	0.320093	0.310793	0.492695	0.390466	0.514712	0.503648	0.488482	0.481334	0.479161	0.505447
chr1_208077338_208077797	chr1	208077338	208077797	PLXNA2	0	0	0	1	0	0	0	459	0.636797	0.710911	0.732756	0.574675	0.674242	0.581999	0.641955	0.708977	0.557576	0.736688	0.610795	0.763492	0.754352	0.636851	0.535498	0.0948137	0.221917	0.270061	0.633333	0.424167	0.409858	0.530087	0.4817	0.469196	0.577201	0.476384
chr1_208834433_208835734	chr1	208834433	208835734	PLXNA2	0	0	0	0	0	0	0	1301	0.849463	0.915848	0.77046	0.880672	0.894296	0.828336	0.754594	0.847229	0.810797	0.830883	0.833115	0.910224	0.747529	0.749872	0.726159	0.490995	0.532162	0.484728	0.803431	0.623615	0.785341	0.731466	0.635703	0.748617	0.746696	0.833556
chr1_211478804_211479412	chr1	211478804	211479412	RD3	1	1	0	1	0	0	0	608	0.400074	0.309574	0.477976	0.360339	0.580899	0.383036	0.271498	0.363386	0.399281	0.23879	0.49871	0.329627	0.413902	0.318651	0.284524	0.058673	0.041212	0.094479	0.221462	0.293385	0.0941468	0.133442	0.233883	0.141162	0.151959	0.19299
chr1_211698990_211699519	chr1	211698990	211699519	NEK2	0	0	0	0	0	0	0	529	0.791459	0.790344	0.806964	0.751623	0.812028	0.867061	0.797827	0.726379	0.888832	0.837199	0.857213	0.765741	0.707765	0.798437	0.738095	0.334665	0.439947	0.445975	0.740797	0.548894	0.669841	0.769652	0.634398	0.518723	0.617738	0.610043
chr1_212859119_212859440	chr1	212859119	212859440	FLVCR1	0	1	0	1	0	1	0	321	0.731481	0.695527	0.61455	0.586243	0.672229	0.658862	0.726543	0.63152	0.739683	0.796914	0.648148	0.659259	0.771296	0.444567	0.840741	0.282013	0.255296	0.131393	0.621561	0.279467	0.540432	0.348922	0.313558	0.550234	0.479189	0.364753
chr1_214917094_214917329	chr1	214917094	214917329	KCNK2	0	0	0	0	0	0	0	235	0.925255	0.86826	0.85766	0.882171	0.747275	0.746914	0.973469	0.800939	0.750255	0.721856	0.910667	0.888889	0.977041	0.867531	0.875	0.555297	0.590792	0.403543	0.84966	0.692092	0.474405	0.542262	0.50144	0.576857	0.792588	0.650445
chr1_21619121_21619577	chr1	21619121	21619577	RAP1GAP	0	0	1	1	0	0	0	456	0.303247	0.435294	0.522222	0.438889	0.527591	0.342717	0.529487	0.391317	0.427381	0.32612	0.561905	0.456667	0.537465	0.314706	0.422173	0.0702381	0.0404762	0.14916	0.169608	0.171639	0.102222	0.366667	0.375661	0.176541	0.223367	0.290069
chr1_21622073_21622245	chr1	21622073	21622245	RAP1GAP	1	1	0	1	0	1	0	172	0.779798	0.756061	0.777273	0.783333	0.912554	0.651515	0.696507	0.654063	0.821537	0.788333	0.731818	0.6	0.701644	0.664141	0.772727	0.239022	0.0925926	0.177404	0.790358	0.586422	0.642316	0.546429	0.665184	0.507749	0.466865	0.600379
chr1_21783899_21784396	chr1	21783899	21784396	USP48	0	1	0	0	0	1	0	497	0.731247	0.838004	0.933584	0.784336	0.908772	0.878237	0.816938	0.82048	0.896032	0.92735	0.693296	0.844946	0.891182	0.724741	0.798997	0.525313	0.36604	0.477178	0.684357	0.702102	0.49599	0.678634	0.478363	0.781616	0.552246	0.637237
chr1_21784456_21784970	chr1	21784456	21784970	USP48	0	1	0	0	0	1	0	514	0.94465	0.94098	0.954969	0.95348	0.956863	0.960847	0.966742	0.964086	0.978526	0.958196	0.889756	0.95	0.987607	0.95498	0.979487	0.672955	0.598173	0.526343	0.794643	0.822057	0.663939	0.939143	0.802015	0.847412	0.863141	0.870633
chr1_21824082_21824609	chr1	21824082	21824609	HSPG2,LDLRAD2	0	1	0	2	0	1	0	527	0.748148	0.919643	0.87451	0.710979	0.798009	0.850535	0.931481	0.843978	0.888889	0.781019	0.852289	0.657099	0.752411	0.711334	0.831019	0.570701	0.457143	0.431257	0.679613	0.693983	0.756746	0.634259	0.609524	0.681878	0.727357	0.743673
chr1_2193793_2194084	chr1	2193793	2194084	FAAP20	0	1	0	1	0	1	0	291	0.986111	0.930798	0.887037	0.920238	0.939153	0.923325	0.922222	0.917017	0.923077	1	0.885317	0.880952	0.922741	0.900183	0.941176	0.632518	0.58499	0.653549	0.773232	0.718148	0.874603	0.775463	0.825147	0.824507	0.914286	0.853966
chr1_2205868_2206293	chr1	2205868	2206293	FAAP20	1	1	0	1	0	1	0	425	0.585384	0.781433	0.718144	0.582773	0.724868	0.62037	0.586275	0.518915	0.772244	0.734458	0.642857	0.574405	0.59537	0.582269	0.652116	0.282665	0.177778	0.215045	0.589308	0.436729	0.456636	0.539616	0.577918	0.465961	0.634347	0.439809
chr1_220888266_220890361	chr1	220888266	220890361	HLX	0	1	0	0	0	1	0	2095	0.765094	0.765183	0.741663	0.740977	0.672429	0.731053	0.727762	0.600179	0.756969	0.679397	0.607582	0.827941	0.628204	0.627162	0.67193	0.296792	0.279522	0.310615	0.550438	0.537567	0.453212	0.604735	0.481474	0.48708	0.4635	0.440773
chr1_220894590_220894802	chr1	220894590	220894802	HLX	1	0	0	0	0	0	0	212	0.858796	0.922882	0.945038	0.864815	0.836993	0.906966	0.860185	0.827359	0.819444	0.798148	0.817593	0.821825	0.816061	0.721105	0.942593	0.239503	0.243975	0.247544	0.515873	0.534853	0.453042	0.62963	0.465741	0.355754	0.318519	0.489527
chr1_220895534_220896022	chr1	220895534	220896022	HLX	1	1	0	0	0	0	0	488	0.938736	0.934297	0.895635	0.864541	0.90755	0.95	0.916311	0.854167	0.934	0.693963	0.855428	0.950758	0.782398	0.75663	0.947531	0.155889	0.20708	0.272494	0.561341	0.574062	0.584371	0.731689	0.582711	0.411552	0.422605	0.487608
chr1_22137092_22137475	chr1	22137092	22137475	WNT4	0	0	0	1	0	0	0	383	0.895271	0.837778	0.85102	0.884848	0.928788	0.904048	0.869481	0.933333	0.759434	0.888312	0.745833	0.83	0.862434	0.882713	0.862963	0.370556	0.402581	0.363112	0.730735	0.620058	0.845609	0.719048	0.720504	0.701014	0.694595	0.808666
chr1_2229659_2230188	chr1	2229659	2230188	SKI	1	1	0	1	0	1	0	529	0.54542	0.581179	0.531181	0.615842	0.584707	0.387698	0.539355	0.591209	0.393427	0.629274	0.408	0.686538	0.578388	0.607566	0.659288	0.290514	0.279278	0.223456	0.479922	0.362922	0.554136	0.583532	0.395369	0.411636	0.532158	0.502901
chr1_225977453_225978833	chr1	225977453	225978833	SDE2	0	0	0	0	0	0	0	1380	0.466932	0.471355	0.474167	0.382143	0.419636	0.462757	0.383432	0.391784	0.500199	0.524051	0.407131	0.211971	0.3426	0.302933	0.271807	0.194632	0.168511	0.113937	0.341462	0.21055	0.319858	0.181593	0.209696	0.264281	0.217235	0.26457
chr1_22676924_22677463	chr1	22676924	22677463	C1QB	1	1	0	0	1	0	0	539	0.743707	0.58871	0.767222	0.734769	0.823889	0.709048	0.754386	0.727601	0.82535	0.766987	0.831905	0.654386	0.747549	0.782446	0.737222	0.205824	0.195671	0.249739	0.70391	0.565581	0.626538	0.783333	0.548109	0.61131	0.666585	0.617666
chr1_226944835_226946000	chr1	226944835	226946000	COQ8A	0	0	0	1	0	1	0	1165	0.792857	0.871606	0.883418	0.78653	0.843951	0.791	0.892988	0.684258	0.822327	0.903729	0.878	0.688095	0.772793	0.675472	0.780853	0.251498	0.209175	0.254011	0.677901	0.484324	0.653577	0.555206	0.635762	0.570006	0.581425	0.622324
chr1_227559327_227559756	chr1	227559327	227559756	ZNF678	0	1	0	0	0	0	0	429	0.33246	0.244709	0.238095	0.356349	0.341388	0.31165	0.243333	0.332653	0.413492	0.241402	0.294167	0.257843	0.472549	0.33855	0.377778	0.104308	0.0318027	0.07	0.0927438	0.169501	0.111404	0.139683	0.292157	0.172203	0.19915	0.148516
chr1_227919945_227920360	chr1	227919945	227920360	WNT9A	0	0	0	1	1	0	0	415	0.5875	0.543056	0.666667	0.694775	0.551157	0.54881	0.635913	0.520202	0.655303	0.67037	0.723333	0.548611	0.68602	0.463077	0.5	0.256911	0.157601	0.245139	0.513194	0.198179	0.266667	0.390043	0.257619	0.408896	0.501328	0.415926
chr1_228754999_228755333	chr1	228754999	228755333	RHOU	1	1	0	0	0	0	0	334	0.61243	0.53125	0.745563	0.71622	0.728713	0.758696	0.753704	0.638678	0.548148	0.529167	0.762186	0.596104	0.747603	0.73321	0.62013	0.395996	0.311064	0.298909	0.388876	0.509126	0.567692	0.502001	0.421855	0.367063	0.569987	0.305302
chr1_230280883_230281234	chr1	230280883	230281234	GALNT2	0	1	0	1	0	0	0	351	0.49619	0.388386	0.537169	0.457513	0.457175	0.472208	0.574444	0.527946	0.618889	0.506243	0.527948	0.573333	0.594127	0.529892	0.358974	0.163591	0.207148	0.177278	0.329467	0.297025	0.295094	0.505758	0.375	0.381668	0.43537	0.450242
chr1_231691725_231691897	chr1	231691725	231691897	DISC1,TSNAX-DISC1	0	0	0	2	0	0	0	172	0.840608	0.958418	0.833333	0.929934	0.843827	0.799471	0.894444	0.85	0.90873	0.780247	0.82037	0.933333	0.819119	0.835076	0.819004	0.0965608	0.138106	0.149206	0.795238	0.546624	0.792593	0.514462	0.514594	0.638624	0.79634	0.574011
chr1_2322313_2322665	chr1	2322313	2322665	MORN1	1	0	0	1	0	0	0	352	0.487217	0.415136	0.529422	0.417092	0.610484	0.404174	0.326438	0.481533	0.517588	0.33193	0.549481	0.566412	0.316256	0.406339	0.505102	0.235372	0.151488	0.159269	0.363237	0.267154	0.343027	0.456498	0.348469	0.223526	0.253968	0.348005
chr1_235093122_235093732	chr1	235093122	235093732	TOMM20	0	0	0	0	0	0	0	610	0.710806	0.723547	0.787164	0.606654	0.731955	0.677513	0.747985	0.643333	0.650641	0.661529	0.716743	0.644203	0.647196	0.611848	0.643864	0.35725	0.249451	0.395411	0.669972	0.365187	0.598313	0.550824	0.586584	0.519426	0.487393	0.49925
chr1_2413418_2414252	chr1	2413418	2414252	PEX10	0	1	0	1	0	1	1	834	0.513602	0.64844	0.616571	0.672436	0.630036	0.491898	0.672291	0.550542	0.525638	0.647024	0.688149	0.412698	0.439697	0.492292	0.530952	0.307976	0.243144	0.284656	0.517391	0.409897	0.512452	0.519218	0.437996	0.374424	0.399523	0.435246
chr1_243931355_243931884	chr1	243931355	243931884	AKT3	1	2	0	0	0	0	0	529	0.613007	0.72585	0.746088	0.713952	0.799802	0.75744	0.716752	0.658759	0.794682	0.770366	0.778104	0.703486	0.732917	0.721301	0.592744	0.37914	0.320886	0.316071	0.522823	0.382693	0.551768	0.626701	0.630468	0.55569	0.408376	0.611436
chr1_24567968_24568065	chr1	24567968	24568065	NCMAP	0	0	0	1	0	0	0	97	0.614899	0.629894	0.648192	0.45	0.524603	0.609259	0.740741	0.492593	0.594777	0.483333	0.551852	0.55873	0.414198	0.39249	0.437037	0.215585	0.159215	0.037037	0.395202	0.126647	0.238917	0.214815	0.165079	0.219741	0.343434	0.235595
chr1_247332751_247333042	chr1	247332751	247333042	ZNF496	0	1	0	0	0	1	0	291	0.166497	0.205527	0.362211	0.187501	0.155595	0.312533	0.408588	0.165278	0.320437	0.343679	0.359447	0.236519	0.149065	0.141126	0.112121	0.0422009	0.0664466	0.0214286	0.107242	0.0752533	0.112454	0.0678571	0.0556122	0.0410173	0.0518664	0.0575717
chr1_24931766_24932249	chr1	24931766	24932249	RUNX3	1	0	0	1	0	1	0	483	0.77807	0.765016	0.759513	0.788722	0.816877	0.77027	0.750376	0.720896	0.757018	0.787323	0.768554	0.754502	0.712188	0.731342	0.682573	0.432746	0.426687	0.52138	0.711557	0.569871	0.702556	0.622233	0.655388	0.543219	0.670001	0.604263
chr1_2535387_2536007	chr1	2535387	2536007	HES5	1	2	0	0	0	0	0	620	0.866015	0.765424	0.742267	0.714935	0.815837	0.711186	0.806667	0.795936	0.747549	0.744828	0.892778	0.793056	0.828187	0.77876	0.765625	0.149222	0.186175	0.242801	0.752199	0.458667	0.538095	0.58	0.618576	0.703879	0.68341	0.540988
chr1_2543813_2544300	chr1	2543813	2544300	TNFRSF14	0	0	1	0	0	1	0	487	0.439524	0.615783	0.522556	0.466468	0.621709	0.65307	0.411905	0.552381	0.465117	0.513643	0.510494	0.416667	0.42736	0.355892	0.39	0.0818903	0.0776644	0.163318	0.352053	0.129534	0.269747	0.146875	0.238605	0.319607	0.161424	0.192614
chr1_26093760_26095075	chr1	26093760	26095075	PDIK1L	0	0	0	0	0	0	0	1315	0.536614	0.682824	0.570106	0.62281	0.579899	0.625442	0.55382	0.534566	0.501975	0.581474	0.499516	0.6764	0.517657	0.495892	0.570636	0.197809	0.225813	0.282352	0.48578	0.266119	0.399424	0.385437	0.414074	0.409321	0.449298	0.391233
chr1_27686736_27686876	chr1	27686736	27686876	IFI6	0	0	0	0	0	0	0	140	0.938384	0.988889	0.973765	0.940476	0.949735	0.907183	0.926146	0.927101	0.870899	1	0.926852	0.915785	0.972222	0.953263	0.958333	0.534696	0.596296	0.674603	0.944797	0.880742	0.914754	0.929012	0.884921	0.851916	0.952381	0.881201
chr1_27725107_27725469	chr1	27725107	27725469	FAM76A	0	1	0	0	0	1	0	362	0.731484	0.788528	0.8008	0.812554	0.895996	0.724242	0.7	0.7311	0.766883	0.761364	0.686364	0.663636	0.729437	0.720293	0.872222	0.317495	0.262837	0.29697	0.625	0.60404	0.690008	0.6	0.474481	0.519427	0.623377	0.479606
chr1_29325194_29325344	chr1	29325194	29325344	PTPRU	0	0	0	1	0	0	0	150	0.912963	0.935185	0.899471	0.920635	0.941667	0.925926	0.935185	0.906173	1	0.944444	0.816049	1	0.914683	0.834198	0.666931	0.447619	0.535714	0.578704	0.638973	0.804954	0.956349	0.844444	0.928131	0.727986	0.899074	0.803423
chr1_3013956_3014568	chr1	3013956	3014568	ACTRT2	0	1	0	0	0	0	0	612	0.955678	0.912604	0.929182	0.96047	0.899476	0.962179	0.913889	0.898474	0.91746	0.920034	0.931319	0.880769	0.872733	0.869887	0.984615	0.694947	0.638539	0.791292	0.899284	0.725176	0.885623	0.905195	0.927012	0.848525	0.764605	0.877951
chr1_3071367_3073026	chr1	3071367	3073026	PRDM16	1	1	0	1	0	1	0	1659	0.690399	0.510918	0.504603	0.552794	0.566628	0.496809	0.550316	0.469942	0.54775	0.463963	0.496584	0.508635	0.522991	0.580378	0.669149	0.195131	0.16399	0.324377	0.30439	0.472922	0.366957	0.372287	0.352659	0.35221	0.344808	0.390068
chr1_31815933_31816256	chr1	31815933	31816256	SPOCD1	0	0	0	1	0	1	5	323	0.46875	0.589316	0.413828	0.459829	0.681685	0.494905	0.551099	0.704545	0.650549	0.597799	0.440909	0.459259	0.607937	0.649878	0.498148	0.0423077	0.20293	0.141278	0.507692	0.396046	0.432479	0.484432	0.338872	0.257265	0.486538	0.480341
chr1_3186631_3186788	chr1	3186631	3186788	PRDM16	1	0	0	1	0	0	0	157	0.88272	0.920635	0.867038	0.795569	0.920671	0.895455	0.938672	0.907828	0.910606	0.912915	0.882067	0.686364	0.911249	0.877757	0.777273	0.338925	0.243274	0.213212	0.933515	0.71877	0.892857	0.875758	0.759788	0.825571	0.789892	0.740899
chr1_32205074_32205430	chr1	32205074	32205430	CCDC28B	1	0	0	1	0	1	0	356	0.676515	0.605321	0.732955	0.670238	0.713587	0.744697	0.712121	0.604527	0.654665	0.689069	0.78137	0.601667	0.648837	0.639656	0.62381	0.227116	0.312987	0.374729	0.685415	0.603825	0.64983	0.637067	0.731667	0.619421	0.607828	0.612348
chr1_32239903_32240203	chr1	32239903	32240203	FAM167B	1	1	0	0	0	1	0	300	0.873913	0.899793	0.89705	0.885573	0.924705	0.873621	0.942426	0.912353	0.903175	0.887681	0.818271	0.84127	0.912372	0.88716	0.886232	0.43775	0.440062	0.427916	0.820509	0.771726	0.84441	0.801449	0.826294	0.810369	0.858729	0.82367
chr1_3240855_3241341	chr1	3240855	3241341	PRDM16	1	1	0	1	0	0	0	486	0.954837	0.928397	0.961366	0.949187	0.962951	0.917568	0.939605	0.952126	0.962281	0.970238	0.969067	0.958162	0.949224	0.941742	0.865041	0.699571	0.670503	0.710752	0.942196	0.695978	0.907471	0.925879	0.9072	0.928534	0.940351	0.933252
chr1_3248427_3249319	chr1	3248427	3249319	PRDM16	0	1	0	1	0	0	0	892	0.615461	0.697477	0.694415	0.680655	0.72773	0.666582	0.68908	0.69464	0.639926	0.697303	0.851764	0.693556	0.813448	0.571824	0.669891	0.216082	0.318226	0.34804	0.451315	0.406653	0.463368	0.530996	0.594574	0.486791	0.54322	0.511265
chr1_3276524_3277071	chr1	3276524	3277071	PRDM16	0	1	1	1	0	0	0	547	0.89468	0.86587	0.884667	0.836	0.890272	0.934249	0.876417	0.898586	0.829111	0.895775	0.851553	0.872619	0.887478	0.837458	0.791667	0.554686	0.638786	0.693005	0.850683	0.753524	0.856555	0.859848	0.884857	0.77913	0.853439	0.870296
chr1_33234578_33235069	chr1	33234578	33235069	ZNF362	0	0	0	0	0	0	0	491	0.579734	0.690741	0.650926	0.651587	0.500962	0.695106	0.494841	0.66821	0.616402	0.492725	0.65625	0.625926	0.679697	0.591029	0.472222	0.203571	0.195923	0.167152	0.424691	0.268561	0.372559	0.328968	0.340657	0.409745	0.579894	0.450051
chr1_3357288_3357898	chr1	3357288	3357898	PRDM16	0	1	0	1	0	0	0	610	0.619444	0.835714	0.760784	0.786111	0.776413	0.678274	0.675454	0.7401	0.740774	0.832011	0.541667	0.635476	0.701793	0.623552	0.725	0.326169	0.210179	0.404167	0.533379	0.370759	0.625952	0.598958	0.605882	0.409992	0.603571	0.584461
chr1_3375285_3376246	chr1	3375285	3376246	PRDM16	0	0	0	1	0	0	0	961	0.680473	0.690542	0.701033	0.695704	0.766567	0.717867	0.801691	0.631746	0.701505	0.725658	0.648499	0.467708	0.559647	0.530394	0.563294	0.22942	0.250174	0.285835	0.591117	0.341673	0.461453	0.40352	0.484002	0.346881	0.470775	0.499002
chr1_3423132_3423671	chr1	3423132	3423671	PRDM16	0	1	1	1	0	0	0	539	0.324074	0.494163	0.508595	0.537067	0.474649	0.471528	0.357044	0.348271	0.417659	0.493651	0.443056	0.347917	0.348433	0.258006	0.29494	0.135393	0.141615	0.163699	0.247657	0.252462	0.249134	0.377546	0.135813	0.203237	0.231037	0.215908
chr1_34843522_34844175	chr1	34843522	34844175	SMIM12	0	0	0	1	0	0	0	653	0.799084	0.844505	0.81657	0.766667	0.790934	0.873593	0.83042	0.756061	0.794872	0.911966	0.862093	0.745147	0.699817	0.652442	0.78956	0.452167	0.432295	0.429315	0.711788	0.556316	0.671581	0.591026	0.452656	0.524023	0.651313	0.654766
chr1_35573725_35574450	chr1	35573725	35574450	TFAP2E	1	0	0	1	0	1	0	725	0.758548	0.804191	0.895257	0.829324	0.917182	0.852798	0.89265	0.82173	0.847557	0.841657	0.884985	0.891005	0.900804	0.815366	0.912613	0.177541	0.14825	0.3103	0.755545	0.364848	0.553019	0.595008	0.624764	0.544498	0.750326	0.573903
chr1_36084617_36085194	chr1	36084617	36085194	TEKT2	0	1	0	1	0	1	0	577	0.748362	0.766807	0.824405	0.931022	0.930229	0.794196	0.791597	0.756654	0.807213	0.870635	0.816151	0.883333	0.877148	0.890947	0.897619	0.485512	0.331387	0.505496	0.850951	0.572818	0.751331	0.799136	0.61749	0.608777	0.680195	0.655906
chr1_36115133_36116184	chr1	36115133	36116184	COL8A2	0	0	0	1	0	0	0	1051	0.830667	0.935549	0.701392	0.772619	0.892212	0.772865	0.851299	0.808698	0.906944	0.792544	0.920139	0.793687	0.553112	0.816022	0.799206	0.442878	0.350238	0.337828	0.613007	0.711855	0.552648	0.718601	0.473224	0.403115	0.642029	0.703841
chr1_36125592_36125835	chr1	36125592	36125835	COL8A2	0	1	0	0	0	1	0	243	0.595788	0.621612	0.653846	0.561325	0.903846	0.615385	0.698135	0.641026	0.723077	0.720482	0.784799	0.511538	0.746062	0.569702	0.631818	0.198814	0.190197	0.265277	0.461722	0.370444	0.407692	0.364815	0.478705	0.387042	0.35464	0.393667
chr1_3688304_3688925	chr1	3688304	3688925	TP73	0	1	1	1	0	0	0	621	0.746601	0.557264	0.83021	0.706115	0.663854	0.684576	0.702019	0.660478	0.775	0.59279	0.802941	0.760606	0.679486	0.763584	0.855882	0.31099	0.291408	0.27422	0.725036	0.493566	0.611715	0.495497	0.471659	0.599264	0.404296	0.632224
chr1_3732731_3733255	chr1	3732731	3733255	TP73	1	1	0	1	0	0	0	524	0.432799	0.437847	0.444453	0.573438	0.443264	0.401802	0.440191	0.41958	0.447344	0.402116	0.446917	0.481624	0.522517	0.503436	0.651404	0.160352	0.154348	0.272748	0.345289	0.31018	0.322527	0.414618	0.349252	0.386846	0.388818	0.398
chr1_3746432_3746737	chr1	3746432	3746737	CCDC27	1	0	0	1	0	1	0	305	0.413906	0.441818	0.48093	0.531293	0.647902	0.506712	0.627065	0.413217	0.395671	0.426587	0.553968	0.420748	0.64983	0.523432	0.56746	0.025	0.0688391	0.209025	0.316943	0.268809	0.378949	0.31666	0.344127	0.2755	0.294917	0.347892
chr1_37721650_37721914	chr1	37721650	37721914	EPHA10	0	0	0	1	0	0	0	264	0.933306	0.859026	0.872743	0.885565	0.947073	0.803968	0.768477	0.865034	0.907292	0.895139	0.797173	0.854167	0.861905	0.823813	0.644444	0.640436	0.502976	0.530706	0.887897	0.766941	0.918056	0.825372	0.605952	0.84375	0.748162	0.863623
chr1_3858202_3859097	chr1	3858202	3859097	DFFB	1	2	0	1	0	1	0	895	0.811153	0.836329	0.907912	0.853509	0.871731	0.815497	0.853897	0.818111	0.826985	0.86565	0.839496	0.781167	0.799501	0.849279	0.737259	0.449378	0.373537	0.327065	0.773413	0.536655	0.802972	0.815059	0.722466	0.672858	0.779761	0.669064
chr1_40709944_40710958	chr1	40709944	40710958	NFYC	0	0	0	1	0	1	0	1014	0.830928	0.807672	0.776736	0.703968	0.674832	0.669252	0.782407	0.721688	0.709877	0.745767	0.655732	0.809259	0.719697	0.743943	0.742593	0.192806	0.367006	0.325617	0.724122	0.551918	0.650697	0.430247	0.488624	0.503723	0.684559	0.684673
chr1_40837719_40838458	chr1	40837719	40838458	KCNQ4	1	1	0	1	1	0	0	739	0.804373	0.697774	0.853153	0.648753	0.803735	0.891667	0.839912	0.839357	0.861019	0.713434	0.819231	0.87094	0.940087	0.791086	0.886538	0.337748	0.261685	0.275381	0.693664	0.706206	0.764995	0.551058	0.622405	0.664705	0.709288	0.646085
chr1_41484553_41484923	chr1	41484553	41484923	EDN2	0	0	0	1	0	0	1	370	0.756217	0.683135	0.829832	0.847339	0.692791	0.619792	0.744444	0.66079	0.773958	0.691424	0.64951	0.637879	0.691428	0.660639	0.437037	0.297451	0.279874	0.402483	0.57716	0.627441	0.47605	0.537487	0.677778	0.531019	0.586212	0.599906
chr1_43540949_43541106	chr1	43540949	43541106	PTPRF	0	0	0	1	0	0	0	157	0.861111	0.877778	0.825926	0.732804	0.834343	0.886949	0.85463	0.729966	0.797884	0.810362	0.843254	0.778571	0.748545	0.610733	0.81875	0.346161	0.327381	0.313228	0.729938	0.516213	0.5	0.614198	0.583715	0.597159	0.607143	0.607121
chr1_44523983_44525222	chr1	44523983	44525222	RNF220	0	0	0	1	0	0	0	1239	0.821421	0.889332	0.867687	0.797884	0.874286	0.824877	0.831034	0.747449	0.828624	0.840653	0.900274	0.725694	0.760939	0.774458	0.687143	0.399442	0.287477	0.361151	0.709498	0.519681	0.754584	0.585714	0.68959	0.666479	0.731943	0.679347
chr1_44661914_44662527	chr1	44661914	44662527	TMEM53	0	0	0	1	0	0	0	613	0.496715	0.437626	0.554353	0.531201	0.483347	0.604167	0.543402	0.333927	0.627998	0.535053	0.578956	0.32	0.358862	0.381528	0.49628	0.21918	0.195342	0.1545	0.454957	0.252413	0.352601	0.333951	0.385185	0.316715	0.289021	0.27888
chr1_44813128_44813336	chr1	44813128	44813336	BTBD19	1	0	0	1	0	1	0	208	0.853968	0.86419	0.923333	0.90877	0.922222	0.931143	0.92	0.81981	0.868841	0.965333	0.905095	0.892361	0.921	0.735724	0.853509	0.165333	0.111121	0.163175	0.629143	0.516333	0.637063	0.674675	0.719554	0.609456	0.604381	0.706373
chr1_45327481_45328074	chr1	45327481	45328074	HPDL	1	1	0	1	0	1	0	593	0.559125	0.785484	0.699154	0.603692	0.739502	0.727706	0.622932	0.614985	0.706686	0.716141	0.725525	0.605303	0.711316	0.583701	0.435778	0.162678	0.198496	0.260678	0.47835	0.353678	0.409771	0.337662	0.358694	0.434827	0.571125	0.43469
chr1_47434515_47436414	chr1	47434515	47436414	FOXD2	1	1	0	1	0	2	1	1899	0.482503	0.524739	0.548781	0.626682	0.532282	0.476279	0.818739	0.426908	0.65673	0.495587	0.570244	0.521495	0.588562	0.529503	0.46924	0.238647	0.244026	0.26301	0.339789	0.251821	0.469236	0.434259	0.396331	0.28819	0.349137	0.414964
chr1_48899021_48899158	chr1	48899021	48899158	AGBL4	1	0	0	1	0	0	0	137	0.921429	0.732837	0.872222	0.763889	0.904167	0.719697	0.877976	0.890873	0.941667	0.851389	0.804497	0.770833	0.965278	0.951389	0.907407	0.61094	0.494444	0.440079	0.892172	0.569444	0.740278	0.95	0.722222	0.648413	0.81002	0.628373
chr1_52662955_52663300	chr1	52662955	52663300	SHISAL2A	0	0	0	1	0	0	0	345	0.686797	0.560101	0.764371	0.528499	0.710534	0.592424	0.678329	0.634235	0.643881	0.437935	0.699242	0.42619	0.658297	0.568975	0.676768	0.24899	0.132828	0.251302	0.382999	0.308635	0.368809	0.435281	0.354545	0.397482	0.360245	0.392535
chr1_53120222_53120871	chr1	53120222	53120871	SLC1A7	0	0	0	1	0	0	0	649	0.851471	0.87612	0.784231	0.810249	0.868519	0.797619	0.844004	0.816138	0.846296	0.873016	0.813272	0.770159	0.852822	0.807692	0.823529	0.447046	0.509608	0.508287	0.720899	0.710596	0.736067	0.792367	0.697222	0.743957	0.803125	0.812445
chr1_53371157_53371438	chr1	53371157	53371438	LRP8	0	0	0	0	0	0	0	281	0.840856	0.963636	0.874026	0.875	0.915152	0.895833	0.882251	0.897082	0.9	0.957576	0.915152	0.839722	0.887879	0.744589	0.85	0.557431	0.494625	0.406385	0.874643	0.632684	0.595455	0.711255	0.755706	0.731061	0.571429	0.763372
chr1_53684960_53686409	chr1	53684960	53686409	GLIS1	0	0	0	1	0	0	0	1449	0.62364	0.691249	0.544509	0.648788	0.579145	0.535741	0.774589	0.573605	0.573509	0.767012	0.734458	0.433201	0.557263	0.528522	0.689157	0.219866	0.27935	0.389224	0.443315	0.438655	0.414997	0.436839	0.435039	0.233353	0.453241	0.29992
chr1_54273096_54273336	chr1	54273096	54273336	SSBP3	0	0	0	1	0	0	0	240	0.82716	0.9231	0.783333	0.900926	0.860714	0.972222	1	0.894898	0.924162	0.931481	0.788889	0.925926	0.801852	0.746413	0.875926	0.44022	0.337398	0.320767	0.92735	0.619571	0.708995	0.790344	0.689683	0.71199	0.791358	0.726737
chr1_54402762_54403699	chr1	54402762	54403699	SSBP3	0	1	1	1	0	0	0	937	0.795117	0.734011	0.704929	0.796805	0.809943	0.722156	0.766226	0.811451	0.824972	0.714922	0.815727	0.869048	0.861849	0.684651	0.799561	0.409241	0.5045	0.47844	0.572411	0.633216	0.690327	0.69742	0.638606	0.608772	0.776771	0.707105
chr1_59013733_59014056	chr1	59013733	59014056	JUN	0	0	0	0	0	1	0	323	0.890076	0.80679	0.838889	0.811111	0.819885	0.740741	0.815476	0.749411	0.861464	0.847002	0.700397	0.727778	0.845594	0.722002	0.482143	0.423413	0.25679	0.420215	0.57595	0.520383	0.569312	0.562963	0.440961	0.486775	0.418591	0.519645
chr1_61051799_61052737	chr1	61051799	61052737	NFIA	0	1	0	1	0	1	0	938	0.568611	0.719138	0.666524	0.809958	0.718658	0.548879	0.674295	0.792578	0.62416	0.702531	0.864004	0.611826	0.660133	0.604507	0.664991	0.140959	0.156432	0.117728	0.406426	0.298344	0.352766	0.331638	0.301114	0.324118	0.355005	0.330789
chr1_62195909_62196782	chr1	62195909	62196782	L1TD1	0	1	0	1	0	1	0	873	0.824484	0.689259	0.703725	0.765597	0.796933	0.899425	0.777176	0.755202	0.711971	0.800794	0.687203	0.735204	0.723479	0.713776	0.751286	0.322929	0.360371	0.434023	0.570777	0.66556	0.58363	0.557653	0.532626	0.719958	0.707267	0.739467
chr1_6460901_6461946	chr1	6460901	6461946	ESPN,TNFRSF25	1	1	0	2	0	1	0	1045	0.905961	0.926768	0.9065	0.916366	0.916246	0.744544	0.925724	0.884845	0.938118	0.925682	0.893187	0.955208	0.918601	0.876357	0.92497	0.332956	0.391362	0.474953	0.897042	0.73133	0.874026	0.892241	0.883803	0.894298	0.887487	0.876726
chr1_6470477_6471934	chr1	6470477	6471934	PLEKHG5	2	3	0	1	0	1	0	1457	0.891978	0.944911	0.84868	0.924913	0.95354	0.953929	0.920906	0.904286	0.905606	0.941589	0.853014	0.908973	0.930899	0.918983	0.939087	0.200082	0.176094	0.272888	0.912516	0.877971	0.884448	0.917695	0.868682	0.907197	0.907406	0.902331
chr1_6474421_6474757	chr1	6474421	6474757	PLEKHG5	0	0	1	1	0	0	0	336	0.888889	0.933333	0.830952	0.805	0.857323	0.954545	0.79504	0.863736	0.858333	0.907692	0.844336	1	0.872253	0.76587	0.894872	0.506061	0.487393	0.453183	0.944139	0.84884	0.918056	0.85641	0.79359	0.919547	0.811538	0.872965
chr1_6604009_6604209	chr1	6604009	6604209	KLHL21	0	1	0	1	0	1	0	200	0.515046	0.468137	0.464663	0.525244	0.515687	0.665278	0.505688	0.503577	0.482326	0.458366	0.561111	0.531779	0.533598	0.485319	0.28125	0.0914562	0.0798611	0.213294	0.253175	0.34213	0.323016	0.239553	0.227635	0.234749	0.215443	0.345872
chr1_66271283_66272141	chr1	66271283	66272141	PDE4B	0	0	0	1	0	0	0	858	0.605639	0.624043	0.630272	0.617758	0.624572	0.55787	0.748052	0.59454	0.584656	0.609698	0.536132	0.583829	0.66661	0.530556	0.507937	0.190215	0.201565	0.269853	0.404258	0.367354	0.46817	0.416501	0.41164	0.302729	0.471164	0.334921
chr1_6735248_6735859	chr1	6735248	6735859	DNAJC11	0	0	0	0	0	0	0	611	0.602976	0.707024	0.49037	0.560661	0.643532	0.558169	0.755556	0.658578	0.693571	0.634444	0.71532	0.809907	0.568596	0.617578	0.64123	0.255815	0.239935	0.266257	0.39964	0.441653	0.397309	0.374974	0.425159	0.45384	0.564366	0.42842
chr1_6912312_6913170	chr1	6912312	6913170	CAMTA1	0	0	0	1	0	0	0	858	0.867857	0.947137	0.847588	0.791128	0.906179	0.618367	0.833333	0.760346	0.883078	0.910099	0.78237	0.720513	0.81123	0.796823	0.774206	0.339871	0.458929	0.428664	0.833217	0.581362	0.791071	0.664255	0.637771	0.567356	0.607627	0.661428
chr1_70706340_70707062	chr1	70706340	70707062	PTGER3	0	0	0	0	0	1	0	722	0.322619	0.449228	0.49186	0.464082	0.543446	0.506431	0.463256	0.337103	0.499978	0.356781	0.60547	0.462784	0.425418	0.344638	0.43388	0.141646	0.138687	0.1625	0.314752	0.124936	0.245487	0.260715	0.26139	0.220737	0.270565	0.278171
chr1_7194052_7194980	chr1	7194052	7194980	CAMTA1	0	0	0	1	0	0	0	928	0.617118	0.678824	0.604665	0.69592	0.680113	0.54513	0.667425	0.53742	0.601902	0.595924	0.662857	0.487554	0.452742	0.629634	0.535281	0.149297	0.122155	0.119298	0.511619	0.29593	0.364306	0.37215	0.465801	0.302082	0.395435	0.527914
chr1_76279293_76279696	chr1	76279293	76279696	ST6GALNAC3	0	0	0	1	0	0	0	403	0.944472	0.880372	0.909341	0.828022	0.95381	0.886325	0.837179	0.845096	0.776923	0.902808	0.849054	0.891667	0.81333	0.923077	0.972222	0.568038	0.516124	0.589168	0.837127	0.775996	0.892809	0.738828	0.849267	0.69397	0.931664	0.815761
chr1_8202066_8202617	chr1	8202066	8202617	SLC45A1	0	0	0	0	0	1	0	551	0.799954	0.766558	0.841323	0.823853	0.861508	0.778175	0.835714	0.807892	0.783069	0.703304	0.797015	0.872619	0.850647	0.769551	0.730442	0.409092	0.56128	0.566844	0.63698	0.606349	0.563983	0.559158	0.600924	0.64276	0.703236	0.594778
chr1_84754351_84754655	chr1	84754351	84754655	LPAR3	1	0	0	0	0	0	0	304	0.768074	0.833113	0.855636	0.792997	0.885903	0.840909	0.828463	0.880736	0.930576	0.916667	0.857619	0.890152	0.851015	0.878247	0.819841	0.368849	0.45273	0.459501	0.687067	0.645809	0.686989	0.654329	0.670107	0.691381	0.796537	0.694931
chr1_85615664_85616529	chr1	85615664	85616529	CYR61	1	2	0	0	0	0	0	865	0.391736	0.357218	0.535982	0.369074	0.588769	0.451854	0.415844	0.338318	0.532504	0.416011	0.375778	0.389286	0.437469	0.349288	0.292009	0.0918145	0.12257	0.141206	0.346132	0.199417	0.290839	0.262698	0.264583	0.220387	0.320914	0.274413
chr1_85628710_85629434	chr1	85628710	85629434	ZNHIT6	0	0	0	0	0	0	0	724	0.929293	0.909809	0.968831	0.946914	0.912518	0.887771	0.893939	0.975649	0.914601	0.950253	0.880303	0.832381	0.861501	0.893723	0.866667	0.498499	0.541983	0.578836	0.865657	0.600118	0.841988	0.826593	0.750253	0.652492	0.78412	0.725997
chr1_86504020_86504302	chr1	86504020	86504302	CLCA1	0	0	0	0	0	0	0	282	0.292019	0.409347	0.222222	0.233951	0.33683	0.289418	0.478924	0.209271	0.18955	0.225168	0.375926	0.429012	0.423085	0.260714	0.300617	0.0634921	0.025	0.144982	0.0897283	0.123906	0.0832384	0.239947	0.0938272	0.0791526	0.202778	0.161556
chr1_87684217_87686061	chr1	87684217	87686061	LMO4	0	0	0	0	0	0	0	1844	0.901089	0.788683	0.803118	0.831719	0.836827	0.736904	0.833851	0.754529	0.866651	0.903508	0.837262	0.848677	0.895901	0.798087	0.847905	0.181691	0.104256	0.172953	0.418171	0.300644	0.420125	0.408498	0.46153	0.280203	0.448457	0.401709
chr1_87796555_87796969	chr1	87796555	87796969	LMO4	0	0	0	0	0	0	0	414	0.881766	0.912037	0.909877	0.783333	0.785362	0.952381	0.943563	0.874145	0.8	0.846633	0.863757	0.884848	0.811294	0.800954	0.743519	0.244444	0.2592	0.362508	0.699471	0.545258	0.468783	0.740404	0.707887	0.653517	0.710438	0.64454
chr1_91546780_91546871	chr1	91546780	91546871	CDC7	1	0	0	0	0	0	0	91	1	0.977778	1	0.962963	0.930247	0.935185	1	0.916667	1	1	1	0.925926	1	0.977778	0.872222	0.513228	0.67888	0.644645	0.697884	0.810053	0.737831	0.5	0.963889	0.545394	0.381481	0.544004
chr1_939200_939902	chr1	939200	939902	SAMD11	0	1	0	1	0	0	1	702	0.609604	0.737698	0.70295	0.719167	0.802268	0.691176	0.75873	0.684819	0.829412	0.824603	0.771212	0.793651	0.768103	0.747253	0.712121	0.385001	0.26923	0.298157	0.586247	0.610195	0.743611	0.55	0.494082	0.407102	0.498456	0.635645
chr1_9441334_9441753	chr1	9441334	9441753	SPSB1	0	0	0	0	0	0	0	419	0.818056	0.853401	0.8786	0.765751	0.732256	0.777381	0.857766	0.791667	0.809341	0.77323	0.834836	0.742025	0.730215	0.77658	0.84359	0.391059	0.410429	0.346103	0.710807	0.489922	0.814201	0.777721	0.792308	0.626995	0.657483	0.769806
chr10_100519190_100520002	chr10	100519190	100520002	AL133352.1,SEC31B	1	2	0	2	0	1	1	812	0.200182	0.213473	0.254226	0.176604	0.371429	0.1875	0.492067	0.147395	0.356279	0.220585	0.327778	0.372727	0.349775	0.211863	0.204444	0.0350086	0.0576334	0.0521645	0.0718805	0.0734606	0.0497299	0.0698413	0.0844191	0.0944881	0.0928472	0.116562
chr10_100809937_100810601	chr10	100809937	100810601	PAX2	0	0	0	1	0	0	0	664	0.727624	0.740606	0.699721	0.708651	0.791534	0.75104	0.71218	0.756394	0.788333	0.797157	0.920952	0.835185	0.790663	0.799955	0.742177	0.425625	0.38227	0.465731	0.628261	0.59678	0.731032	0.722222	0.609206	0.648626	0.668767	0.737275
chr10_101047011_101047589	chr10	101047011	101047589	SFXN3	0	1	0	0	0	0	0	578	0.522697	0.587787	0.659692	0.588715	0.542379	0.690256	0.523251	0.543485	0.764011	0.350309	0.50308	0.681625	0.640385	0.522429	0.541026	0.0976355	0.166931	0.2444	0.322854	0.348433	0.375367	0.36552	0.376822	0.242055	0.485647	0.397424
chr10_101061976_101062293	chr10	101061976	101062293	KAZALD1	1	0	0	1	0	1	0	317	0.654902	0.60894	0.729902	0.601914	0.746702	0.68268	0.619748	0.4243	0.586164	0.718838	0.635574	0.644888	0.531105	0.526941	0.436134	0.1	0.151452	0.0827532	0.363496	0.19273	0.169188	0.20455	0.24489	0.331565	0.141153	0.234784
chr10_101770199_101770718	chr10	101770199	101770718	FGF8	0	0	0	1	0	0	0	519	0.727176	0.659436	0.853968	0.837358	0.862767	0.875794	0.901361	0.775315	0.887958	0.865928	0.673854	0.80119	0.871344	0.865407	0.915801	0.616218	0.616694	0.57223	0.67006	0.70637	0.712726	0.803366	0.825427	0.695958	0.810352	0.643751
chr10_102136242_102136889	chr10	102136242	102136889	PPRC1	0	0	1	1	0	0	0	647	0.824128	0.848377	0.840286	0.703247	0.874892	0.918182	0.894372	0.708874	0.80569	0.868333	0.914815	0.875	0.668208	0.713886	0.735833	0.382867	0.259252	0.363961	0.845224	0.561255	0.757504	0.661905	0.820484	0.60816	0.658919	0.639714
chr10_102461930_102463762	chr10	102461930	102463762	ACTR1A,MFSD13A	0	1	1	2	0	2	0	1832	0.503048	0.517535	0.592104	0.558108	0.623356	0.609584	0.570906	0.63148	0.516198	0.602717	0.594659	0.505688	0.511461	0.488362	0.419763	0.230428	0.392016	0.264909	0.430728	0.236299	0.281919	0.343173	0.482448	0.361267	0.389147	0.361153
chr10_102621371_102621976	chr10	102621371	102621976	SUFU	0	0	0	1	0	0	0	605	0.575463	0.59476	0.678571	0.600893	0.58125	0.536111	0.644231	0.584848	0.529365	0.725728	0.53869	0.680864	0.621723	0.633749	0.745	0.170058	0.173214	0.276058	0.493173	0.526918	0.500556	0.569444	0.506746	0.420802	0.474979	0.542236
chr10_102647772_102649456	chr10	102647772	102649456	TRIM8	0	0	1	1	0	1	0	1684	0.40681	0.428951	0.429166	0.531503	0.432915	0.40869	0.401037	0.481731	0.477546	0.414365	0.521786	0.426273	0.54843	0.491874	0.558238	0.201914	0.21369	0.3014	0.348247	0.342989	0.396347	0.41117	0.405806	0.40278	0.391206	0.418884
chr10_102919383_102919577	chr10	102919383	102919577	CNNM2	1	1	0	1	0	1	0	194	0.297643	0.275169	0.377398	0.343452	0.46754	0.236795	0.275407	0.198701	0.280678	0.294378	0.343034	0.269841	0.33162	0.271601	0.160538	0.04144	0.0799162	0.0764449	0.228704	0.081817	0.207131	0.199757	0.199341	0.12654	0.165141	0.225159
chr10_102919644_102919841	chr10	102919644	102919841	CNNM2	0	1	0	1	0	1	0	197	0.771581	0.762363	0.849512	0.830769	0.697997	0.702381	0.820513	0.608974	0.713333	0.703768	0.755128	0.730708	0.785714	0.723015	0.633333	0.329138	0.203917	0.293712	0.511874	0.58914	0.627778	0.639128	0.579487	0.482676	0.640568	0.589441
chr10_10294577_10295667	chr10	10294577	10295667	CELF2	0	0	0	0	0	0	0	1090	0.913108	0.862434	0.85881	0.937872	0.805265	0.864853	0.801984	0.877102	0.77807	0.797014	0.85255	0.879355	0.892376	0.844039	0.921268	0.587389	0.559251	0.525469	0.802765	0.701623	0.851577	0.846695	0.858304	0.728695	0.810207	0.834984
chr10_110006291_110007275	chr10	110006291	110007275	ADD3	0	1	0	1	0	1	0	984	0.367269	0.532175	0.520971	0.588446	0.426282	0.540729	0.663462	0.56567	0.49408	0.478785	0.623077	0.659124	0.576822	0.504269	0.538524	0.147389	0.122538	0.190659	0.33508	0.287531	0.318697	0.34527	0.310639	0.262633	0.337088	0.325172
chr10_11269927_11271061	chr10	11269927	11271061	CELF2	0	0	0	1	0	0	0	1134	0.759142	0.777691	0.743026	0.810571	0.739919	0.815306	0.81961	0.871288	0.919508	0.87911	0.689158	0.864527	0.86112	0.760864	0.844414	0.250305	0.251381	0.269221	0.855033	0.554109	0.863751	0.806013	0.824731	0.806305	0.82202	0.794432
chr10_112898585_112899258	chr10	112898585	112899258	TCF7L2	0	0	0	0	0	0	0	673	0.702381	0.744379	0.795307	0.695859	0.808296	0.672308	0.685661	0.630316	0.755694	0.750005	0.777088	0.766563	0.59675	0.632421	0.676923	0.128193	0.179704	0.318013	0.376052	0.362584	0.522878	0.549876	0.38147	0.400671	0.501225	0.538485
chr10_112952905_112953535	chr10	112952905	112953535	TCF7L2	0	1	0	1	0	1	0	630	0.317068	0.416148	0.331926	0.387067	0.368788	0.364774	0.408883	0.431549	0.37832	0.459568	0.521474	0.45293	0.509	0.30327	0.382044	0.132815	0.121735	0.0347222	0.15331	0.110593	0.153105	0.11949	0.138843	0.134426	0.171324	0.126999
chr10_112954842_112955549	chr10	112954842	112955549	TCF7L2	0	0	1	1	0	1	0	707	0.842313	0.883686	0.799735	0.797699	0.931602	0.783109	0.733554	0.798654	0.738624	0.893378	0.903704	0.928571	0.659926	0.699155	0.694196	0.311668	0.430576	0.236524	0.674157	0.39598	0.560979	0.611275	0.545847	0.643364	0.672215	0.515299
chr10_113058453_113059123	chr10	113058453	113059123	TCF7L2	0	0	0	1	0	0	0	670	0.723115	0.702037	0.776232	0.644246	0.792188	0.732589	0.865625	0.610543	0.8869	0.892857	0.738095	0.856176	0.750331	0.638198	0.62619	0.387475	0.262796	0.290402	0.568521	0.464643	0.612313	0.624479	0.575144	0.599442	0.521832	0.613468
chr10_114405022_114405432	chr10	114405022	114405432	AFAP1L2	0	1	0	0	0	1	0	410	0.436984	0.531399	0.617672	0.47254	0.497223	0.365829	0.453497	0.605655	0.491667	0.389211	0.608631	0.498333	0.475331	0.553418	0.48693	0.22086	0.148397	0.224635	0.502915	0.337192	0.333705	0.349132	0.362574	0.268464	0.381428	0.338391
chr10_117240103_117240886	chr10	117240103	117240886	SLC18A2	0	1	0	0	0	1	0	783	0.583333	0.747654	0.75324	0.688716	0.65892	0.754275	0.551255	0.626398	0.703045	0.64058	0.523186	0.671014	0.605741	0.549453	0.573085	0.304645	0.259403	0.320721	0.553933	0.430707	0.440217	0.576407	0.360782	0.43576	0.498861	0.462102
chr10_11901596_11902470	chr10	11901596	11902470	UPF2	0	0	0	0	0	0	0	874	0.573349	0.673736	0.642772	0.568733	0.678042	0.640538	0.631172	0.463438	0.677267	0.701955	0.660744	0.654945	0.619885	0.612523	0.622652	0.150098	0.248454	0.333875	0.579926	0.508993	0.51649	0.584476	0.532928	0.421313	0.520338	0.512778
chr10_11913204_11913482	chr10	11913204	11913482	UPF2	0	0	0	0	1	0	0	278	0.747081	0.83125	0.857743	0.7125	0.872222	0.943254	0.955808	0.82482	0.820833	0.923184	0.837302	0.866667	0.795833	0.740653	0.892196	0.34022	0.342031	0.350265	0.701299	0.615721	0.778307	0.714909	0.62037	0.57501	0.770833	0.783263
chr10_119412196_119413020	chr10	119412196	119413020	GRK5	0	0	0	1	0	0	0	824	0.729668	0.812788	0.7184	0.779312	0.708736	0.809677	0.693344	0.646691	0.767857	0.796018	0.789194	0.648091	0.634741	0.654497	0.598157	0.468861	0.418874	0.32786	0.597942	0.474149	0.456861	0.495584	0.553122	0.407482	0.564116	0.536514
chr10_119442360_119442714	chr10	119442360	119442714	GRK5	0	0	0	1	0	0	0	354	0.525231	0.601422	0.637169	0.812632	0.533315	0.534722	0.682738	0.697983	0.637235	0.521825	0.523313	0.65	0.627265	0.719881	0.627273	0.0788194	0.116701	0.11817	0.500808	0.345269	0.308177	0.51875	0.358249	0.570623	0.534557	0.276601
chr10_119538724_119539362	chr10	119538724	119539362	RGS10	0	0	1	1	0	1	0	638	0.437413	0.354245	0.389214	0.60894	0.440123	0.370635	0.557164	0.550645	0.401455	0.308796	0.42387	0.390741	0.499567	0.438792	0.52037	0.0729317	0.124395	0.138143	0.379125	0.274035	0.305339	0.264815	0.318254	0.247583	0.315103	0.248118
chr10_122139288_122140804	chr10	122139288	122140804	TACC2	0	0	0	1	0	0	0	1516	0.709491	0.775483	0.734696	0.801983	0.797156	0.776759	0.739845	0.697251	0.749611	0.696634	0.729334	0.80914	0.770568	0.721297	0.760873	0.529622	0.403322	0.502439	0.667834	0.566081	0.752476	0.711	0.696526	0.662029	0.684249	0.653749
chr10_122148945_122150327	chr10	122148945	122150327	TACC2	0	0	0	1	0	0	0	1382	0.757216	0.732184	0.774155	0.691675	0.832459	0.869671	0.751521	0.706293	0.787209	0.80656	0.797467	0.8589	0.829412	0.767553	0.62012	0.4535	0.287282	0.391983	0.517953	0.674921	0.513408	0.647488	0.651844	0.444335	0.587008	0.603961
chr10_122475437_122475798	chr10	122475437	122475798	HTRA1	0	0	0	1	0	0	0	361	0.557011	0.553706	0.562746	0.74537	0.785662	0.639213	0.597884	0.618599	0.691267	0.703704	0.74343	0.842593	0.83567	0.662596	0.750794	0.155515	0.167425	0.32284	0.568522	0.205037	0.668607	0.48199	0.529602	0.338431	0.566534	0.294781
chr10_124020582_124022006	chr10	124020582	124022006	CHST15	0	0	0	1	0	0	0	1424	0.64236	0.820366	0.782905	0.703565	0.698758	0.668692	0.647427	0.551046	0.732483	0.759492	0.713064	0.648382	0.445446	0.529905	0.653939	0.345944	0.317864	0.298769	0.482502	0.474586	0.597449	0.537591	0.466739	0.495939	0.473365	0.442195
chr10_124388798_124388981	chr10	124388798	124388981	OAT	1	1	0	0	0	0	0	183	0.34375	0.276637	0.28631	0.36875	0.264583	0.196875	0.321875	0.306092	0.443385	0.3125	0.357292	0.177232	0.308446	0.15675	0.171726	0.0401786	0.0429563	0.0609411	0.20878	0.154216	0.105655	0.225446	0.208532	0.137946	0.116667	0.159628
chr10_125370764_125370869	chr10	125370764	125370869	TEX36	0	0	0	0	0	0	0	105	0.470459	0.673545	0.401455	0.515079	0.549912	0.358763	0.513492	0.366045	0.435847	0.440488	0.544444	0.452381	0.618631	0.360237	0.505291	0.105556	0.0821549	0.23858	0.375	0.385531	0.491843	0.445591	0.472972	0.497755	0.632275	0.402968
chr10_125880673_125881405	chr10	125880673	125881405	DHX32	0	0	0	1	0	1	1	732	0.715794	0.856454	0.829627	0.935245	0.800787	0.897843	0.746717	0.701082	0.80314	0.790629	0.827233	0.795833	0.790288	0.742837	0.690007	0.372025	0.301641	0.363039	0.55302	0.500837	0.733994	0.604942	0.666919	0.610143	0.631596	0.715107
chr10_126475993_126476591	chr10	126475993	126476591	C10orf90	0	0	0	1	0	0	0	598	0.574671	0.359815	0.59876	0.602873	0.701517	0.470982	0.590805	0.666044	0.552801	0.624323	0.577282	0.695798	0.497844	0.585286	0.66788	0.170554	0.189052	0.264359	0.409581	0.286184	0.423198	0.479089	0.327101	0.341452	0.442986	0.346716
chr10_126561566_126562391	chr10	126561566	126562391	C10orf90	0	0	0	1	0	0	0	825	0.47619	0.612831	0.70664	0.739261	0.620078	0.42246	0.699777	0.521308	0.63435	0.604401	0.490625	0.653333	0.585898	0.549479	0.699634	0.182916	0.255407	0.379397	0.475	0.374015	0.50483	0.549869	0.475595	0.453487	0.465011	0.480835
chr10_126906153_126906473	chr10	126906153	126906473	DOCK1	1	0	0	1	0	1	0	320	0.520833	0.713564	0.762121	0.63908	0.804167	0.620968	0.666556	0.764583	0.7649	0.716667	0.680108	0.772174	0.63677	0.596824	0.662778	0.133367	0.166378	0.170202	0.556244	0.314218	0.569336	0.629293	0.56828	0.532709	0.493783	0.503377
chr10_128069614_128069924	chr10	128069614	128069924	PTPRE	0	0	0	1	0	0	0	310	0.666895	0.678947	0.780115	0.622013	0.802047	0.742876	0.655037	0.646877	0.73287	0.648371	0.602757	0.675439	0.619651	0.494339	0.612155	0.244061	0.318546	0.299916	0.682949	0.603475	0.69085	0.695339	0.528995	0.668907	0.518532	0.561786
chr10_128150686_128150960	chr10	128150686	128150960	MKI67	1	1	0	0	0	0	0	274	0.877451	0.827451	0.867424	0.862745	0.848459	0.777031	0.87549	0.863399	0.937255	0.903782	0.822059	0.888235	0.811905	0.78107	0.856463	0.462353	0.525794	0.445401	0.763356	0.587288	0.770542	0.7	0.61592	0.648186	0.570081	0.767461
chr10_129394621_129395236	chr10	129394621	129395236	MGMT	0	0	0	0	1	0	0	615	0.935524	0.963596	0.914993	0.903364	0.897946	0.84422	0.956522	0.907949	0.758242	0.91765	0.864593	0.92381	0.941425	0.818408	0.898455	0.735596	0.546997	0.684623	0.798737	0.81551	0.8558	0.834955	0.872171	0.789024	0.783834	0.834918
chr10_129606070_129606515	chr10	129606070	129606515	MGMT	0	0	0	1	0	0	0	445	0.690056	0.75935	0.644777	0.59404	0.637081	0.689511	0.674673	0.601674	0.649533	0.669258	0.706111	0.365149	0.568313	0.607538	0.549414	0.0755082	0.0902571	0.0930344	0.429435	0.264591	0.310115	0.245323	0.294533	0.39324	0.274257	0.212368
chr10_129893661_129894136	chr10	129893661	129894136	EBF3	0	0	1	1	1	0	0	475	0.668519	0.749339	0.808664	0.769841	0.741749	0.710317	0.649846	0.681008	0.577591	0.521347	0.613095	0.768519	0.622399	0.647527	0.610417	0.268023	0.294562	0.415741	0.511163	0.556117	0.485901	0.502778	0.541799	0.500875	0.376499	0.564229
chr10_129956004_129957157	chr10	129956004	129957157	EBF3	0	1	1	1	0	1	0	1153	0.68982	0.584435	0.635716	0.416681	0.606436	0.479955	0.635307	0.549365	0.466274	0.545375	0.511722	0.732655	0.552946	0.483828	0.586825	0.170826	0.14247	0.293163	0.43553	0.320085	0.297366	0.315494	0.280632	0.18535	0.337459	0.476174
chr10_131979707_131980430	chr10	131979707	131980430	BNIP3	1	2	0	1	0	1	0	723	0.45845	0.578609	0.507528	0.599672	0.689974	0.519133	0.621349	0.583042	0.510458	0.448424	0.545738	0.444854	0.547695	0.589444	0.619736	0.104904	0.197259	0.242391	0.344198	0.135648	0.383543	0.312771	0.585311	0.321831	0.272208	0.468827
chr10_132309062_132309210	chr10	132309062	132309210	STK32C	0	1	0	1	0	1	0	148	0.801896	0.839683	0.767808	0.614815	0.717236	0.695988	0.872575	0.694974	0.851852	0.798115	0.85873	0.824735	0.781746	0.808014	0.860417	0.175265	0.304938	0.329101	0.560313	0.23411	0.458554	0.484788	0.612037	0.471294	0.296296	0.443529
chr10_132411315_132411623	chr10	132411315	132411623	PWWP2B	0	0	0	1	0	0	0	308	0.846825	0.820277	0.824802	0.800672	0.829947	0.69697	0.73381	0.741337	0.745238	0.819497	0.858519	0.833333	0.775767	0.717593	0.672778	0.375043	0.428889	0.39639	0.804057	0.417985	0.74094	0.512222	0.62381	0.57922	0.626825	0.626373
chr10_132514846_132515781	chr10	132514846	132515781	INPP5A	0	0	0	0	0	1	0	935	0.28913	0.326644	0.392947	0.339562	0.398551	0.366149	0.445455	0.368866	0.280205	0.325711	0.446394	0.475952	0.299173	0.384472	0.312879	0.0658597	0.100032	0.164489	0.15873	0.183851	0.204019	0.227208	0.270734	0.199017	0.14793	0.218684
chr10_132517172_132519055	chr10	132517172	132519055	INPP5A	0	0	0	0	0	1	0	1883	0.648509	0.656356	0.656491	0.611038	0.709827	0.612086	0.633592	0.62732	0.701561	0.656771	0.657887	0.546075	0.690923	0.712934	0.65564	0.350016	0.289335	0.309677	0.660142	0.565895	0.576067	0.610721	0.606555	0.532305	0.556078	0.51994
chr10_132539237_132540899	chr10	132539237	132540899	INPP5A	0	1	1	1	0	1	0	1662	0.445376	0.264061	0.381975	0.349494	0.397887	0.321241	0.330833	0.27246	0.394105	0.346721	0.410785	0.421131	0.378911	0.362713	0.239546	0.118632	0.168626	0.117699	0.17013	0.223873	0.124193	0.285334	0.230197	0.208058	0.180127	0.210128
chr10_132654803_132655004	chr10	132654803	132655004	INPP5A	0	1	0	1	0	0	0	201	0.0980519	0.245437	0.283117	0.225	0.242334	0.234014	0.2428	0.274366	0.272475	0.32398	0.259014	0.394388	0.288036	0.126178	0.323469	0.0110544	0.0331633	0.00952381	0.194027	0.0667008	0.159339	0.15119	0.117063	0.133186	0.113776	0.13892
chr10_132783723_132784073	chr10	132783723	132784073	NKX6-2	1	1	0	1	0	0	0	350	0.516141	0.489343	0.473529	0.570777	0.661228	0.647456	0.406863	0.479904	0.545733	0.567647	0.644118	0.67451	0.664613	0.538583	0.527591	0.139657	0.172549	0.295064	0.293393	0.35284	0.400957	0.382353	0.552731	0.492699	0.376959	0.330716
chr10_133101773_133102469	chr10	133101773	133102469	ADGRA1	0	1	0	1	0	0	1	696	0.867534	0.853857	0.840507	0.869092	0.891561	0.792889	0.813742	0.845972	0.867473	0.844302	0.89309	0.79272	0.819592	0.89655	0.851786	0.68122	0.65147	0.642657	0.83003	0.627272	0.769801	0.770503	0.825666	0.811962	0.773168	0.713315
chr10_133200171_133200591	chr10	133200171	133200591	KNDC1	0	1	0	1	1	0	0	420	0.847451	0.798551	0.744185	0.828986	0.775898	0.775286	0.788624	0.742873	0.910531	0.858444	0.903905	0.772727	0.849857	0.759002	0.67581	0.568251	0.383746	0.457736	0.810256	0.529405	0.740536	0.775478	0.80573	0.879734	0.644587	0.637598
chr10_133243373_133243793	chr10	133243373	133243793	VENTX	0	0	0	0	0	0	0	420	0.884821	0.951821	0.890476	0.834034	0.87605	0.90696	0.970588	0.904902	0.934444	0.938889	0.904167	0.872619	0.862936	0.830417	0.947917	0.495133	0.581513	0.577679	0.893674	0.79962	0.861251	0.757341	0.747409	0.734244	0.748109	0.854038
chr10_133245692_133246471	chr10	133245692	133246471	VENTX	0	0	0	0	0	1	0	779	0.77407	0.751613	0.739103	0.785905	0.769704	0.874667	0.731905	0.791279	0.740253	0.79634	0.827664	0.656393	0.904857	0.760005	0.67568	0.468149	0.584409	0.396723	0.729864	0.614915	0.556399	0.658978	0.665848	0.58065	0.761823	0.647552
chr10_133459602_133460158	chr10	133459602	133460158	SCART1	1	0	0	1	0	0	0	556	0.585952	0.656133	0.811202	0.792718	0.670842	0.694653	0.757253	0.549188	0.712747	0.614322	0.620513	0.797538	0.816484	0.556335	0.675054	0.42395	0.408239	0.545248	0.639382	0.63763	0.638436	0.646709	0.542059	0.619552	0.597441	0.60356
chr10_13346123_13346584	chr10	13346123	13346584	SEPHS1	0	1	0	1	0	1	0	461	0.68254	0.761111	0.517787	0.675566	0.701521	0.646032	0.770613	0.701499	0.591865	0.785438	0.778616	0.681932	0.513971	0.68325	0.638404	0.159109	0.0690286	0.134	0.409005	0.406738	0.564259	0.368137	0.189021	0.281933	0.450588	0.456563
chr10_13351123_13351595	chr10	13351123	13351595	SEPHS1	0	0	1	0	0	1	0	472	0.820971	0.77033	0.729853	0.881319	0.870879	0.856067	0.720879	0.716238	0.765293	0.741567	0.872222	0.981818	0.796512	0.766925	0.766667	0.370649	0.276651	0.434869	0.669239	0.544562	0.667016	0.578846	0.657967	0.569721	0.730922	0.717093
chr10_14329787_14330957	chr10	14329787	14330957	FRMD4A	0	0	0	1	0	0	1	1170	0.847611	0.782966	0.75257	0.775773	0.866752	0.807692	0.716837	0.74714	0.767758	0.77001	0.769585	0.779012	0.770916	0.764966	0.787617	0.430169	0.367657	0.32354	0.669094	0.556199	0.644376	0.737223	0.642149	0.556542	0.558492	0.581967
chr10_14750952_14752140	chr10	14750952	14752140	FAM107B	0	0	0	1	0	0	0	1188	0.548333	0.660868	0.552764	0.652381	0.651276	0.557309	0.795075	0.47727	0.770529	0.714365	0.665899	0.605952	0.485863	0.66	0.592033	0.227185	0.324625	0.30836	0.498051	0.36336	0.446587	0.480185	0.473764	0.402787	0.418938	0.411347
chr10_16519272_16519965	chr10	16519272	16519965	C1QL3	1	1	0	1	0	0	0	693	0.572558	0.544422	0.499389	0.535928	0.601529	0.543991	0.414591	0.531102	0.567607	0.614455	0.593264	0.428002	0.499387	0.631597	0.661508	0.219499	0.233578	0.261627	0.391336	0.182057	0.334519	0.39838	0.481334	0.279851	0.391166	0.32622
chr10_18710216_18710557	chr10	18710216	18710557	ARL5B	1	1	0	0	0	0	0	341	0.882584	0.841621	0.813818	0.874074	0.906908	0.903143	0.911934	0.940212	0.806826	0.680658	0.724427	0.875	0.85629	0.874102	0.881667	0.722758	0.54137	0.64781	0.652728	0.642415	0.870972	0.857173	0.641049	0.783815	0.875335	0.644606
chr10_21499726_21499939	chr10	21499726	21499939	CASC10	1	0	0	0	0	1	0	213	0.727017	0.822917	0.761953	0.853373	0.782937	0.736276	0.855159	0.749206	0.729788	0.845	0.772222	0.805556	0.816498	0.699641	0.830303	0.222442	0.31247	0.313149	0.489087	0.547817	0.677399	0.666667	0.461111	0.466385	0.45	0.545732
chr10_21509708_21510242	chr10	21509708	21510242	SKIDA1	1	0	0	0	0	1	0	534	0.905556	0.73177	0.792621	0.539116	0.792292	0.788211	0.775476	0.787037	0.693627	0.699628	0.768699	0.835714	0.691667	0.749226	0.62037	0.228858	0.346512	0.343079	0.58152	0.407698	0.48082	0.609712	0.537892	0.571349	0.572755	0.547336
chr10_21514782_21515886	chr10	21514782	21515886	SKIDA1	0	1	0	1	0	1	0	1104	0.888149	0.9165	0.965476	0.872763	0.826035	0.874702	0.895121	0.917251	0.798588	0.940114	0.896303	0.809562	0.899898	0.83828	0.77381	0.317464	0.472138	0.413743	0.649829	0.524367	0.682893	0.745906	0.520779	0.545761	0.75782	0.527736
chr10_22319509_22319930	chr10	22319509	22319930	COMMD3,COMMD3-BMI1	0	1	0	2	0	1	0	421	0.749118	0.771861	0.855026	0.719136	0.777167	0.757083	0.791667	0.80463	0.724327	0.852849	0.823633	0.703704	0.664474	0.615393	0.747166	0.369372	0.307779	0.186508	0.627337	0.424077	0.639418	0.580026	0.414033	0.482753	0.437203	0.430216
chr10_22333626_22335112	chr10	22333626	22335112	BMI1	1	1	0	0	0	2	0	1486	0.411094	0.483185	0.456097	0.420964	0.451445	0.423925	0.540847	0.409735	0.455371	0.429024	0.385884	0.453865	0.406743	0.398532	0.440234	0.138817	0.152256	0.195619	0.259415	0.225295	0.228767	0.292297	0.274258	0.232201	0.309238	0.33542
chr10_22477489_22478206	chr10	22477489	22478206	SPAG6	1	1	0	0	0	0	0	717	0.559242	0.702785	0.490778	0.687346	0.702913	0.616358	0.718889	0.656062	0.748491	0.608717	0.65875	0.758642	0.676426	0.597168	0.685883	0.0531751	0.0834165	0.229221	0.445478	0.263103	0.421035	0.557275	0.354182	0.376192	0.354041	0.258989
chr10_23440558_23440835	chr10	23440558	23440835	OTUD1	1	1	0	1	0	1	0	277	0.314967	0.219893	0.256061	0.293687	0.25376	0.292833	0.224383	0.31735	0.298601	0.288051	0.322775	0.467725	0.270988	0.186953	0.181548	0.0582521	0.0557538	0	0.132974	0.068198	0.115717	0.137963	0.0407407	0.103155	0.110185	0.123677
chr10_24720448_24722194	chr10	24720448	24722194	ARHGAP21	0	1	1	1	0	1	3	1746	0.65369	0.690628	0.730295	0.586815	0.750816	0.603951	0.718694	0.536534	0.585792	0.697817	0.769857	0.570155	0.65256	0.618839	0.663425	0.146861	0.175132	0.120599	0.37913	0.195458	0.303699	0.22735	0.273019	0.232555	0.224755	0.237814
chr10_28939481_28940376	chr10	28939481	28940376	BAMBI	0	0	0	0	0	0	0	895	0.648103	0.739765	0.866889	0.809889	0.687864	0.568525	0.820476	0.646192	0.707045	0.586523	0.82514	0.782093	0.608253	0.724346	0.654266	0.489143	0.495833	0.351901	0.817553	0.469873	0.694251	0.812111	0.645574	0.499649	0.525254	0.476888
chr10_31602626_31603097	chr10	31602626	31603097	ZEB1	0	1	0	0	0	1	0	471	0.733333	0.684524	0.772222	0.663577	0.664881	0.692007	0.669473	0.502976	0.839744	0.685771	0.6	0.75	0.785714	0.640889	0.685714	0.141558	0.215573	0.230952	0.465865	0.498639	0.416239	0.604252	0.448299	0.384864	0.396429	0.502216
chr10_33196985_33197383	chr10	33196985	33197383	NRP1	0	0	0	1	0	0	0	398	0.51241	0.502597	0.533045	0.569015	0.516729	0.448485	0.305736	0.391342	0.427806	0.53538	0.520202	0.395213	0.597934	0.409406	0.414502	0.07945	0.19859	0.132934	0.420277	0.134868	0.306175	0.292965	0.327269	0.19908	0.217673	0.233369
chr10_34116473_34117116	chr10	34116473	34117116	PARD3	0	0	0	1	0	0	0	643	0.856905	0.933333	0.881032	0.927778	0.777126	0.874444	0.902963	0.915476	0.975926	0.952381	0.922727	0.94359	0.879762	0.907937	0.936364	0.448164	0.552556	0.62619	0.801	0.757553	0.593013	0.754286	0.911667	0.74	0.75899	0.891677
chr10_34119441_34119767	chr10	34119441	34119767	PARD3	0	0	0	1	0	0	0	326	0.879905	0.872109	0.852968	0.923238	0.989583	0.746857	0.956667	0.982619	0.854524	0.641905	0.948061	0.946667	0.930476	0.760554	0.794	0.640475	0.644139	0.645342	0.732619	0.868043	0.817206	0.84	0.904762	0.786621	0.679527	0.769543
chr10_3886288_3886457	chr10	3886288	3886457	KLF6	0	0	0	0	0	0	0	169	0.87963	0.859788	0.940741	0.720106	0.877249	0.706173	0.924603	0.858642	0.904056	0.796296	0.861111	0.845833	0.810185	0.86917	0.916667	0.364113	0.5347	0.5153	0.837743	0.457343	0.73642	0.885185	0.57672	0.425333	0.707804	0.717298
chr10_42951249_42952713	chr10	42951249	42952713	BMS1	1	2	0	0	0	0	0	1464	0.636773	0.551997	0.62368	0.706948	0.719901	0.629373	0.66262	0.574783	0.772724	0.616394	0.60383	0.67044	0.661324	0.680931	0.557968	0.14676	0.133675	0.295661	0.469238	0.341659	0.386673	0.508149	0.360314	0.298563	0.347364	0.429283
chr10_43026144_43027140	chr10	43026144	43027140	RET	0	0	0	0	0	0	0	996	0.680549	0.581799	0.774767	0.674375	0.804004	0.713214	0.706012	0.602547	0.765331	0.500933	0.664206	0.556306	0.719946	0.623263	0.685808	0.250686	0.212788	0.21415	0.432141	0.316925	0.510584	0.485384	0.487952	0.365059	0.404025	0.543117
chr10_43203386_43204077	chr10	43203386	43204077	RASGEF1A	0	1	0	1	0	1	0	691	0.76246	0.690833	0.757684	0.603333	0.801299	0.56213	0.754769	0.613175	0.784091	0.722926	0.824691	0.637681	0.751857	0.542301	0.725758	0.247204	0.171552	0.21623	0.636667	0.374488	0.541415	0.352817	0.436542	0.331386	0.321935	0.608537
chr10_43573769_43574229	chr10	43573769	43574229	ZNF239	1	1	0	1	0	1	0	460	0.704056	0.558524	0.687037	0.723077	0.620635	0.601754	0.630403	0.595455	0.460256	0.693827	0.694224	0.757231	0.596	0.603204	0.581481	0.0763292	0.151149	0.0757648	0.354021	0.178968	0.493886	0.337026	0.323252	0.405046	0.547443	0.568597
chr10_43667734_43668240	chr10	43667734	43668240	ZNF32	1	1	0	0	0	1	0	506	0.781728	0.75665	0.852934	0.820988	0.792019	0.794444	0.797126	0.827299	0.938961	0.770421	0.780966	0.821301	0.794171	0.743135	0.774405	0.61847	0.484019	0.637596	0.780049	0.581356	0.744974	0.776984	0.727226	0.63908	0.627734	0.631083
chr10_44292457_44292664	chr10	44292457	44292664	C10orf142	0	1	0	1	0	1	0	207	0.416482	0.432479	0.332716	0.393254	0.520376	0.326896	0.602083	0.429614	0.512037	0.366162	0.516667	0.482672	0.525926	0.363523	0.335714	0.18642	0.0971353	0.210117	0.241823	0.19029	0.299495	0.25164	0.255219	0.283357	0.296296	0.225434
chr10_46555857_46556004	chr10	46555857	46556004	GPRIN2	0	1	0	0	0	1	0	147	0.498148	0.711393	0.647793	0.690313	0.668246	0.665717	0.670635	0.566122	0.578107	0.639153	0.666842	0.540741	0.63933	0.530801	0.590244	0.148593	0.119321	0.301675	0.437831	0.362166	0.37296	0.532099	0.3915	0.427878	0.480463	0.402895
chr10_48446442_48446657	chr10	48446442	48446657	ARHGAP22	0	0	1	1	0	0	0	215	0.949074	0.96875	0.931217	0.770988	0.870238	0.890212	0.962963	0.778694	0.82037	0.890785	0.888051	0.626667	0.839675	0.740015	0.804497	0.49515	0.442476	0.464815	0.816895	0.505696	0.826543	0.498677	0.523363	0.616911	0.702381	0.833069
chr10_48526372_48526817	chr10	48526372	48526817	ARHGAP22	0	1	1	1	0	0	0	445	0.885943	0.803274	0.773828	0.889054	0.856019	0.836276	0.853367	0.873049	0.704894	0.844444	0.88869	0.881548	0.822314	0.812193	0.927778	0.259151	0.257925	0.385399	0.715084	0.5067	0.616799	0.659818	0.732588	0.540823	0.704832	0.719965
chr10_50674806_50675090	chr10	50674806	50675090	SGMS1	1	1	0	0	0	0	0	284	0.934467	0.934211	0.96	0.830435	0.8875	1	0.906576	0.906303	0.881111	0.917702	0.888095	0.93985	0.952968	0.945833	0.947368	0.448593	0.571187	0.45452	0.877536	0.762121	0.782505	0.840683	0.813636	0.851248	0.881293	0.845687
chr10_5942343_5942849	chr10	5942343	5942849	IL15RA	0	0	0	0	0	0	0	506	0.656463	0.702778	0.678429	0.566587	0.723684	0.56625	0.442347	0.482426	0.624452	0.690249	0.737415	0.612226	0.516544	0.557237	0.547059	0.208225	0.210525	0.146032	0.520446	0.358823	0.461865	0.381746	0.455987	0.380844	0.365753	0.377323
chr10_624436_625654	chr10	624436	625654	DIP2C	0	1	1	1	0	0	0	1218	0.575205	0.640261	0.619474	0.717307	0.664961	0.664845	0.665511	0.61263	0.545035	0.683768	0.698143	0.825446	0.612218	0.745835	0.63422	0.368666	0.445491	0.388662	0.575693	0.535696	0.569864	0.484733	0.654347	0.59403	0.606762	0.572884
chr10_63887326_63887453	chr10	63887326	63887453	REEP3	0	0	0	0	1	0	0	127	0.728175	0.885714	0.676852	0.888889	0.87037	0.683333	0.81746	0.789675	0.856481	0.784656	0.860544	0.857143	0.944444	0.834295	0.791667	0.31074	0.247354	0.420414	0.735714	0.618607	0.699427	0.872222	0.787698	0.744906	0.672222	0.699423
chr10_71357698_71358660	chr10	71357698	71358660	SLC29A3	0	0	0	1	0	0	0	962	0.670257	0.807843	0.661824	0.850047	0.814986	0.783135	0.842748	0.744094	0.85508	0.853397	0.881373	0.586458	0.76839	0.710757	0.815476	0.392441	0.387789	0.449004	0.798623	0.45951	0.678188	0.745401	0.698663	0.589731	0.669612	0.717876
chr10_71465765_71466203	chr10	71465765	71466203	CDH23	0	0	0	1	0	0	0	438	0.904663	0.984848	0.840179	0.94213	0.92619	0.897024	0.874669	0.891567	0.769444	0.874732	0.946759	0.941667	0.866234	0.751912	0.879942	0.678388	0.641088	0.649748	0.845437	0.700168	0.831818	0.918651	0.885119	0.889743	0.931481	0.79984
chr10_71666723_71667204	chr10	71666723	71667204	CDH23	0	0	0	1	0	0	0	481	0.379444	0.477857	0.437846	0.404848	0.488598	0.501162	0.621296	0.34561	0.510218	0.501077	0.562222	0.410714	0.350591	0.456154	0.28619	0.090698	0.0946825	0.172131	0.228462	0.174024	0.223979	0.404195	0.296215	0.256917	0.362098	0.279858
chr10_7475255_7476128	chr10	7475255	7476128	SFMBT2	0	0	0	0	0	1	0	873	0.668238	0.732983	0.664762	0.609902	0.658	0.62946	0.597813	0.524872	0.666487	0.636729	0.643939	0.642333	0.614	0.605905	0.503089	0.310435	0.186886	0.278893	0.473133	0.254222	0.41271	0.375032	0.440532	0.446748	0.457989	0.483162
chr10_74813380_74813914	chr10	74813380	74813914	KAT6B	1	2	0	0	0	0	0	534	0.789663	0.747232	0.783248	0.85746	0.798095	0.836667	0.883333	0.612197	0.827143	0.761196	0.872587	0.850505	0.804116	0.752428	0.702917	0.1042	0.0986943	0.130604	0.478632	0.252762	0.212485	0.276852	0.411837	0.182559	0.290985	0.435114
chr10_76112068_76112732	chr10	76112068	76112732	LRMDA	1	2	0	1	0	0	0	664	0.792857	0.878655	0.860776	0.880506	0.855146	0.713889	0.755324	0.775118	0.763889	0.841592	0.699386	0.679903	0.743931	0.627063	0.859821	0.185252	0.146349	0.19953	0.573946	0.31564	0.514789	0.49064	0.464827	0.393071	0.437494	0.542783
chr10_77710134_77711018	chr10	77710134	77711018	KCNMA1	0	1	0	0	0	0	0	884	0.59034	0.515873	0.686161	0.581349	0.636905	0.473382	0.502277	0.593552	0.52996	0.47534	0.341761	0.471925	0.674591	0.588709	0.616022	0.238308	0.18608	0.348254	0.421153	0.291636	0.497312	0.462202	0.386806	0.533473	0.413348	0.446046
chr10_78421127_78421596	chr10	78421127	78421596	RPS24	0	0	0	0	0	0	0	469	0.876684	0.802679	0.807576	0.826795	0.91088	0.740476	0.776786	0.786469	0.806746	0.825529	0.778968	0.865278	0.80625	0.87718	0.81	0.435143	0.49012	0.414108	0.736971	0.632145	0.72402	0.754134	0.694905	0.653119	0.692974	0.690494
chr10_79112512_79115135	chr10	79112512	79115135	ZMIZ1	0	0	0	1	0	0	0	2623	0.722312	0.704566	0.731826	0.663666	0.668218	0.627305	0.704129	0.662228	0.646663	0.593958	0.704792	0.564713	0.565068	0.579309	0.622416	0.448134	0.313957	0.350973	0.60245	0.43406	0.586314	0.5125	0.474814	0.533876	0.481059	0.531805
chr10_79446795_79446971	chr10	79446795	79446971	ZCCHC24	0	1	0	0	0	1	0	176	0.777778	0.814374	0.82963	0.655556	0.699559	0.57963	0.685185	0.792593	0.786508	0.67037	0.806526	0.73664	0.743122	0.76746	0.667681	0.256746	0.228555	0.309259	0.589991	0.424318	0.542549	0.580556	0.496737	0.36843	0.465657	0.489641
chr10_80207146_80207972	chr10	80207146	80207972	ANXA11	1	2	0	0	0	1	0	826	0.909307	0.886724	0.953949	0.820983	0.956878	0.68065	0.9151	0.814508	0.895286	0.83432	0.785858	0.727833	0.869537	0.704845	0.831288	0.163664	0.111948	0.220616	0.487056	0.278533	0.579759	0.621051	0.491988	0.177703	0.29349	0.38267
chr10_8058701_8059486	chr10	8058701	8059486	GATA3	1	1	0	1	0	1	0	785	0.739553	0.737698	0.708948	0.815046	0.775457	0.632242	0.769474	0.775708	0.611012	0.663768	0.723351	0.766472	0.836104	0.670795	0.74875	0.337383	0.302378	0.434439	0.679035	0.647229	0.674445	0.626071	0.452315	0.580674	0.680483	0.668469
chr10_8513305_8514027	chr10	8513305	8514027	GATA3	1	1	0	0	0	0	0	722	0.885159	0.955018	0.919508	0.854803	0.914312	0.965521	0.879557	0.863137	0.918482	0.904844	0.897862	0.903333	0.931723	0.894554	0.929422	0.615169	0.571254	0.692892	0.85586	0.893024	0.793547	0.939454	0.872798	0.859941	0.879811	0.912548
chr10_86401847_86403096	chr10	86401847	86403096	WAPL	1	1	0	0	0	0	0	1249	0.5363	0.552256	0.458007	0.667744	0.492128	0.6294	0.589129	0.550255	0.490182	0.502287	0.496854	0.552174	0.454427	0.380888	0.343182	0.176357	0.193174	0.184674	0.370037	0.27507	0.218177	0.367517	0.391783	0.266332	0.322055	0.324479
chr10_86943038_86943112	chr10	86943038	86943112	MMRN2	1	0	0	1	0	0	0	74	0.984615	0.945299	0.933333	1	0.954212	1	0.916667	0.846154	0.946154	0.948718	0.95	0.96047	0.907407	0.945326	0.980769	0.814103	0.69069	0.75641	1	0.980769	0.876923	0.9	0.886447	0.924786	0.93315	0.893295
chr10_86969031_86969466	chr10	86969031	86969466	ADIRF,MMRN2	0	1	0	2	0	1	1	435	0.635053	0.680952	0.70269	0.716931	0.644048	0.845635	0.781734	0.722222	0.716049	0.560474	0.71358	0.716667	0.62037	0.728395	0.588294	0.257287	0.271533	0.354497	0.508818	0.448458	0.366843	0.464815	0.514727	0.456054	0.447531	0.3965
chr10_92045439_92046219	chr10	92045439	92046219	CPEB3	1	2	0	0	0	0	0	780	0.743074	0.680866	0.724868	0.697937	0.768543	0.508016	0.763862	0.633281	0.636989	0.754063	0.643113	0.691639	0.776467	0.601322	0.671795	0.111534	0.114146	0.281446	0.459817	0.269133	0.526561	0.496069	0.534616	0.351395	0.414762	0.424668
chr10_92590699_92591301	chr10	92590699	92591301	KIF11	0	1	0	0	0	1	0	602	0.682237	0.630556	0.620226	0.497734	0.657044	0.713892	0.661048	0.473488	0.609659	0.663769	0.623022	0.691667	0.456079	0.531352	0.425	0.296489	0.234115	0.143396	0.38211	0.25806	0.371212	0.494742	0.276058	0.224495	0.327965	0.363441
chr10_93060317_93061611	chr10	93060317	93061611	CYP26C1	1	0	0	1	0	0	1	1294	0.289192	0.321245	0.418066	0.415934	0.380721	0.376666	0.306365	0.306373	0.451711	0.355287	0.454919	0.34109	0.230523	0.262957	0.300442	0.0967113	0.0614712	0.0946849	0.220372	0.158462	0.248279	0.167704	0.274097	0.221742	0.327175	0.175724
chr10_97118952_97119792	chr10	97118952	97119792	SLIT1	0	0	0	1	0	0	0	840	0.723214	0.859058	0.775381	0.680012	0.814395	0.655549	0.745772	0.776473	0.753934	0.776124	0.756908	0.801984	0.690319	0.689413	0.795635	0.379789	0.395429	0.531821	0.725941	0.673112	0.610111	0.626339	0.647788	0.631361	0.651693	0.697128
chr10_97418272_97419067	chr10	97418272	97419067	RRP12	0	0	0	1	0	1	0	795	0.276329	0.298115	0.344583	0.342063	0.518611	0.152798	0.344746	0.302294	0.352801	0.263561	0.551471	0.311404	0.354949	0.341052	0.332063	0.110814	0.0458929	0.0888518	0.254579	0.127658	0.174565	0.162917	0.0980556	0.118726	0.0878283	0.11383
chr10_97427094_97427245	chr10	97427094	97427245	PGAM1	0	1	0	1	0	1	0	151	0.516097	0.564418	0.733502	0.464947	0.444444	0.614815	0.426852	0.600661	0.444645	0.640853	0.407407	0.45582	0.580521	0.484441	0.588889	0.0746382	0.0935904	0.0722222	0.438608	0.275336	0.375	0.541667	0.344276	0.279078	0.514582	0.508518
chr10_99330660_99330802	chr10	99330660	99330802	CNNM1	1	0	0	1	0	0	0	142	0.834871	0.772727	0.735696	0.909366	0.950781	0.882035	0.858766	0.897042	0.919372	0.954545	0.851407	0.916667	0.9661	0.895232	0.833333	0.512715	0.514968	0.617984	0.808442	0.700266	0.833425	0.951905	0.835606	0.775725	0.811869	0.892021
chr10_99520991_99521536	chr10	99520991	99521536	NKX2-3	1	1	0	0	0	0	0	545	0.81584	0.76343	0.810468	0.646264	0.748654	0.686905	0.773611	0.780473	0.66756	0.815252	0.823431	0.728463	0.742453	0.809343	0.819807	0.454698	0.460478	0.588498	0.729008	0.743548	0.731167	0.666408	0.614833	0.67597	0.723694	0.746587
chr10_99521632_99523271	chr10	99521632	99523271	NKX2-3	2	2	0	0	0	1	0	1639	0.806311	0.760121	0.763483	0.780555	0.881929	0.837339	0.795989	0.825727	0.804288	0.838698	0.839037	0.865353	0.763236	0.782293	0.814135	0.358038	0.431161	0.414582	0.72627	0.689727	0.732748	0.659413	0.697693	0.717071	0.741937	0.73349
chr10_99535988_99536639	chr10	99535988	99536639	NKX2-3	1	0	0	1	0	1	0	651	0.401681	0.313946	0.269542	0.241197	0.288299	0.246883	0.232184	0.331735	0.372507	0.368068	0.279774	0.329982	0.286003	0.290984	0.314759	0.0980045	0.114493	0.0855442	0.283158	0.233553	0.303307	0.172724	0.214237	0.224926	0.23752	0.228844
chr10_99917923_99918606	chr10	99917923	99918606	DNMBP	0	0	0	1	0	0	0	683	0.656173	0.670547	0.64983	0.733025	0.628571	0.547266	0.675794	0.596208	0.642857	0.764638	0.66875	0.581481	0.550493	0.598649	0.62672	0.17046	0.185073	0.164743	0.474796	0.250554	0.374513	0.291667	0.214802	0.460931	0.491887	0.432065
chr11_11182202_11182546	chr11	11182202	11182546	GALNT18	0	0	0	0	0	0	0	344	0.769697	0.948107	0.647436	0.83141	0.91186	0.918182	0.931746	0.798504	0.866667	0.771612	0.824359	0.847222	0.966667	0.898291	0.795455	0.498962	0.435897	0.584829	0.694095	0.573634	0.666667	0.704762	0.599695	0.574444	0.536813	0.656363
chr11_111976851_111977024	chr11	111976851	111977024	DIXDC1	0	1	0	1	0	1	1	173	0.718074	0.666667	0.777597	0.82381	0.875285	0.682071	0.75	0.67888	0.791667	0.823095	0.79899	0.859091	0.79777	0.690771	0.681385	0.182251	0.103896	0.265152	0.842532	0.348137	0.636039	0.531667	0.807576	0.366234	0.519589	0.466243
chr11_116790468_116790773	chr11	116790468	116790773	APOA5	1	1	0	1	0	0	0	305	0.871605	0.779211	0.788269	0.951352	0.955614	0.78276	0.685256	0.813317	0.885773	0.785018	0.808392	0.87037	0.916211	0.887346	0.970988	0.413668	0.446831	0.461023	0.53575	0.652304	0.75056	0.900667	0.715902	0.295855	0.668452	0.794531
chr11_117300317_117300609	chr11	117300317	117300609	BACE1	0	0	0	1	0	1	0	292	0.940476	0.891245	0.886034	0.877778	0.922917	0.877875	0.910937	0.881696	0.9375	0.913988	0.83125	0.875	0.82004	0.899378	0.923077	0.492783	0.477009	0.639532	0.84375	0.708324	0.94697	0.83125	0.76726	0.853671	0.843419	0.792312
chr11_117492498_117492979	chr11	117492498	117492979	DSCAML1	0	0	0	1	0	0	0	481	0.399167	0.53631	0.46125	0.357895	0.395873	0.448496	0.381579	0.273095	0.344271	0.371389	0.431078	0.502083	0.393393	0.344587	0.175	0.0850107	0.0716071	0.108532	0.240047	0.112083	0.25	0.154202	0.137037	0.12131	0.156627	0.182976
chr11_118635124_118635635	chr11	118635124	118635635	PHLDB1	0	1	0	1	0	1	0	511	0.895606	0.898557	0.877506	0.915368	0.874387	0.978382	0.885531	0.864881	0.843344	0.758349	0.89777	0.792749	0.749567	0.829881	0.790249	0.332941	0.255114	0.349011	0.818343	0.80081	0.854257	0.866969	0.724116	0.746611	0.902814	0.880202
chr11_118980542_118980815	chr11	118980542	118980815	FOXR1	0	0	0	1	0	0	0	273	0.76337	0.720085	0.729945	0.536905	0.561172	0.488187	0.671245	0.492413	0.59188	0.654579	0.666484	0.617949	0.42384	0.538463	0.538004	0.188489	0.213553	0.147802	0.414673	0.282729	0.392125	0.516531	0.221795	0.258141	0.436908	0.411358
chr11_119317454_119319112	chr11	119317454	119319112	MCAM	0	1	0	1	0	1	0	1658	0.793864	0.784921	0.78142	0.669231	0.831243	0.793895	0.713131	0.684894	0.799906	0.828197	0.76541	0.671083	0.622129	0.625361	0.590321	0.434187	0.379111	0.539932	0.635603	0.559403	0.580495	0.61453	0.495999	0.559028	0.561954	0.568613
chr11_119338579_119339758	chr11	119338579	119339758	C1QTNF5,MFRP	1	1	0	2	0	1	0	1179	0.627202	0.379452	0.536171	0.563144	0.526138	0.499535	0.552991	0.533718	0.513123	0.532497	0.601132	0.657639	0.533912	0.466758	0.608413	0.225077	0.300592	0.312548	0.33945	0.362263	0.389304	0.483691	0.448022	0.337641	0.421711	0.372002
chr11_120169719_120170407	chr11	120169719	120170407	TRIM29	0	1	0	1	0	1	0	688	0.472994	0.563728	0.621776	0.668496	0.654559	0.563713	0.470024	0.580952	0.756877	0.577894	0.429015	0.690782	0.67877	0.487264	0.516667	0.292729	0.217692	0.195536	0.537302	0.328377	0.483201	0.466281	0.492769	0.389342	0.562857	0.326362
chr11_120522925_120523578	chr11	120522925	120523578	GRIK4	0	0	0	1	0	0	0	653	0.377778	0.587217	0.51602	0.444907	0.736111	0.492824	0.570341	0.408811	0.517932	0.431561	0.429497	0.569411	0.633258	0.498893	0.472938	0.111102	0.113446	0.161388	0.254365	0.163525	0.350908	0.315975	0.313426	0.318493	0.377625	0.366649
chr11_12111288_12111445	chr11	12111288	12111445	MICAL2	1	0	0	1	0	1	0	157	0.897436	0.935165	0.873077	0.815278	0.8125	1	0.929515	0.917582	0.88567	0.889744	0.830769	0.779167	0.682176	0.670786	0.747436	0.321123	0.312218	0.369597	0.619231	0.447436	0.570833	0.634615	0.695513	0.508819	0.698611	0.730564
chr11_12287618_12288084	chr11	12287618	12288084	MICAL2	0	0	0	1	0	1	0	466	0.86142	0.887842	0.903704	0.812213	0.732407	0.828315	0.905556	0.848148	0.842196	0.910269	0.855423	0.731481	0.844108	0.784046	0.809524	0.421657	0.38618	0.353187	0.853706	0.635031	0.67785	0.705556	0.743025	0.691134	0.796998	0.7557
chr11_123509525_123510330	chr11	123509525	123510330	GRAMD1B	0	0	0	1	0	0	1	805	0.882206	0.955263	0.886842	0.835274	0.906085	0.897059	0.906078	0.858499	0.880785	0.915661	0.903408	0.824763	0.836549	0.819603	0.720588	0.468967	0.60614	0.569781	0.876672	0.693765	0.791124	0.848765	0.820222	0.799485	0.875518	0.800009
chr11_123577339_123577505	chr11	123577339	123577505	GRAMD1B	1	1	0	1	0	0	0	166	0.923077	1	0.958974	1	0.946154	0.956044	0.921756	0.878388	1	1	0.875	0.919841	0.866667	0.941026	0.903846	0.648443	0.513339	0.599817	0.907692	0.950173	0.935897	0.94697	0.922344	0.908333	0.928571	0.921429
chr11_124069836_124070234	chr11	124069836	124070234	OR10G7	0	0	0	0	0	0	0	398	0.91398	0.739278	0.913254	0.807692	0.926032	0.780212	0.842619	0.728148	0.831217	0.82836	0.86476	0.767143	0.894848	0.773047	0.776032	0.642618	0.504435	0.458675	0.722578	0.715524	0.679815	0.66246	0.721861	0.666669	0.772371	0.823837
chr11_124758958_124759389	chr11	124758958	124759389	ESAM	1	0	0	1	0	1	0	431	0.313683	0.419665	0.258063	0.524853	0.411332	0.358	0.298148	0.391239	0.420116	0.38819	0.460494	0.44058	0.526297	0.426035	0.444231	0.127688	0.105443	0.0826426	0.174956	0.167137	0.155514	0.197321	0.227954	0.21465	0.252106	0.223878
chr11_125167496_125168328	chr11	125167496	125168328	PKNOX2	0	1	0	1	0	1	0	832	0.544364	0.678366	0.549452	0.618939	0.755255	0.527315	0.620701	0.515379	0.53869	0.443035	0.723677	0.580556	0.648927	0.661116	0.554762	0.198426	0.188828	0.247343	0.289478	0.356547	0.407585	0.314418	0.308069	0.304487	0.419955	0.286762
chr11_125168666_125170864	chr11	125168666	125170864	PKNOX2	0	1	1	1	0	1	0	2198	0.733493	0.699821	0.712001	0.771815	0.782822	0.696956	0.762529	0.706517	0.713589	0.676674	0.781352	0.800265	0.817068	0.813858	0.712366	0.32094	0.297989	0.448032	0.610534	0.459871	0.553792	0.483229	0.56648	0.493877	0.5022	0.585799
chr11_125261996_125262499	chr11	125261996	125262499	PKNOX2	0	0	0	1	0	0	0	503	0.651852	0.502778	0.482716	0.601331	0.601227	0.481812	0.518519	0.465057	0.502106	0.510384	0.533923	0.483333	0.738851	0.696759	0.539916	0.202474	0.148345	0.191616	0.41347	0.407423	0.388889	0.366667	0.345487	0.297658	0.406023	0.324813
chr11_125350869_125351757	chr11	125350869	125351757	PKNOX2	0	0	0	1	0	0	0	888	0.790686	0.84627	0.901153	0.692932	0.826447	0.782326	0.875685	0.725781	0.849531	0.81358	0.778379	0.746003	0.862613	0.808098	0.670238	0.118693	0.135985	0.188777	0.624422	0.382786	0.724928	0.531429	0.514296	0.440924	0.525414	0.542257
chr11_125372110_125372360	chr11	125372110	125372360	PKNOX2	0	0	0	1	0	0	0	250	0.536666	0.719411	0.666667	0.540278	0.776853	0.698942	0.738557	0.624195	0.660417	0.601389	0.631818	0.583333	0.786995	0.701209	0.568056	0.367551	0.270688	0.201852	0.743428	0.456566	0.600781	0.448262	0.394805	0.459945	0.442761	0.565232
chr11_126115961_126116224	chr11	126115961	126116224	CDON	0	0	0	0	0	0	0	263	0.835813	0.880087	0.934091	0.903701	0.863636	0.909091	0.926372	0.877814	0.848377	0.932576	0.848333	0.890909	0.906985	0.877855	0.906061	0.497816	0.426761	0.531061	0.842795	0.844927	0.876102	0.860744	0.830047	0.829505	0.728855	0.821777
chr11_126365907_126367127	chr11	126365907	126367127	ST3GAL4	0	0	0	1	0	0	0	1220	0.732315	0.830805	0.811726	0.646928	0.642286	0.659722	0.64589	0.504335	0.630055	0.658333	0.713333	0.59161	0.55878	0.582602	0.608333	0.315642	0.291329	0.276677	0.469833	0.449139	0.411615	0.489194	0.368531	0.401721	0.344986	0.50332
chr11_126451919_126452991	chr11	126451919	126452991	KIRREL3	0	0	0	1	0	0	0	1072	0.795238	0.813383	0.911778	0.735412	0.852611	0.867163	0.886324	0.844568	0.875438	0.871743	0.865905	0.897066	0.840625	0.842704	0.742262	0.368373	0.435388	0.447026	0.691414	0.591286	0.748727	0.725269	0.711097	0.715097	0.752831	0.7711
chr11_12845712_12846010	chr11	12845712	12846010	TEAD1	0	0	0	1	0	0	0	298	0.954365	0.990741	0.933686	0.936845	0.967452	0.984127	0.931481	0.940395	0.848765	0.949735	0.898148	0.984127	0.954365	0.938014	0.902646	0.618374	0.585204	0.680511	0.897222	0.868651	0.957892	0.910053	0.860354	0.833836	0.958333	0.860972
chr11_128585789_128586135	chr11	128585789	128586135	ETS1	0	0	0	1	0	1	0	346	0.837013	0.946758	0.854431	0.741991	0.852806	0.94697	0.765693	0.644792	0.98	0.833087	0.823865	0.845022	0.843251	0.691201	0.87619	0.314771	0.34644	0.282323	0.594503	0.498405	0.670266	0.550148	0.718038	0.434423	0.601768	0.580194
chr11_128687643_128688817	chr11	128687643	128688817	FLI1	0	1	0	1	0	1	0	1174	0.947033	0.961268	0.899991	0.889773	0.927712	0.96509	0.947298	0.90554	0.925376	0.938228	0.906165	0.94023	0.886201	0.849184	0.945946	0.618718	0.482487	0.497764	0.889257	0.831242	0.907102	0.835934	0.86453	0.78836	0.818613	0.863642
chr11_128689369_128689722	chr11	128689369	128689722	FLI1	0	1	0	1	0	0	0	353	0.946429	0.966667	1	1	0.943519	0.986111	0.974026	0.969907	0.988095	0.927447	0.975694	0.838492	0.906403	0.917067	0.861111	0.636827	0.745635	0.680556	0.913095	0.951064	0.916667	0.86379	0.921296	0.962777	0.843651	0.93534
chr11_128689792_128690928	chr11	128689792	128690928	FLI1	1	1	0	1	0	1	0	1136	0.848443	0.906785	0.913645	0.695053	0.90583	0.872109	0.915024	0.77786	0.865314	0.895278	0.894481	0.722641	0.630117	0.71604	0.750606	0.155629	0.196992	0.232479	0.814631	0.643011	0.763648	0.780442	0.698233	0.697071	0.664566	0.761355
chr11_128745328_128745795	chr11	128745328	128745795	FLI1	0	0	0	1	0	0	0	467	0.839878	0.889513	0.979832	0.853175	0.800208	0.839583	0.821989	0.896473	0.848529	0.92372	0.822246	0.826349	0.775841	0.666457	0.829216	0.492685	0.361661	0.357049	0.905145	0.555621	0.68788	0.820868	0.639192	0.784929	0.714157	0.593757
chr11_128824943_128825198	chr11	128824943	128825198	KCNJ1	0	1	0	0	0	0	0	255	0.986111	0.911111	0.925	0.945238	0.925926	0.831481	0.854497	0.891342	1	1	0.977778	0.77381	0.894841	0.96142	0.843386	0.442593	0.318651	0.435325	0.87037	0.799868	0.624868	0.698942	0.798457	0.481834	0.673942	0.814198
chr11_128888111_128888960	chr11	128888111	128888960	KCNJ5	0	1	1	0	0	0	0	849	0.759166	0.855311	0.8386	0.908558	0.865934	0.812984	0.913059	0.943836	0.941514	0.851099	0.829881	0.933333	0.829756	0.883333	0.934149	0.411486	0.597307	0.537843	0.680003	0.683678	0.729659	0.778089	0.821626	0.755257	0.848116	0.658663
chr11_133950817_133951859	chr11	133950817	133951859	IGSF9B	0	0	1	1	0	1	0	1042	0.464129	0.586283	0.555271	0.593142	0.614048	0.789297	0.589223	0.615149	0.574359	0.540965	0.65102	0.806842	0.654409	0.627904	0.624383	0.173958	0.204263	0.338782	0.38254	0.395035	0.350863	0.461905	0.513379	0.487365	0.511738	0.613206
chr11_134584761_134585029	chr11	134584761	134585029	B3GAT1	0	0	0	0	0	0	0	268	0.865741	0.859259	0.581481	0.664021	0.831153	0.82672	0.811844	0.758603	0.693154	0.722082	0.755996	0.940476	0.704233	0.86358	0.880556	0.329054	0.301852	0.434429	0.658951	0.563063	0.482804	0.462743	0.607407	0.49303	0.677658	0.638407
chr11_14259196_14259702	chr11	14259196	14259702	SPON1	1	1	0	1	0	0	0	506	0.883878	0.94949	0.926667	0.783983	0.718263	0.826576	0.910678	0.873204	0.729197	0.884483	0.775685	0.753297	0.813445	0.688157	0.717434	0.594768	0.409127	0.457485	0.871485	0.589623	0.591895	0.343175	0.618163	0.757185	0.646721	0.84215
chr11_1520895_1521609	chr11	1520895	1521609	MOB2	0	0	0	0	0	0	0	714	0.812771	0.813095	0.735354	0.750595	0.893939	0.833905	0.8364	0.843877	0.837504	0.776136	0.871784	0.79386	0.907428	0.870723	0.720725	0.574537	0.577528	0.427538	0.815548	0.684147	0.73719	0.747693	0.748505	0.807955	0.769949	0.781606
chr11_1533271_1533715	chr11	1533271	1533715	DUSP8	0	0	0	0	0	0	0	444	0.73539	0.676653	0.824892	0.697095	0.826407	0.891667	0.736147	0.806457	0.790476	0.849278	0.771252	0.762121	0.764168	0.66378	0.770503	0.257002	0.276764	0.317124	0.472727	0.459635	0.534179	0.596537	0.408658	0.385065	0.579978	0.504945
chr11_15670512_15671171	chr11	15670512	15671171	SOX6	0	0	0	0	0	0	0	659	0.576214	0.547427	0.621081	0.619868	0.686126	0.35881	0.506402	0.646169	0.612011	0.479834	0.560946	0.666667	0.514422	0.589683	0.627778	0.159588	0.142436	0.204302	0.406971	0.269893	0.291484	0.30234	0.402011	0.430552	0.275415	0.413279
chr11_1596196_1596913	chr11	1596196	1596913	KRTAP5-2	0	0	0	0	0	0	0	717	0.608096	0.74368	0.662594	0.792974	0.723768	0.66436	0.648414	0.636821	0.814418	0.655477	0.704386	0.675439	0.694797	0.683001	0.65	0.327588	0.314136	0.395719	0.614452	0.578103	0.444737	0.576253	0.530075	0.534642	0.583823	0.64047
chr11_2190166_2190749	chr11	2190166	2190749	TH	0	0	0	0	0	0	0	583	0.822233	0.881419	0.836238	0.865095	0.921441	0.885639	0.91829	0.835073	0.893991	0.873077	0.807971	0.836409	0.790165	0.80876	0.847059	0.503976	0.55951	0.687202	0.920375	0.834491	0.805296	0.742824	0.803767	0.645998	0.725855	0.766317
chr11_2777990_2778461	chr11	2777990	2778461	KCNQ1	0	0	0	1	0	0	0	471	0.382493	0.427891	0.559732	0.543122	0.493512	0.544737	0.44966	0.440888	0.588095	0.554789	0.50787	0.466667	0.508506	0.397294	0.384167	0.222751	0.218154	0.117574	0.421319	0.243278	0.337094	0.351587	0.346164	0.327638	0.433534	0.349333
chr11_2791217_2791300	chr11	2791217	2791300	KCNQ1	1	0	0	1	0	0	0	83	0.898633	0.951543	0.944444	0.970238	0.95	1	0.943386	0.97558	0.984127	0.972222	0.986111	0.918871	0.990741	0.957575	0.939899	0.650165	0.775132	0.804497	0.871773	0.821083	0.890404	0.965608	0.834736	0.814774	0.935185	0.919172
chr11_2836917_2838837	chr11	2836917	2838837	KCNQ1	0	0	0	1	0	0	0	1920	0.663764	0.783882	0.636584	0.657304	0.696264	0.709621	0.757587	0.671848	0.679087	0.702904	0.743003	0.690103	0.719922	0.74261	0.676484	0.398264	0.285804	0.443564	0.482827	0.526098	0.60409	0.55084	0.559953	0.489502	0.448912	0.571644
chr11_2839437_2839739	chr11	2839437	2839739	KCNQ1	0	0	0	1	0	0	0	302	0.790873	0.786706	0.979167	0.819444	0.787401	0.80671	0.907341	0.823611	0.859722	0.865	0.927083	0.77	0.797222	0.744048	0.854167	0.327592	0.383102	0.426984	0.659094	0.515448	0.631845	0.570833	0.641667	0.660251	0.606151	0.651434
chr11_2909014_2909863	chr11	2909014	2909863	SLC22A18	1	1	0	1	0	1	0	849	0.525817	0.516667	0.632716	0.624113	0.697547	0.764722	0.54208	0.632123	0.63848	0.738506	0.728079	0.713115	0.692647	0.615958	0.703333	0.108635	0.110959	0.250231	0.221405	0.184336	0.322415	0.368349	0.304379	0.320503	0.335153	0.360257
chr11_30583652_30584103	chr11	30583652	30584103	MPPED2	1	1	0	1	0	1	0	451	0.837117	0.745518	0.677773	0.639286	0.851037	0.649123	0.577665	0.703663	0.727543	0.792225	0.807398	0.535714	0.762615	0.746708	0.825556	0.300816	0.273135	0.392405	0.509423	0.520313	0.538029	0.590829	0.399478	0.349231	0.564536	0.525931
chr11_32172895_32173359	chr11	32172895	32173359	RCN1	0	0	0	0	0	0	0	464	0.87395	0.593721	0.772773	0.918627	0.847876	0.632493	0.888838	0.747364	0.909641	0.90028	0.884454	0.785551	0.850514	0.763624	0.763866	0.516849	0.448116	0.531414	0.849877	0.586427	0.778782	0.707143	0.612582	0.639415	0.572835	0.576445
chr11_3232539_3232836	chr11	3232539	3232836	MRGPRE	1	0	0	0	0	0	0	297	0.714009	0.724686	0.885714	0.76369	0.861362	0.807764	0.800694	0.703423	0.850242	0.928106	0.690509	0.885913	0.877871	0.872792	0.941615	0.479821	0.349559	0.464807	0.841732	0.719347	0.797222	0.837401	0.701687	0.735857	0.713575	0.777881
chr11_32400089_32400445	chr11	32400089	32400445	WT1	0	0	0	1	0	0	0	356	0.954921	0.906667	0.876068	0.89709	0.93537	0.968254	0.896347	0.769168	0.965897	0.922037	0.839577	0.782993	0.753333	0.797027	0.722222	0.247193	0.261926	0.233201	0.653571	0.673414	0.824141	0.753175	0.636106	0.67827	0.738815	0.540534
chr11_32428275_32428670	chr11	32428275	32428670	WT1	0	1	0	1	0	0	0	395	0.155669	0.252494	0.196032	0.262812	0.28254	0.222222	0.51678	0.270751	0.343654	0.222336	0.386508	0.330833	0.290541	0.279743	0.47381	0.0821274	0.0650838	0.0720635	0.120092	0.157699	0.228685	0.154386	0.295981	0.128534	0.330676	0.163929
chr11_32429297_32430921	chr11	32429297	32430921	WT1	1	1	0	1	0	1	2	1624	0.575645	0.450253	0.569907	0.504852	0.600866	0.5529	0.513095	0.510895	0.595536	0.492426	0.524777	0.480662	0.551681	0.41769	0.607716	0.310869	0.168524	0.247173	0.424418	0.28288	0.348115	0.376473	0.405754	0.318029	0.444659	0.312427
chr11_44621145_44621616	chr11	44621145	44621616	CD82	0	0	0	0	0	1	0	471	0.573472	0.613937	0.609637	0.579378	0.753563	0.587302	0.540952	0.562565	0.691761	0.702664	0.744444	0.635397	0.427633	0.604439	0.62549	0.278959	0.204679	0.294172	0.628427	0.332426	0.457769	0.440476	0.433756	0.479259	0.504705	0.505627
chr11_44877986_44878569	chr11	44877986	44878569	TSPAN18	0	0	0	1	0	0	0	583	0.874868	0.766146	0.932275	0.792535	0.791327	0.801389	0.808333	0.888139	0.770346	0.883333	0.952593	0.866667	0.908951	0.636936	0.638462	0.110364	0.089442	0.182714	0.830167	0.414322	0.881954	0.469665	0.586695	0.666953	0.677886	0.604584
chr11_449666_449820	chr11	449666	449820	PTDSS2	0	1	0	1	0	1	0	154	0.69324	0.630983	0.755678	0.634341	0.680128	0.757875	0.582051	0.692949	0.802106	0.756258	0.723657	0.668132	0.794475	0.691063	0.74359	0.287717	0.351757	0.313364	0.700676	0.322735	0.792308	0.596154	0.637179	0.536288	0.572927	0.568702
chr11_45209368_45210872	chr11	45209368	45210872	PRDM11	0	0	0	1	0	0	0	1504	0.430167	0.480605	0.469792	0.370016	0.483862	0.602081	0.582008	0.384572	0.608206	0.534564	0.549266	0.389474	0.378957	0.476019	0.441604	0.219353	0.256375	0.189306	0.356052	0.305538	0.361615	0.396817	0.323815	0.330254	0.333795	0.332894
chr11_46296402_46297188	chr11	46296402	46297188	CREB3L1	0	1	0	1	0	1	0	786	0.39828	0.576095	0.51327	0.598854	0.622311	0.480256	0.487975	0.472742	0.530255	0.356508	0.652028	0.452899	0.450746	0.446771	0.389853	0.145038	0.123467	0.261584	0.304776	0.23083	0.347392	0.376519	0.352422	0.269966	0.315703	0.319659
chr11_58963584_58964107	chr11	58963584	58964107	GLYATL1	1	2	0	1	0	0	0	523	0.864064	0.934508	0.785274	0.887607	0.945223	0.834656	0.721979	0.659275	0.819364	0.832731	0.750867	0.733774	0.814668	0.625545	0.807265	0.224742	0.181534	0.208776	0.601797	0.522163	0.839751	0.799788	0.647002	0.599963	0.566891	0.715695
chr11_59552131_59553133	chr11	59552131	59553133	OSBP	0	0	0	0	0	0	0	1002	0.672412	0.852899	0.744203	0.814715	0.852536	0.698044	0.736619	0.87702	0.765618	0.760195	0.766667	0.711654	0.769427	0.708173	0.691736	0.228439	0.316048	0.424146	0.673905	0.463586	0.513818	0.57236	0.496352	0.551615	0.599549	0.513358
chr11_60852124_60853138	chr11	60852124	60853138	PTGDR2	1	1	0	1	0	0	0	1014	0.965195	0.958867	0.969958	0.938759	0.964165	0.9509	0.968864	0.953045	0.968153	0.979798	0.952524	0.957585	0.958398	0.951691	0.958495	0.304037	0.275012	0.445534	0.958585	0.766861	0.875124	0.880183	0.871551	0.870162	0.866666	0.893284
chr11_60950705_60951142	chr11	60950705	60951142	SLC15A3	1	1	0	1	0	1	0	437	0.522222	0.524444	0.54691	0.466548	0.415491	0.51537	0.464921	0.458571	0.394092	0.472275	0.589116	0.315025	0.544491	0.512805	0.468476	0.172114	0.194449	0.240269	0.258853	0.33231	0.217619	0.408	0.253333	0.310423	0.337619	0.28933
chr11_61193623_61194329	chr11	61193623	61194329	PGA3	0	0	0	0	0	0	0	706	0.735581	0.789137	0.665132	0.593834	0.759028	0.698016	0.641026	0.678006	0.74313	0.769122	0.694048	0.774206	0.690823	0.651713	0.67619	0.373462	0.349851	0.390375	0.641815	0.662693	0.588963	0.587884	0.639671	0.599382	0.525232	0.619068
chr11_614521_615394	chr11	614521	615394	IRF7	1	1	0	1	0	1	0	873	0.825287	0.761893	0.791008	0.747549	0.801978	0.762681	0.818269	0.823419	0.700642	0.836043	0.796763	0.837357	0.804078	0.819322	0.775363	0.632787	0.509929	0.469707	0.811371	0.693994	0.783815	0.750529	0.749503	0.811866	0.746996	0.780305
chr11_61488539_61489251	chr11	61488539	61489251	PPP1R32	0	0	0	1	0	1	2	712	0.606277	0.739232	0.674599	0.69053	0.672908	0.713059	0.783333	0.642496	0.767659	0.688494	0.654167	0.77381	0.581818	0.715945	0.651984	0.108599	0.199961	0.252617	0.445825	0.420509	0.504386	0.712761	0.644913	0.466773	0.576776	0.615659
chr11_61599339_61599543	chr11	61599339	61599543	SYT7	0	0	0	0	0	0	0	204	0.40582	0.392654	0.484249	0.622391	0.522072	0.363095	0.524603	0.45275	0.527083	0.421642	0.524559	0.56748	0.560979	0.389559	0.429894	0.16156	0.123765	0.141414	0.465961	0.36135	0.478792	0.336243	0.12037	0.257688	0.251852	0.260747
chr11_61718259_61719029	chr11	61718259	61719029	DAGLA	0	1	1	1	0	0	0	770	0.73205	0.720174	0.836905	0.751355	0.741051	0.707222	0.718664	0.556996	0.695939	0.788479	0.703788	0.594737	0.661754	0.614687	0.777778	0.327957	0.272017	0.427022	0.587558	0.481746	0.55641	0.620115	0.609114	0.562268	0.58203	0.629062
chr11_61749565_61750331	chr11	61749565	61750331	MYRF	0	1	1	0	0	0	0	766	0.766964	0.823529	0.658482	0.723684	0.742328	0.676611	0.748775	0.799067	0.639335	0.612802	0.723188	0.718939	0.671963	0.679511	0.702381	0.362226	0.28763	0.353299	0.747536	0.554741	0.430043	0.64747	0.550147	0.611829	0.523093	0.58119
chr11_62505311_62505564	chr11	62505311	62505564	AHNAK	0	0	0	1	0	0	0	253	0.77381	0.741005	0.807407	0.692361	0.928571	0.682804	0.798148	0.887831	0.77037	0.778086	0.768519	0.580952	0.843254	0.685633	0.819728	0.182984	0.166705	0.245205	0.603989	0.285591	0.514021	0.545106	0.462546	0.524627	0.645899	0.587097
chr11_62508237_62509003	chr11	62508237	62509003	AHNAK	0	0	0	1	0	0	0	766	0.471964	0.479702	0.447922	0.486275	0.484762	0.423175	0.482361	0.420227	0.408056	0.446802	0.333127	0.371528	0.428552	0.545789	0.491843	0.14649	0.0967766	0.124032	0.255275	0.210034	0.27501	0.202583	0.290988	0.191721	0.201697	0.293081
chr11_62909546_62909825	chr11	62909546	62909825	CHRM1	0	0	0	1	0	1	0	279	0.833983	0.778355	0.878788	0.916667	0.901407	0.824048	0.8	0.835606	0.856061	0.871212	0.825758	0.907407	0.830303	0.820238	0.840909	0.338333	0.333611	0.473333	0.779293	0.509199	0.724026	0.765714	0.689069	0.598737	0.567965	0.753716
chr11_63020837_63021321	chr11	63020837	63021321	SLC22A8	0	0	0	0	1	0	0	484	0.721757	0.63632	0.722306	0.689098	0.663659	0.603697	0.691416	0.551671	0.68183	0.511257	0.626786	0.623469	0.610526	0.530269	0.537051	0.241758	0.234711	0.278927	0.533866	0.544976	0.447118	0.515789	0.562828	0.518265	0.538743	0.626929
chr11_63490311_63490854	chr11	63490311	63490854	HRASLS5	0	1	0	1	0	1	1	543	0.559802	0.650926	0.751335	0.57987	0.734139	0.678819	0.627778	0.596435	0.679861	0.647817	0.621495	0.533954	0.539286	0.61348	0.591991	0.232796	0.217272	0.280407	0.448364	0.339127	0.350648	0.520647	0.42399	0.44224	0.417825	0.411129
chr11_63612847_63613575	chr11	63612847	63613575	PLA2G16	0	1	0	1	0	1	0	728	0.205095	0.355741	0.293762	0.17181	0.330216	0.38664	0.430556	0.328707	0.342222	0.205082	0.277397	0.320762	0.33328	0.391299	0.562	0.130019	0.0960952	0.0987638	0.210691	0.369908	0.256937	0.190476	0.21319	0.211009	0.317913	0.148771
chr11_63761755_63764362	chr11	63761755	63764362	C11orf95	1	1	0	1	0	1	0	2607	0.96687	0.945089	0.960281	0.951971	0.96779	0.92697	0.956884	0.912802	0.960549	0.964035	0.951891	0.969784	0.958537	0.917598	0.914583	0.118215	0.19991	0.247999	0.949451	0.810351	0.96562	0.935484	0.943613	0.956901	0.95582	0.814121
chr11_637750_639508	chr11	637750	639508	DRD4	1	0	0	1	0	1	0	1758	0.720571	0.673286	0.745457	0.584203	0.784226	0.581779	0.601661	0.630379	0.678139	0.716155	0.639976	0.645889	0.726976	0.494369	0.581311	0.256715	0.276861	0.316808	0.553235	0.315994	0.596747	0.665101	0.450754	0.491	0.459457	0.383645
chr11_64067256_64068018	chr11	64067256	64068018	MACROD1	0	0	0	1	0	0	0	762	0.495692	0.776082	0.496003	0.552028	0.799952	0.559283	0.567524	0.599376	0.593333	0.601446	0.642111	0.614198	0.625368	0.62555	0.70394	0.219785	0.194971	0.270748	0.439442	0.337826	0.385063	0.440667	0.344786	0.447655	0.53351	0.4576
chr11_64568018_64568388	chr11	64568018	64568388	SLC22A11	1	0	0	1	0	0	0	370	0.923651	0.905833	0.969444	0.947917	0.919856	0.891667	0.92	0.839815	0.911508	0.903519	0.83648	0.906004	0.88443	0.887771	0.883889	0.293531	0.265326	0.28636	0.864087	0.392421	0.562619	0.879153	0.538452	0.627887	0.707421	0.766264
chr11_64607772_64608546	chr11	64607772	64608546	NRXN2	1	1	0	1	0	0	0	774	0.879477	0.941416	0.917631	0.946491	0.966534	0.860417	0.949612	0.901164	0.897978	0.899537	0.915476	0.966667	0.939316	0.911111	0.962644	0.265692	0.168872	0.306331	0.750427	0.618487	0.88322	0.544231	0.827151	0.693032	0.770149	0.672497
chr11_64637936_64638580	chr11	64637936	64638580	NRXN2	1	2	0	1	0	1	0	644	0.553231	0.577468	0.544599	0.735145	0.73819	0.613441	0.660146	0.698432	0.651252	0.534146	0.65463	0.740669	0.820785	0.655311	0.768229	0.117299	0.0941114	0.256434	0.433645	0.355949	0.504886	0.555433	0.509373	0.415044	0.414054	0.40099
chr11_64799365_64801444	chr11	64799365	64801444	MAP4K2	0	1	1	1	0	1	0	2079	0.746881	0.736918	0.795159	0.5939	0.765095	0.748049	0.802814	0.640778	0.807877	0.754136	0.826786	0.571032	0.618154	0.65062	0.676389	0.395921	0.332699	0.351836	0.587387	0.531311	0.618853	0.553434	0.579023	0.541297	0.575987	0.567796
chr11_6496927_6497502	chr11	6496927	6497502	AC084337.2,DNHD1	0	0	0	2	0	1	3	575	0.970522	0.965789	0.963725	0.929899	0.979323	0.952381	0.988889	0.948622	0.945292	0.981481	0.970833	0.965385	0.977273	0.916138	0.961988	0.587047	0.69026	0.766962	0.922487	0.936436	0.951058	0.913889	0.960234	0.946667	0.93241	0.91879
chr11_65165778_65166509	chr11	65165778	65166509	SPDYC	0	0	0	0	0	0	0	731	0.914587	0.92866	0.929688	0.931527	0.887356	0.870667	0.860061	0.862661	0.834003	0.896198	0.936644	0.890571	0.87717	0.882044	0.851007	0.722055	0.587251	0.697649	0.839418	0.789657	0.848797	0.901143	0.841877	0.846582	0.862364	0.893018
chr11_65204747_65204911	chr11	65204747	65204911	CAPN1	1	0	0	1	0	0	0	164	0.593981	0.722222	0.678571	0.541204	0.429133	0.5694	0.695556	0.565586	0.466446	0.529233	0.672222	0.737037	0.583578	0.565542	0.541667	0.138081	0.192108	0.226459	0.369444	0.365727	0.423104	0.507143	0.310648	0.473413	0.337897	0.36158
chr11_65316603_65317047	chr11	65316603	65317047	AP000944.2,CDC42EP2	0	1	0	2	0	1	1	444	0.820327	0.804167	0.81226	0.837629	0.816667	0.846088	0.763095	0.774504	0.737179	0.885933	0.933532	0.734848	0.761224	0.729545	0.662302	0.36794	0.40202	0.423341	0.741806	0.599068	0.674709	0.735771	0.684361	0.697408	0.623011	0.732467
chr11_65355917_65356205	chr11	65355917	65356205	TIGD3	0	1	0	1	0	1	0	288	0.735714	0.822336	0.715614	0.845578	0.882086	0.849093	0.795295	0.787961	0.850113	0.729138	0.856215	0.676852	0.758844	0.854298	0.684127	0.215634	0.278035	0.229375	0.671128	0.529298	0.529063	0.852646	0.612169	0.547318	0.568683	0.647375
chr11_65607013_65607617	chr11	65607013	65607617	MAP3K11	1	1	0	1	0	1	1	604	0.972678	0.965174	0.917778	0.978846	0.959948	0.926891	0.946491	0.945765	0.962666	0.934795	0.966667	0.967054	0.949342	0.94683	0.940731	0.064514	0.0953108	0.235249	0.960924	0.824208	0.915863	0.898745	0.933119	0.926164	0.941687	0.921413
chr11_65642118_65642654	chr11	65642118	65642654	SIPA1	1	1	0	1	0	1	0	536	0.652804	0.688034	0.804603	0.686758	0.731089	0.727976	0.646852	0.653228	0.707751	0.705177	0.681323	0.572901	0.759984	0.657161	0.687469	0.132034	0.209821	0.0926842	0.920123	0.569806	0.616199	0.378099	0.665746	0.621837	0.643997	0.653013
chr11_66012196_66012296	chr11	66012196	66012296	CST6	1	0	0	1	0	1	0	100	0.370679	0.361111	0.52037	0.351852	0.533333	0.3125	0.375	0.416667	0.569444	0.42963	0.496296	0.425926	0.429365	0.399984	0.533333	0.103784	0.0546296	0.12963	0.16494	0.217593	0.236111	0.307407	0.337434	0.318122	0.377381	0.376028
chr11_66718414_66719225	chr11	66718414	66719225	SPTBN2	0	0	0	1	0	1	0	811	0.800328	0.769212	0.815189	0.82968	0.833744	0.877646	0.827425	0.818883	0.788445	0.914286	0.910714	0.880128	0.680867	0.766498	0.871008	0.246624	0.231507	0.257976	0.714609	0.345213	0.670578	0.734297	0.724821	0.590009	0.761926	0.709119
chr11_67071361_67071721	chr11	67071361	67071721	RHOD	1	1	0	1	0	0	0	360	0.258293	0.542605	0.3815	0.416667	0.510714	0.351227	0.420213	0.209524	0.461616	0.31336	0.378283	0.456566	0.364715	0.363794	0.297475	0.0859428	0.0609492	0.0802189	0.19994	0.174097	0.204473	0.173958	0.277138	0.194138	0.182642	0.154494
chr11_67367554_67368715	chr11	67367554	67368715	AP003419.1,CLCF1,RAD9A	0	0	1	3	0	1	0	1161	0.487679	0.534832	0.543532	0.466285	0.595476	0.580198	0.497515	0.46746	0.57381	0.547685	0.616374	0.370139	0.429306	0.42007	0.520714	0.281122	0.155556	0.176413	0.360388	0.339454	0.486616	0.331328	0.425665	0.257495	0.292024	0.335941
chr11_67397467_67397808	chr11	67397467	67397808	RAD9A	0	1	0	1	0	0	0	341	0.814051	0.903061	0.826099	0.783069	0.81875	0.746914	0.862037	0.804321	0.768519	0.843488	0.845833	0.730655	0.690733	0.856766	0.672917	0.264918	0.34537	0.337037	0.807407	0.698507	0.730022	0.64418	0.72381	0.641492	0.813492	0.760247
chr11_67433160_67433496	chr11	67433160	67433496	RPS6KB2	0	0	1	1	0	0	0	336	0.47037	0.366667	0.62134	0.488889	0.570899	0.697917	0.652381	0.680908	0.690741	0.487698	0.531085	0.569048	0.438095	0.622014	0.588889	0.186247	0.185714	0.239815	0.474226	0.458381	0.363492	0.451852	0.785714	0.60119	0.591859	0.462101
chr11_67439982_67440729	chr11	67439982	67440729	CORO1B	0	0	1	1	0	1	0	747	0.4375	0.53182	0.63145	0.509707	0.53874	0.466209	0.314389	0.448456	0.427162	0.588528	0.58621	0.527286	0.340608	0.491112	0.366667	0.215307	0.234271	0.164286	0.535238	0.253709	0.312333	0.351923	0.279908	0.353064	0.420864	0.343978
chr11_67647097_67649481	chr11	67647097	67649481	ACY3	0	0	0	1	0	1	1	2384	0.313062	0.276413	0.342562	0.377136	0.421401	0.399877	0.442996	0.241549	0.373867	0.43682	0.435022	0.210655	0.345692	0.304057	0.300576	0.162119	0.120516	0.154261	0.232685	0.183644	0.217405	0.275755	0.23109	0.167359	0.177341	0.260052
chr11_68380821_68381858	chr11	68380821	68381858	LRP5	0	0	0	1	0	0	0	1037	0.808034	0.724687	0.71926	0.688308	0.747675	0.706667	0.824178	0.731592	0.817971	0.835091	0.773794	0.66131	0.750376	0.71271	0.801852	0.396939	0.305811	0.305005	0.681321	0.501722	0.584614	0.701929	0.576998	0.601661	0.581175	0.594331
chr11_68683661_68684173	chr11	68683661	68684173	GAL	1	1	0	1	0	0	0	512	0.562344	0.657143	0.653693	0.60119	0.661491	0.511529	0.651687	0.62996	0.580208	0.701667	0.622567	0.775298	0.740457	0.606583	0.607639	0.251422	0.314501	0.312731	0.495751	0.408684	0.485367	0.438406	0.458564	0.545292	0.449467	0.404112
chr11_68749951_68750605	chr11	68749951	68750605	TESMIN	1	1	0	1	0	1	0	654	0.315077	0.354233	0.452851	0.189744	0.508451	0.410294	0.343553	0.414926	0.321252	0.397412	0.333286	0.286667	0.190895	0.236444	0.36004	0.085876	0.0740233	0.0737728	0.114434	0.13095	0.177932	0.169565	0.152853	0.147376	0.175685	0.157578
chr11_69152647_69153317	chr11	69152647	69153317	TPCN2	0	0	1	1	0	0	0	670	0.931905	0.909892	0.806774	0.85377	0.823111	0.759425	0.896554	0.795126	0.848667	0.852476	0.761309	0.898551	0.765864	0.834542	0.875364	0.332168	0.351878	0.497371	0.816951	0.546092	0.813918	0.633325	0.711439	0.521058	0.750129	0.657524
chr11_69192294_69192771	chr11	69192294	69192771	TPCN2	0	0	0	0	0	0	0	477	0.503947	0.501043	0.569042	0.615962	0.609725	0.434858	0.575982	0.690622	0.519982	0.501817	0.541071	0.630112	0.567227	0.53203	0.466667	0.107671	0.116452	0.109586	0.340564	0.268231	0.393651	0.240769	0.460872	0.274691	0.436657	0.394643
chr11_69200273_69200929	chr11	69200273	69200929	TPCN2	0	0	0	0	1	0	0	656	0.763326	0.795513	0.751499	0.8099	0.817571	0.639815	0.741358	0.748736	0.844671	0.760309	0.714785	0.851852	0.675473	0.6339	0.698611	0.293086	0.312698	0.338456	0.601617	0.452675	0.701788	0.686067	0.641755	0.445903	0.626808	0.598215
chr11_69249768_69250075	chr11	69249768	69250075	MYEOV	0	0	0	0	1	0	0	307	0.958974	0.930128	0.937179	0.945833	0.907692	0.929487	0.971703	0.906441	0.870833	0.940385	0.838333	0.916667	0.908791	0.875744	0.942308	0.484349	0.520116	0.622161	0.940293	0.873471	0.891686	0.858974	0.841575	0.854182	0.88196	0.876536
chr11_693387_694044	chr11	693387	694044	DEAF1	0	1	0	1	0	1	0	657	0.456526	0.392086	0.394312	0.429101	0.697884	0.465123	0.503307	0.401808	0.50754	0.487037	0.495098	0.278125	0.357716	0.40399	0.544444	0.114001	0.171032	0.0992063	0.264727	0.214383	0.366106	0.175	0.131373	0.279843	0.125709	0.272945
chr11_69471210_69471969	chr11	69471210	69471969	MYEOV	1	1	0	0	0	0	0	759	0.443578	0.467021	0.452636	0.526441	0.550952	0.335889	0.353024	0.300066	0.413379	0.435767	0.473986	0.424185	0.438259	0.320298	0.297619	0.136326	0.110191	0.111174	0.29688	0.210578	0.28963	0.185828	0.328797	0.283938	0.233243	0.282234
chr11_69483733_69484186	chr11	69483733	69484186	MYEOV	0	0	0	0	0	1	0	453	0.7325	0.820536	0.905278	0.766667	0.86254	0.907262	0.805794	0.90119	0.894385	0.727718	0.90369	0.780208	0.823806	0.742159	0.815076	0.49752	0.304722	0.380014	0.826591	0.462725	0.578274	0.631905	0.597244	0.521535	0.60119	0.675406
chr11_69603376_69603817	chr11	69603376	69603817	CCND1	0	0	0	0	0	0	0	441	0.723124	0.866667	0.799383	0.735979	0.780503	0.766315	0.826808	0.746032	0.822222	0.810185	0.724946	0.844797	0.898765	0.816306	0.77672	0.345401	0.419769	0.510406	0.753563	0.529927	0.403175	0.590284	0.602954	0.573581	0.761115	0.657777
chr11_69636347_69636493	chr11	69636347	69636493	CCND1	1	1	0	0	0	1	0	146	0.571368	0.725529	0.566442	0.542138	0.699759	0.526014	0.516667	0.621743	0.445351	0.676852	0.773016	0.624107	0.618631	0.476235	0.481481	0.0684316	0.146384	0.0915208	0.455026	0.358995	0.456349	0.235185	0.412033	0.349714	0.361376	0.20322
chr11_70128368_70128723	chr11	70128368	70128723	ANO1	0	0	0	1	0	0	0	355	0.838889	0.636389	0.705	0.886742	0.839087	0.711429	0.727652	0.804056	0.828636	0.718519	0.822917	0.685185	0.723449	0.676984	0.633333	0.214286	0.279062	0.383214	0.689418	0.530195	0.759762	0.833333	0.5625	0.571099	0.753214	0.645377
chr11_70443544_70444060	chr11	70443544	70444060	CTTN	0	0	0	0	0	0	0	516	0.692481	0.729992	0.795718	0.698234	0.759275	0.58114	0.748204	0.587749	0.724034	0.696953	0.741416	0.676232	0.73171	0.559729	0.660171	0.232484	0.270889	0.341602	0.713298	0.361342	0.532456	0.495409	0.52878	0.442438	0.344267	0.564879
chr11_73323414_73324336	chr11	73323414	73324336	ARHGEF17	0	0	0	1	0	0	0	922	0.689369	0.797119	0.672222	0.794162	0.733333	0.730682	0.756667	0.790166	0.769531	0.794048	0.776233	0.704924	0.774793	0.719462	0.773434	0.450551	0.441748	0.417004	0.708854	0.489852	0.743293	0.755987	0.627002	0.680729	0.645522	0.605643
chr11_73342484_73342973	chr11	73342484	73342973	ARHGEF17	1	1	0	1	0	1	1	489	0.945833	0.982222	0.98254	0.873062	0.88652	0.94826	0.783046	0.87219	0.978125	0.935952	0.926801	0.950113	0.980392	0.791131	0.877976	0.0796516	0.0603182	0.106834	0.582659	0.292174	0.726497	0.719965	0.851074	0.636297	0.631248	0.697334
chr11_73645798_73646352	chr11	73645798	73646352	PLEKHB1	0	0	0	1	0	1	2	554	0.646599	0.832011	0.531944	0.790278	0.927778	0.74537	0.785833	0.778137	0.76381	0.77381	0.825831	0.757937	0.755456	0.696554	0.72631	0.167793	0.272475	0.341435	0.53019	0.459524	0.522279	0.700238	0.422619	0.449471	0.466284	0.510151
chr11_75301010_75302672	chr11	75301010	75302672	ARRB1	0	0	0	1	0	0	0	1662	0.868227	0.874793	0.86984	0.837451	0.85613	0.833935	0.867687	0.779943	0.844428	0.849013	0.895121	0.828846	0.866607	0.804956	0.839668	0.604305	0.604442	0.592173	0.801136	0.757144	0.825489	0.786957	0.797634	0.793121	0.774098	0.761619
chr11_76752241_76753069	chr11	76752241	76753069	TSKU	0	0	0	0	0	0	0	828	0.837515	0.759804	0.907673	0.893939	0.813039	0.77868	0.691111	0.754921	0.793056	0.803626	0.85	0.828209	0.821584	0.75219	0.769841	0.379143	0.477381	0.497449	0.583333	0.492955	0.72	0.737619	0.684667	0.77783	0.772222	0.741793
chr11_782767_783189	chr11	782767	783189	CEND1	0	0	0	0	0	0	0	422	0.794813	0.756122	0.991071	0.799093	0.815783	0.856432	0.977891	0.688245	0.835204	0.804321	0.797951	0.8663	0.883929	0.733386	0.798718	0.555388	0.45519	0.492404	0.790561	0.69951	0.931754	0.921993	0.874446	0.925113	0.92551	0.918904
chr11_8282867_8283335	chr11	8282867	8283335	LMO1	0	0	0	0	0	0	0	468	0.829365	0.742424	0.799182	0.681157	0.871753	0.809375	0.705387	0.718031	0.685065	0.769979	0.75	0.759524	0.762809	0.682589	0.913219	0.341148	0.296411	0.438658	0.658902	0.547141	0.667233	0.712153	0.622434	0.53304	0.479379	0.664989
chr11_850900_851049	chr11	850900	851049	TSPAN4	1	1	0	1	0	1	0	149	0.846561	1	0.908995	0.988889	0.97601	0.956566	0.946914	0.963889	1	0.967593	0.930159	0.956349	1	0.928395	0.975	0.555644	0.719444	0.562963	0.968254	0.886464	0.888889	0.852513	0.823854	0.911596	0.923148	0.930637
chr11_92866782_92867224	chr11	92866782	92867224	FAT3	1	1	0	1	0	0	0	442	0.909589	0.927415	0.921741	0.767268	0.930533	0.856548	0.889274	0.850862	0.875145	0.940283	0.92407	0.950265	0.944002	0.931247	0.958333	0.581914	0.439903	0.523196	0.845476	0.778262	0.846713	0.859382	0.814161	0.790379	0.804642	0.938105
chr11_92883250_92883463	chr11	92883250	92883463	FAT3	1	0	0	1	0	0	0	213	0.93534	0.955093	0.921164	0.727447	0.972222	0.916667	0.842063	0.939286	0.847339	0.986111	0.971693	0.944444	0.97284	0.959152	0.898363	0.640162	0.511393	0.640741	0.765983	0.918971	0.942901	0.961275	0.927866	0.761744	0.928038	0.916918
chr11_93543863_93544099	chr11	93543863	93544099	SMCO4	0	1	0	0	0	1	0	236	0.654776	0.796465	0.701856	0.697727	0.723175	0.582525	0.825833	0.684501	0.598016	0.699296	0.654524	0.583333	0.677715	0.522231	0.611075	0.175131	0.268095	0.369121	0.638593	0.485037	0.699091	0.532809	0.378392	0.318373	0.391208	0.589484
chr11_94141977_94142834	chr11	94141977	94142834	PANX1	0	0	0	1	0	0	0	857	0.899776	0.93165	0.976852	0.835119	0.896517	0.912522	0.865909	0.924691	0.973016	1	0.970238	0.82037	0.925095	0.908642	0.933333	0.622607	0.54003	0.591711	0.931598	0.655666	0.880423	0.850153	0.849904	0.838638	0.908279	0.846693
chr12_106767792_106769432	chr12	106767792	106769432	RFX4	0	0	0	0	0	0	0	1640	0.590409	0.618244	0.67768	0.544773	0.599002	0.598599	0.634057	0.577574	0.706287	0.606514	0.610359	0.671612	0.566896	0.558177	0.320194	0.283868	0.217172	0.301025	0.413074	0.34781	0.472971	0.399787	0.474152	0.367786	0.464668	0.445363
chr12_107635136_107635710	chr12	107635136	107635710	BTBD11	0	0	0	1	0	0	0	574	0.906349	0.712743	0.88858	0.894444	0.807183	0.622795	0.877778	0.845899	0.84624	0.852976	0.900617	0.87284	0.951852	0.902778	0.947917	0.330079	0.442728	0.40873	0.818254	0.57967	0.64375	0.60291	0.753863	0.65378	0.838492	0.732436
chr12_108581569_108581974	chr12	108581569	108581974	TMEM119	0	0	0	0	0	0	0	405	0.946672	0.934832	0.94932	0.926543	0.935963	0.915888	0.911874	0.906142	0.948677	0.95644	0.912713	0.888389	0.926999	0.904145	0.913845	0.527543	0.516261	0.689189	0.80582	0.773873	0.781775	0.895532	0.827415	0.802794	0.865415	0.915942
chr12_114674121_114674684	chr12	114674121	114674684	TBX3	1	1	0	1	0	0	0	563	0.524896	0.525035	0.6464	0.581186	0.640212	0.574199	0.594375	0.623149	0.429443	0.614438	0.58671	0.650606	0.707538	0.522713	0.526849	0.110267	0.144421	0.175396	0.572807	0.339752	0.523266	0.492853	0.567356	0.40094	0.471411	0.420523
chr12_114674803_114675408	chr12	114674803	114675408	TBX3	1	1	0	1	0	0	0	605	0.382234	0.501099	0.516087	0.529066	0.519985	0.524359	0.633707	0.573697	0.571144	0.487937	0.54359	0.578419	0.60424	0.47226	0.636722	0.147205	0.106876	0.202738	0.501227	0.298569	0.400294	0.525519	0.469902	0.36259	0.479099	0.457331
chr12_114679291_114680484	chr12	114679291	114680484	TBX3	0	0	1	1	0	1	0	1193	0.565702	0.760567	0.650794	0.671573	0.645209	0.595393	0.694368	0.741973	0.664227	0.641182	0.736163	0.696254	0.647722	0.66412	0.699431	0.170473	0.151464	0.215329	0.504808	0.45814	0.505212	0.422795	0.510092	0.436079	0.517124	0.44272
chr12_116455178_116456459	chr12	116455178	116456459	MAP1LC3B2	0	0	0	0	0	0	0	1281	0.635014	0.736051	0.727137	0.708823	0.812757	0.661448	0.758948	0.681891	0.741301	0.690753	0.729286	0.562338	0.594088	0.532783	0.592622	0.345881	0.265449	0.32134	0.540077	0.454548	0.534518	0.468536	0.410098	0.439238	0.348148	0.478148
chr12_116693299_116693856	chr12	116693299	116693856	C12orf49	0	0	0	0	0	0	0	557	0.364191	0.29675	0.402438	0.235383	0.341156	0.229781	0.402778	0.378049	0.190571	0.294898	0.365476	0.131515	0.21079	0.178182	0.161026	0.0991476	0.0344642	0.0287604	0.135389	0.0474679	0.0929018	0.166291	0.0705882	0.0582718	0.0588819	0.117753
chr12_117151146_117151326	chr12	117151146	117151326	FBXO21	0	0	0	1	0	0	0	180	0.822655	0.889683	0.868519	0.924868	0.925926	0.836243	0.930556	0.857333	0.977778	0.926407	0.928571	0.838624	0.907407	0.886026	0.907407	0.372222	0.493827	0.527625	0.865956	0.836351	0.751984	0.742593	0.729464	0.862738	0.873878	0.710545
chr12_11793626_11794576	chr12	11793626	11794576	ETV6	0	0	0	1	0	0	0	950	0.890461	0.911765	0.836775	0.831595	0.843513	0.892629	0.851715	0.84616	0.864065	0.883013	0.853021	0.813889	0.836694	0.856592	0.736111	0.390212	0.431494	0.440512	0.703547	0.710886	0.660789	0.743188	0.776318	0.766834	0.709321	0.736328
chr12_118189743_118189992	chr12	118189743	118189992	TAOK3	0	0	0	1	0	1	0	249	0.910354	0.962963	0.970539	0.948485	0.948016	0.925926	0.907407	0.910053	1	0.977778	0.981481	0.814286	0.933333	0.897632	0.89418	0.459259	0.577609	0.52381	0.945988	0.933862	0.928571	0.911111	0.928571	0.887037	0.89418	0.948727
chr12_121327116_121327983	chr12	121327116	121327983	ANAPC5	0	0	0	1	0	0	0	867	0.756666	0.723428	0.79246	0.559396	0.812469	0.713889	0.742231	0.663929	0.768777	0.662427	0.736752	0.502256	0.61294	0.592413	0.523079	0.221209	0.258453	0.245209	0.714417	0.423324	0.656571	0.544958	0.462598	0.518791	0.519689	0.552568
chr12_121748258_121749381	chr12	121748258	121749381	TMEM120B	0	0	0	1	0	0	0	1123	0.673317	0.647013	0.750226	0.615778	0.695212	0.671697	0.802341	0.594911	0.718688	0.705565	0.707143	0.574857	0.672845	0.557311	0.415942	0.273666	0.36648	0.352734	0.462767	0.453354	0.533145	0.537825	0.546813	0.446374	0.463046	0.522765
chr12_121797260_121797398	chr12	121797260	121797398	RHOF	1	0	0	1	0	1	0	138	0.858974	0.896154	0.785897	0.779487	0.64359	0.9	0.935897	0.692363	0.876107	0.953846	1	0.802778	0.871795	0.730769	0.791667	0.236111	0.128205	0.316209	0.730487	0.651456	0.81511	0.679487	0.850916	0.7384	0.828388	0.822161
chr12_121812703_121813183	chr12	121812703	121813183	SETD1B	0	1	0	1	0	0	0	480	0.668571	0.803571	0.758889	0.74	0.745317	0.712121	0.832681	0.726614	0.735897	0.762202	0.700029	0.555556	0.683883	0.682867	0.551361	0.132906	0.169101	0.201481	0.579603	0.454385	0.651027	0.487454	0.668571	0.584495	0.707287	0.549489
chr12_122730658_122731394	chr12	122730658	122731394	HCAR1	0	0	0	1	0	1	1	736	0.803046	0.922723	0.890737	0.854465	0.894318	0.934314	0.964771	0.879483	0.882347	0.823025	0.837642	0.827135	0.902403	0.873782	0.795963	0.537215	0.458164	0.539695	0.720083	0.765123	0.804451	0.74213	0.714532	0.730875	0.812075	0.822311
chr12_124279574_124280310	chr12	124279574	124280310	RFLNA	0	0	0	1	0	0	0	736	0.613857	0.849498	0.722123	0.661806	0.748575	0.7	0.761143	0.479119	0.630476	0.631955	0.798214	0.675397	0.587016	0.63652	0.627329	0.0827821	0.178579	0.259241	0.425136	0.29166	0.250675	0.438635	0.328746	0.489362	0.385216	0.484587
chr12_124294383_124294844	chr12	124294383	124294844	RFLNA	0	1	0	1	0	1	0	461	0.700118	0.729167	0.805608	0.764747	0.697354	0.815238	0.744444	0.683846	0.797169	0.833333	0.698333	0.595397	0.619615	0.600608	0.693056	0.263133	0.272619	0.207857	0.610589	0.522677	0.664974	0.421795	0.435556	0.481111	0.568889	0.708831
chr12_124454176_124454670	chr12	124454176	124454670	NCOR2	0	0	1	1	0	0	0	494	0.801831	0.889583	0.760299	0.739394	0.777778	0.668353	0.827489	0.743056	0.752447	0.9	0.802778	0.75	0.727778	0.709428	0.622078	0.305026	0.24752	0.196296	0.590873	0.65876	0.706845	0.689683	0.67123	0.714782	0.447917	0.644969
chr12_124507814_124509126	chr12	124507814	124509126	NCOR2	0	0	0	1	0	1	0	1312	0.655729	0.786787	0.828549	0.706374	0.764703	0.737281	0.731633	0.629534	0.761404	0.760587	0.780026	0.536003	0.562631	0.659324	0.617787	0.422892	0.375283	0.351424	0.630558	0.478817	0.630195	0.469142	0.474344	0.571739	0.548858	0.535159
chr12_124543483_124544111	chr12	124543483	124544111	NCOR2	1	2	0	1	0	1	0	628	0.826801	0.789103	0.841571	0.855915	0.867684	0.840273	0.806778	0.782133	0.897154	0.791763	0.847007	0.717157	0.775529	0.777075	0.669797	0.128	0.0969706	0.156957	0.713127	0.387696	0.655014	0.666667	0.574685	0.692193	0.680976	0.62667
chr12_124550859_124551607	chr12	124550859	124551607	NCOR2	0	0	1	1	0	0	0	748	0.42381	0.548353	0.521046	0.377632	0.417781	0.539098	0.476349	0.252024	0.416559	0.495794	0.440016	0.280734	0.303135	0.350021	0.391479	0.148375	0.110943	0.0742438	0.253281	0.169668	0.215198	0.216212	0.15142	0.19054	0.189848	0.219203
chr12_130703593_130704031	chr12	130703593	130704031	RIMBP2	1	1	0	1	0	0	0	438	0.828497	0.879832	0.823593	0.807292	0.7443	0.919888	0.842222	0.87448	0.820513	0.821569	0.906667	0.792708	0.809781	0.762535	0.783259	0.541028	0.509216	0.433279	0.715918	0.629132	0.795938	0.736458	0.811204	0.734379	0.751081	0.600014
chr12_130705448_130705831	chr12	130705448	130705831	RIMBP2	0	1	1	1	1	0	0	383	0.655556	0.85737	0.715476	0.869048	0.890934	0.713861	0.647194	0.804918	0.751616	0.827806	0.914103	0.888462	0.813917	0.672357	0.653846	0.304559	0.300454	0.407705	0.664371	0.422224	0.708101	0.563187	0.631107	0.690696	0.673143	0.481544
chr12_132424012_132424341	chr12	132424012	132424341	FBRSL1	0	0	0	0	0	0	0	329	0.741667	0.803968	0.599324	0.838023	0.843723	0.679942	0.730357	0.815179	0.787368	0.712798	0.704167	0.814815	0.797631	0.747269	0.696501	0.387601	0.360582	0.313588	0.810493	0.624294	0.718981	0.743939	0.618182	0.68232	0.757909	0.859566
chr12_132504904_132506789	chr12	132504904	132506789	FBRSL1	0	1	1	1	0	1	0	1885	0.575357	0.608941	0.631736	0.416477	0.580248	0.586733	0.551144	0.450149	0.608367	0.709027	0.67493	0.458688	0.48546	0.48162	0.41744	0.295062	0.348878	0.213306	0.421394	0.375466	0.467744	0.336837	0.407143	0.410447	0.369506	0.417715
chr12_132507491_132508288	chr12	132507491	132508288	FBRSL1	1	1	0	1	0	1	0	797	0.912675	0.886667	0.886342	0.911765	0.878363	0.87406	0.914286	0.860185	0.844048	0.945357	0.966667	0.709259	0.869298	0.919461	0.753042	0.576304	0.53244	0.671345	0.829598	0.916409	0.964385	0.857407	0.88254	0.788631	0.862765	0.871309
chr12_132604297_132604854	chr12	132604297	132604854	LRCOL1	0	1	0	1	0	0	0	557	0.646248	0.474517	0.429917	0.609524	0.659466	0.418064	0.543478	0.551178	0.582347	0.494703	0.472188	0.551156	0.537526	0.579375	0.425725	0.237785	0.166585	0.31941	0.655636	0.664123	0.757557	0.651829	0.44612	0.38481	0.628446	0.345535
chr12_14568014_14568355	chr12	14568014	14568355	PLBD1	1	1	0	1	0	1	1	341	0.647702	0.506279	0.54407	0.675458	0.572494	0.41579	0.618827	0.529972	0.427337	0.508949	0.57963	0.672222	0.575287	0.60923	0.495679	0.143188	0.104658	0.182764	0.345627	0.231741	0.324535	0.380952	0.346914	0.33711	0.384546	0.255192
chr12_1592885_1593342	chr12	1592885	1593342	FBXL14,WNT5B	0	1	0	2	0	1	0	457	0.818841	0.533786	0.623385	0.622476	0.46219	0.597333	0.574619	0.787131	0.59731	0.601261	0.639143	0.61303	0.741622	0.712596	0.768905	0.213202	0.201893	0.228806	0.611001	0.612393	0.709342	0.567667	0.643193	0.649109	0.574242	0.547027
chr12_1629097_1629425	chr12	1629097	1629425	WNT5B	0	1	0	1	0	0	1	328	0.609788	0.732292	0.591795	0.60625	0.611111	0.726935	0.664771	0.710317	0.677778	0.440388	0.650758	0.569004	0.615432	0.615313	0.59375	0.126984	0.187225	0.186255	0.557287	0.323528	0.397531	0.486243	0.452425	0.424934	0.397391	0.485348
chr12_2845282_2846706	chr12	2845282	2846706	ITFG2	0	0	0	1	0	0	0	1424	0.764668	0.786434	0.807084	0.814783	0.733333	0.792685	0.774714	0.675672	0.859979	0.674532	0.771703	0.804167	0.732672	0.749087	0.766905	0.214532	0.245687	0.341874	0.560162	0.469938	0.581364	0.73865	0.730667	0.658544	0.64986	0.663629
chr12_2962883_2964540	chr12	2962883	2964540	TEAD4	0	0	1	1	0	1	0	1657	0.658226	0.569184	0.533933	0.532281	0.766021	0.528722	0.571639	0.59524	0.65077	0.555798	0.641086	0.613621	0.662911	0.584188	0.655172	0.24266	0.22095	0.282358	0.491808	0.335731	0.511001	0.505629	0.49608	0.485766	0.446819	0.541913
chr12_31370055_31371283	chr12	31370055	31371283	DENND5B	0	0	0	0	0	1	0	1228	0.877471	0.861951	0.860043	0.752814	0.881914	0.820006	0.835825	0.757307	0.8192	0.869474	0.845513	0.556122	0.723898	0.785466	0.7413	0.32558	0.468186	0.417592	0.741523	0.641862	0.72284	0.755037	0.600183	0.607765	0.544572	0.700847
chr12_3214606_3214951	chr12	3214606	3214951	TSPAN9	0	0	0	1	0	0	0	345	0.792725	0.58431	0.699695	0.679487	0.790751	0.682418	0.75	0.753663	0.663828	0.67962	0.625641	0.840278	0.580514	0.65631	0.537157	0.280952	0.138553	0.218895	0.463553	0.356537	0.489744	0.62674	0.714652	0.337882	0.618864	0.477654
chr12_32400455_32400854	chr12	32400455	32400854	FGD4	0	1	0	1	0	1	0	399	0.79826	0.820723	0.472222	0.83125	0.82284	0.865653	0.782696	0.780708	0.700132	0.889991	0.728247	0.808951	0.84013	0.788163	0.754167	0.295768	0.352713	0.338889	0.736508	0.640368	0.574279	0.54887	0.534067	0.544337	0.570847	0.620392
chr12_4136399_4137479	chr12	4136399	4137479	AC008012.1	0	0	0	0	0	0	0	1080	0.700406	0.725882	0.694577	0.528329	0.675265	0.705732	0.648479	0.547975	0.674759	0.730131	0.590641	0.562745	0.44262	0.466709	0.524485	0.296172	0.263969	0.300373	0.549615	0.39602	0.488173	0.434259	0.41325	0.321051	0.388592	0.420841
chr12_42482091_42482556	chr12	42482091	42482556	PRICKLE1	0	1	0	1	0	1	0	465	0.683455	0.793223	0.792451	0.805966	0.803114	0.772844	0.792477	0.639233	0.784659	0.698808	0.819139	0.800549	0.745447	0.793629	0.741026	0.377853	0.411899	0.550075	0.435386	0.501949	0.327656	0.662882	0.453297	0.386221	0.474644	0.550618
chr12_4720056_4721597	chr12	4720056	4721597	AC005833.1,GALNT8	0	0	0	2	0	2	1	1541	0.756609	0.744734	0.782245	0.717541	0.641416	0.665714	0.728938	0.706221	0.585216	0.65207	0.691615	0.650265	0.661747	0.637754	0.74441	0.405109	0.291679	0.430577	0.491719	0.480245	0.65733	0.534875	0.622876	0.561002	0.683423	0.596157
chr12_47941266_47942375	chr12	47941266	47942375	VDR	0	0	0	1	0	0	0	1109	0.600373	0.724405	0.730153	0.602604	0.616832	0.700927	0.589977	0.595714	0.604244	0.606878	0.659428	0.642882	0.624934	0.558969	0.598393	0.26956	0.314554	0.350033	0.714116	0.43115	0.455205	0.479184	0.467436	0.460832	0.514461	0.466822
chr12_47942831_47943025	chr12	47942831	47943025	VDR	0	0	0	1	0	0	0	194	0.686111	0.762488	0.75641	0.860317	0.813889	0.711667	0.683333	0.724359	0.745455	0.67998	0.613889	0.542186	0.575283	0.51238	0.755128	0.185104	0.155621	0.247985	0.767216	0.436264	0.46221	0.265278	0.572164	0.412613	0.442308	0.492734
chr12_48005414_48005711	chr12	48005414	48005711	COL2A1	1	1	0	0	0	0	0	297	0.539626	0.559456	0.65506	0.519748	0.571889	0.407283	0.569568	0.535545	0.583333	0.477604	0.708333	0.622549	0.53443	0.572868	0.472917	0.131655	0.186111	0.289484	0.551579	0.402334	0.4338	0.40098	0.361321	0.348502	0.421802	0.343409
chr12_49340517_49341938	chr12	49340517	49341938	C1QL4	1	1	0	0	0	1	0	1421	0.392333	0.39794	0.443956	0.478355	0.489789	0.435714	0.483933	0.484093	0.495713	0.40864	0.482986	0.502556	0.537224	0.54952	0.399778	0.081123	0.169368	0.279099	0.264357	0.292377	0.380377	0.386409	0.481777	0.30478	0.283839	0.389695
chr12_49543319_49544070	chr12	49543319	49544070	KCNH3	0	0	1	1	0	0	0	751	0.61854	0.560409	0.637179	0.732547	0.778205	0.657311	0.626311	0.639905	0.772161	0.696429	0.681502	0.737637	0.602259	0.635659	0.490476	0.411174	0.405743	0.402137	0.560484	0.48646	0.602052	0.609028	0.641239	0.53321	0.523321	0.559069
chr12_49974883_49975883	chr12	49974883	49975883	AQP6	0	0	0	1	0	1	0	1000	0.747203	0.789633	0.872917	0.751389	0.708333	0.853208	0.681781	0.751746	0.807579	0.812551	0.752976	0.769358	0.75427	0.794576	0.652924	0.349559	0.392782	0.498848	0.641385	0.57144	0.656889	0.79019	0.708206	0.619007	0.669476	0.64462
chr12_52191750_52192702	chr12	52191750	52192702	KRT80	0	0	0	1	0	1	2	952	0.829727	0.671377	0.768753	0.780876	0.723593	0.732086	0.785714	0.775156	0.755324	0.692839	0.774748	0.808088	0.723249	0.681108	0.774242	0.462026	0.430572	0.410648	0.513079	0.493029	0.712207	0.506516	0.689335	0.69278	0.588033	0.704461
chr12_52291368_52291641	chr12	52291368	52291641	KRT81,KRT86	1	1	0	2	0	0	2	273	0.663095	0.792708	0.734078	0.7125	0.841426	0.675446	0.803943	0.923289	0.760268	0.659549	0.78869	0.850744	0.835417	0.718133	0.867188	0.255449	0.365368	0.442262	0.674826	0.411208	0.562202	0.601184	0.714211	0.687642	0.625818	0.625892
chr12_53326287_53326748	chr12	53326287	53326748	SP7	0	1	0	1	0	1	0	461	0.799107	0.784524	0.755655	0.759796	0.728199	0.838988	0.704539	0.716756	0.686161	0.814998	0.719414	0.677778	0.592352	0.672754	0.610714	0.437493	0.371805	0.417039	0.682361	0.592663	0.586111	0.504442	0.551582	0.389807	0.632292	0.593313
chr12_53492425_53492467	chr12	53492425	53492467	MAP3K12	0	1	0	1	0	1	0	42	0.524074	0.844444	0.816239	0.853439	0.90665	0.775718	0.917328	0.81475	0.913586	0.767196	0.883333	0.910714	0.8	0.836193	0.896164	0.316358	0.281085	0.34127	0.644276	0.570891	0.656085	0.811287	0.682143	0.576852	0.794613	0.676028
chr12_54019524_54021959	chr12	54019524	54021959	AC012531.3,HOXC4,HOXC6	1	1	1	3	0	1	0	2435	0.457466	0.591513	0.425136	0.547476	0.513385	0.359816	0.633755	0.456658	0.461717	0.301087	0.418027	0.5669	0.564638	0.445817	0.504914	0.157008	0.0927809	0.124654	0.255485	0.221197	0.318332	0.316076	0.270329	0.216559	0.245004	0.41707
chr12_54023249_54025441	chr12	54023249	54025441	AC012531.3,HOXC4,HOXC6	0	0	1	3	0	1	0	2192	0.406856	0.556513	0.470894	0.504715	0.509618	0.450325	0.559174	0.421615	0.343943	0.329003	0.420495	0.430339	0.457565	0.421744	0.520833	0.135937	0.0778482	0.118615	0.203708	0.252553	0.292371	0.192652	0.270511	0.217305	0.219574	0.349174
chr12_54036462_54038012	chr12	54036462	54038012	HOXC4	0	1	1	1	0	1	0	1550	0.569979	0.527338	0.484141	0.571141	0.62575	0.59168	0.785035	0.559948	0.663532	0.490653	0.549562	0.685851	0.743276	0.593733	0.553879	0.261097	0.120943	0.191116	0.460717	0.35002	0.417693	0.476935	0.390657	0.39888	0.408123	0.468834
chr12_54038330_54039473	chr12	54038330	54039473	HOXC4	0	0	1	1	0	1	0	1143	0.497988	0.626333	0.551961	0.538585	0.671148	0.440625	0.474603	0.586027	0.640109	0.490226	0.51131	0.582292	0.609471	0.590787	0.494898	0.229038	0.167486	0.214446	0.377247	0.306651	0.540005	0.386555	0.337255	0.277866	0.462698	0.435686
chr12_54058093_54059220	chr12	54058093	54059220	HOXC4	0	1	1	0	0	0	0	1127	0.60082	0.526301	0.562203	0.535516	0.683491	0.558201	0.670084	0.53046	0.561001	0.465972	0.58825	0.552083	0.574171	0.563252	0.545658	0.142306	0.108519	0.125466	0.438717	0.282906	0.385592	0.392227	0.332666	0.345226	0.339506	0.342447
chr12_54077924_54078567	chr12	54077924	54078567	HOXC4	0	1	0	0	0	1	0	643	0.932019	0.900873	0.895423	0.944895	0.863736	0.842619	0.904898	0.934302	0.832694	0.885072	0.882222	0.830769	0.899023	0.885948	0.904048	0.270802	0.173737	0.122981	0.70537	0.478502	0.541746	0.432222	0.550028	0.496586	0.637655	0.561963
chr12_54127371_54128317	chr12	54127371	54128317	SMUG1	0	1	0	1	0	2	0	946	0.721463	0.73534	0.626335	0.759749	0.715609	0.634886	0.795635	0.631233	0.712319	0.696014	0.549567	0.759502	0.720928	0.830476	0.671394	0.347827	0.290412	0.355714	0.516845	0.421902	0.727757	0.572063	0.623485	0.551528	0.560641	0.598604
chr12_54129510_54130176	chr12	54129510	54130176	SMUG1	0	0	1	1	0	0	0	666	0.583677	0.600248	0.544345	0.715148	0.676257	0.421677	0.746263	0.705605	0.722022	0.597226	0.61837	0.614286	0.612004	0.797978	0.60377	0.31656	0.19096	0.232955	0.542418	0.395056	0.674489	0.353836	0.492493	0.549569	0.540149	0.545393
chr12_54369458_54369903	chr12	54369458	54369903	ZNF385A	1	1	0	1	0	1	0	445	0.735833	0.637255	0.773958	0.859694	0.91746	0.772449	0.701389	0.876667	0.72627	0.882143	0.946825	0.964286	0.817215	0.713605	0.838889	0.052381	0.115761	0.0310847	0.650624	0.0683107	0.312755	0.540833	0.465395	0.636855	0.496353	0.32029
chr12_57521695_57521889	chr12	57521695	57521889	DDIT3,MBD6	0	1	0	2	0	1	1	194	0.743939	0.777273	0.809091	0.675758	0.729437	0.589827	0.785173	0.647727	0.748052	0.75	0.731169	0.681602	0.682179	0.62224	0.807576	0.174043	0.124459	0.164574	0.404365	0.425935	0.38	0.313636	0.414502	0.407271	0.534921	0.534378
chr12_57726071_57727173	chr12	57726071	57727173	AGAP2	1	1	0	1	0	1	0	1102	0.93601	0.846421	0.973898	0.877612	0.873899	0.802326	0.925786	0.933615	0.95089	0.788638	0.955118	0.967354	0.94163	0.844512	0.904775	0.089584	0.135621	0.278784	0.921234	0.707641	0.931454	0.92831	0.902247	0.880638	0.96485	0.921968
chr12_57737962_57738219	chr12	57737962	57738219	AGAP2,TSPAN31	1	0	0	2	0	1	0	257	0.885417	0.948214	0.977273	0.972727	0.933333	0.972222	0.888889	0.982759	0.898958	0.951389	0.918326	0.936797	0.891029	0.845926	0.93658	0.0883838	0.0755411	0.217136	0.783333	0.401376	0.545977	0.538506	0.5	0.859424	0.946861	0.782956
chr12_57739139_57740192	chr12	57739139	57740192	AGAP2,TSPAN31	0	1	0	2	0	1	0	1053	0.78254	0.874061	0.830745	0.914148	0.874901	0.796014	0.847787	0.851327	0.709295	0.830204	0.760281	0.880117	0.882627	0.792729	0.843651	0.419035	0.454592	0.398309	0.876096	0.73429	0.794855	0.756764	0.792186	0.788627	0.803341	0.811853
chr12_57815013_57815510	chr12	57815013	57815510	AVIL	0	0	0	1	0	0	0	497	0.903535	0.945926	0.931111	0.881111	0.958787	0.958889	0.843968	0.858787	0.935476	0.930613	0.929487	0.960806	0.895849	0.903704	0.97381	0.763862	0.581384	0.704711	0.925185	0.883784	0.854021	0.909921	0.893939	0.905372	0.911905	0.882241
chr12_5827652_5828325	chr12	5827652	5828325	ANO2	1	2	0	1	0	0	0	673	0.876182	0.860125	0.851066	0.655112	0.816597	0.894231	0.837823	0.721156	0.902716	0.853922	0.879724	0.868391	0.78119	0.827283	0.871212	0.513764	0.446102	0.434104	0.83451	0.752039	0.767997	0.802661	0.701015	0.643995	0.777562	0.783214
chr12_6056909_6057725	chr12	6056909	6057725	VWF	1	1	0	1	0	0	0	816	0.686186	0.693031	0.623953	0.549368	0.646668	0.53287	0.636275	0.44816	0.660074	0.634204	0.595837	0.568699	0.575507	0.532418	0.624603	0.185447	0.169959	0.223626	0.454894	0.395857	0.383787	0.440306	0.490284	0.376407	0.393885	0.469848
chr12_6132469_6132772	chr12	6132469	6132772	VWF	0	0	0	0	0	0	0	303	0.967619	0.892667	0.941619	0.904167	0.903175	0.89127	1	0.874381	0.971111	0.953333	0.90625	0.799333	0.951238	0.976444	1	0.473476	0.526778	0.613048	0.746646	0.860794	0.765905	0.922294	0.722	0.681889	0.805208	0.85588
chr12_6154981_6155514	chr12	6154981	6155514	VWF	0	0	0	0	0	0	0	533	0.850934	0.960848	0.929085	0.694809	0.963327	0.894608	0.927083	0.927776	0.939986	0.860402	0.88296	0.764706	0.841401	0.822598	0.823227	0.571826	0.479908	0.513374	0.815546	0.527941	0.969538	0.75	0.506298	0.528164	0.587524	0.77094
chr12_65277450_65278372	chr12	65277450	65278372	MSRB3	0	1	0	0	0	1	0	922	0.45035	0.406391	0.578702	0.390675	0.463397	0.470134	0.483641	0.312824	0.400461	0.391103	0.559225	0.368421	0.362839	0.310105	0.235556	0.249838	0.103692	0.120159	0.277555	0.210507	0.317912	0.187787	0.217529	0.241302	0.184106	0.214286
chr12_65876607_65878409	chr12	65876607	65878409	HMGA2	0	0	0	1	0	1	0	1802	0.729335	0.762449	0.781743	0.772643	0.724237	0.781489	0.739866	0.7143	0.735588	0.763217	0.74422	0.574176	0.641608	0.69092	0.598077	0.430972	0.329497	0.284648	0.688428	0.532511	0.623043	0.566758	0.530123	0.560805	0.524629	0.52046
chr12_6620183_6620433	chr12	6620183	6620433	LPAR5	1	0	0	1	0	0	0	250	0.864103	0.684524	0.778716	0.833814	0.857431	0.739668	0.826768	0.67702	0.808947	0.722559	0.841691	0.810833	0.840015	0.689261	0.699495	0.228622	0.173882	0.332527	0.642763	0.5131	0.587788	0.401629	0.589442	0.482619	0.671296	0.612097
chr12_6767692_6769249	chr12	6767692	6769249	PTMS	1	1	0	1	0	1	0	1557	0.867844	0.849194	0.840645	0.760181	0.857359	0.772433	0.76324	0.842691	0.822317	0.667448	0.844048	0.815238	0.787142	0.781606	0.836207	0.552778	0.383588	0.515788	0.738069	0.624505	0.702889	0.750521	0.642074	0.687696	0.677608	0.720362
chr12_6829712_6829986	chr12	6829712	6829986	GPR162,P3H3	0	1	0	2	0	1	0	274	0.854497	0.96875	0.921076	0.905423	0.75	0.947917	0.883929	0.846296	0.919643	0.792172	0.872024	0.777778	0.790212	0.834573	0.870833	0.375293	0.484788	0.40554	0.875	0.694088	0.767284	0.775926	0.881161	0.787408	0.682099	0.798791
chr12_68804395_68805418	chr12	68804395	68805418	MDM2	0	0	1	0	0	0	0	1023	0.977381	0.968622	0.92996	0.937293	0.953175	0.979875	0.936	0.956225	0.954477	0.967044	0.959364	0.946605	0.976946	0.957101	0.949275	0.592633	0.665576	0.658975	0.878612	0.752265	0.901981	0.914908	0.862729	0.853188	0.886294	0.870945
chr12_70719124_70719409	chr12	70719124	70719409	PTPRR	0	0	0	1	0	0	0	285	0.893506	0.840043	0.804401	0.864069	0.890181	0.855087	0.84632	0.814194	0.734848	0.87157	0.733983	0.637121	0.791467	0.674892	0.597403	0.383717	0.308253	0.267401	0.801948	0.22279	0.796429	0.528896	0.382724	0.422799	0.275758	0.356597
chr12_71469461_71469929	chr12	71469461	71469929	LGR5	0	0	0	1	1	0	0	468	0.807833	0.84881	0.796429	0.773441	0.774015	0.786472	0.783022	0.588209	0.767274	0.855357	0.749433	0.768182	0.780097	0.761905	0.779167	0.399116	0.237333	0.351537	0.586246	0.468236	0.641298	0.556685	0.535987	0.399933	0.476927	0.546279
chr12_7787998_7788525	chr12	7787998	7788525	NANOG	0	0	0	1	0	1	0	527	0.713786	0.841706	0.773942	0.805399	0.697707	0.686508	0.598148	0.717914	0.64127	0.621693	0.718783	0.761111	0.767857	0.672294	0.644621	0.313565	0.243115	0.363714	0.701418	0.454046	0.748765	0.65089	0.640139	0.480688	0.67773	0.569801
chr12_7915717_7916457	chr12	7915717	7916457	SLC2A3	0	0	0	0	0	0	0	740	0.431701	0.431106	0.224415	0.299277	0.663745	0.296599	0.382418	0.440423	0.441024	0.44693	0.376289	0.420106	0.482754	0.388804	0.471781	0.110115	0.122249	0.190452	0.391318	0.200854	0.314751	0.435658	0.359301	0.286589	0.366341	0.196077
chr12_79691839_79692926	chr12	79691839	79692926	PAWR	0	1	0	0	0	1	0	1087	0.818588	0.820522	0.62357	0.70976	0.859325	0.699259	0.741817	0.749812	0.553896	0.75856	0.708223	0.543753	0.736969	0.659926	0.687348	0.317447	0.203845	0.39063	0.646699	0.410479	0.572866	0.550085	0.486054	0.647701	0.638587	0.453128
chr12_94689889_94690183	chr12	94689889	94690183	TMCC3	0	0	0	0	0	0	0	294	0.866468	0.874559	0.843114	0.940741	0.865079	0.846914	0.819444	0.815152	0.873629	0.914683	0.925926	0.744444	0.792593	0.898148	0.861111	0.328042	0.331879	0.46567	0.678507	0.491285	0.520106	0.711243	0.604497	0.611507	0.61455	0.621715
chr12_95544923_95546958	chr12	95544923	95546958	USP44	0	1	1	1	0	1	0	2035	0.452818	0.744901	0.677842	0.692695	0.683197	0.804348	0.627125	0.54625	0.64072	0.754991	0.627678	0.700458	0.740202	0.748671	0.573397	0.182137	0.189136	0.220674	0.538477	0.318835	0.391391	0.525641	0.482502	0.341836	0.460325	0.35775
chr12_95551172_95551835	chr12	95551172	95551835	USP44	0	1	1	1	0	1	1	663	0.542427	0.63125	0.656978	0.741733	0.637037	0.638194	0.611301	0.688775	0.657143	0.498449	0.6	0.775595	0.655545	0.69837	0.704545	0.0837963	0.13458	0.160104	0.563826	0.206566	0.431448	0.484491	0.472685	0.275273	0.536048	0.430346
chr12_95956796_95957226	chr12	95956796	95957226	AMDHD1	1	1	0	1	1	0	0	430	0.847875	0.865873	0.922655	0.937169	0.834118	0.901153	0.884354	0.897595	0.868627	0.796228	0.724301	0.915833	0.896732	0.867091	0.767617	0.37445	0.500256	0.55418	0.762578	0.665468	0.714684	0.745288	0.599449	0.810626	0.619381	0.752244
chr12_9739612_9739869	chr12	9739612	9739869	CLECL1	0	0	0	0	0	1	0	257	0.987103	0.765787	0.681884	0.792262	0.984722	0.93125	0.816667	0.970749	0.808333	0.893478	0.879487	0.835606	0.924802	0.902679	0.981159	0.77004	0.585615	0.643403	0.693947	0.908581	0.889685	0.79375	0.843568	0.80861	0.797619	0.724686
chr12_99141_99541	chr12	99141	99541	IQSEC3	0	0	0	1	0	0	0	400	0.796825	0.814103	0.82415	0.803146	0.801042	0.668362	0.814314	0.69816	0.692172	0.779252	0.786706	0.710317	0.731349	0.748096	0.527778	0.191858	0.2953	0.341831	0.541878	0.392326	0.597024	0.339583	0.393707	0.40941	0.511456	0.649376
chr13_106472021_106472455	chr13	106472021	106472455	EFNB2	0	0	0	0	0	0	0	434	0.876271	0.838244	0.823256	0.875737	0.887484	0.675476	0.723333	0.822	0.873208	0.77754	0.872222	0.853651	0.822225	0.841748	0.848254	0.456058	0.436479	0.611334	0.771724	0.597544	0.568228	0.732381	0.838651	0.537506	0.574721	0.707029
chr13_106529981_106532372	chr13	106529981	106532372	EFNB2	0	1	1	1	0	1	0	2391	0.747307	0.736454	0.682686	0.715083	0.763513	0.62633	0.703461	0.765937	0.67001	0.711451	0.827257	0.802794	0.764883	0.753774	0.764185	0.148625	0.258056	0.29177	0.405118	0.443912	0.568298	0.576111	0.617292	0.454012	0.609297	0.476396
chr13_106906582_106906768	chr13	106906582	106906768	FAM155A	0	0	0	0	0	0	0	186	0.861989	0.959436	0.945455	0.986111	1	0.926627	0.892857	0.978788	0.987654	0.897707	0.954365	0.990741	0.978395	0.920539	0.984127	0.542774	0.642999	0.73545	0.979798	0.944539	0.860582	0.96142	0.948441	0.843434	0.949074	0.794382
chr13_106915973_106917401	chr13	106915973	106917401	FAM155A	0	1	0	0	0	0	0	1428	0.569805	0.599594	0.706848	0.611185	0.736896	0.527321	0.642007	0.589776	0.573344	0.640774	0.777949	0.68429	0.582261	0.55963	0.609801	0.24872	0.269	0.270926	0.489686	0.427738	0.529457	0.508388	0.484498	0.383769	0.570631	0.489303
chr13_110044048_110045375	chr13	110044048	110045375	COL4A1	0	0	0	0	0	0	0	1327	0.504846	0.600483	0.624063	0.441174	0.523501	0.517441	0.534818	0.356193	0.456099	0.530323	0.536848	0.491704	0.627217	0.369914	0.434467	0.202184	0.140154	0.293511	0.361763	0.329612	0.295761	0.372763	0.362264	0.311533	0.338966	0.32121
chr13_110326458_110327016	chr13	110326458	110327016	COL4A2	0	0	0	1	0	0	0	558	0.857822	0.757143	0.877778	0.806205	0.807966	0.764206	0.727706	0.807525	0.803788	0.757285	0.75	0.807576	0.799646	0.799828	0.837879	0.418831	0.495165	0.537296	0.875238	0.736307	0.731061	0.839525	0.681602	0.718958	0.750794	0.765715
chr13_112895621_112896099	chr13	112895621	112896099	MCF2L	0	1	0	1	0	0	0	478	0.398006	0.477089	0.427407	0.444236	0.570605	0.728125	0.468546	0.472619	0.403898	0.430556	0.443978	0.456892	0.410169	0.41328	0.386275	0.0825815	0.205027	0.131767	0.309774	0.246152	0.360777	0.406767	0.417105	0.239064	0.28749	0.306806
chr13_112910527_112910901	chr13	112910527	112910901	MCF2L	0	0	0	1	0	0	0	374	0.797078	0.985431	0.863636	0.946667	0.936147	0.898148	0.954545	0.8669	0.916667	0.848485	0.931818	0.833333	0.824675	0.88353	0.866558	0.316685	0.2	0.126768	0.845599	0.598485	0.906421	0.770996	0.70119	0.854726	0.818362	0.906021
chr13_112985338_112985418	chr13	112985338	112985418	MCF2L	0	0	1	1	0	1	0	80	0.833333	0.846781	0.77672	0.755864	1	0.911111	0.772222	0.739683	0.915566	0.772222	0.844444	0.928571	0.761491	0.782828	0.685185	0.425926	0.397419	0.4117	0.727778	0.635802	0.607716	0.9	0.781834	0.652344	0.488567	0.593373
chr13_113001898_113002758	chr13	113001898	113002758	MCF2L	1	1	0	1	0	1	0	860	0.728095	0.768887	0.731374	0.848766	0.73598	0.821094	0.619887	0.60286	0.710091	0.732304	0.786975	0.816667	0.655999	0.695069	0.810173	0.371903	0.266618	0.451739	0.743108	0.66235	0.622323	0.632698	0.577144	0.367914	0.575247	0.583279
chr13_113022648_113023542	chr13	113022648	113023542	MCF2L	2	2	0	1	0	0	0	894	0.775938	0.810232	0.899285	0.79955	0.847852	0.827438	0.850382	0.809885	0.921715	0.908266	0.933512	0.792679	0.887657	0.889365	0.854444	0.486973	0.306328	0.44629	0.86514	0.733078	0.905673	0.679253	0.870462	0.76323	0.923737	0.80419
chr13_113489381_113489754	chr13	113489381	113489754	DCUN1D2	0	1	0	1	0	1	0	373	0.742453	0.868552	0.839616	0.709921	0.869246	0.784722	0.821181	0.66019	0.665344	0.725694	0.825595	0.707407	0.695202	0.655229	0.698392	0.232891	0.246131	0.286025	0.701831	0.301622	0.577528	0.544444	0.537599	0.442179	0.478691	0.583883
chr13_19818298_19818618	chr13	19818298	19818618	ZMYM5	1	1	0	0	0	0	0	320	0.869589	0.913655	0.769805	0.913426	0.928704	0.928788	0.990476	0.852471	0.927165	0.962121	0.887446	0.937879	0.900474	0.890404	0.924561	0.268128	0.388368	0.368441	0.796901	0.775554	0.839376	0.84789	0.764827	0.82076	0.900325	0.778442
chr13_20177385_20177800	chr13	20177385	20177800	GJB2	1	0	0	0	0	1	0	415	0.580488	0.522619	0.369564	0.613993	0.52868	0.47449	0.514683	0.384769	0.404195	0.456623	0.496652	0.501282	0.397109	0.417818	0.386905	0.249473	0.188059	0.251906	0.351738	0.397638	0.33219	0.377587	0.299386	0.371476	0.347777	0.364855
chr13_20340359_20340936	chr13	20340359	20340936	CRYL1	0	0	0	0	0	0	0	577	0.66352	0.74185	0.767854	0.581624	0.922222	0.769444	0.827473	0.730758	0.740715	0.824603	0.804945	0.712821	0.659524	0.684619	0.802778	0.399745	0.375336	0.314331	0.678149	0.647463	0.632942	0.638944	0.668459	0.49077	0.543801	0.560177
chr13_20435538_20436119	chr13	20435538	20436119	CRYL1	1	1	0	1	0	0	0	581	0.859498	0.690294	0.766205	0.701247	0.928232	0.885833	0.89041	0.930977	0.916865	0.918829	0.870957	0.942857	0.957953	0.886613	0.93075	0.0752783	0.169355	0.244193	0.462341	0.353864	0.428863	0.482046	0.598621	0.591852	0.719406	0.52539
chr13_20482262_20483214	chr13	20482262	20483214	CRYL1	0	0	0	1	0	0	0	952	0.785507	0.842909	0.92833	0.698275	0.884127	0.814371	0.885542	0.763509	0.850749	0.819747	0.882609	0.639286	0.667961	0.677964	0.648737	0.47967	0.480262	0.385076	0.673657	0.482017	0.672083	0.539158	0.543546	0.580402	0.765324	0.577811
chr13_20721359_20721607	chr13	20721359	20721607	IL17D	1	1	0	1	0	0	0	248	0.516685	0.364394	0.603589	0.477219	0.684722	0.551515	0.647186	0.55368	0.650758	0.43961	0.483766	0.72381	0.606818	0.625787	0.57176	0.167178	0.175991	0.123323	0.427171	0.380451	0.399778	0.524784	0.252381	0.366234	0.458748	0.438004
chr13_24076317_24076824	chr13	24076317	24076824	AL359736.1,SPATA13	0	0	0	2	0	0	0	507	0.775794	0.525926	0.856085	0.656966	0.818687	0.647073	0.712698	0.704586	0.766667	0.713492	0.547222	0.82716	0.739198	0.741005	0.762831	0.286785	0.117759	0.238228	0.630556	0.440519	0.620635	0.246875	0.395635	0.316505	0.468386	0.505989
chr13_24340644_24340738	chr13	24340644	24340738	C1QTNF9	1	0	0	0	0	0	0	94	0.847778	0.845238	0.823333	0.875595	0.879048	0.75	0.682143	0.955	0.884762	0.769167	0.71	0.75	1	0.929048	0.88	0.364762	0.45	0.45381	0.720079	0.630004	0.594683	0.81	0.511905	0.788398	0.55627	0.76535
chr13_24627249_24627376	chr13	24627249	24627376	ATP12A	0	0	0	0	0	0	0	127	0.95	0.922222	0.906349	0.864583	0.934127	0.977778	0.808201	0.87963	0.87037	0.956349	1	0.875926	0.906085	0.969136	0.881481	0.423457	0.390212	0.45	0.8	0.384127	0.756614	1	0.689242	0.837434	0.736552	0.83881
chr13_24637685_24638454	chr13	24637685	24638454	ATP12A	1	1	0	0	0	0	0	769	0.826425	0.646495	0.82681	0.760897	0.750102	0.675721	0.749653	0.678042	0.646724	0.756878	0.849749	0.772778	0.943745	0.774298	0.653947	0.400895	0.234691	0.318129	0.572091	0.503563	0.515639	0.710753	0.449908	0.538712	0.505948	0.492065
chr13_26024832_26025453	chr13	26024832	26025453	ATP8A2	0	0	0	1	0	0	0	621	0.806105	0.877251	0.874145	0.866667	0.897436	0.920513	0.784615	0.87149	0.903846	0.851282	0.810806	0.884722	0.947985	0.815429	0.891534	0.425908	0.481219	0.59072	0.818122	0.607509	0.735958	0.698214	0.748069	0.765751	0.755556	0.743816
chr13_28583347_28583882	chr13	28583347	28583882	POMP	0	0	0	0	0	0	0	535	0.852564	0.975	0.915648	0.908333	0.982692	0.94213	0.962637	0.936212	0.923077	0.942381	0.964744	0.947802	0.861627	0.86595	0.80696	0.428751	0.584574	0.543629	0.858974	0.783831	0.853724	0.765934	0.795455	0.69548	0.800416	0.855056
chr13_30932548_30933263	chr13	30932548	30933263	TEX26	0	0	0	1	0	1	1	715	0.694533	0.567803	0.576032	0.701411	0.731983	0.578395	0.653254	0.572758	0.483867	0.674087	0.713793	0.514109	0.643426	0.522549	0.455089	0.12525	0.137712	0.246323	0.353064	0.290814	0.267006	0.235181	0.369388	0.288056	0.334462	0.411284
chr13_32409627_32410499	chr13	32409627	32410499	N4BP2L1	0	0	0	1	0	0	0	872	0.761589	0.823131	0.839183	0.7136	0.836151	0.845928	0.809951	0.68908	0.849	0.790531	0.790649	0.656555	0.70119	0.639992	0.782981	0.140407	0.27488	0.214967	0.603017	0.399286	0.557741	0.537155	0.426761	0.517356	0.610468	0.538264
chr13_33349771_33349997	chr13	33349771	33349997	STARD13	1	1	0	1	0	1	0	226	0.525641	0.625641	0.619231	0.525926	0.591209	0.609737	0.631319	0.486905	0.63547	0.534158	0.475926	0.604167	0.569972	0.490173	0.555556	0.114835	0.216062	0.0636447	0.384615	0.325622	0.44304	0.457662	0.475641	0.28022	0.396753	0.414333
chr13_36872625_36872899	chr13	36872625	36872899	SMAD9	0	0	0	1	1	0	0	274	1	0.977778	0.891534	1	0.902778	0.94709	0.922222	0.986111	0.86455	0.954365	0.868519	0.894444	0.884656	0.981481	0.955556	0.680952	0.636558	0.784568	0.935185	0.905128	0.92558	0.907407	0.817593	0.969786	0.853395	0.861111
chr13_40922452_40922844	chr13	40922452	40922844	ELF1	1	1	0	0	0	1	0	392	0.7875	0.875138	0.849405	0.890839	0.848551	0.770773	0.939815	0.715456	0.933783	0.822222	0.844511	0.814087	0.895005	0.831032	0.772917	0.190936	0.294026	0.269048	0.679636	0.673132	0.795139	0.876642	0.585169	0.514418	0.531073	0.525287
chr13_44306652_44307042	chr13	44306652	44307042	SERP2	0	0	0	0	0	0	0	390	0.466089	0.395202	0.341322	0.252814	0.309897	0.267063	0.234465	0.382951	0.23029	0.273968	0.32702	0.402092	0.231644	0.471326	0.308009	0.0145688	0.0565546	0.023416	0.208999	0.228324	0.124271	0.275253	0.133117	0.165872	0.0943723	0.0959343
chr13_44373111_44373530	chr13	44373111	44373530	SERP2	1	1	0	0	0	1	0	419	0.835714	0.983333	0.822178	0.852564	0.86358	0.805642	0.973684	0.812698	0.790741	0.850808	0.854586	0.880952	0.793063	0.834082	0.925	0.38202	0.359259	0.315797	0.667744	0.53247	0.709347	0.649045	0.621958	0.422134	0.667916	0.72587
chr13_50126707_50126915	chr13	50126707	50126915	KCNRG	1	0	0	0	0	1	0	208	0.694505	0.537179	0.827449	0.603571	0.700799	0.638462	0.752564	0.804351	0.878663	0.791986	0.74652	0.708333	0.781912	0.902836	0.70641	0.188298	0.207326	0.189763	0.537233	0.498112	0.284732	0.186722	0.489744	0.281375	0.325341	0.305873
chr13_50133588_50133883	chr13	50133588	50133883	KCNRG	1	0	0	0	0	0	0	295	0.750762	0.604192	0.802632	0.748	0.779349	0.762286	0.840909	0.640587	0.649802	0.700095	0.763937	0.654	0.616733	0.581465	0.65	0.252926	0.217785	0.335095	0.465508	0.353182	0.492206	0.414021	0.432838	0.342497	0.524908	0.449986
chr13_50842613_50843300	chr13	50842613	50843300	DLEU7	1	1	0	1	0	1	0	687	0.510204	0.755952	0.542619	0.586012	0.613512	0.603333	0.425417	0.625139	0.630159	0.777381	0.611429	0.567738	0.466022	0.547586	0.609821	0.025	0.102155	0.105442	0.338534	0.239739	0.310431	0.274074	0.272932	0.228685	0.347562	0.228454
chr13_51223153_51223582	chr13	51223153	51223582	FAM124A	0	1	0	1	0	1	0	429	0.680192	0.571753	0.658442	0.7	0.706746	0.739669	0.815152	0.797852	0.693723	0.677249	0.612446	0.706746	0.694084	0.735897	0.715368	0.150108	0.262187	0.341969	0.538728	0.369543	0.661616	0.619697	0.599242	0.456172	0.566047	0.444589
chr13_52738699_52738816	chr13	52738699	52738816	CNMD	0	1	0	1	0	1	0	117	0.638228	0.638889	0.558201	0.525617	0.808862	0.548148	0.718254	0.473148	0.731746	0.692761	0.703704	0.722222	0.660895	0.563692	0.653042	0.14321	0.100589	0.05	0.452381	0.236577	0.355159	0.364021	0.0950176	0.0934417	0.102734	0.300371
chr13_73075644_73076146	chr13	73075644	73076146	KLF5	0	0	0	1	0	1	0	502	0.8548	0.927708	0.880882	0.912745	0.923623	0.98371	0.911928	0.968137	0.963492	0.973529	0.877334	0.877778	0.932139	0.913303	0.877941	0.263679	0.418779	0.388925	0.708505	0.605935	0.864956	0.832843	0.883403	0.811931	0.87356	0.769726
chr13_76884302_76884543	chr13	76884302	76884543	KCTD12	0	1	0	1	0	1	0	241	0.828571	0.749735	0.818254	0.770106	0.848748	0.75873	0.750661	0.83642	0.973765	0.856786	0.915476	0.875926	0.938393	0.794694	0.883333	0.369982	0.471649	0.399327	0.565031	0.477311	0.610831	0.45309	0.785714	0.528211	0.697502	0.604545
chr13_76887191_76887580	chr13	76887191	76887580	KCTD12	0	1	0	0	0	1	0	389	0.621495	0.789812	0.756079	0.665553	0.747665	0.538714	0.641005	0.729684	0.643899	0.697076	0.731667	0.718651	0.685333	0.718228	0.563492	0.142033	0.115742	0.147202	0.359755	0.254525	0.498876	0.445582	0.254919	0.289947	0.511834	0.387198
chr13_78664693_78665320	chr13	78664693	78665320	RNF219	0	0	0	0	0	0	0	627	0.821111	0.834863	0.932986	0.88125	0.962338	0.944444	0.839167	0.825076	0.926389	1	0.925926	0.922902	0.922076	0.892262	0.864048	0.653223	0.616468	0.500714	0.975309	0.646914	0.797857	0.841667	0.7471	0.710614	0.75	0.754663
chr13_95641318_95641684	chr13	95641318	95641684	DZIP1	1	1	0	1	0	1	0	366	0.713787	0.626389	0.78254	0.676812	0.868554	0.597884	0.714319	0.717791	0.790278	0.844246	0.579712	0.780357	0.781076	0.732636	0.775	0.249502	0.161039	0.31613	0.633831	0.479849	0.661044	0.587004	0.526708	0.471429	0.572695	0.554199
chr13_98448458_98448722	chr13	98448458	98448722	FARP1,STK24	0	0	0	2	0	0	0	264	0.869529	0.902778	0.908069	0.897487	0.871384	0.959259	0.933201	0.93729	0.835931	0.840608	0.915785	0.939683	0.926852	0.863701	0.965432	0.486732	0.321569	0.324135	0.93165	0.820146	0.757548	0.898148	0.880022	0.851189	0.760847	0.894939
chr13_98490792_98491445	chr13	98490792	98491445	STK24	0	0	0	1	0	0	0	653	0.674359	0.807143	0.719628	0.65305	0.887912	0.678755	0.754579	0.602106	0.728805	0.666667	0.834158	0.744505	0.63837	0.572996	0.797222	0.36295	0.267857	0.368408	0.570513	0.351808	0.560379	0.574634	0.54965	0.390135	0.579696	0.670983
chr13_98565843_98566505	chr13	98565843	98566505	STK24	0	0	0	1	0	1	0	662	0.483357	0.464496	0.464583	0.583147	0.647479	0.623226	0.586088	0.50119	0.486275	0.638515	0.478125	0.533333	0.566853	0.557439	0.706322	0.242426	0.246121	0.162355	0.425069	0.255675	0.348364	0.304482	0.437944	0.338462	0.449324	0.540504
chr13_98977770_98978209	chr13	98977770	98978209	DOCK9	0	0	0	1	0	1	3	439	0.869048	0.937123	0.936813	0.896417	0.885185	0.782341	0.912698	0.909512	0.829861	0.95	0.857407	0.857051	0.869251	0.968687	0.917769	0.306115	0.330648	0.263889	0.763492	0.540742	0.778339	0.551379	0.6633	0.497863	0.62203	0.749022
chr13_99565538_99566773	chr13	99565538	99566773	TM9SF2	0	0	0	0	0	0	0	1235	0.587803	0.724521	0.791034	0.813873	0.725054	0.878225	0.861456	0.714123	0.833629	0.643389	0.751636	0.802432	0.894732	0.76584	0.695137	0.440891	0.351957	0.44855	0.592998	0.651234	0.783395	0.864792	0.606258	0.578421	0.809298	0.818954
chr13_99575063_99575771	chr13	99575063	99575771	TM9SF2	0	0	0	0	0	0	0	708	0.629619	0.526237	0.605413	0.703489	0.742496	0.629141	0.660698	0.715397	0.753768	0.810878	0.597365	0.69375	0.842219	0.74265	0.563528	0.35617	0.283227	0.399174	0.4699	0.371309	0.371352	0.50207	0.554746	0.571064	0.51419	0.541559
chr13_99892233_99892680	chr13	99892233	99892680	CLYBL	0	0	1	1	0	0	0	447	0.861017	0.908333	0.894444	0.915427	0.885357	0.846667	0.840357	0.936667	0.862302	0.936667	0.874643	0.95	0.843156	0.904524	0.878333	0.442205	0.422842	0.588228	0.837222	0.743429	0.833571	0.808889	0.787828	0.850115	0.724744	0.86623
chr14_100284395_100284908	chr14	100284395	100284908	YY1	0	1	0	0	0	0	0	513	0.811654	0.785589	0.696825	0.682832	0.814352	0.610526	0.709215	0.552791	0.625021	0.684568	0.77406	0.64906	0.675606	0.604904	0.578704	0.137835	0.259837	0.311404	0.536243	0.497397	0.564912	0.53208	0.398677	0.419417	0.398914	0.489958
chr14_100670811_100671159	chr14	100670811	100671159	DLK1	0	0	0	0	0	0	0	348	0.618651	0.836364	0.817208	0.709524	0.746465	0.72539	0.611547	0.68189	0.685281	0.712554	0.726623	0.590909	0.599089	0.58403	0.527922	0.257816	0.12663	0.14085	0.576889	0.347586	0.565115	0.434199	0.534852	0.370602	0.345264	0.481052
chr14_100706642_100706864	chr14	100706642	100706864	DLK1	0	1	1	0	0	0	0	222	0.416253	0.324495	0.360403	0.273701	0.424062	0.545671	0.456926	0.272354	0.512374	0.527489	0.370779	0.318182	0.233809	0.450455	0.318519	0.145035	0.184225	0.0758724	0.478463	0.562318	0.343939	0.1829	0.407792	0.4643	0.100184	0.293443
chr14_100727612_100728976	chr14	100727612	100728976	DLK1	0	1	0	1	0	1	0	1364	0.700089	0.656481	0.65368	0.712959	0.669543	0.676969	0.776744	0.599604	0.563247	0.710024	0.735969	0.55253	0.519741	0.641559	0.716402	0.286356	0.176764	0.328415	0.502434	0.251464	0.387844	0.385859	0.341457	0.194641	0.418655	0.394588
chr14_100810629_100811560	chr14	100810629	100811560	RTL1	0	0	0	0	0	0	0	931	0.720362	0.632257	0.718515	0.722668	0.778476	0.629385	0.482563	0.68015	0.595546	0.655784	0.63983	0.556864	0.715098	0.661675	0.615476	0.476951	0.448719	0.369838	0.642966	0.554986	0.626481	0.425732	0.76527	0.594778	0.58522	0.617231
chr14_100828069_100828287	chr14	100828069	100828287	RTL1	1	0	0	0	0	1	0	218	0.665	0.7625	0.880833	0.8125	0.84816	0.783095	0.9175	0.748571	0.850627	0.833333	0.877193	0.696078	0.842619	0.936548	0.885833	0.412963	0.445	0.5125	0.82125	0.711607	0.699167	0.935185	0.772159	0.70131	0.764484	0.719638
chr14_101150766_101152163	chr14	101150766	101152163	RTL1	0	0	0	0	0	0	0	1397	0.838991	0.811042	0.850745	0.932966	0.900309	0.671528	0.718764	0.800678	0.8375	0.689565	0.785227	0.573214	0.863401	0.74079	0.708169	0.537085	0.511682	0.536955	0.763607	0.717439	0.672322	0.783761	0.706213	0.681421	0.745505	0.658188
chr14_101455946_101456591	chr14	101455946	101456591	DIO3	0	1	0	0	0	0	0	645	0.564996	0.542316	0.522727	0.620986	0.564313	0.592857	0.504906	0.638384	0.506674	0.418801	0.636708	0.429395	0.547173	0.489583	0.497258	0.193724	0.100551	0.226696	0.447064	0.374083	0.379266	0.35184	0.406519	0.41714	0.366004	0.370345
chr14_101496144_101497743	chr14	101496144	101497743	DIO3	0	0	0	0	0	0	0	1599	0.624733	0.750039	0.656781	0.730399	0.71434	0.53252	0.645872	0.646837	0.643502	0.659183	0.701198	0.65072	0.622126	0.632495	0.646882	0.39887	0.280701	0.451672	0.570648	0.448291	0.524746	0.645866	0.593097	0.460429	0.542895	0.530725
chr14_101780548_101781038	chr14	101780548	101781038	PPP2R5C	0	1	0	1	0	0	0	490	0.652703	0.732509	0.664388	0.773651	0.688054	0.805103	0.642857	0.54359	0.788309	0.641409	0.696337	0.680592	0.528297	0.574325	0.518182	0.25586	0.284946	0.173057	0.462116	0.333303	0.375862	0.578205	0.555273	0.386871	0.520498	0.416431
chr14_101955815_101956129	chr14	101955815	101956129	DYNC1H1	1	1	0	0	0	0	0	314	0.909259	0.972222	0.947957	0.930423	0.907319	0.93642	0.956841	0.97209	0.92662	0.908667	0.915873	0.9301	0.963742	0.959068	0.916975	0.670179	0.701157	0.840633	0.940952	0.90735	0.913845	0.908286	0.90931	0.917521	0.900485	0.915788
chr14_102508866_102509150	chr14	102508866	102509150	ANKRD9	1	0	0	1	0	1	1	284	0.883333	0.840909	0.791558	0.836364	0.931818	0.65	0.885185	0.809524	0.815657	0.844336	0.890909	0.909091	0.892857	0.723491	0.790909	0.434343	0.468136	0.458835	0.683333	0.667208	0.779165	0.587037	0.670996	0.647941	0.73683	0.755008
chr14_102590278_102591093	chr14	102590278	102591093	RCOR1	0	1	0	0	0	2	0	815	0.876136	0.922314	0.93961	0.883883	0.883669	0.889777	0.887825	0.828085	0.91973	0.837931	0.929533	0.78539	0.799892	0.809337	0.916667	0.587856	0.505492	0.614674	0.80732	0.691343	0.76787	0.810714	0.651479	0.727199	0.776801	0.814169
chr14_103102128_103102318	chr14	103102128	103102318	EXOC3L4	1	0	0	1	0	0	0	190	0.448396	0.473611	0.422619	0.604224	0.569565	0.390278	0.529067	0.350818	0.617494	0.553472	0.633399	0.663648	0.571977	0.529726	0.552002	0.187249	0.247332	0.258018	0.400794	0.361177	0.399306	0.610833	0.485914	0.442327	0.442275	0.381069
chr14_103112062_103114110	chr14	103112062	103114110	EXOC3L4	0	0	0	0	0	0	0	2048	0.423599	0.516667	0.512687	0.332449	0.466931	0.491667	0.450132	0.354187	0.494922	0.367901	0.582828	0.417969	0.36099	0.361567	0.282285	0.147868	0.176738	0.186563	0.266047	0.266473	0.29034	0.259427	0.238062	0.211612	0.251284	0.276731
chr14_103126873_103127692	chr14	103126873	103127692	TNFAIP2	1	2	0	1	0	1	1	819	0.970379	0.912007	0.884528	0.97274	0.971422	0.991803	0.984018	0.953024	0.929071	0.931111	0.973827	0.978561	0.953405	0.972694	0.98251	0.195571	0.211585	0.246265	0.971677	0.765751	0.833663	0.956327	0.835794	0.927059	0.864109	0.822538
chr14_103516263_103516731	chr14	103516263	103516731	CKB	0	0	1	0	0	0	0	468	0.854497	0.887037	0.799471	0.858418	0.857143	0.82672	0.859371	0.837919	0.845238	0.80506	0.84418	0.72963	0.834022	0.854109	0.890476	0.417794	0.445062	0.467081	0.666122	0.671549	0.604709	0.683069	0.768042	0.647678	0.688933	0.661324
chr14_103544334_103544723	chr14	103544334	103544723	TRMT61A	0	0	0	0	0	0	0	389	0.904762	0.907895	0.896825	0.887681	0.914683	0.815789	0.833333	0.906944	0.90625	0.908148	0.923188	0.819444	0.85	0.872537	0.9125	0.167749	0.217874	0.276587	0.9051	0.760985	0.78125	0.79234	0.662103	0.64802	0.64246	0.781801
chr14_103703772_103704215	chr14	103703772	103704215	KLC1,XRCC3	0	0	0	2	0	0	0	443	0.792287	0.736695	0.706443	0.599066	0.73378	0.702941	0.765196	0.64527	0.760474	0.714973	0.809991	0.510417	0.545472	0.630971	0.587325	0.316109	0.205929	0.329582	0.462834	0.352536	0.489356	0.505882	0.706863	0.398638	0.363263	0.332318
chr14_103704715_103705917	chr14	103704715	103705917	KLC1,XRCC3	0	0	0	2	0	0	0	1202	0.721991	0.75762	0.796723	0.616272	0.764479	0.715789	0.732421	0.597834	0.743229	0.808957	0.7439	0.617963	0.54743	0.545037	0.632011	0.455508	0.333953	0.259504	0.673463	0.416921	0.512957	0.614861	0.533221	0.514267	0.472806	0.509214
chr14_104107633_104108649	chr14	104107633	104108649	ASPG	0	0	0	1	1	0	0	1016	0.70688	0.754057	0.754167	0.856575	0.849903	0.677833	0.75045	0.790442	0.627551	0.704497	0.871168	0.828283	0.745249	0.739369	0.7875	0.481783	0.505556	0.539167	0.721122	0.623063	0.677585	0.656746	0.753105	0.726117	0.690543	0.733372
chr14_104291497_104291978	chr14	104291497	104291978	KIF26A	0	0	0	0	0	0	0	481	0.492979	0.447247	0.626835	0.675942	0.698934	0.654812	0.470164	0.624802	0.626452	0.451127	0.622196	0.682515	0.716443	0.661839	0.517857	0.194257	0.164782	0.204521	0.458306	0.255726	0.485117	0.411632	0.446054	0.409645	0.506101	0.36506
chr14_104681444_104682192	chr14	104681444	104682192	INF2	0	0	1	0	0	1	0	748	0.822619	0.741723	0.779253	0.75	0.809524	0.748843	0.678333	0.757995	0.851488	0.766667	0.797917	0.618571	0.701946	0.720642	0.8	0.382103	0.335698	0.273225	0.760496	0.471275	0.622884	0.583333	0.442687	0.628834	0.486113	0.518169
chr14_104688162_104688413	chr14	104688162	104688413	INF2	0	1	0	0	0	1	0	251	0.827056	0.79418	0.72583	0.766486	0.735967	0.864286	0.661039	0.769012	0.85	0.79982	0.723304	0.94697	0.675397	0.598785	0.690909	0.391667	0.234592	0.356198	0.758576	0.484488	0.668506	0.58254	0.75	0.549964	0.325253	0.533643
chr14_104724763_104725821	chr14	104724763	104725821	ADSSL1	0	1	0	1	0	1	0	1058	0.699524	0.762346	0.79131	0.710247	0.777228	0.612043	0.724333	0.720402	0.774093	0.818008	0.740986	0.586905	0.653561	0.725188	0.616497	0.214038	0.2443	0.248373	0.627768	0.409392	0.688571	0.563563	0.507053	0.484909	0.608492	0.667237
chr14_104797536_104797947	chr14	104797536	104797947	AKT1	0	1	0	0	0	0	0	411	0.584096	0.64707	0.620147	0.534829	0.392666	0.540659	0.782899	0.564352	0.486325	0.634617	0.522222	0.634259	0.599359	0.741278	0.560256	0.174126	0.138411	0.125857	0.375755	0.338933	0.245238	0.463788	0.315598	0.444658	0.426079	0.338543
chr14_105136615_105137157	chr14	105136615	105137157	JAG2	1	1	0	0	0	0	0	542	0.75754	0.679932	0.695992	0.872414	0.926344	0.803611	0.657643	0.802913	0.7525	0.834156	0.627458	0.540476	0.815502	0.774288	0.763326	0.377688	0.359406	0.417072	0.668125	0.528285	0.618391	0.670968	0.744	0.745783	0.527023	0.579791
chr14_105200816_105201509	chr14	105200816	105201509	BRF1	0	0	1	0	0	0	0	693	0.607936	0.736815	0.645482	0.690604	0.760502	0.800077	0.584347	0.599701	0.742272	0.769951	0.751664	0.719841	0.554839	0.728162	0.663158	0.368122	0.433537	0.443665	0.642588	0.452299	0.637128	0.603889	0.671505	0.538907	0.615003	0.576193
chr14_105293516_105294299	chr14	105293516	105294299	BRF1	0	0	0	1	0	0	0	783	0.340559	0.359977	0.502554	0.384048	0.307018	0.295692	0.328333	0.343707	0.377791	0.53831	0.429252	0.413228	0.385317	0.295228	0.400567	0.124227	0.0945578	0.181406	0.188001	0.130419	0.258512	0.278633	0.0901623	0.267408	0.197322	0.306535
chr14_105301852_105302273	chr14	105301852	105302273	BRF1,PACS2	0	1	0	2	0	1	0	421	0.726176	0.809282	0.855159	0.713304	0.81	0.644592	0.768357	0.706799	0.683285	0.808095	0.917143	0.63127	0.774012	0.801655	0.762088	0.254704	0.269983	0.330854	0.498545	0.569783	0.449074	0.612857	0.508333	0.676148	0.729058	0.594975
chr14_105448623_105448925	chr14	105448623	105448925	MTA1,TEX22	0	1	0	2	0	0	0	302	0.703401	0.73852	0.822449	0.747449	0.72063	0.666667	0.731718	0.592857	0.760317	0.756293	0.755952	0.688095	0.64932	0.698058	0.631944	0.339286	0.326959	0.395709	0.781037	0.51644	0.704082	0.611196	0.65175	0.622122	0.716059	0.642276
chr14_105476237_105477058	chr14	105476237	105477058	CRIP2	0	1	0	1	0	1	0	821	0.609829	0.533201	0.600079	0.571164	0.764798	0.679293	0.671769	0.639049	0.540172	0.504369	0.606259	0.708277	0.631488	0.681761	0.533333	0.249333	0.284354	0.214083	0.511496	0.513319	0.526208	0.427778	0.516349	0.327733	0.484915	0.594111
chr14_105485729_105486397	chr14	105485729	105486397	CRIP1	1	1	0	1	0	1	1	668	0.296664	0.340667	0.43541	0.201861	0.359295	0.395503	0.295667	0.179233	0.371212	0.407099	0.305263	0.152778	0.135362	0.177547	0.336538	0.106714	0.0564815	0.0856408	0.128748	0.0681417	0.159333	0.102484	0.10663	0.0858786	0.151766	0.101513
chr14_105527464_105528018	chr14	105527464	105528018	TMEM121	1	0	0	1	0	1	0	554	0.418883	0.532576	0.479037	0.526543	0.46131	0.478724	0.455556	0.541599	0.441905	0.601429	0.503325	0.399206	0.425061	0.373663	0.518056	0.156732	0.108456	0.211081	0.378982	0.231321	0.302899	0.427586	0.404989	0.305758	0.446552	0.342817
chr14_105855896_105856882	chr14	105855896	105856882	TMEM121	1	1	0	0	0	1	0	986	0.83529	0.600309	0.698556	0.911086	0.836437	0.8444	0.890917	0.759673	0.674778	0.786371	0.839286	0.866952	0.867255	0.862111	0.852874	0.444248	0.556927	0.411136	0.651441	0.802673	0.634371	0.685582	0.760082	0.809062	0.738162	0.872358
chr14_105865867_105866909	chr14	105865867	105866909	TMEM121	0	1	0	0	0	1	0	1042	0.759452	0.649127	0.598425	0.64826	0.75026	0.703175	0.670826	0.55885	0.682307	0.571667	0.776389	0.556	0.557595	0.726405	0.602232	0.292653	0.143564	0.223545	0.504521	0.491221	0.426868	0.466111	0.446667	0.493514	0.437422	0.537284
chr14_105893870_105895540	chr14	105893870	105895540	TMEM121	0	0	0	0	0	1	0	1670	0.686091	0.727353	0.70562	0.71776	0.702256	0.716443	0.700468	0.564894	0.657849	0.699701	0.686466	0.534881	0.683423	0.708312	0.733717	0.302183	0.345497	0.261104	0.525	0.586287	0.575071	0.589671	0.497168	0.582835	0.545749	0.551297
chr14_105897733_105898657	chr14	105897733	105898657	TMEM121	0	0	0	0	0	1	0	924	0.699851	0.703704	0.648506	0.534034	0.590457	0.603641	0.734976	0.492406	0.704902	0.675954	0.569188	0.480556	0.529167	0.718848	0.626074	0.189516	0.220083	0.130392	0.517146	0.303718	0.446078	0.41381	0.530462	0.566696	0.472216	0.457853
chr14_105900109_105900593	chr14	105900109	105900593	TMEM121	0	0	0	0	0	1	0	484	0.473567	0.32963	0.325926	0.386839	0.343761	0.317647	0.460434	0.220459	0.374802	0.329167	0.357407	0.331834	0.353427	0.464466	0.37577	0.102471	0.102896	0.0844376	0.18556	0.273172	0.198391	0.30463	0.252447	0.335185	0.285847	0.208501
chr14_105901030_105905713	chr14	105901030	105905713	TMEM121	0	0	0	0	0	4	0	4683	0.62053	0.625322	0.565056	0.648535	0.553118	0.463083	0.574536	0.524548	0.503874	0.619989	0.589306	0.575341	0.63059	0.635785	0.558744	0.267383	0.277385	0.197545	0.511891	0.494123	0.439023	0.477544	0.573137	0.538997	0.476306	0.556002
chr14_105906802_105908178	chr14	105906802	105908178	TMEM121	0	0	0	0	0	2	0	1376	0.609397	0.465432	0.695833	0.462493	0.547278	0.523028	0.526366	0.477016	0.58112	0.542964	0.474286	0.49386	0.5126	0.487048	0.480192	0.212566	0.217265	0.133438	0.365168	0.327903	0.394885	0.402525	0.535938	0.34718	0.337052	0.383372
chr14_105916443_105918515	chr14	105916443	105918515	TMEM121	0	0	0	0	0	2	0	2072	0.600463	0.586182	0.482789	0.517751	0.538522	0.488294	0.57669	0.509346	0.636885	0.590255	0.605105	0.596928	0.639345	0.630546	0.573155	0.16455	0.285971	0.129979	0.648715	0.44535	0.396235	0.509687	0.636933	0.372856	0.394807	0.543722
chr14_105926058_105927000	chr14	105926058	105927000	TMEM121	0	0	0	0	0	0	0	942	0.806718	0.743	0.829629	0.700372	0.732632	0.730159	0.751571	0.641783	0.830333	0.79281	0.796825	0.541143	0.624505	0.754435	0.587302	0.47005	0.396281	0.312984	0.673381	0.642532	0.827683	0.621825	0.595181	0.617863	0.624838	0.60413
chr14_21534536_21535485	chr14	21534536	21535485	SALL2	0	0	0	1	0	1	0	949	0.591352	0.536749	0.748585	0.49023	0.63048	0.629814	0.784552	0.472107	0.67167	0.501219	0.569962	0.725833	0.575483	0.583274	0.567619	0.132621	0.17375	0.17987	0.391594	0.442107	0.318105	0.428176	0.427484	0.322764	0.320017	0.404936
chr14_22883242_22883416	chr14	22883242	22883416	REM2	0	0	1	1	0	1	0	174	0.904762	0.833333	0.860417	0.787037	0.825926	0.715608	0.722222	0.798148	0.729167	0.803704	0.95	0.72619	0.75	0.770892	0.77963	0.157407	0.261111	0.212302	0.758377	0.384656	0.690829	0.534392	0.805556	0.460097	0.563075	0.523092
chr14_23047673_23048453	chr14	23047673	23048453	CDH24	1	1	0	1	0	0	0	780	0.675725	0.655238	0.718076	0.748193	0.866278	0.784615	0.522065	0.819739	0.740084	0.753378	0.90339	0.780952	0.862984	0.702836	0.80303	0.154642	0.152985	0.323246	0.587776	0.625837	0.616886	0.705229	0.644612	0.628119	0.552898	0.614732
chr14_23376610_23377323	chr14	23376610	23377323	CMTM5	0	0	0	1	0	1	7	713	0.904762	0.858844	0.816126	0.802778	0.871429	0.784524	0.70411	0.8782	0.732723	0.771939	0.627706	0.85	0.826389	0.771128	0.925926	0.485976	0.412302	0.411621	0.713322	0.580785	0.751871	0.820748	0.741497	0.708418	0.658442	0.686777
chr14_23575809_23576030	chr14	23575809	23576030	JPH4	1	0	0	1	0	1	0	221	0.438725	0.47585	0.448095	0.4875	0.637313	0.563235	0.62517	0.530408	0.53898	0.557789	0.6	0.67	0.635692	0.473487	0.633333	0.120986	0.250147	0.20098	0.30398	0.382074	0.384058	0.434028	0.457007	0.363756	0.425317	0.375091
chr14_24376318_24376971	chr14	24376318	24376971	NFATC4	0	0	0	1	0	1	0	653	0.704861	0.555556	0.762434	0.626015	0.723639	0.838585	0.7525	0.648545	0.731481	0.773285	0.809829	0.82432	0.699373	0.712697	0.9	0.137782	0.12662	0.230576	0.58068	0.601561	0.616667	0.443122	0.725	0.591103	0.676982	0.674415
chr14_34018634_34019053	chr14	34018634	34019053	EGLN3	0	0	0	1	0	1	0	419	0.538682	0.625974	0.548676	0.599044	0.724066	0.540814	0.548052	0.644936	0.595679	0.528834	0.587422	0.698052	0.660881	0.469972	0.699964	0.282307	0.294389	0.324654	0.585768	0.545992	0.40202	0.222361	0.68121	0.23092	0.342241	0.291749
chr14_35352781_35353634	chr14	35352781	35353634	PSMA6	0	0	0	0	0	0	0	853	0.651227	0.776455	0.771731	0.63585	0.725541	0.780309	0.719168	0.593507	0.713811	0.729861	0.618882	0.559722	0.531349	0.585971	0.646104	0.32724	0.36865	0.328671	0.572532	0.372676	0.38707	0.49418	0.640554	0.383343	0.478991	0.56798
chr14_49691900_49692251	chr14	49691900	49692251	KLHDC1	0	1	0	0	0	1	0	351	0.637103	0.874074	0.97619	0.904762	0.93254	0.841667	0.890152	0.794846	0.886607	0.940741	0.877778	0.713889	0.90625	0.710813	0.854167	0.263654	0.361817	0.455808	0.732507	0.625023	0.672619	0.749128	0.702664	0.757309	0.762715	0.817423
chr14_54766514_54767281	chr14	54766514	54767281	SAMD4A	0	0	0	1	0	0	0	767	0.632372	0.630138	0.634531	0.636017	0.671145	0.6322	0.663472	0.675373	0.577808	0.696304	0.635431	0.483862	0.473554	0.484108	0.551504	0.261432	0.171553	0.247791	0.557121	0.296929	0.34458	0.332895	0.297557	0.339152	0.439399	0.340936
chr14_56902520_56903064	chr14	56902520	56903064	OTX2	0	0	0	0	0	0	0	544	0.729938	0.76455	0.808864	0.748677	0.797619	0.790236	0.7	0.834595	0.805026	0.831193	0.840372	0.811905	0.792488	0.827778	0.773192	0.448986	0.548635	0.483618	0.765039	0.696493	0.775642	0.730282	0.693458	0.641085	0.66269	0.71225
chr14_57391770_57392114	chr14	57391770	57392114	NAA30	0	1	0	1	0	1	0	344	0.79899	0.739719	0.73962	0.791883	0.887243	0.760216	0.743975	0.680465	0.575017	0.775758	0.788463	0.689394	0.799958	0.778821	0.815152	0.383755	0.331185	0.329343	0.566663	0.556566	0.608675	0.607839	0.508235	0.494521	0.528169	0.672456
chr14_61320829_61321264	chr14	61320829	61321264	PRKCH	1	1	0	1	0	1	0	435	0.620833	0.667496	0.670833	0.450556	0.585833	0.511389	0.573858	0.599762	0.738095	0.667593	0.560648	0.42381	0.4775	0.444444	0.449643	0.194803	0.154306	0.120119	0.469428	0.271784	0.362738	0.451667	0.339348	0.246429	0.295491	0.289234
chr14_61864252_61864505	chr14	61864252	61864505	SYT16	1	1	0	1	0	0	0	253	0.967163	1	0.922238	0.921149	0.978571	0.907525	0.977083	0.926645	0.923727	0.913353	0.894538	0.950893	0.96994	0.953136	0.964583	0.646949	0.779618	0.754713	0.87128	0.861666	0.889145	0.9675	0.933571	0.833467	0.908849	0.901049
chr14_63891286_63892260	chr14	63891286	63892260	SYNE2	0	0	0	1	0	0	0	974	0.884501	0.861475	0.888558	0.909785	0.877778	0.836243	0.768669	0.870106	0.814088	0.893741	0.872541	0.802146	0.849648	0.802745	0.886243	0.401222	0.439462	0.321598	0.742095	0.565178	0.684379	0.646032	0.539578	0.587193	0.69233	0.666291
chr14_64601431_64601934	chr14	64601431	64601934	PPP1R36	1	1	0	0	0	1	0	503	0.389858	0.522253	0.520753	0.580774	0.593948	0.454135	0.41256	0.526068	0.613492	0.415508	0.440575	0.345098	0.54065	0.46608	0.416583	0.258065	0.193519	0.232048	0.372093	0.46677	0.442996	0.431958	0.362997	0.429568	0.35253	0.408647
chr14_66013567_66013871	chr14	66013567	66013871	FUT8	1	1	0	0	0	1	0	304	0.715278	0.858824	0.939048	0.868889	0.95248	0.941905	0.874901	0.897959	0.93381	0.933333	0.876709	0.894231	0.940037	0.868981	0.892857	0.534502	0.468827	0.513928	0.711905	0.739758	0.807576	0.835714	0.723931	0.929293	0.795714	0.777152
chr14_68363580_68364311	chr14	68363580	68364311	RAD51B	0	0	0	1	0	0	0	731	0.602113	0.622551	0.691486	0.466528	0.675149	0.704827	0.67	0.484556	0.543165	0.587175	0.652712	0.547537	0.55067	0.563736	0.648257	0.14792	0.125091	0.165176	0.249366	0.217533	0.425373	0.2902	0.211111	0.246695	0.353821	0.298259
chr14_68563089_68564737	chr14	68563089	68564737	RAD51B	0	0	0	1	0	0	0	1648	0.664357	0.703609	0.683264	0.611605	0.639278	0.677788	0.676354	0.534759	0.633398	0.529408	0.693112	0.592479	0.655802	0.665865	0.603541	0.326795	0.313813	0.325099	0.517386	0.457247	0.396174	0.512122	0.549543	0.443243	0.478565	0.520311
chr14_72742028_72742603	chr14	72742028	72742603	DPF3	0	0	0	1	0	0	0	575	0.831988	0.849275	0.792029	0.820563	0.817426	0.779437	0.747575	0.729339	0.871218	0.779101	0.729607	0.604552	0.725673	0.667581	0.75641	0.308661	0.341502	0.299549	0.78429	0.353556	0.675923	0.543116	0.658081	0.546425	0.501404	0.545539
chr14_74501003_74501538	chr14	74501003	74501538	LTBP2	0	0	0	1	0	1	0	535	0.764463	0.843218	0.939394	0.802056	0.892657	0.771898	0.90303	0.697826	0.893842	0.908688	0.845455	0.944444	0.848911	0.858213	0.921717	0.280716	0.309944	0.389177	0.604388	0.586145	0.777617	0.631061	0.693848	0.633058	0.639235	0.706525
chr14_74883020_74883282	chr14	74883020	74883282	DLST	0	1	0	1	0	1	0	262	0.711012	0.796366	0.773048	0.777778	0.82244	0.639524	0.840936	0.865992	0.627024	0.829938	0.742381	0.800833	0.865139	0.829686	0.829762	0.399448	0.419206	0.474643	0.769008	0.616752	0.851885	0.777945	0.631209	0.72452	0.684583	0.674333
chr14_74945248_74946385	chr14	74945248	74946385	PGF	0	0	0	1	0	0	0	1137	0.791886	0.80704	0.80419	0.673469	0.789333	0.797556	0.791975	0.710619	0.746032	0.738317	0.756983	0.691138	0.699015	0.67526	0.822826	0.453323	0.418628	0.375501	0.710893	0.616484	0.570609	0.587919	0.548207	0.61052	0.63061	0.614313
chr14_75068590_75068907	chr14	75068590	75068907	ACYP1,ZC2HC1C	0	1	0	2	0	1	0	317	0.470635	0.54903	0.649467	0.5013	0.566049	0.514594	0.546283	0.534667	0.505672	0.471164	0.650446	0.422619	0.351487	0.377569	0.37037	0.0619845	0.184976	0.0246914	0.324824	0.254033	0.357399	0.290741	0.199383	0.0700923	0.184735	0.160945
chr14_75069731_75070058	chr14	75069731	75070058	ZC2HC1C	0	1	0	1	0	1	0	327	0.65563	0.629841	0.687649	0.658259	0.698958	0.680208	0.645114	0.532592	0.719034	0.625	0.655556	0.494872	0.676531	0.635586	0.502381	0.172209	0.162261	0.238711	0.540799	0.194706	0.583968	0.43564	0.397297	0.397584	0.364063	0.413285
chr14_76828008_76828862	chr14	76828008	76828862	LRRC74A	0	0	0	1	0	1	0	854	0.901997	0.891304	0.845622	0.840952	0.86601	0.855449	0.92877	0.903362	0.886508	0.88396	0.863919	0.870536	0.883378	0.823958	0.884124	0.6468	0.541354	0.554486	0.849038	0.657889	0.843407	0.83841	0.746368	0.761165	0.767066	0.725191
chr14_90454192_90454658	chr14	90454192	90454658	CALM1	0	0	0	0	0	1	0	466	0.97037	0.900695	0.916667	0.848022	0.944444	0.934794	0.814468	0.805111	0.785863	0.847848	0.827778	0.934921	0.924559	0.883781	0.807275	0.368512	0.369608	0.455931	0.819643	0.664881	0.643378	0.75253	0.587258	0.610516	0.80845	0.737842
chr14_91352100_91352763	chr14	91352100	91352763	CCDC88C	0	0	0	1	0	0	0	663	0.913832	0.823866	0.926587	0.875624	0.882218	0.724031	0.804035	0.816138	0.629762	0.847652	0.817988	0.775397	0.882792	0.866369	0.864172	0.277839	0.300756	0.427902	0.74076	0.635188	0.824603	0.645106	0.573402	0.654557	0.734488	0.661726
chr14_91392766_91393578	chr14	91392766	91393578	CCDC88C	0	0	0	1	0	0	0	812	0.577083	0.638999	0.636486	0.478175	0.652031	0.546485	0.566228	0.475577	0.64246	0.673129	0.594365	0.548371	0.55119	0.638777	0.589683	0.306311	0.248811	0.219886	0.222071	0.390361	0.367024	0.381411	0.495739	0.438755	0.415383	0.481721
chr14_92456457_92456854	chr14	92456457	92456854	SLC24A4	0	0	0	1	0	0	0	397	0.729372	0.779514	0.761758	0.762946	0.717036	0.698264	0.877431	0.68144	0.784524	0.664601	0.768006	0.682778	0.643971	0.596156	0.695781	0.34778	0.35	0.476236	0.686187	0.529314	0.63971	0.529167	0.557532	0.472079	0.566532	0.485617
chr14_93331068_93331964	chr14	93331068	93331964	BTBD7	0	1	0	1	0	1	0	896	0.512825	0.539492	0.633715	0.332409	0.580084	0.563864	0.522466	0.437667	0.561503	0.441872	0.595439	0.484465	0.283727	0.417668	0.487125	0.3051	0.236603	0.149165	0.389692	0.314231	0.316105	0.338066	0.130156	0.348783	0.257841	0.281782
chr14_94164913_94165410	chr14	94164913	94165410	PPP4R4	0	0	0	1	0	0	0	497	0.818668	0.889815	0.806513	0.815833	0.900725	0.773077	0.771259	0.80942	0.953704	0.878175	0.857143	0.804296	0.804451	0.715192	0.795238	0.173034	0.319596	0.336897	0.801967	0.455948	0.756944	0.652273	0.669152	0.635786	0.596488	0.774792
chr14_95516966_95517246	chr14	95516966	95517246	GLRX5	1	1	0	0	0	1	0	280	0.888393	0.888889	0.9	0.914683	0.857292	0.844444	0.642857	0.846064	0.904167	0.869444	0.821429	0.895455	0.724702	0.87034	0.833333	0.493105	0.5	0.355432	0.852455	0.619366	0.845953	0.717949	0.738393	0.703423	0.657292	0.798781
chr14_99523343_99525033	chr14	99523343	99525033	CCDC85C,CCNK	0	0	0	2	0	0	0	1690	0.928362	0.897514	0.954728	0.902105	0.884229	0.862145	0.91401	0.89544	0.926062	0.887313	0.91966	0.920714	0.872544	0.889821	0.851657	0.705211	0.534888	0.694956	0.850449	0.822553	0.872167	0.872727	0.877751	0.850515	0.870699	0.858863
chr14_99546036_99546677	chr14	99546036	99546677	CCDC85C	0	0	0	1	1	0	0	641	0.815048	0.762393	0.794813	0.785652	0.65377	0.777381	0.80034	0.738458	0.717826	0.703316	0.702747	0.837037	0.699817	0.744369	0.641204	0.35339	0.371418	0.404344	0.670774	0.606386	0.680952	0.501282	0.727041	0.547625	0.754579	0.543396
chr15_28918117_28919051	chr15	28918117	28919051	APBA2	0	0	0	1	0	1	0	934	0.665573	0.701209	0.705079	0.664018	0.776317	0.55692	0.698639	0.627857	0.851174	0.693513	0.761628	0.481131	0.757651	0.750735	0.666363	0.294908	0.263573	0.254215	0.499504	0.383159	0.431358	0.629141	0.391572	0.484942	0.502012	0.417982
chr15_29870430_29872085	chr15	29870430	29872085	TJP1	0	0	0	1	0	0	0	1655	0.689524	0.719527	0.719726	0.739005	0.76108	0.596733	0.734965	0.663873	0.778195	0.645092	0.714554	0.700639	0.74056	0.719016	0.795737	0.33845	0.334736	0.429276	0.63936	0.559352	0.434133	0.478791	0.570592	0.519135	0.621654	0.615209
chr15_31500237_31500578	chr15	31500237	31500578	OTUD7A	0	0	0	1	0	0	0	341	0.535281	0.67132	0.754329	0.795527	0.703729	0.751541	0.65855	0.777365	0.592323	0.680411	0.836797	0.777706	0.74802	0.609267	0.725	0.242091	0.233761	0.338595	0.539025	0.28026	0.631702	0.706061	0.592785	0.50057	0.517641	0.619699
chr15_32641460_32642317	chr15	32641460	32642317	SCG5	0	0	0	1	0	1	4	857	0.570068	0.550838	0.676511	0.56214	0.572236	0.550043	0.696429	0.437383	0.486409	0.560842	0.647305	0.384314	0.367474	0.48666	0.499702	0.1794	0.15984	0.299758	0.2424	0.231925	0.299236	0.367319	0.341596	0.211767	0.339185	0.342681
chr15_33256887_33257104	chr15	33256887	33257104	RYR3	0	0	0	0	0	0	0	217	0.765637	0.94537	0.988889	0.955556	0.657407	0.863019	0.79991	0.763877	0.744444	0.760971	0.888007	0.925926	0.872294	0.861189	0.8125	0.423148	0.367328	0.47413	0.531746	0.734305	0.894444	0.865741	0.746032	0.665326	0.741607	0.749636
chr15_36886000_36886709	chr15	36886000	36886709	MEIS2	0	1	0	0	0	1	0	709	0.288077	0.397891	0.379309	0.314989	0.308297	0.388943	0.300649	0.350568	0.315681	0.430501	0.405669	0.287872	0.292603	0.327349	0.275964	0.0614749	0.112036	0.175959	0.260704	0.251201	0.199123	0.242641	0.181444	0.194205	0.273587	0.269687
chr15_37095642_37096346	chr15	37095642	37096346	MEIS2	0	1	1	1	0	1	0	704	0.503737	0.41996	0.44864	0.471952	0.49726	0.405003	0.514667	0.485395	0.434392	0.455175	0.406863	0.419792	0.463183	0.399952	0.530159	0.0996349	0.192186	0.191436	0.389058	0.301247	0.296651	0.289778	0.38566	0.318745	0.348971	0.315933
chr15_37103863_37104970	chr15	37103863	37104970	MEIS2	0	1	1	0	0	1	0	1107	0.525838	0.525384	0.557774	0.524212	0.493963	0.593144	0.400323	0.533423	0.662776	0.539085	0.627932	0.605952	0.514272	0.589751	0.627006	0.127871	0.215883	0.165666	0.32176	0.298641	0.347158	0.345891	0.333774	0.417586	0.359195	0.393634
chr15_39976352_39976880	chr15	39976352	39976880	EIF2AK4	1	2	0	1	0	1	0	528	0.748543	0.974545	0.970231	0.971024	0.941353	0.959944	0.923666	0.95417	0.826786	0.893615	0.807782	0.974214	0.963506	0.82506	0.983423	0.0428248	0.0275276	0.078396	0.839388	0.348806	0.930172	0.765774	0.905138	0.6083	0.884628	0.694763
chr15_40091726_40092579	chr15	40091726	40092579	BMF	0	0	0	1	0	1	0	853	0.609365	0.783844	0.730714	0.630976	0.655729	0.837698	0.714841	0.572795	0.740023	0.791837	0.749036	0.630952	0.667051	0.661818	0.627619	0.288887	0.352905	0.338018	0.654269	0.494184	0.512088	0.678855	0.477778	0.518825	0.568617	0.634578
chr15_40489415_40489773	chr15	40489415	40489773	CHST14	0	0	0	0	0	0	0	358	0.935833	0.924881	0.954545	0.922121	0.941248	0.885833	0.940608	0.930456	0.882331	0.899262	0.918609	0.833333	0.986842	0.949405	0.948622	0.566113	0.745536	0.698977	0.891999	0.881212	0.850278	0.875833	0.842105	0.908855	0.8	0.888157
chr15_40843473_40843677	chr15	40843473	40843677	SPINT1	1	1	0	0	0	1	0	204	0.620238	0.611111	0.658081	0.591964	0.865278	0.561508	0.690476	0.653472	0.580833	0.776389	0.707828	0.618182	0.68668	0.59221	0.805556	0.197652	0.206255	0.131779	0.454563	0.373843	0.397222	0.498611	0.285053	0.351638	0.504452	0.396236
chr15_41496106_41496327	chr15	41496106	41496327	ITPKA	1	0	0	1	0	1	0	221	0.60838	0.651961	0.566238	0.585994	0.662222	0.679412	0.616667	0.557586	0.801323	0.630369	0.746195	0.721289	0.725534	0.708946	0.780392	0.161453	0.176055	0.308894	0.37549	0.271895	0.554902	0.619608	0.548739	0.353871	0.367158	0.482009
chr15_51076322_51077823	chr15	51076322	51077823	TNFAIP8L3	0	0	0	1	0	0	0	1501	0.413516	0.56695	0.502135	0.463577	0.542308	0.521931	0.432058	0.435821	0.509528	0.48282	0.467562	0.392857	0.39433	0.486877	0.527324	0.312113	0.244095	0.182189	0.334883	0.356469	0.434438	0.356414	0.291252	0.286525	0.291309	0.316254
chr15_57334259_57334732	chr15	57334259	57334732	TCF12	0	0	0	0	1	0	0	473	0.828968	0.628968	0.877551	0.654932	0.789966	0.721088	0.809524	0.69623	0.721825	0.80085	0.776667	0.637179	0.724206	0.566978	0.631044	0.282171	0.195578	0.257692	0.703486	0.280594	0.573902	0.540675	0.556463	0.540972	0.522179	0.44706
chr15_57337901_57338472	chr15	57337901	57338472	CGNL1	0	0	0	0	0	0	0	571	0.489286	0.565635	0.530244	0.511529	0.5214	0.474444	0.616799	0.462116	0.514127	0.58722	0.444365	0.412778	0.429651	0.498656	0.426071	0.160341	0.170115	0.096746	0.366056	0.294557	0.314886	0.528889	0.406299	0.352646	0.290899	0.336104
chr15_59993284_59993631	chr15	59993284	59993631	FOXB1	0	1	0	0	0	0	0	347	0.978013	0.962	0.968444	0.958667	0.939238	0.767683	0.969333	0.945444	0.947667	0.944143	0.913333	0.914619	0.942333	0.910145	0.903333	0.499678	0.396095	0.36381	0.881696	0.745532	0.932094	0.738192	0.960952	0.798206	0.96605	0.853856
chr15_60752416_60752822	chr15	60752416	60752822	RORA	0	0	0	1	0	0	0	406	0.783355	0.844444	0.700836	0.630087	0.619816	0.583333	0.733225	0.625395	0.721861	0.640909	0.714502	0.684632	0.72298	0.697114	0.590741	0.286915	0.257369	0.330048	0.498937	0.348606	0.511616	0.47904	0.330736	0.460245	0.434632	0.525482
chr15_63075323_63076885	chr15	63075323	63076885	TPM1	0	0	0	0	0	0	0	1562	0.790169	0.779941	0.697186	0.75028	0.7805	0.675115	0.74232	0.65958	0.753537	0.759298	0.766089	0.654775	0.627221	0.563402	0.722837	0.570918	0.407244	0.441613	0.647286	0.59756	0.678923	0.611516	0.611343	0.657111	0.648234	0.705821
chr15_63340138_63340517	chr15	63340138	63340517	CA12	0	0	0	1	0	0	0	379	0.868859	0.821795	0.930403	0.943071	0.900821	0.854995	0.908953	0.939805	0.896368	0.857459	0.850733	0.807692	0.934524	0.805769	0.801282	0.632379	0.540462	0.542275	0.850061	0.772431	0.910995	0.874847	0.851007	0.795221	0.800221	0.820234
chr15_64717868_64718974	chr15	64717868	64718974	OAZ2	0	0	0	0	0	0	0	1106	0.590168	0.648667	0.700898	0.46627	0.656893	0.668825	0.581417	0.456364	0.581129	0.603695	0.586507	0.437077	0.487613	0.40804	0.491975	0.324615	0.279772	0.178111	0.62262	0.362207	0.537281	0.406731	0.409131	0.366151	0.440344	0.480178
chr15_64776662_64776850	chr15	64776662	64776850	RBPMS2	0	1	0	0	0	1	0	188	0.456593	0.65812	0.673077	0.541667	0.656227	0.75	0.752991	0.525641	0.79359	0.672985	0.735897	0.64	0.642857	0.693132	0.666667	0.117357	0.162821	0.308442	0.4558	0.423363	0.384887	0.435897	0.49185	0.317361	0.579167	0.48858
chr15_64912081_64912243	chr15	64912081	64912243	AC069368.1,ANKDD1A	1	1	0	2	0	1	0	162	0.481896	0.638919	0.399512	0.45754	0.503297	0.582601	0.505128	0.520513	0.516352	0.484737	0.550855	0.357143	0.464408	0.3607	0.269048	0.122475	0.0641026	0.109463	0.333211	0.31495	0.28432	0.236081	0.182234	0.204325	0.328053	0.292557
chr15_65334754_65335040	chr15	65334754	65335040	IGDCC3	0	0	0	1	0	0	0	286	0.823932	0.816178	0.816667	0.829945	0.810256	0.833333	0.838532	0.880186	0.897619	0.85	0.820513	0.831868	0.863736	0.765171	0.833333	0.483578	0.393477	0.415568	0.736111	0.582751	0.717949	0.729487	0.638217	0.70417	0.734615	0.71629
chr15_65361612_65362187	chr15	65361612	65362187	IGDCC3	1	2	0	1	0	0	0	575	0.477903	0.525	0.603404	0.647619	0.565347	0.572807	0.68168	0.588774	0.558837	0.607937	0.527715	0.700627	0.759325	0.555412	0.539202	0.279617	0.104995	0.262502	0.501302	0.29937	0.410718	0.348538	0.670739	0.410214	0.439845	0.375617
chr15_66729578_66729908	chr15	66729578	66729908	SMAD6	0	0	0	1	0	0	0	330	0.905093	0.931548	0.893875	0.91746	0.867262	0.911905	0.864308	0.892593	0.949074	0.928704	0.870503	0.921958	0.892157	0.914619	0.856481	0.341194	0.516935	0.391843	0.92	0.764494	0.924405	0.839744	0.884134	0.796429	0.654514	0.963095
chr15_67967857_67968052	chr15	67967857	67968052	PIAS1	0	0	0	0	0	0	0	195	0.844444	0.940741	0.836905	0.676455	0.796825	0.888889	0.8	0.801102	0.751488	0.792019	0.745833	0.616314	0.760494	0.762682	0.555556	0.219665	0.236772	0.281349	0.65982	0.185967	0.770503	0.588624	0.535979	0.539646	0.462626	0.408408
chr15_68256499_68256921	chr15	68256499	68256921	CLN6	0	1	0	1	0	1	0	422	0.492342	0.594643	0.414053	0.426442	0.649433	0.585101	0.699039	0.583694	0.553346	0.719118	0.531656	0.520711	0.471422	0.503227	0.660526	0.142206	0.138085	0.244823	0.351054	0.22395	0.233894	0.288889	0.263856	0.325111	0.339773	0.322561
chr15_69299686_69300553	chr15	69299686	69300553	PAQR5	0	1	0	1	0	1	0	867	0.688095	0.469444	0.58278	0.651786	0.612128	0.544717	0.583022	0.639624	0.632589	0.592733	0.595982	0.746429	0.626687	0.538666	0.715278	0.167638	0.258004	0.292632	0.426813	0.358227	0.525128	0.532051	0.397995	0.577171	0.44922	0.388159
chr15_69648281_69649258	chr15	69648281	69649258	RPLP1	0	0	0	0	0	0	0	977	0.818344	0.833951	0.820868	0.752451	0.795869	0.764352	0.795397	0.817901	0.699023	0.840829	0.790625	0.841176	0.80498	0.794092	0.874901	0.51743	0.381186	0.526786	0.702909	0.491726	0.698103	0.745238	0.628307	0.629095	0.710775	0.681733
chr15_69810193_69811016	chr15	69810193	69811016	TLE3	0	0	0	0	0	0	0	823	0.876917	0.783301	0.856511	0.757113	0.765354	0.789994	0.891011	0.687525	0.83205	0.748016	0.830357	0.629167	0.61969	0.625534	0.74628	0.465842	0.425834	0.411748	0.7821	0.604719	0.627832	0.659936	0.75542	0.534948	0.671638	0.47866
chr15_70088869_70089792	chr15	70088869	70089792	TLE3	0	0	0	1	0	0	0	923	0.827895	0.887079	0.810423	0.857458	0.899257	0.817589	0.914561	0.816228	0.791972	0.8535	0.817146	0.880193	0.799647	0.840898	0.707576	0.213766	0.205023	0.280227	0.845897	0.686096	0.780041	0.78083	0.696304	0.760798	0.656834	0.812924
chr15_70153937_70154680	chr15	70153937	70154680	TLE3	0	0	0	0	0	0	0	743	0.805395	0.900918	0.887264	0.799967	0.908127	0.842687	0.843889	0.818155	0.884556	0.866526	0.834603	0.674224	0.672524	0.677241	0.780444	0.588502	0.486425	0.520853	0.804017	0.464856	0.701527	0.672814	0.683871	0.601233	0.585524	0.606591
chr15_70585115_70585207	chr15	70585115	70585207	UACA	1	0	0	0	0	1	0	92	0.643519	0.670414	0.510582	0.603704	0.552646	0.601852	0.781349	0.722884	0.594797	0.709259	0.759259	0.75	0.777778	0.574219	0.798148	0.106173	0.131349	0.204351	0.419753	0.251599	0.527778	0.395833	0.508025	0.365106	0.59612	0.38507
chr15_70853151_70853526	chr15	70853151	70853526	LARP6,LRRC49	0	1	0	2	0	1	3	375	0.575641	0.661905	0.6125	0.671612	0.555	0.644218	0.692308	0.664519	0.623291	0.50641	0.828571	0.833333	0.750275	0.754018	0.65	0.196581	0.225641	0.246329	0.483516	0.410639	0.550855	0.518182	0.510073	0.426786	0.489744	0.558126
chr15_74208866_74209666	chr15	74208866	74209666	CCDC33,STRA6	0	0	0	2	0	2	3	800	0.62326	0.746528	0.69537	0.681548	0.610417	0.71342	0.673596	0.579396	0.793056	0.570788	0.744949	0.850641	0.740659	0.576684	0.641667	0.186813	0.312099	0.285516	0.4942	0.485714	0.620833	0.578144	0.395238	0.40522	0.613004	0.477998
chr15_74228356_74229062	chr15	74228356	74229062	CCDC33	0	0	0	1	0	0	0	706	0.919395	0.817667	0.864678	0.722671	0.855333	0.756563	0.745238	0.792647	0.87558	0.835365	0.824752	0.830667	0.765045	0.826131	0.821238	0.418209	0.36519	0.453889	0.692571	0.553662	0.721563	0.535417	0.684508	0.497567	0.668175	0.659959
chr15_74817135_74817750	chr15	74817135	74817750	LMAN1L	0	0	0	1	0	0	0	615	0.602211	0.663435	0.740291	0.659794	0.803231	0.68648	0.711593	0.740744	0.705215	0.690332	0.71301	0.811735	0.614796	0.606584	0.656378	0.262333	0.197348	0.375734	0.533025	0.473214	0.499132	0.620238	0.494267	0.462326	0.53254	0.608477
chr15_74955578_74956038	chr15	74955578	74956038	RPP25	1	1	0	1	0	1	0	460	0.88137	0.864773	0.896537	0.850126	0.820833	0.765476	0.85202	0.855374	0.829221	0.867716	0.764706	0.852273	0.844815	0.773286	0.721694	0.320076	0.345112	0.359794	0.696158	0.538604	0.607307	0.497917	0.641032	0.618761	0.70487	0.661267
chr15_74996160_74997002	chr15	74996160	74997002	SCAMP5	1	1	0	1	0	1	0	842	0.476137	0.407317	0.291933	0.273512	0.365509	0.247667	0.382984	0.241492	0.241492	0.366952	0.414571	0.257792	0.329216	0.354019	0.334667	0.0994228	0.100481	0.0871106	0.12469	0.199142	0.298693	0.376381	0.242543	0.193418	0.219294	0.2318
chr15_75736253_75736792	chr15	75736253	75736792	ODF3L1	0	1	0	0	0	1	0	539	0.837554	0.971296	0.885098	0.818182	0.906044	0.972727	0.916342	0.830614	0.965	0.935813	0.852381	0.818182	0.933503	0.871	0.92381	0.511714	0.614233	0.543103	0.872319	0.728534	0.859898	0.800833	0.717949	0.700226	0.655411	0.826294
chr15_77606671_77607329	chr15	77606671	77607329	LINGO1	0	0	0	0	0	0	0	658	0.859747	0.922619	0.837202	0.837302	0.776141	0.745238	0.815476	0.761871	0.885863	0.824851	0.829167	0.841984	0.755155	0.767999	0.756111	0.455528	0.457179	0.48133	0.745502	0.690961	0.79814	0.716319	0.828447	0.707215	0.736731	0.770954
chr15_77622517_77622796	chr15	77622517	77622796	LINGO1	0	0	0	1	0	0	0	279	0.80518	0.806268	0.825	0.760898	0.840067	0.828788	0.735813	0.731632	0.735498	0.800827	0.854978	0.813889	0.888889	0.809542	0.85	0.0664352	0.0658964	0.173202	0.585181	0.343783	0.358631	0.514238	0.511676	0.258793	0.598603	0.493961
chr15_77986920_77987325	chr15	77986920	77987325	TBC1D2B	0	0	0	1	0	0	0	405	0.796429	0.766667	0.786667	0.857857	0.819818	0.75098	0.753571	0.766429	0.803889	0.754048	0.855556	0.871944	0.734623	0.767262	0.790196	0.40291	0.404028	0.3575	0.65811	0.611418	0.765833	0.764167	0.651042	0.68648	0.700893	0.780755
chr15_78000084_78000452	chr15	78000084	78000452	TBC1D2B	0	0	0	1	0	0	0	368	0.496204	0.748545	0.686442	0.531856	0.74913	0.514815	0.639632	0.480952	0.591534	0.628968	0.525	0.586772	0.658201	0.565466	0.716667	0.13043	0.161806	0.1393	0.37996	0.336075	0.484235	0.504203	0.253431	0.321267	0.340576	0.444937
chr15_78405249_78405742	chr15	78405249	78405742	IREB2	0	0	0	0	0	0	0	493	0.738905	0.661323	0.815286	0.79313	0.846296	0.678472	0.803175	0.765095	0.751762	0.685952	0.734871	0.760417	0.699717	0.644109	0.622024	0.199836	0.140098	0.168063	0.641182	0.346261	0.533377	0.660145	0.665606	0.625365	0.638667	0.571959
chr15_78804409_78804932	chr15	78804409	78804932	ADAMTS7	0	0	1	1	0	0	0	523	0.773918	0.877747	0.937812	0.795563	0.887954	0.844754	0.842857	0.867628	0.866392	0.89767	0.863492	0.878663	0.908952	0.872498	0.822789	0.558995	0.484637	0.53538	0.787613	0.751129	0.932143	0.732614	0.814201	0.836224	0.7089	0.677966
chr15_78831350_78832090	chr15	78831350	78832090	MORF4L1	1	0	0	1	0	0	0	740	0.917529	0.68477	0.887924	0.684603	0.935837	0.741377	0.939827	0.679855	0.89211	0.775969	0.752612	0.737512	0.80617	0.890283	0.749875	0.526724	0.500727	0.572555	0.735193	0.862376	0.829022	0.634004	0.793238	0.771296	0.434598	0.657533
chr15_84908552_84908955	chr15	84908552	84908955	SLC28A1	0	0	0	1	0	0	0	403	0.828671	0.840293	0.782051	0.700167	0.858219	0.668333	0.725458	0.680028	0.805403	0.619444	0.825758	0.89359	0.805067	0.759033	0.697527	0.257784	0.315618	0.411974	0.652697	0.461935	0.494775	0.652289	0.55641	0.672766	0.615842	0.725195
chr15_89448942_89449416	chr15	89448942	89449416	RHCG	0	0	0	0	0	0	0	474	0.436571	0.403437	0.509763	0.409524	0.437953	0.398149	0.382874	0.422658	0.33254	0.259461	0.345434	0.20896	0.506948	0.394291	0.309649	0.152527	0.117794	0.225877	0.256633	0.245077	0.344256	0.319424	0.229825	0.303776	0.329452	0.26133
chr15_89999992_90000585	chr15	89999992	90000585	ZNF710	1	1	0	0	0	1	0	593	0.639825	0.761443	0.751992	0.646305	0.839807	0.760132	0.723976	0.799793	0.80022	0.820692	0.843056	0.78001	0.627914	0.674405	0.673413	0.153068	0.188926	0.23767	0.520265	0.248324	0.501089	0.457098	0.368142	0.30785	0.364367	0.545369
chr15_92091095_92091632	chr15	92091095	92091632	SLCO3A1	0	0	0	1	0	0	0	537	0.850371	0.898583	0.766238	0.799324	0.918506	0.833333	0.874459	0.768699	0.833588	0.879798	0.905877	0.863853	0.845271	0.826884	0.705303	0.379228	0.510138	0.44574	0.827952	0.548323	0.595514	0.723882	0.837662	0.64068	0.702814	0.767253
chr15_93332016_93333312	chr15	93332016	93333312	RGMA	0	0	0	0	0	0	0	1296	0.599026	0.417909	0.614062	0.335131	0.550814	0.596284	0.512157	0.579498	0.651563	0.605304	0.494221	0.557483	0.55713	0.671557	0.433459	0.225243	0.180417	0.155784	0.315367	0.311164	0.596537	0.214856	0.397655	0.302345	0.519264	0.297742
chr15_94856182_94856794	chr15	94856182	94856794	MCTP2	1	1	0	0	0	0	0	612	0.947484	0.919281	0.941488	0.903241	0.92664	0.869968	0.919608	0.916993	0.948837	0.913881	0.887242	0.904036	0.95843	0.900387	0.896512	0.608749	0.596511	0.77404	0.777366	0.880911	0.88023	0.898611	0.698539	0.820508	0.799596	0.647446
chr15_96492142_96492251	chr15	96492142	96492251	NR2F2	0	0	0	0	0	0	0	109	0.963636	1	0.943182	0.969697	0.977273	0.955	0.906061	0.846645	0.930952	0.981818	0.977273	0.981818	0.962121	1	1	0.694733	0.659091	0.762121	0.938528	0.94697	1	NA	0.949134	0.988636	0.877273	0.952603
chr15_98104681_98105056	chr15	98104681	98105056	ARRDC4	0	0	0	0	0	0	0	375	0.984421	0.947811	0.959188	0.954453	0.982435	0.986111	0.968034	0.968989	0.959524	0.974868	0.938433	0.949236	0.965388	0.97256	0.878601	0.769104	0.69465	0.798508	0.978788	0.868465	0.956085	0.956481	0.849708	0.728965	0.953904	0.920703
chr15_98524849_98526175	chr15	98524849	98526175	FAM169B	0	0	0	1	0	0	0	1326	0.344931	0.490598	0.37354	0.450651	0.552778	0.481379	0.512082	0.328722	0.506724	0.438477	0.57878	0.491954	0.416271	0.416651	0.329563	0.180622	0.149379	0.139899	0.23842	0.208859	0.303847	0.29011	0.190201	0.210212	0.312818	0.29075
chr15_98956324_98957185	chr15	98956324	98957185	IGF1R	0	1	0	1	0	0	0	861	0.420966	0.552297	0.525542	0.442545	0.544175	0.647159	0.532381	0.484219	0.498398	0.604053	0.559238	0.603333	0.489514	0.459277	0.413619	0.146898	0.242212	0.112411	0.306408	0.302553	0.274013	0.208333	0.452143	0.187071	0.318212	0.437868
chr15_99446958_99447816	chr15	99446958	99447816	LRRC28	0	0	0	0	0	0	0	858	0.739655	0.68114	0.586744	0.649876	0.753029	0.5382	0.646992	0.721684	0.744831	0.698322	0.640383	0.781685	0.801232	0.725292	0.717568	0.19032	0.198496	0.250441	0.466616	0.527474	0.569622	0.681673	0.556566	0.400337	0.56183	0.627716
chr15_99507505_99508337	chr15	99507505	99508337	MEF2A	0	0	0	0	0	1	0	832	0.558938	0.526636	0.50558	0.657509	0.606397	0.590394	0.519937	0.381605	0.534702	0.627644	0.641822	0.578952	0.545465	0.453159	0.723165	0.173625	0.146403	0.252813	0.491985	0.302643	0.396773	0.468927	0.430678	0.430437	0.377495	0.494145
chr16_14186034_14186708	chr16	14186034	14186708	MRTFB	0	0	0	1	0	1	0	674	0.732055	0.751984	0.737795	0.684127	0.636681	0.749868	0.744444	0.779087	0.617165	0.780908	0.726922	0.699735	0.768173	0.687424	0.952381	0.22716	0.242063	0.142689	0.608066	0.315079	0.817019	0.358466	0.677609	0.446517	0.554701	0.63645
chr16_14286696_14287264	chr16	14286696	14287264	MRTFB	0	1	0	0	0	0	0	568	0.437335	0.416725	0.4552	0.505343	0.614139	0.400833	0.465041	0.377466	0.455893	0.428825	0.411944	0.594246	0.456536	0.446719	0.505159	0.151992	0.0953881	0.184187	0.342545	0.203597	0.409861	0.300952	0.28527	0.309431	0.362083	0.389871
chr16_14304150_14304541	chr16	14304150	14304541	MRTFB	0	1	0	0	0	1	0	391	0.636897	0.525497	0.584055	0.66164	0.699835	0.58411	0.714286	0.527778	0.785317	0.796581	0.618144	0.787037	0.529558	0.542352	0.569024	0.212849	0.13374	0.199515	0.36045	0.320062	0.42113	0.461304	0.233333	0.313095	0.3097	0.40837
chr16_14304601_14305354	chr16	14304601	14305354	MRTFB	0	1	1	0	0	1	0	753	0.896217	0.88377	0.924809	0.840715	0.928538	0.899079	0.920269	0.856092	0.988958	0.924908	0.886432	0.909864	0.854223	0.869294	0.934211	0.657545	0.735749	0.637175	0.761172	0.788694	0.761461	0.841383	0.791601	0.735828	0.740318	0.750276
chr16_1430561_1431138	chr16	1430561	1431138	AL032819.3	1	2	0	1	0	0	1	577	0.418999	0.46092	0.52614	0.533769	0.492524	0.613571	0.504173	0.593582	0.523135	0.510641	0.708871	0.489324	0.522155	0.483837	0.5625	0.100079	0.169031	0.159009	0.304135	0.37237	0.236495	0.331554	0.338139	0.286778	0.277688	0.434473
chr16_14405379_14406301	chr16	14405379	14406301	PARN	0	0	0	0	0	0	0	922	0.700571	0.484788	0.630966	0.693194	0.669725	0.658882	0.568529	0.477683	0.610119	0.54381	0.765278	0.619892	0.633874	0.635917	0.633951	0.319896	0.312052	0.37299	0.469967	0.451022	0.472202	0.682056	0.531845	0.486561	0.51654	0.523385
chr16_14491984_14492514	chr16	14491984	14492514	PARN	0	0	0	1	0	0	0	530	0.768221	0.81746	0.790949	0.812976	0.76746	0.811905	0.760343	0.71262	0.774921	0.826134	0.798254	0.665	0.644932	0.756104	0.608333	0.469495	0.374442	0.333596	0.66279	0.542413	0.630305	0.593492	0.612005	0.568175	0.515801	0.556946
chr16_1531894_1532559	chr16	1531894	1532559	IFT140,TMEM204	0	1	0	2	0	0	0	665	0.851206	0.975926	0.909683	0.852333	0.927444	0.930952	0.860969	0.91683	0.914438	0.898611	0.85254	0.792361	0.80552	0.875604	0.859333	0.558554	0.459091	0.425517	0.881763	0.638909	0.925121	0.849275	0.782625	0.604394	0.809841	0.881511
chr16_1615299_1616046	chr16	1615299	1616046	CRAMP1	0	1	0	1	0	1	0	747	0.634986	0.673653	0.572298	0.553185	0.64343	0.5349	0.595815	0.482412	0.596543	0.709804	0.70035	0.379272	0.597546	0.450782	0.592292	0.301277	0.208248	0.14884	0.437339	0.301541	0.337815	0.400384	0.336289	0.353102	0.411349	0.350889
chr16_18790633_18790924	chr16	18790633	18790924	AC138811.2	0	1	0	1	0	1	0	291	0.810833	0.744524	0.862955	0.839495	0.790947	0.916667	0.619306	0.644206	0.873629	0.78244	0.692556	0.843452	0.792976	0.826746	0.710833	0.542602	0.647687	0.450633	0.5979	0.743251	0.837421	0.577922	0.82746	0.735794	0.70851	0.717827
chr16_1907521_1908705	chr16	1907521	1908705	HS3ST6	0	0	1	0	0	0	0	1184	0.507201	0.586973	0.484776	0.555894	0.427172	0.511092	0.436669	0.35506	0.458155	0.371815	0.53051	0.429751	0.400816	0.437106	0.368639	0.240931	0.173681	0.26626	0.298743	0.27231	0.436005	0.408553	0.324847	0.302756	0.369655	0.33041
chr16_1979587_1979919	chr16	1979587	1979919	NOXO1,TBL3	1	0	0	2	0	1	0	332	0.198986	0.251465	0.331261	0.251282	0.471398	0.234568	0.190741	0.39346	0.332692	0.367349	0.220988	0.107753	0.254409	0.195248	0.194398	0.0442841	0.0593327	0.0168067	0.231403	0.111984	0.247531	0.204762	0.235989	0.207904	0.233791	0.22321
chr16_2032744_2033375	chr16	2032744	2033375	SLC9A3R2	0	0	1	1	0	1	2	631	0.587698	0.536	0.608806	0.522306	0.555143	0.508333	0.74902	0.460381	0.532609	0.491667	0.661451	0.639429	0.490491	0.389866	0.513636	0.0948718	0.217521	0.168381	0.425857	0.317521	0.302579	0.172222	0.295083	0.218103	0.339667	0.410318
chr16_2146575_2146923	chr16	2146575	2146923	RAB26	0	1	0	1	0	0	0	348	0.933862	0.9375	0.868246	0.837566	0.930556	0.849102	0.82963	0.903704	1	0.937213	0.979592	0.842857	0.908163	0.86376	0.620748	0.446781	0.4	0.580026	0.875893	0.759347	0.860185	0.638095	0.703175	0.82209	0.756268	0.726136
chr16_23132137_23133461	chr16	23132137	23133461	USP31	0	0	0	1	0	0	0	1324	0.755676	0.762917	0.742725	0.760952	0.769603	0.726508	0.751984	0.784318	0.776587	0.694762	0.809259	0.706508	0.698932	0.790132	0.656508	0.41534	0.366617	0.42033	0.599043	0.612525	0.672037	0.747	0.639971	0.581296	0.652367	0.663608
chr16_2482622_2483317	chr16	2482622	2483317	TBC1D24	0	0	0	1	0	1	2	695	0.721284	0.85	0.888005	0.774167	0.801533	0.856636	0.807522	0.683874	0.840602	0.859199	0.855556	0.685185	0.738499	0.755497	0.789524	0.491572	0.436331	0.540206	0.771192	0.632425	0.690152	0.626569	0.61985	0.72376	0.765855	0.652139
chr16_2511424_2511861	chr16	2511424	2511861	AC093525.2	0	1	1	1	0	1	0	437	0.859734	0.913072	0.946405	0.866853	0.987179	0.794048	0.912979	0.820764	0.928919	0.846649	0.95	0.838235	0.957283	0.866696	0.684848	0.214778	0.172479	0.34149	0.891457	0.720302	0.739615	0.746078	0.652101	0.561484	0.675647	0.80143
chr16_2593302_2593974	chr16	2593302	2593974	PDPK1	0	0	0	1	0	0	0	672	0.471078	0.246359	0.294529	0.3616	0.341567	0.42605	0.351935	0.414177	0.222502	0.296101	0.345885	0.366171	0.37139	0.35944	0.332493	0.0853705	0.0868333	0.106161	0.208756	0.168362	0.168903	0.27507	0.209412	0.195849	0.282784	0.221702
chr16_2692200_2692976	chr16	2692200	2692976	KCTD5	0	0	1	1	0	0	0	776	0.808721	0.965686	0.796667	0.710395	0.854771	0.732773	0.884464	0.787937	0.842024	0.909167	0.958333	0.819167	0.825058	0.748585	0.694792	0.52967	0.539841	0.528546	0.809719	0.812426	0.88244	0.792982	0.695893	0.762585	0.80572	0.834385
chr16_27521010_27521588	chr16	27521010	27521588	GTF3C1	0	0	0	1	0	0	0	578	0.758653	0.925291	0.887963	0.840185	0.865556	0.74619	0.771296	0.844569	0.874101	0.873654	0.872381	0.751948	0.86149	0.789358	0.779422	0.458545	0.400851	0.398333	0.794084	0.673978	0.810043	0.797652	0.734601	0.64093	0.766561	0.773317
chr16_28882891_28883486	chr16	28882891	28883486	ATP2A1	0	0	1	1	0	0	0	595	0.705142	0.672412	0.744272	0.689265	0.83	0.760938	0.788773	0.765152	0.819841	0.737179	0.5625	0.671875	0.815327	0.666615	0.703175	0.334623	0.294476	0.315365	0.620833	0.59113	0.669095	0.73913	0.620945	0.441767	0.610136	0.651457
chr16_29220521_29220879	chr16	29220521	29220879	NPIPB11	1	1	0	0	0	1	0	358	0.893631	0.80625	0.952273	0.964286	0.922727	0.928205	0.921528	0.955437	0.841667	0.910185	0.888333	0.939815	0.963768	0.942364	0.887222	0.176543	0.261412	0.142094	0.788066	0.690432	0.945536	0.852273	0.743857	0.779863	0.772626	0.724406
chr16_2981367_2981746	chr16	2981367	2981746	PKMYT1	0	1	0	0	0	1	0	379	0.69528	0.728771	0.568964	0.821972	0.77423	0.769507	0.80685	0.605973	0.799561	0.825689	0.77963	0.846825	0.844591	0.721819	0.864703	0.315447	0.19774	0.286153	0.578459	0.493656	0.696199	0.580243	0.521594	0.607107	0.550645	0.516318
chr16_3012128_3013211	chr16	3012128	3013211	CLDN9	0	1	0	1	0	1	1	1083	0.397515	0.500625	0.779323	0.546108	0.59858	0.477143	0.480929	0.409449	0.523474	0.58191	0.511323	0.623289	0.468468	0.630009	0.538095	0.0907726	0.129737	0.1937	0.311735	0.304878	0.271111	0.482143	0.303704	0.309025	0.273239	0.363753
chr16_30895821_30896359	chr16	30895821	30896359	CTF1	1	1	0	0	0	1	0	538	0.787077	0.817805	0.719305	0.696934	0.748702	0.711779	0.603931	0.593166	0.640043	0.686793	0.689236	0.62029	0.560245	0.600543	0.64212	0.33738	0.191977	0.331277	0.551594	0.358887	0.559102	0.543012	0.381195	0.422354	0.456257	0.504578
chr16_3112394_3113121	chr16	3112394	3113121	ZNF205	0	0	0	1	0	1	5	727	0.37172	0.351367	0.497237	0.358918	0.47425	0.368697	0.408869	0.22866	0.496571	0.434436	0.380014	0.280115	0.303741	0.303002	0.455933	0.0580295	0.146651	0.153911	0.202702	0.135972	0.304476	0.193311	0.266504	0.350661	0.15015	0.222038
chr16_31148043_31148872	chr16	31148043	31148872	PRSS36	1	2	0	1	0	1	0	829	0.606503	0.585892	0.625847	0.583748	0.818789	0.716296	0.596786	0.580612	0.726087	0.596131	0.711574	0.761806	0.642276	0.46998	0.640123	0.176032	0.207938	0.207326	0.446932	0.288724	0.366443	0.528053	0.550583	0.536466	0.378126	0.567497
chr16_31465945_31466539	chr16	31465945	31466539	ARMC5	0	1	0	1	0	0	0	594	0.929812	0.940972	0.907589	0.926471	0.798088	0.906944	0.865873	0.860777	0.922727	0.944444	0.907246	0.973626	0.924533	0.867241	0.916667	0.401235	0.410516	0.575678	0.931498	0.736917	0.580407	0.631944	0.587153	0.33428	0.890278	0.447413
chr16_31529888_31530295	chr16	31529888	31530295	AHSP	0	1	0	0	0	1	0	407	0.760238	0.664301	0.744256	0.772759	0.848082	0.63545	0.733852	0.744069	0.648388	0.641478	0.675198	0.783208	0.606626	0.67952	0.698888	0.361637	0.336752	0.397825	0.589231	0.381137	0.777778	0.720833	0.666965	0.558966	0.623654	0.651813
chr16_3295404_3295881	chr16	3295404	3295881	ZNF263	1	1	0	1	0	0	0	477	0.57989	0.678716	0.714242	0.630497	0.766941	0.664809	0.738333	0.647237	0.703348	0.652462	0.748039	0.588016	0.650144	0.567797	0.613161	0.269907	0.393333	0.442598	0.592678	0.539451	0.634896	0.666667	0.478401	0.493478	0.639514	0.532192
chr16_3881414_3881838	chr16	3881414	3881838	CREBBP	1	1	0	0	0	1	0	424	0.609524	0.55128	0.630645	0.54616	0.728725	0.655108	0.600602	0.53498	0.593587	0.454762	0.596154	0.694444	0.596441	0.584339	0.475166	0.154275	0.154216	0.178519	0.376728	0.298741	0.428244	0.424124	0.29359	0.265472	0.327394	0.322172
chr16_4264002_4264641	chr16	4264002	4264641	TFAP4	0	0	1	1	0	1	0	639	0.958772	0.953704	0.98	0.918056	0.9425	0.963158	0.956944	0.8725	0.977671	0.928989	0.975	0.906667	0.863585	0.926645	0.865833	0.50119	0.349266	0.485973	0.8781	0.783246	0.850478	0.9375	0.657196	0.808413	0.867718	0.920923
chr16_4384599_4385053	chr16	4384599	4385053	CORO7,CORO7-PAM16	0	0	0	2	0	0	0	454	0.56619	0.707778	0.595238	0.658277	0.802211	0.762745	0.788591	0.667328	0.694167	0.773148	0.888889	0.622222	0.675737	0.671353	0.695843	0.179867	0.196168	0.225283	0.548262	0.491522	0.537111	0.619608	0.561111	0.647619	0.67921	0.623559
chr16_4537448_4537792	chr16	4537448	4537792	CDIP1	0	1	0	1	0	1	0	344	0.578556	0.714286	0.804875	0.744872	0.608333	0.720493	0.671769	0.668921	0.592602	0.753401	0.729393	0.610606	0.647214	0.635106	0.602636	0.240079	0.262139	0.265221	0.653089	0.487946	0.623923	0.544218	0.418406	0.375085	0.452154	0.446976
chr16_4615703_4616047	chr16	4615703	4616047	MGRN1	1	0	0	0	0	1	0	344	0.764071	0.745603	0.738107	0.735724	0.720508	0.617791	0.672178	0.690035	0.677816	0.800375	0.692593	0.73082	0.708129	0.73967	0.705499	0.301653	0.28101	0.416198	0.534169	0.549709	0.6653	0.561143	0.581526	0.561361	0.589441	0.667516
chr16_46690936_46691340	chr16	46690936	46691340	ORC6	0	1	0	1	0	1	0	404	0.674185	0.790965	0.659371	0.72381	0.724139	0.657407	0.665055	0.64899	0.621344	0.75698	0.87619	0.567989	0.614096	0.633406	0.785714	0.265853	0.391046	0.248677	0.516002	0.357015	0.388491	0.468086	0.503836	0.362568	0.462662	0.480604
chr16_4682781_4683253	chr16	4682781	4683253	MGRN1	1	2	0	1	0	0	0	472	0.555732	0.858974	0.666667	0.733333	0.605	0.636861	0.713776	0.63835	0.828401	0.829277	0.648447	0.614935	0.605628	0.6569	0.767857	0.147977	0.118356	0.18759	0.821932	0.224588	0.693452	0.573325	0.618782	0.708376	0.623578	0.710309
chr16_46843892_46844654	chr16	46843892	46844654	C16orf87	1	1	0	0	0	1	0	762	0.427367	0.410471	0.359586	0.365084	0.514235	0.486343	0.34919	0.243198	0.388446	0.525355	0.42317	0.467984	0.537709	0.433583	0.356508	0.179874	0.126738	0.157424	0.354454	0.278146	0.339294	0.33016	0.291168	0.23819	0.276835	0.256116
chr16_47014009_47014424	chr16	47014009	47014424	DNAJA2	1	1	0	0	0	0	0	415	0.755859	0.9875	0.961012	0.847619	0.968287	0.943171	0.982708	0.850165	0.951852	0.986842	0.964716	0.807971	0.806944	0.827222	0.757292	0.569689	0.618006	0.650454	0.861836	0.764005	0.884375	0.840217	0.730072	0.854042	0.733294	0.829684
chr16_48365211_48365752	chr16	48365211	48365752	SIAH1	0	1	0	1	0	1	0	541	0.827206	0.87033	0.853419	0.693826	0.9038	0.76436	0.781319	0.686732	0.757937	0.826923	0.775	0.885256	0.733017	0.712637	0.744048	0.378799	0.475909	0.552656	0.701451	0.651282	0.745238	0.702473	0.754745	0.730345	0.770635	0.743701
chr16_48622670_48623063	chr16	48622670	48623063	N4BP1	0	0	0	0	0	1	0	393	0.599008	0.551513	0.599008	0.558245	0.693827	0.528571	0.60373	0.602249	0.537009	0.549569	0.600463	0.635648	0.580511	0.405506	0.342308	0.0780022	0.124432	0.0810887	0.539327	0.143567	0.161574	0.141027	0.246102	0.217102	0.286087	0.296341
chr16_49440400_49441188	chr16	49440400	49441188	C16orf78	0	0	0	0	0	0	0	788	0.597059	0.5645	0.722515	0.586882	0.68805	0.688334	0.654887	0.497339	0.655529	0.543101	0.57713	0.539012	0.475888	0.474638	0.486341	0.188768	0.128184	0.152502	0.261194	0.373947	0.254073	0.35013	0.335059	0.258411	0.277278	0.342698
chr16_49491473_49492188	chr16	49491473	49492188	ZNF423	0	1	0	1	0	0	0	715	0.739456	0.839286	0.864246	0.783333	0.863131	0.73369	0.821053	0.77517	0.847898	0.811224	0.808333	0.831579	0.776439	0.72484	0.759804	0.33419	0.365122	0.41712	0.804032	0.678449	0.816081	0.703628	0.633031	0.509792	0.560119	0.665794
chr16_49557254_49557556	chr16	49557254	49557556	ZNF423	0	0	0	1	0	0	0	302	0.691226	0.668006	0.740741	0.658201	0.753648	0.727778	0.632986	0.659259	0.630952	0.707672	0.854167	0.7875	0.742857	0.653571	0.666667	0.161376	0.27037	0.237346	0.723721	0.254497	0.528571	0.409524	0.222917	0.455291	0.547266	0.416695
chr16_49701219_49701773	chr16	49701219	49701773	ZNF423	0	0	1	1	0	0	0	554	0.657037	0.525585	0.724846	0.694692	0.669424	0.667331	0.743985	0.557143	0.623054	0.4653	0.715505	0.770175	0.698217	0.670371	0.670833	0.100813	0.0929407	0.0491855	0.446966	0.290981	0.286174	0.339891	0.407589	0.25754	0.313241	0.433827
chr16_49868228_49868576	chr16	49868228	49868576	ZNF423	1	1	0	0	0	0	0	348	0.913202	0.939286	0.900382	0.850916	0.909158	0.934951	0.912469	0.912454	0.932921	0.94098	0.933333	0.916667	0.933013	0.893536	0.863636	0.324138	0.274786	0.404141	0.872385	0.771275	0.826175	0.837363	0.780769	0.762533	0.734737	0.865552
chr16_50244607_50245038	chr16	50244607	50245038	ADCY7	0	1	0	0	0	1	0	431	0.974008	0.958333	0.93183	0.918985	0.883413	0.895844	0.873692	0.800877	0.978947	0.924261	0.92193	0.89787	0.879908	0.842421	0.711404	0.429733	0.279884	0.365587	0.755735	0.641593	0.860338	0.795098	0.682895	0.763265	0.808136	0.683446
chr16_50469877_50470313	chr16	50469877	50470313	NKD1	0	1	0	0	0	0	0	436	0.920513	0.905464	0.82134	0.804625	0.894724	0.727535	0.832204	0.868864	0.805037	0.824573	0.863333	0.917216	0.828472	0.855611	0.780769	0.390126	0.409958	0.449476	0.840495	0.592838	0.844686	0.748535	0.793965	0.717684	0.843065	0.692366
chr16_51359126_51359525	chr16	51359126	51359525	HNRNPA1P48	0	0	0	0	0	0	0	399	0.619865	0.65	0.713845	0.752646	0.633371	0.561451	0.653339	0.635077	0.553086	0.499747	0.744444	0.809821	0.615741	0.587045	0.693783	0.353788	0.159404	0.269155	0.475188	0.416602	0.488903	0.441623	0.623532	0.390822	0.597046	0.524998
chr16_51391478_51393659	chr16	51391478	51393659	HNRNPA1P48	0	0	0	0	0	0	0	2181	0.538124	0.492314	0.50801	0.547618	0.548745	0.496159	0.461669	0.487027	0.517863	0.575238	0.481896	0.580414	0.483531	0.551006	0.570332	0.209206	0.229388	0.278596	0.405414	0.386437	0.503101	0.376434	0.441438	0.337673	0.443731	0.429397
chr16_53043980_53044530	chr16	53043980	53044530	AC007906.2	0	0	0	1	0	0	0	550	0.709425	0.896429	0.826584	0.795238	0.778824	0.659596	0.802165	0.772029	0.723022	0.746861	0.8375	0.83	0.874197	0.705844	0.827273	0.265952	0.214827	0.198944	0.594661	0.420996	0.584632	0.424177	0.483117	0.635802	0.698268	0.587588
chr16_54176383_54176678	chr16	54176383	54176678	FTO	0	0	0	0	0	0	0	295	0.31746	0.423822	0.571667	0.350317	0.581607	0.400267	0.475714	0.409257	0.67381	0.388374	0.519519	0.411508	0.552576	0.454104	0.439394	0.14467	0.10159	0.198788	0.252617	0.157236	0.306693	0.315397	0.470704	0.265783	0.324637	0.340932
chr16_54370387_54370609	chr16	54370387	54370609	IRX3	0	0	0	0	0	0	0	222	0.624956	0.775661	0.67769	0.639902	0.811111	0.773861	0.52963	0.56243	0.723986	0.727778	0.671429	0.781481	0.687815	0.77963	0.767196	0.279267	0.121693	0.172503	0.598004	0.305271	0.402337	0.484343	0.48933	0.488757	0.633951	0.386132
chr16_54585286_54586680	chr16	54585286	54586680	IRX3	0	0	0	0	0	0	0	1394	0.47011	0.651795	0.662642	0.63607	0.630874	0.485407	0.706279	0.634577	0.622675	0.567439	0.671465	0.675372	0.526164	0.583868	0.610183	0.299984	0.327616	0.310041	0.561607	0.348757	0.41224	0.500672	0.396853	0.452039	0.366472	0.523299
chr16_56647955_56648117	chr16	56647955	56648117	MT1B	0	0	0	0	0	0	0	162	0.141667	0.150283	0.109524	0.267399	0.302188	0.254252	0.357483	0.168367	0.221563	0.235544	0.274773	0.202041	0.335189	0.278641	0.346429	0.0178571	0.0502533	0.0595238	0.0732143	0.137082	0.0464286	0.110119	0.172704	0.106829	0.155707	0.156292
chr16_57283581_57284066	chr16	57283581	57284066	PLLP	1	1	0	1	0	1	0	485	0.664499	0.593764	0.641342	0.641761	0.779894	0.875298	0.664361	0.676208	0.53	0.599248	0.7225	0.668254	0.72498	0.639758	0.857143	0.266856	0.19122	0.352381	0.548327	0.452975	0.436168	0.67483	0.592982	0.608277	0.699849	0.538047
chr16_57372345_57372817	chr16	57372345	57372817	CX3CL1	0	0	0	1	0	1	3	472	0.890196	0.897759	0.881373	0.906667	0.916317	0.770536	0.914146	0.848254	0.792717	0.786298	0.86627	0.879412	0.769302	0.854528	0.842783	0.203221	0.156022	0.28878	0.713492	0.502989	0.686406	0.611204	0.654724	0.634524	0.559429	0.641022
chr16_57528450_57529640	chr16	57528450	57529640	CCDC102A	1	2	0	1	0	0	0	1190	0.867332	0.948139	0.956549	0.948383	0.921597	0.961757	0.894701	0.905931	0.938407	0.95155	0.904771	0.937008	0.84952	0.883366	0.912879	0.0905471	0.0361268	0.226013	0.699755	0.914193	0.797603	0.81791	0.904794	0.895483	0.917886	0.883686
chr16_57630074_57631783	chr16	57630074	57631783	ADGRG1	0	0	0	1	0	1	3	1709	0.595904	0.712823	0.67558	0.550872	0.672274	0.588527	0.62688	0.565448	0.621737	0.704705	0.715729	0.483269	0.436538	0.474739	0.447364	0.301813	0.257111	0.295826	0.444363	0.381762	0.387736	0.379925	0.415226	0.40517	0.419464	0.471697
chr16_57645119_57646295	chr16	57645119	57646295	ADGRG1	0	0	0	1	0	0	4	1176	0.622421	0.699308	0.70991	0.630057	0.754545	0.607937	0.801852	0.630699	0.721054	0.746801	0.678451	0.537243	0.548876	0.536081	0.483929	0.322386	0.314598	0.30497	0.582165	0.439664	0.465774	0.611364	0.471991	0.44145	0.39073	0.505124
chr16_57802875_57803077	chr16	57802875	57803077	KIFC3	1	0	0	1	0	1	3	202	0.702076	0.648741	0.611294	0.72619	0.702953	0.651363	0.757549	0.738459	0.77517	0.729487	0.640293	0.731685	0.695736	0.687332	0.582418	0.167247	0.235897	0.206062	0.545451	0.372452	0.476737	0.396001	0.428114	0.568033	0.700355	0.570174
chr16_629694_630724	chr16	629694	630724	WFIKKN1	0	2	1	1	0	1	0	1030	0.721268	0.602849	0.572396	0.598886	0.710763	0.527315	0.633756	0.608972	0.670204	0.675635	0.813631	0.618873	0.590156	0.548744	0.672222	0.330217	0.29252	0.366473	0.550971	0.478595	0.587024	0.461395	0.607941	0.558448	0.540079	0.510159
chr16_66935459_66935858	chr16	66935459	66935858	CES2	1	1	0	1	0	1	0	399	0.76369	0.734679	0.705952	0.803274	0.846647	0.821062	0.816327	0.717227	0.827183	0.782422	0.833745	0.723718	0.813506	0.772279	0.603175	0.355831	0.322109	0.28364	0.716732	0.564732	0.671208	0.668112	0.508163	0.593481	0.640242	0.604397
chr16_67149537_67150115	chr16	67149537	67150115	B3GNT9	1	0	0	1	0	1	0	578	0.518162	0.554934	0.644013	0.617086	0.675621	0.634444	0.679423	0.557537	0.820246	0.530193	0.646048	0.699517	0.731709	0.666263	0.729566	0.165844	0.102503	0.280711	0.648732	0.478661	0.516034	0.441725	0.529524	0.507085	0.580552	0.465143
chr16_67154660_67155137	chr16	67154660	67155137	TRADD	1	1	0	1	0	0	0	477	0.579899	0.697955	0.652857	0.585069	0.740333	0.673423	0.721892	0.588473	0.653103	0.64878	0.687976	0.78869	0.674242	0.600513	0.635685	0.206583	0.210393	0.283508	0.473871	0.346781	0.419271	0.544493	0.442867	0.487922	0.413995	0.427928
chr16_67155746_67156742	chr16	67155746	67156742	TRADD	1	1	0	1	0	1	1	996	0.766511	0.71875	0.76266	0.77889	0.770084	0.794325	0.763364	0.794446	0.730479	0.796288	0.750384	0.735536	0.799757	0.728161	0.743333	0.295406	0.370216	0.402235	0.668689	0.592997	0.719662	0.687942	0.70468	0.661329	0.680675	0.58802
chr16_67161303_67162352	chr16	67161303	67162352	FBXL8	1	2	0	1	0	1	1	1049	0.488651	0.572705	0.671806	0.57629	0.586613	0.671202	0.567964	0.440879	0.566056	0.503859	0.527381	0.543695	0.602633	0.58045	0.596184	0.226899	0.276733	0.369082	0.4173	0.430183	0.449509	0.404502	0.405975	0.393144	0.502273	0.502408
chr16_67198254_67200284	chr16	67198254	67200284	E2F4,ELMO3	1	2	0	2	0	1	3	2030	0.774343	0.840871	0.844274	0.886961	0.783559	0.830665	0.886905	0.852116	0.864223	0.783617	0.872216	0.795696	0.669995	0.693754	0.822983	0.132414	0.0947779	0.180696	0.771784	0.582935	0.790745	0.754249	0.678468	0.63501	0.705636	0.594154
chr16_67653097_67653860	chr16	67653097	67653860	CARMIL2	1	1	0	1	0	1	0	763	0.940972	0.932704	0.930791	0.895513	0.965196	0.903274	0.859859	0.919255	0.951389	0.988701	0.923203	0.655714	0.930392	0.759313	0.74537	0.280921	0.352667	0.408368	0.895669	0.417747	0.788636	0.666667	0.780028	0.935061	0.619482	0.620803
chr16_677088_678017	chr16	677088	678017	RHBDL1	0	1	1	1	0	1	0	929	0.505434	0.600035	0.57044	0.650352	0.819653	0.580932	0.612587	0.555105	0.619574	0.61037	0.536276	0.572074	0.676088	0.715944	0.623285	0.183333	0.29149	0.275661	0.508676	0.375662	0.426453	0.548037	0.389024	0.389128	0.480356	0.410411
chr16_67935262_67935576	chr16	67935262	67935576	AC040162.1,PSMB10	1	1	0	2	0	1	0	314	0.636447	0.761111	0.872807	0.75463	0.658897	0.745378	0.520635	0.641198	0.783793	0.763986	0.589744	0.549749	0.619028	0.661821	0.67807	0.198773	0.247076	0.262281	0.762155	0.475518	0.687174	0.566667	0.571053	0.694318	0.610714	0.557359
chr16_67963705_67964195	chr16	67963705	67964195	SLC12A4	0	0	1	1	0	1	1	490	0.832639	0.89047	0.900529	0.897031	0.89359	0.869738	0.909333	0.888734	0.926543	0.904382	0.928026	0.932716	0.902564	0.879071	0.850104	0.570944	0.513668	0.667416	0.805958	0.659259	0.739418	0.581333	0.856349	0.60335	0.584392	0.665158
chr16_68510023_68510197	chr16	68510023	68510197	ZFP90	1	0	0	0	0	0	0	174	0.307823	0.416667	0.440873	0.416667	0.489286	0.381151	0.291667	0.230327	0.448242	0.366565	0.408163	0.294872	0.407973	0.262946	0.256973	0.0784993	0.0321429	0.0350057	0.2125	0.177434	0.159297	0.236111	0.210969	0.116877	0.0831916	0.348823
chr16_68738237_68738664	chr16	68738237	68738664	CDH1	1	1	0	1	0	1	0	427	0.636168	0.854167	0.778723	0.60119	0.548299	0.681784	0.823274	0.580159	0.680952	0.64246	0.669027	0.558333	0.585884	0.58951	0.709259	0.170635	0.18254	0.195011	0.468519	0.343519	0.596183	0.516667	0.3916	0.475443	0.247327	0.389302
chr16_69422949_69423960	chr16	69422949	69423960	CYB5B	0	1	0	0	0	1	0	1011	0.798821	0.704984	0.829867	0.745395	0.86783	0.76901	0.815078	0.830887	0.7559	0.852536	0.83095	0.860154	0.83658	0.759669	0.802416	0.508339	0.625034	0.509014	0.724539	0.609977	0.660848	0.799112	0.800166	0.674665	0.597014	0.677407
chr16_69796357_69796622	chr16	69796357	69796622	WWP2	0	0	0	1	0	0	0	265	0.869414	0.887915	0.782789	0.872727	0.873057	0.853617	0.845271	0.840816	0.951299	0.838808	0.784662	0.861905	0.910606	0.854821	0.775685	0.440333	0.509204	0.425669	0.799065	0.651653	0.769421	0.875902	0.774892	0.749905	0.784706	0.785561
chr16_70686397_70686777	chr16	70686397	70686777	MTSS1L	1	1	0	0	0	1	0	380	0.714112	0.782766	0.712982	0.762821	0.907407	0.791667	0.781667	0.702469	0.789921	0.828326	0.794118	0.703175	0.803968	0.75199	0.730833	0.407729	0.348622	0.422813	0.702967	0.459156	0.581401	0.612798	0.602041	0.623148	0.573413	0.649005
chr16_71559_71974	chr16	71559	71974	RHBDF1	0	1	0	1	0	1	0	415	0.710079	0.790476	0.501111	0.741808	0.757542	0.618889	0.663175	0.597833	0.69881	0.680556	0.671296	0.665751	0.593407	0.627694	0.45	0.181014	0.286195	0.227619	0.497354	0.361349	0.597619	0.468519	0.512222	0.377903	0.384444	0.512718
chr16_71890455_71891066	chr16	71890455	71891066	IST1,ZNF821	0	0	1	2	0	1	1	611	0.881232	0.9375	0.918207	0.680392	0.914931	0.90293	0.948739	0.893999	0.886458	0.801961	0.955672	0.897059	0.893137	0.931954	0.857619	0.57423	0.413528	0.562339	0.788223	0.684195	0.644935	0.826471	0.54256	0.831375	0.699315	0.747805
chr16_729053_729345	chr16	729053	729345	HAGHL	1	0	0	1	0	1	0	292	0.895455	0.863333	0.791667	0.784091	0.850482	0.942424	0.846078	0.809307	0.835444	0.825	0.881944	0.75	0.899621	0.819255	0.875	0.296296	0.43097	0.421793	0.621138	0.738799	0.825794	0.765873	0.780538	0.756326	0.731169	0.825487
chr16_73060948_73062072	chr16	73060948	73062072	ZFHX3	0	1	0	1	0	1	0	1124	0.843333	0.913736	0.885076	0.847857	0.891219	0.903704	0.861032	0.798016	0.72502	0.912832	0.886508	0.757143	0.783602	0.761862	0.651667	0.325775	0.274416	0.220198	0.651786	0.663932	0.60899	0.569444	0.617551	0.730216	0.660501	0.567847
chr16_73066707_73067639	chr16	73066707	73067639	ZFHX3	1	1	0	1	0	0	0	932	0.4945	0.4884	0.532161	0.761111	0.566777	0.495736	0.508176	0.508036	0.35933	0.55	0.662154	0.505006	0.507197	0.432213	0.426421	0.0564991	0.0760816	0.105686	0.191661	0.176112	0.165772	0.249405	0.209468	0.166611	0.207937	0.248321
chr16_75073669_75074477	chr16	75073669	75074477	ZNRF1	0	0	0	1	0	0	0	808	0.738448	0.674791	0.664498	0.721533	0.609273	0.833083	0.836631	0.668144	0.707194	0.73444	0.880747	0.546679	0.613334	0.799074	0.69812	0.232283	0.321692	0.186107	0.558509	0.485447	0.559411	0.458772	0.45464	0.540021	0.681807	0.55545
chr16_75245132_75245669	chr16	75245132	75245669	BCAR1	0	0	0	1	0	0	0	537	0.792308	0.727273	0.759488	0.742735	0.788462	0.614286	0.760556	0.820299	0.592857	0.750019	0.705556	0.869231	0.795182	0.883669	0.765714	0.283929	0.298718	0.307845	0.590278	0.424451	0.697802	0.737731	0.67307	0.524464	0.480586	0.672976
chr16_75535045_75535880	chr16	75535045	75535880	AC009163.2,CHST5	0	0	0	2	0	1	2	835	0.791062	0.765166	0.785598	0.769681	0.866303	0.772726	0.816815	0.701361	0.708645	0.871176	0.879487	0.70625	0.858217	0.74671	0.813512	0.336162	0.321655	0.482717	0.649356	0.715212	0.596642	0.726353	0.552993	0.485448	0.59623	0.588376
chr16_81493822_81494638	chr16	81493822	81494638	CMIP	0	0	0	1	0	0	0	816	0.742861	0.706944	0.815235	0.687755	0.738975	0.732437	0.674431	0.669341	0.729039	0.807417	0.805771	0.635397	0.580862	0.607284	0.604924	0.33779	0.376105	0.315006	0.632308	0.432557	0.566031	0.54494	0.571954	0.572041	0.588861	0.5825
chr16_84283710_84284531	chr16	84283710	84284531	WFDC1	0	0	0	0	0	0	0	821	0.865625	0.836409	0.846177	0.761591	0.89172	0.824945	0.737284	0.842857	0.769655	0.842412	0.739752	0.874405	0.815278	0.70748	0.74614	0.370572	0.382766	0.513148	0.786667	0.550583	0.647448	0.68998	0.650329	0.567229	0.642908	0.666002
chr16_84549176_84549721	chr16	84549176	84549721	MEAK7	0	0	0	1	0	1	0	545	0.496228	0.446984	0.374372	0.476984	0.289242	0.330825	0.224824	0.495108	0.35127	0.449311	0.339172	0.566984	0.369471	0.509163	0.443175	0.0550265	0.215595	0.0670578	0.285873	0.178889	0.408545	0.291099	0.461508	0.291916	0.51836	0.433554
chr16_84884660_84884948	chr16	84884660	84884948	CRISPLD2	0	0	0	1	0	0	0	288	0.585152	0.476786	0.520357	0.398333	0.531587	0.557063	0.540714	0.461338	0.641667	0.532143	0.522024	0.503333	0.542973	0.3917	0.526984	0.185312	0.164481	0.139402	0.358333	0.316053	0.299405	0.3725	0.364167	0.24402	0.345952	0.377713
chr16_84885210_84885673	chr16	84885210	84885673	CRISPLD2	0	0	0	1	0	0	0	463	0.321042	0.330312	0.290231	0.30112	0.331373	0.380952	0.41634	0.26483	0.430636	0.294507	0.308123	0.316905	0.208104	0.279427	0.118137	0.0983764	0.0394419	0.0664099	0.182249	0.153782	0.124421	0.190476	0.0966578	0.106416	0.212208	0.168837
chr16_85041216_85041527	chr16	85041216	85041527	KIAA0513	0	0	0	1	0	0	0	311	0.756379	0.962121	0.938659	0.665945	0.857202	0.845238	0.8166	0.776154	0.922039	0.879927	0.883333	0.714935	0.646552	0.746304	0.781818	0.570601	0.426696	0.442039	0.702958	0.718759	0.790152	0.567965	0.547475	0.529545	0.760648	0.738871
chr16_85088752_85089164	chr16	85088752	85089164	KIAA0513	0	0	0	1	0	0	0	412	0.782328	0.75383	0.902241	0.722511	0.792226	0.69547	0.799379	0.670485	0.827726	0.830335	0.589773	0.66646	0.792961	0.655736	0.601852	0.303502	0.364933	0.252448	0.6345	0.39902	0.538043	0.504174	0.544565	0.580449	0.648499	0.511556
chr16_85142760_85143193	chr16	85142760	85143193	GSE1	0	0	0	0	1	0	0	433	0.547106	0.523538	0.347368	0.523191	0.586441	0.646571	0.409064	0.570516	0.410025	0.610954	0.560434	0.468421	0.413095	0.516903	0.428133	0.170516	0.111153	0.231349	0.49198	0.298105	0.354762	0.281481	0.379431	0.472687	0.301937	0.402567
chr16_85220138_85220772	chr16	85220138	85220772	GSE1	0	0	0	1	0	0	0	634	0.889272	0.850926	0.885516	0.758475	0.741255	0.81773	0.845936	0.799289	0.822208	0.902713	0.878416	0.711468	0.761228	0.816511	0.88933	0.174884	0.137568	0.0942063	0.800053	0.459826	0.693796	0.506587	0.483042	0.669299	0.464609	0.684435
chr16_85234645_85234951	chr16	85234645	85234951	GSE1	1	1	0	1	0	0	0	306	0.434405	0.505595	0.563305	0.51625	0.5175	0.644444	0.370833	0.354623	0.411458	0.565833	0.592105	0.472222	0.394783	0.352538	0.515	0.0870833	0.0666667	0.0868939	0.27502	0.216786	0.283512	0.3975	0.245821	0.209583	0.261326	0.218926
chr16_85314234_85314926	chr16	85314234	85314926	GSE1	0	0	0	1	0	0	0	692	0.607242	0.676772	0.623553	0.736979	0.648661	0.518229	0.620566	0.702374	0.675744	0.643155	0.708754	0.617949	0.712218	0.655122	0.679082	0.259626	0.286348	0.315943	0.444469	0.44937	0.492212	0.396478	0.508942	0.445976	0.613141	0.475973
chr16_85484192_85485625	chr16	85484192	85485625	GSE1	1	1	0	1	0	0	0	1433	0.796516	0.822571	0.868717	0.677443	0.722823	0.804952	0.859294	0.710732	0.816997	0.885439	0.762128	0.635565	0.643325	0.624565	0.697246	0.464501	0.343191	0.271866	0.673065	0.388863	0.573999	0.476534	0.591694	0.46426	0.51107	0.523593
chr16_85541812_85542918	chr16	85541812	85542918	GSE1	0	0	0	1	0	0	0	1106	0.786893	0.762061	0.800181	0.576714	0.798377	0.691752	0.68901	0.648896	0.834986	0.864932	0.815382	0.779798	0.622652	0.625419	0.660992	0.420361	0.521299	0.42603	0.674007	0.48966	0.482136	0.510837	0.581736	0.595822	0.653323	0.580562
chr16_85588580_85589186	chr16	85588580	85589186	GSE1	0	1	1	1	0	0	0	606	0.905357	0.931481	0.909211	0.899673	0.937302	0.943333	0.888611	0.899028	0.905115	0.936508	0.898529	0.805208	0.849921	0.913598	0.763889	0.641628	0.577619	0.509147	0.876852	0.8825	0.823246	0.885054	0.758705	0.783413	0.911445	0.876721
chr16_85595035_85595571	chr16	85595035	85595571	GSE1	0	0	0	1	0	0	0	536	0.666286	0.760301	0.762354	0.638228	0.670326	0.804762	0.771296	0.584004	0.791246	0.619762	0.800926	0.566667	0.637346	0.590378	0.606349	0.307543	0.236861	0.203483	0.664707	0.44442	0.689418	0.67748	0.530952	0.288457	0.423299	0.567507
chr16_85626062_85626972	chr16	85626062	85626972	GSE1	0	1	0	1	0	0	0	910	0.766978	0.794271	0.761411	0.754001	0.800408	0.80045	0.705856	0.735545	0.796849	0.785354	0.711204	0.695714	0.766753	0.792992	0.594218	0.156027	0.161243	0.214115	0.48459	0.501094	0.563374	0.630357	0.469731	0.520866	0.699635	0.592625
chr16_85632011_85632557	chr16	85632011	85632557	GSE1	0	1	0	1	1	0	0	546	0.903922	0.95098	0.885714	0.940218	0.983333	1	0.919444	0.908319	0.895833	0.947059	0.942593	0.884259	0.888889	0.902483	0.835165	0.60873	0.755644	0.75564	0.928704	0.873945	0.864087	0.835714	0.790276	0.842674	0.917148	0.848876
chr16_8569468_8570140	chr16	8569468	8570140	TMEM114	1	2	0	1	0	1	0	672	0.600895	0.692284	0.758438	0.634134	0.661553	0.602147	0.727474	0.439165	0.562185	0.716344	0.532478	0.586111	0.663881	0.536559	0.529911	0.137175	0.222339	0.269218	0.363741	0.355666	0.409586	0.504015	0.471017	0.431673	0.382897	0.365707
chr16_85752504_85753389	chr16	85752504	85753389	C16orf74	0	1	0	0	0	0	0	885	0.7875	0.74623	0.867857	0.844612	0.835536	0.846786	0.944167	0.804532	0.866017	0.768707	0.765238	0.771354	0.836468	0.797865	0.856071	0.234424	0.210938	0.339993	0.671052	0.608682	0.693981	0.660207	0.67761	0.679061	0.631627	0.660413
chr16_86032794_86033443	chr16	86032794	86033443	IRF8	0	0	0	0	0	0	0	649	0.794751	0.754307	0.701753	0.737871	0.709464	0.584788	0.641304	0.577679	0.669015	0.722664	0.58211	0.722222	0.73244	0.600899	0.611111	0.303373	0.166865	0.177903	0.49908	0.336876	0.58626	0.53153	0.474454	0.432042	0.498255	0.545117
chr16_86051485_86051826	chr16	86051485	86051826	IRF8	0	0	0	0	0	0	0	341	0.870785	0.920513	0.791117	0.715934	0.928571	0.805037	0.86453	0.920047	0.733974	0.795116	0.81337	0.773626	0.811447	0.685276	0.576923	0.277558	0.223136	0.315851	0.683516	0.545726	0.719231	0.426923	0.423077	0.4405	0.45525	0.704171
chr16_86196092_86196418	chr16	86196092	86196418	IRF8	0	0	0	0	0	1	0	326	0.72877	0.565891	0.72945	0.822222	0.718293	0.515986	0.64949	0.569649	0.752126	0.597846	0.648101	0.732906	0.601376	0.705919	0.629762	0.25329	0.171261	0.327443	0.506743	0.285629	0.567976	0.463376	0.421967	0.354551	0.446905	0.483185
chr16_86569670_86573508	chr16	86569670	86573508	FOXC2	0	1	1	1	0	1	0	3838	0.818456	0.839318	0.82965	0.766749	0.870024	0.78196	0.806515	0.793916	0.821136	0.788846	0.787683	0.818462	0.766125	0.740561	0.72959	0.309392	0.270542	0.369673	0.688342	0.546393	0.663581	0.589452	0.624392	0.545405	0.626811	0.679901
chr16_86573813_86575636	chr16	86573813	86575636	FOXL1	0	1	0	0	0	1	0	1823	0.748759	0.765306	0.76134	0.769105	0.803163	0.800745	0.773677	0.690521	0.778129	0.734478	0.728851	0.721127	0.793662	0.683726	0.673737	0.444663	0.355705	0.416078	0.698569	0.637968	0.692565	0.621595	0.707493	0.627985	0.678698	0.698906
chr16_86577441_86578625	chr16	86577441	86578625	FOXL1	1	1	0	1	0	1	1	1184	0.82674	0.891438	0.751693	0.816174	0.845054	0.757448	0.811778	0.770383	0.727347	0.787063	0.813004	0.798	0.804289	0.759611	0.748748	0.285751	0.189526	0.166703	0.521874	0.442043	0.518762	0.618701	0.481481	0.427695	0.587102	0.62488
chr16_86579905_86580516	chr16	86579905	86580516	FOXL1	1	1	0	1	0	1	0	611	0.569222	0.560518	0.544114	0.612493	0.672852	0.440394	0.479862	0.434173	0.515125	0.669184	0.596561	0.616995	0.578057	0.521848	0.536012	0.250281	0.145838	0.327631	0.423146	0.362569	0.425246	0.392036	0.408812	0.424143	0.436595	0.384432
chr16_86733307_86735060	chr16	86733307	86735060	FOXL1	0	0	0	0	0	1	0	1753	0.479524	0.534456	0.484444	0.566318	0.395032	0.417019	0.513473	0.552103	0.401957	0.36481	0.538484	0.521835	0.447959	0.454582	0.401883	0.160736	0.0940819	0.212382	0.327295	0.189865	0.430003	0.336282	0.283015	0.254797	0.206878	0.305071
chr16_86758932_86759412	chr16	86758932	86759412	FOXL1	0	0	0	0	0	0	0	480	0.633245	0.86821	0.765111	0.845358	0.818501	0.855051	0.828571	0.665135	0.774405	0.843915	0.788889	0.762963	0.751475	0.777179	0.638889	0.283639	0.154114	0.308212	0.754978	0.660736	0.725261	0.638272	0.633674	0.537478	0.505291	0.698765
chr16_86910115_86910713	chr16	86910115	86910713	C16orf95	0	0	0	0	0	0	0	598	0.771848	0.777607	0.719264	0.701502	0.679532	0.629985	0.654018	0.764286	0.651037	0.767228	0.82746	0.824596	0.805109	0.794735	0.676905	0.283978	0.184325	0.373167	0.600744	0.59035	0.628836	0.707205	0.557118	0.506274	0.66622	0.642518
chr16_86919273_86920237	chr16	86919273	86920237	C16orf95	0	0	0	0	0	0	0	964	0.748006	0.734989	0.646902	0.68495	0.662986	0.662204	0.635819	0.71709	0.62908	0.633426	0.810177	0.792647	0.716449	0.682289	0.573696	0.503195	0.345993	0.400924	0.566644	0.588037	0.663125	0.615122	0.60958	0.477509	0.673303	0.625679
chr16_86953714_86954409	chr16	86953714	86954409	C16orf95	0	0	0	0	0	0	0	695	0.693963	0.584028	0.524717	0.452469	0.634538	0.430244	0.565944	0.430548	0.499447	0.529762	0.521684	0.516667	0.603977	0.458743	0.49903	0.176148	0.145264	0.256945	0.37454	0.260594	0.438211	0.403741	0.489545	0.344962	0.354017	0.384566
chr16_86966003_86966310	chr16	86966003	86966310	C16orf95	0	0	0	0	0	0	0	307	0.467372	0.588845	0.586597	0.518689	0.678692	0.569444	0.587037	0.559303	0.596601	0.49127	0.78157	0.621296	0.486376	0.608962	0.707099	0.187356	0.159086	0.326381	0.445062	0.421562	0.507196	0.333435	0.406696	0.308317	0.604826	0.518879
chr16_87013242_87013551	chr16	87013242	87013551	C16orf95	0	0	0	0	0	0	0	309	0.920857	0.95	0.880514	0.953704	0.948622	0.948246	0.97713	0.903885	0.957018	0.930688	0.908271	0.973684	0.910078	0.926752	0.873333	0.40708	0.271277	0.418736	0.885543	0.744946	0.954758	0.822055	0.887009	0.843862	0.789891	0.781776
chr16_87216816_87217337	chr16	87216816	87217337	C16orf95	1	1	0	1	0	0	0	521	0.935582	0.989087	0.924868	0.98489	0.95668	0.951124	0.963161	0.835185	0.9375	0.966631	0.957528	0.923529	0.959722	0.923177	0.967742	0.727028	0.783731	0.635869	0.910429	0.870126	0.876587	0.916611	0.872343	0.859458	0.832275	0.884391
chr16_87344785_87345729	chr16	87344785	87345729	FBXO31	0	0	0	1	0	0	0	944	0.742154	0.802249	0.759242	0.77236	0.822436	0.728571	0.676515	0.864512	0.774044	0.824286	0.730861	0.812434	0.809848	0.736075	0.872549	0.411227	0.538095	0.370128	0.827219	0.735325	0.684179	0.629167	0.756944	0.625501	0.665112	0.621038
chr16_87490578_87492003	chr16	87490578	87492003	ZCCHC14	1	1	0	1	0	1	0	1425	0.77129	0.565271	0.666582	0.649845	0.659549	0.600245	0.703306	0.641931	0.473649	0.673905	0.62834	0.66294	0.596018	0.577731	0.781696	0.177741	0.163355	0.161113	0.491772	0.321276	0.485912	0.464379	0.333713	0.392332	0.435313	0.378551
chr16_87582252_87582546	chr16	87582252	87582546	JPH3	0	0	0	0	0	0	0	294	0.824394	0.792593	0.786667	0.787037	0.755595	0.636667	0.75	0.766898	0.793882	0.81851	0.9	0.64375	0.563333	0.679295	0.807407	0.443611	0.326667	0.267698	0.569199	0.520278	0.496667	0.633571	0.708232	0.698776	0.58127	0.52884
chr16_87703927_87704200	chr16	87703927	87704200	KLHDC4	0	1	0	1	0	0	0	273	0.883761	0.914815	0.695736	0.800458	0.841239	0.951667	0.797619	0.783889	0.841861	0.787407	0.890909	0.743333	0.819683	0.835281	0.944444	0.154817	0.242328	0.123627	0.400759	0.566742	0.642354	0.833333	0.762222	0.609935	0.682273	0.661163
chr16_87962975_87963290	chr16	87962975	87963290	BANP	0	0	0	1	0	1	0	315	0.758291	0.835813	0.744808	0.887302	0.76713	0.745833	0.787302	0.772421	0.812897	0.840488	0.716601	0.777778	0.815912	0.738462	0.815152	0.405823	0.388602	0.378751	0.651647	0.589716	0.510218	0.635606	0.606489	0.701016	0.728175	0.771357
chr16_88388354_88388544	chr16	88388354	88388544	ZNF469	0	1	0	0	0	0	0	190	0.911255	0.859163	0.878788	0.883117	0.971861	0.932071	0.971429	0.945743	0.926407	0.970455	0.957071	0.966667	0.849675	0.934343	0.971861	0.664211	0.645136	0.803352	0.933333	0.535695	0.936364	0.886364	0.881349	0.87151	0.822511	0.862495
chr16_88405801_88406284	chr16	88405801	88406284	ZNF469	0	0	0	0	0	0	0	483	0.859656	0.867196	0.819551	0.879189	0.853642	0.801389	0.851455	0.861111	0.819136	0.859722	0.783779	0.865942	0.738477	0.80746	0.808	0.546045	0.451923	0.618708	0.632187	0.737386	0.619952	0.740379	0.815697	0.697895	0.817607	0.860951
chr16_88416072_88416261	chr16	88416072	88416261	ZNF469	0	0	0	0	0	0	0	189	0.939198	0.876102	0.842328	0.838393	0.859404	0.65625	0.788889	0.806105	0.885137	0.898942	0.859259	0.859832	0.744833	0.804171	0.810847	0.450916	0.323457	0.373148	0.8845	0.597126	0.830952	0.557407	0.645679	0.677934	0.523747	0.724379
chr16_88430017_88430137	chr16	88430017	88430137	ZNF469	1	0	0	1	0	0	0	120	0.785606	0.888889	0.755628	0.805195	0.768398	0.704545	0.818182	0.779113	0.840043	0.724242	0.777273	0.635462	0.659091	0.748954	0.857612	0.185185	0.204545	0.309343	0.672294	0.703463	0.675926	NA	0.924242	0.515152	0.616558	0.604472
chr16_88525753_88526401	chr16	88525753	88526401	ZFPM1	0	1	1	1	0	0	0	648	0.634801	0.751923	0.713825	0.563324	0.739744	0.780303	0.624143	0.568689	0.763294	0.73756	0.68281	0.55696	0.629625	0.515601	0.588889	0.2634	0.158303	0.252289	0.657131	0.348886	0.602415	0.506181	0.627238	0.457516	0.43225	0.532776
chr16_8866413_8867193	chr16	8866413	8867193	CARHSP1	0	1	0	1	0	1	0	780	0.699495	0.897436	0.67852	0.848214	0.888739	0.681583	0.567063	0.743056	0.674814	0.800667	0.840659	0.748214	0.766907	0.643652	0.725758	0.119738	0.145074	0.184295	0.416667	0.374322	0.521429	0.541667	0.525613	0.502095	0.676235	0.534586
chr16_88744053_88745604	chr16	88744053	88745604	PIEZO1	0	0	1	1	0	1	0	1551	0.768726	0.784711	0.843579	0.848298	0.861666	0.728315	0.807915	0.797357	0.832565	0.872622	0.823339	0.84391	0.793971	0.824165	0.808127	0.576984	0.546508	0.560726	0.79933	0.715073	0.759359	0.791258	0.77468	0.670223	0.721975	0.799391
chr16_88778007_88779837	chr16	88778007	88779837	PIEZO1	1	2	0	1	0	0	0	1830	0.760227	0.78568	0.71505	0.714974	0.764705	0.762235	0.797289	0.68305	0.722802	0.765842	0.764447	0.709988	0.675382	0.745201	0.704474	0.497641	0.526061	0.536806	0.692037	0.605764	0.655203	0.696514	0.649819	0.637657	0.643686	0.650044
chr16_88911201_88911361	chr16	88911201	88911361	CBFA2T3	0	1	0	1	0	0	0	160	0.667378	0.791558	0.574675	0.700216	0.712987	0.516332	0.516667	0.779762	0.608428	0.788276	0.703788	0.681818	0.723475	0.773485	0.711255	0.255487	0.19733	0.29814	0.696807	0.667264	0.654762	0.773268	0.88	0.651912	0.649227	0.606764
chr16_88972534_88973839	chr16	88972534	88973839	CBFA2T3	0	0	0	1	0	1	0	1305	0.685567	0.785138	0.666925	0.660151	0.65216	0.661598	0.755665	0.560612	0.688328	0.807078	0.717204	0.55463	0.627778	0.623026	0.572977	0.377253	0.338951	0.412356	0.56289	0.528568	0.580977	0.550998	0.539747	0.437101	0.487439	0.459345
chr16_88974232_88975246	chr16	88974232	88975246	CBFA2T3	0	0	0	1	0	1	0	1014	0.57208	0.403571	0.393155	0.368041	0.489583	0.405754	0.519161	0.415167	0.408673	0.514045	0.513832	0.345679	0.383936	0.435069	0.306227	0.173545	0.113513	0.142474	0.261858	0.339035	0.224192	0.270782	0.252106	0.258628	0.264021	0.219153
chr16_88992409_88993100	chr16	88992409	88993100	CBFA2T3	0	0	0	0	0	0	0	691	0.476666	0.395469	0.532335	0.474841	0.442419	0.473835	0.652466	0.497261	0.4849	0.389171	0.291667	0.583333	0.490822	0.412964	0.438462	0.126568	0.0291475	0.160802	0.30457	0.273054	0.308201	0.514368	0.267143	0.279401	0.229211	0.246182
chr16_89101898_89102658	chr16	89101898	89102658	ACSF3	0	1	0	1	0	0	2	760	0.702791	0.653741	0.797235	0.466587	0.677172	0.714312	0.830684	0.785171	0.733452	0.703643	0.599052	0.703086	0.866213	0.620525	0.704762	0.34094	0.29172	0.449587	0.682643	0.636801	0.626434	0.707487	0.501693	0.667519	0.612688	0.588952
chr16_89155238_89156691	chr16	89155238	89156691	ACSF3	0	1	1	1	0	0	0	1453	0.711193	0.785515	0.756755	0.616958	0.68196	0.687719	0.733678	0.626419	0.646207	0.724747	0.668492	0.570312	0.630769	0.534368	0.566237	0.509559	0.337122	0.367719	0.627293	0.507454	0.643609	0.598915	0.497907	0.510986	0.443454	0.506994
chr16_89624781_89625469	chr16	89624781	89625469	DPEP1	0	0	0	1	0	0	0	688	0.793647	0.785592	0.732656	0.785084	0.703535	0.682913	0.744444	0.592109	0.665523	0.655742	0.693014	0.686012	0.648251	0.649775	0.765546	0.269888	0.211713	0.36154	0.618116	0.465756	0.535958	0.752778	0.506038	0.579824	0.608378	0.69954
chr16_89687504_89687794	chr16	89687504	89687794	CDK10	0	1	0	1	0	1	0	290	0.486946	0.575641	0.608089	0.533883	0.55641	0.419902	0.561538	0.530495	0.432906	0.606716	0.538462	0.342735	0.384404	0.476496	0.526893	0.129524	0.220631	0.126801	0.413579	0.251588	0.454212	0.34652	0.491331	0.311702	0.418753	0.34257
chr16_929434_929972	chr16	929434	929972	LMF1	2	1	0	1	0	0	0	538	0.8736	0.826414	0.933538	0.759301	0.972811	0.900986	0.976667	0.957607	0.944155	0.910168	0.908482	0.961111	0.940899	0.886663	0.957778	0.322302	0.228389	0.318676	0.734806	0.557095	0.764695	0.765737	0.821732	0.92478	0.860281	0.842003
chr16_983271_983650	chr16	983271	983650	SOX8	1	0	0	1	0	1	0	379	0.736083	0.88254	0.806812	0.641822	0.855205	0.679266	0.693452	0.752265	0.672222	0.529117	0.689855	0.792692	0.691667	0.716865	0.624206	0.216749	0.258251	0.254631	0.641617	0.34003	0.769759	0.549157	0.469018	0.589534	0.564964	0.532804
chr17_1004073_1004685	chr17	1004073	1004685	ABR	0	0	1	1	0	0	0	612	0.807352	0.849143	0.821589	0.676591	0.856	0.870788	0.867718	0.80467	0.88619	0.854651	0.856108	0.755208	0.754935	0.808472	0.740152	0.34104	0.439685	0.536498	0.837889	0.637381	0.784356	0.751252	0.739313	0.766909	0.771624	0.777553
chr17_14211464_14212339	chr17	14211464	14212339	COX10	0	0	0	0	0	0	0	875	0.678373	0.75916	0.637915	0.550397	0.733118	0.719855	0.668436	0.505601	0.767983	0.705824	0.653774	0.425	0.652091	0.609097	0.753819	0.4205	0.332316	0.304064	0.661151	0.551377	0.683093	0.44127	0.407093	0.381827	0.277053	0.509676
chr17_14298070_14299022	chr17	14298070	14299022	HS3ST3B1	1	2	0	0	0	2	0	952	0.689245	0.652298	0.761568	0.59837	0.748454	0.73321	0.715327	0.613056	0.525297	0.607825	0.623338	0.731597	0.63503	0.578212	0.491997	0.132609	0.215956	0.231913	0.409952	0.351009	0.394701	0.352411	0.404183	0.365059	0.41309	0.37353
chr17_14303499_14304501	chr17	14303499	14304501	HS3ST3B1	1	1	0	1	0	1	0	1002	0.481338	0.33459	0.352282	0.493338	0.393673	0.254516	0.391635	0.408774	0.3497	0.308043	0.489891	0.470097	0.471153	0.325119	0.342611	0.0886999	0.0685475	0.0920463	0.138515	0.103247	0.184079	0.133419	0.115853	0.172781	0.167666	0.160174
chr17_1511366_1511840	chr17	1511366	1511840	INPP5K	0	0	1	1	0	0	0	474	0.767562	0.901984	0.918056	0.930225	0.859987	0.910913	0.825	0.972222	0.912229	0.793939	0.916667	0.829365	0.761012	0.739816	0.924242	0.415768	0.344802	0.521672	0.901984	0.630721	0.761508	0.503704	0.670382	0.564782	0.771825	0.704407
chr17_1574830_1575920	chr17	1574830	1575920	SLC43A2	2	1	0	1	0	1	0	1090	0.628549	0.76354	0.761726	0.646873	0.76324	0.740025	0.743285	0.64357	0.700671	0.794274	0.679821	0.58442	0.580971	0.57456	0.620899	0.158244	0.121483	0.167148	0.513322	0.291828	0.472024	0.52773	0.496532	0.5012	0.460348	0.510605
chr17_1637977_1639042	chr17	1637977	1639042	SCARF1	0	0	1	1	0	0	0	1065	0.760868	0.78436	0.752916	0.557302	0.775043	0.755132	0.736043	0.608211	0.780415	0.788492	0.685125	0.775794	0.564471	0.573584	0.688095	0.499661	0.373021	0.486738	0.659032	0.50422	0.554087	0.738384	0.446921	0.649609	0.506977	0.534785
chr17_16386061_16386440	chr17	16386061	16386440	UBB	0	1	0	0	0	0	0	379	0.543526	0.506129	0.554917	0.662879	0.559848	0.614762	0.720617	0.561887	0.467569	0.541203	0.452559	0.779167	0.535409	0.494287	0.465079	0.271116	0.240939	0.153752	0.307557	0.296028	0.489581	0.427021	0.368687	0.313534	0.4391	0.542388
chr17_17364356_17364735	chr17	17364356	17364735	NT5M	0	0	0	0	0	0	0	379	0.750325	0.791696	0.728659	0.86811	0.823629	0.792818	0.785108	0.814056	0.788276	0.844913	0.750758	0.833333	0.644156	0.592989	0.675325	0.401978	0.261443	0.421645	0.642915	0.569589	0.575938	0.508442	0.651682	0.319789	0.525541	0.530066
chr17_17522827_17523778	chr17	17522827	17523778	PEMT	0	0	0	1	1	0	0	951	0.625166	0.569577	0.576179	0.559277	0.680177	0.638148	0.669799	0.463705	0.705138	0.524436	0.650585	0.647744	0.582581	0.623332	0.608333	0.288513	0.189954	0.278363	0.530291	0.319596	0.474176	0.482965	0.536404	0.434159	0.453995	0.455561
chr17_17626130_17626695	chr17	17626130	17626695	PEMT	0	0	0	0	0	0	0	565	0.878131	0.869555	0.814153	0.843915	0.874691	0.924074	0.865386	0.876891	0.922685	0.876331	0.816667	0.875	0.886883	0.887117	0.840476	0.645767	0.530026	0.580602	0.799331	0.796001	0.825022	0.80787	0.752004	0.814146	0.809057	0.814636
chr17_17809084_17810317	chr17	17809084	17810317	RAI1	1	1	0	1	0	1	0	1233	0.867659	0.856044	0.920223	0.862698	0.895047	0.855208	0.842647	0.870935	0.860388	0.868	0.864077	0.88132	0.874675	0.891818	0.922657	0.245128	0.118565	0.261235	0.926088	0.724628	0.653419	0.825124	0.891378	0.845762	0.80831	0.722855
chr17_18157795_18158063	chr17	18157795	18158063	MYO15A	0	0	0	1	0	1	0	268	0.769481	0.685897	0.712088	0.722222	0.674242	0.653846	0.64	0.573791	0.64375	0.639394	0.777778	0.65303	0.469048	0.504149	0.712121	0.225	0.199943	0.244444	0.467687	0.372279	0.364103	0.608333	0.505556	0.352778	0.571429	0.321202
chr17_18246926_18247523	chr17	18246926	18247523	FLII	1	1	0	1	0	1	0	597	0.903704	0.883908	0.90303	0.799242	0.91514	0.876812	0.921717	0.845441	0.857738	0.87069	0.837521	0.952381	0.869841	0.804596	0.960526	0.288748	0.147558	0.322258	0.890152	0.655119	0.886742	0.810753	0.89537	0.828599	0.755769	0.817732
chr17_18382584_18383007	chr17	18382584	18383007	EVPLL	1	1	0	1	0	0	0	423	0.763393	0.714048	0.623893	0.585088	0.910833	0.697024	0.756303	0.741329	0.707895	0.685714	0.69902	0.718333	0.815588	0.765512	0.619583	0.293036	0.439286	0.439841	0.567956	0.615505	0.720238	0.642857	0.706667	0.563699	0.514722	0.624054
chr17_19003356_19003757	chr17	19003356	19003757	FAM83G,SLC5A10	1	1	0	2	0	1	0	401	0.745381	0.639095	0.681094	0.848909	0.833016	0.730111	0.767007	0.746175	0.633048	0.606339	0.757825	0.639583	0.77381	0.719937	0.75207	0.171742	0.219861	0.135857	0.492762	0.562222	0.544238	0.475048	0.516864	0.50474	0.648794	0.604891
chr17_1936559_1937279	chr17	1936559	1937279	RTN4RL1	1	1	0	1	0	0	0	720	0.60776	0.597557	0.579909	0.695565	0.734161	0.66039	0.777385	0.783649	0.721693	0.682739	0.7575	0.799259	0.835598	0.749649	0.588624	0.430854	0.319851	0.478971	0.670529	0.580966	0.471441	0.578407	0.868631	0.717964	0.611094	0.63787
chr17_19378975_19379566	chr17	19378975	19379566	MAPK7	1	1	0	1	0	1	0	591	0.675628	0.706034	0.678274	0.478487	0.621143	0.647783	0.568289	0.487406	0.671264	0.54532	0.505952	0.473457	0.560051	0.600695	0.504023	0.177888	0.215092	0.123648	0.377219	0.308187	0.495193	0.345977	0.392406	0.341273	0.359349	0.496548
chr17_19745254_19745499	chr17	19745254	19745499	ALDH3A1	0	1	0	1	0	1	2	245	0.664881	0.770513	0.728698	0.788889	0.814438	0.593334	0.77737	0.629579	0.679487	0.771698	0.821978	0.708974	0.807517	0.648676	0.629487	0.230344	0.328022	0.213889	0.365568	0.303266	0.599634	0.391484	0.441026	0.441798	0.557265	0.405931
chr17_19868146_19868300	chr17	19868146	19868300	ULK2	2	1	0	0	0	1	0	154	0.685185	0.75	0.545062	0.811111	0.846296	0.783333	0.822531	0.740741	0.593519	0.646825	0.755952	0.740741	0.871958	0.776543	0.694444	0.132011	0.186376	0.196886	0.826852	0.335141	0.740741	0.694004	0.7	0.662939	0.5123	0.669164
chr17_1999445_2000193	chr17	1999445	2000193	RTN4RL1	0	1	0	1	0	0	0	748	0.527268	0.644292	0.589966	0.544852	0.52674	0.768987	0.631746	0.518324	0.560083	0.631491	0.674773	0.603175	0.42013	0.584733	0.657692	0.259099	0.236379	0.199452	0.569285	0.434769	0.406122	0.457511	0.468881	0.502396	0.428705	0.468099
chr17_20095176_20095650	chr17	20095176	20095650	SPECC1	0	0	0	1	0	1	0	474	0.71576	0.730867	0.824773	0.896939	0.744274	0.854762	0.781406	0.649717	0.746931	0.80267	0.79915	0.60303	0.707058	0.721088	0.789116	0.41492	0.284156	0.410858	0.738455	0.570387	0.775278	0.710629	0.616582	0.654654	0.606733	0.678702
chr17_2075481_2076696	chr17	2075481	2076696	SMG6	0	0	0	1	0	1	0	1215	0.628918	0.602749	0.487178	0.579597	0.73603	0.696996	0.62247	0.510453	0.613764	0.583771	0.767063	0.509848	0.513309	0.680507	0.550694	0.22796	0.246281	0.308249	0.420793	0.365714	0.428027	0.338641	0.338095	0.374141	0.290372	0.347016
chr17_21573789_21574081	chr17	21573789	21574081	C17orf51	0	0	0	1	0	1	0	292	0.844123	0.560632	0.761111	0.646995	0.771805	0.711905	0.740627	0.738071	0.693651	0.439991	0.680729	0.749425	0.584127	0.659339	0.733333	0.507954	0.43158	0.352575	0.439286	0.497966	0.691174	0.617914	0.610032	0.551909	0.518352	0.667771
chr17_2171965_2172770	chr17	2171965	2172770	SMG6	0	0	0	1	0	1	0	805	0.931046	0.96381	0.982143	0.902918	0.901066	0.935714	0.843301	0.916029	0.874229	0.939216	0.875	0.905669	0.871367	0.884573	0.871111	0.596356	0.674503	0.607624	0.938515	0.776689	0.840196	0.854712	0.866503	0.912006	0.863467	0.810192
chr17_2174552_2175232	chr17	2174552	2175232	SMG6	0	0	0	1	0	1	0	680	0.69577	0.763906	0.85712	0.667631	0.751553	0.773654	0.774172	0.643357	0.770318	0.801128	0.738933	0.614394	0.706165	0.710065	0.624247	0.215714	0.201824	0.154029	0.465355	0.260577	0.510414	0.528638	0.396409	0.437129	0.472151	0.449981
chr17_2435227_2436233	chr17	2435227	2436233	METTL16	0	0	0	1	0	0	0	1006	0.820679	0.780138	0.724724	0.822759	0.881454	0.918155	0.826471	0.875104	0.888755	0.831576	0.823789	0.797059	0.956224	0.876859	0.931878	0.192231	0.199214	0.352638	0.637539	0.484824	0.481151	0.669925	0.561063	0.620035	0.724499	0.672871
chr17_27345386_27345821	chr17	27345386	27345821	WSB1	0	0	1	0	0	0	0	435	0.844979	0.959674	0.89574	0.935859	0.931818	0.89266	0.910124	0.810004	0.917143	0.915904	0.79022	0.822727	0.833838	0.860301	0.879329	0.292217	0.417679	0.383965	0.877292	0.839264	0.853643	0.81039	0.844254	0.658631	0.886685	0.789278
chr17_27520537_27520876	chr17	27520537	27520876	KSR1	0	0	0	1	0	0	0	339	0.929614	1	0.920346	0.916667	0.946429	0.936364	0.928788	0.945592	0.89697	0.893939	0.891667	0.916667	0.880303	0.91553	0.903704	0.657243	0.553704	0.574242	0.897727	0.76548	0.872294	0.707359	0.832251	0.734762	0.839327	0.824285
chr17_28380430_28381382	chr17	28380430	28381382	SARM1	1	1	0	1	0	0	0	952	0.276366	0.349501	0.480769	0.473285	0.566634	0.544675	0.629309	0.369258	0.486667	0.505561	0.583545	0.497222	0.563483	0.502168	0.502068	0.208092	0.126513	0.190229	0.267916	0.323901	0.315822	0.360245	0.206349	0.381248	0.271908	0.338313
chr17_28405231_28405540	chr17	28405231	28405540	SLC46A1	1	1	0	1	0	1	0	309	0.836064	0.854832	0.796662	0.856973	0.886368	0.870238	0.789496	0.865196	0.85098	0.919608	0.872876	NA	0.868487	0.785444	0.855812	0.508427	0.519752	0.617157	0.798319	0.717049	0.820752	0.736458	0.794001	0.730753	0.723763	0.809031
chr17_28547534_28548406	chr17	28547534	28548406	AC005726.1,UNC119	0	0	1	2	0	0	0	872	0.293969	0.279938	0.391578	0.407131	0.317142	0.350887	0.485733	0.307473	0.446531	0.41239	0.367152	0.449074	0.290759	0.253974	0.313242	0.0863702	0.149394	0.116264	0.299206	0.15981	0.178331	0.223016	0.272928	0.245251	0.24771	0.176519
chr17_28718864_28719268	chr17	28718864	28719268	RPL23A	0	1	0	0	0	1	0	404	0.78745	0.626546	0.756845	0.76835	0.785073	0.627133	0.635789	0.668527	0.555523	0.773586	0.713961	0.631994	0.552004	0.704674	0.571088	0.326237	0.272929	0.388909	0.592604	0.505706	0.591964	0.593687	0.335051	0.533375	0.503432	0.46133
chr17_28985812_28986482	chr17	28985812	28986482	PIPOX,SEZ6	1	2	0	2	0	0	0	670	0.404806	0.496875	0.702381	0.496612	0.39887	0.425926	0.57	0.371751	0.538657	0.495811	0.393478	0.574194	0.447895	0.402299	0.515962	0.121195	0.0921429	0.153651	0.272685	0.245164	0.239884	0.341049	0.397105	0.409172	0.284743	0.284555
chr17_29069663_29070255	chr17	29069663	29070255	MYO18A	0	0	0	0	0	0	0	592	0.582993	0.694949	0.768661	0.713662	0.702621	0.65373	0.720911	0.839683	0.730441	0.69321	0.855882	0.835462	0.840212	0.645561	0.821655	0.351863	0.374028	0.523256	0.489418	0.696501	0.616265	0.798639	0.584265	0.563278	0.667255	0.608293
chr17_29179522_29179809	chr17	29179522	29179809	MYO18A	0	1	0	1	0	1	0	287	0.73125	0.607407	0.932099	0.778571	0.838889	0.76	0.773016	0.821296	0.95	0.7375	0.694444	0.740741	0.656746	0.79127	0.611111	0.140873	0.251323	0.243266	0.712963	0.428403	0.502337	0.375	0.496032	0.315256	0.487125	0.495414
chr17_29562311_29562809	chr17	29562311	29562809	ABHD15	0	0	1	1	0	0	0	498	0.773714	0.81634	0.710339	0.631373	0.845005	0.878571	0.711412	0.683928	0.853618	0.77822	0.809104	0.77551	0.528022	0.702655	0.730789	0.413915	0.36908	0.289846	0.755766	0.529599	0.628178	0.591826	0.62514	0.616219	0.623063	0.567812
chr17_31560030_31560391	chr17	31560030	31560391	RAB11FIP4	1	1	0	0	0	1	0	361	0.695024	0.732828	0.786833	0.479167	0.74788	0.709846	0.677232	0.663817	0.794792	0.635582	0.916667	0.711147	0.723856	0.669251	0.691005	0.128704	0.0670161	0.232024	0.39786	0.200149	0.519589	0.440138	0.526249	0.450878	0.376424	0.393421
chr17_31916930_31917178	chr17	31916930	31917178	UTP6	1	0	0	0	0	0	0	248	0.522727	0.365532	0.557333	0.564182	0.493333	0.45997	0.510857	0.511429	0.58046	0.457937	0.506	0.761111	0.465683	0.344579	0.611111	0.07	0.0827912	0.131143	0.268857	0.402174	0.238667	0.354476	0.132762	0.221333	0.329762	0.155436
chr17_32298846_32299429	chr17	32298846	32299429	RHBDL3	0	0	0	1	2	0	0	583	0.926407	0.925144	0.828562	0.77013	0.861039	0.773629	0.798406	0.708563	0.727981	0.889977	0.843969	0.633333	0.800516	0.724087	0.80303	0.265197	0.350541	0.339177	0.528375	0.426637	0.542208	0.640909	0.59632	0.614417	0.518182	0.638991
chr17_33154951_33155231	chr17	33154951	33155231	ASIC2	0	0	0	1	0	0	0	280	0.733433	0.824769	0.686772	0.750396	0.779515	0.730147	0.919808	0.848876	0.692172	0.719276	0.833796	0.771513	0.865614	0.753241	0.730556	0.386427	0.51189	0.494771	0.620564	0.670283	0.697159	0.653419	0.590482	0.646907	0.697403	0.787828
chr17_3528391_3529050	chr17	3528391	3529050	TRPV3	0	0	1	1	0	0	0	659	0.747582	0.758143	0.777798	0.729881	0.731973	0.690854	0.823158	0.723449	0.835903	0.775265	0.692262	0.674934	0.76286	0.738695	0.723677	0.518099	0.423341	0.474471	0.783154	0.518778	0.689405	0.601069	0.754799	0.61674	0.753131	0.722369
chr17_3602386_3602860	chr17	3602386	3602860	AC027796.3,TRPV1	0	0	0	2	0	0	0	474	0.849572	0.884286	0.834444	0.577778	0.877778	0.768819	0.917749	0.934074	0.90328	0.931019	0.906474	0.926111	0.89229	0.91204	0.965	0.505731	0.563545	0.486268	0.810847	0.815319	0.904127	0.825683	0.807733	0.844222	0.903333	0.835451
chr17_36928954_36930799	chr17	36928954	36930799	LHX1	0	1	1	0	0	0	0	1845	0.421568	0.361463	0.485399	0.40831	0.343317	0.493878	0.503409	0.397938	0.421903	0.417665	0.570679	0.406163	0.425083	0.481851	0.405466	0.212069	0.140599	0.226756	0.35543	0.307546	0.34504	0.376816	0.351513	0.307073	0.278622	0.335697
chr17_37066006_37067040	chr17	37066006	37067040	AATF	0	0	0	0	0	0	0	1034	0.65123	0.583425	0.561688	0.637871	0.566888	0.5971	0.629619	0.699076	0.537949	0.515764	0.714288	0.736131	0.702813	0.575427	0.558673	0.257103	0.315578	0.244777	0.414722	0.355069	0.484843	0.619898	0.46907	0.432467	0.361902	0.560988
chr17_38533966_38534299	chr17	38533966	38534299	SRCIN1	0	0	0	1	1	0	0	333	0.91544	0.942929	0.78125	0.88658	0.918182	0.742201	0.943333	0.845796	0.906061	0.929798	0.833333	0.793723	0.966667	0.745297	0.803788	0.546104	0.396811	0.472727	0.729978	0.765509	0.909091	0.77197	0.744196	0.890152	0.809366	0.812591
chr17_38672149_38673194	chr17	38672149	38673194	EPOP	0	1	0	1	0	1	0	1045	0.649107	0.763889	0.580008	0.525964	0.59902	0.668827	0.667857	0.548864	0.699062	0.582426	0.590119	0.576058	0.576245	0.568215	0.365646	0.176677	0.25193	0.326388	0.49528	0.348526	0.428925	0.491991	0.568421	0.429708	0.463943	0.412217
chr17_38711180_38712534	chr17	38711180	38712534	MLLT6	0	0	0	1	0	0	0	1354	0.704301	0.766208	0.661626	0.603741	0.774791	0.741134	0.713831	0.632631	0.7875	0.747557	0.818166	0.670569	0.57568	0.631425	0.684409	0.325982	0.418132	0.363009	0.686556	0.518049	0.468146	0.581413	0.563605	0.595943	0.653673	0.582642
chr17_39011940_39012449	chr17	39011940	39012449	FBXO47	0	0	0	0	0	0	0	509	0.902778	0.897161	0.709259	0.888156	0.924908	0.782692	0.956838	0.957662	0.95696	0.95	0.958333	0.938462	0.958826	0.974969	0.861607	0.657925	0.687296	0.717507	0.946179	0.916847	0.89594	0.931319	0.91978	0.927808	0.95	0.901188
chr17_39194936_39195375	chr17	39194936	39195375	CACNB1	0	1	1	1	0	1	0	439	0.9	0.907407	0.9	0.861111	0.759259	0.731481	0.916667	0.829365	0.866667	0.880208	0.966667	0.72963	0.817637	0.909707	0.916667	0.432451	0.465079	0.536332	0.756526	0.688889	0.808523	0.5	0.782292	0.77381	0.822917	0.865875
chr17_39224104_39224575	chr17	39224104	39224575	STAC2	0	1	0	1	0	0	0	471	0.60368	0.653896	0.560694	0.515699	0.585606	0.629524	0.443903	0.502699	0.579574	0.624987	0.57132	0.58162	0.527273	0.503584	0.486667	0.215732	0.220942	0.300325	0.508261	0.391378	0.419877	0.408668	0.353806	0.397404	0.505639	0.5245
chr17_39739518_39741021	chr17	39739518	39741021	GRB7	0	0	0	1	0	1	1	1503	0.561783	0.422491	0.72399	0.529682	0.580952	0.532407	0.736243	0.486416	0.577337	0.501111	0.670028	0.571789	0.504167	0.454093	0.574145	0.210206	0.207387	0.291311	0.402445	0.345181	0.399208	0.318919	0.345319	0.252845	0.427282	0.426057
chr17_3985924_3986506	chr17	3985924	3986506	ZZEF1	0	1	0	0	0	0	0	582	0.646308	0.731537	0.78237	0.740321	0.82556	0.746176	0.75754	0.733006	0.804816	0.765528	0.811853	0.631781	0.702522	0.742442	0.734903	0.207938	0.184552	0.235164	0.499075	0.319252	0.460779	0.628788	0.342236	0.356988	0.459231	0.511421
chr17_40035152_40035618	chr17	40035152	40035618	MED24	0	0	0	1	0	0	0	466	0.863462	0.840659	0.840324	0.715781	0.935897	0.919231	0.884005	0.939103	0.80641	0.890171	0.831044	0.816026	0.905338	0.821376	0.726852	0.404983	0.450366	0.590201	0.764652	0.724559	0.835989	0.892857	0.868631	0.773398	0.780941	0.816774
chr17_40863109_40863653	chr17	40863109	40863653	KRT12	1	1	0	1	0	0	0	544	0.63966	0.597413	0.688277	0.714394	0.687368	0.520888	0.716733	0.657167	0.550107	0.63367	0.620106	0.589187	0.770966	0.786762	0.646825	0.303336	0.349123	0.406395	0.410623	0.381806	0.518378	0.604841	0.543467	0.413592	0.509558	0.605259
chr17_41773305_41773531	chr17	41773305	41773531	JUP	0	0	0	1	0	1	0	226	0.775926	0.882584	0.822707	0.842593	0.858025	0.868386	0.655556	0.73824	0.74515	0.756958	0.851852	0.555556	0.87037	0.734696	0.722222	0.175842	0.181481	0.1242	0.853704	0.31936	0.683862	0.647619	0.656085	0.526631	0.598148	0.596825
chr17_42310050_42310685	chr17	42310050	42310685	STAT5A	0	1	1	1	0	0	0	635	0.917643	0.874735	0.883147	0.846825	0.846032	0.847619	0.856323	0.848677	0.936905	0.852215	0.951878	0.804762	0.828218	0.853605	0.918519	0.560721	0.673948	0.677778	0.807307	0.799458	0.840072	0.766869	0.81836	0.888781	0.842963	0.831763
chr17_42671788_42672560	chr17	42671788	42672560	PLEKHH3	0	1	0	1	0	0	0	772	0.706868	0.805856	0.83196	0.750019	0.8757	0.87619	0.775997	0.806007	0.780521	0.811594	0.751961	0.834305	0.865359	0.609818	0.739318	0.16875	0.184269	0.272402	0.676075	0.603298	0.619801	0.563848	0.658496	0.608062	0.831211	0.742446
chr17_43627675_43628519	chr17	43627675	43628519	MEOX1	0	0	0	0	1	0	0	844	0.648915	0.804812	0.642068	0.564377	0.822173	0.559361	0.773388	0.648636	0.733827	0.81746	0.765079	0.696726	0.660441	0.663404	0.696769	0.327331	0.382154	0.382143	0.544643	0.362892	0.536598	0.476488	0.561562	0.65293	0.694729	0.689771
chr17_43984263_43984593	chr17	43984263	43984593	PYY	1	1	0	1	0	0	0	330	0.782734	0.796465	0.829167	0.784444	0.848176	0.755	0.721616	0.757262	0.75859	0.731667	0.918519	0.854497	0.708929	0.75	0.795767	0.363906	0.311429	0.379341	0.755833	0.544052	0.699534	0.801667	0.622655	0.606207	0.732652	0.620701
chr17_44558508_44558635	chr17	44558508	44558635	FZD2	1	0	0	1	0	1	0	127	0.434524	0.254029	0.394475	0.532265	0.387729	0.424772	0.521795	0.388112	0.257937	0.415385	0.439744	0.420513	0.265276	0.368315	0.383333	0.109914	0.0726453	0.172908	0.223727	0.255958	0.282234	0.284615	0.378222	0.23238	0.293773	0.26503
chr17_44988508_44988788	chr17	44988508	44988788	C1QL1	0	0	1	0	0	0	0	280	0.309707	0.190751	0.255189	0.428449	0.463911	0.341453	0.277381	0.184615	0.402078	0.358974	0.333333	0.491026	0.417674	0.411538	0.247711	0.0590659	0.0494505	0.146831	0.240812	0.20638	0.195899	0.354579	0.253593	0.265751	0.148504	0.149207
chr17_45116058_45116368	chr17	45116058	45116368	PLCD3	0	0	0	1	0	0	0	310	0.741173	0.756602	0.645238	0.706061	0.713333	0.391667	0.7	0.587518	0.702922	0.61	0.654545	0.616667	0.670346	0.656494	0.574242	0.135399	0.135101	0.192532	0.544589	0.342992	0.495599	0.584416	0.370488	0.48153	0.500492	0.549751
chr17_45144754_45145214	chr17	45144754	45145214	ACBD4	1	1	0	0	0	1	0	460	0.722222	0.611805	0.744152	0.598645	0.649532	0.676667	0.607511	0.507198	0.639286	0.646798	0.713218	0.554321	0.721287	0.533771	0.618333	0.326382	0.224372	0.372209	0.516594	0.353059	0.42032	0.512069	0.452176	0.393459	0.267192	0.467943
chr17_46862996_46863374	chr17	46862996	46863374	WNT9B	0	0	0	1	0	0	0	378	0.954396	0.901099	0.778963	0.810913	0.830556	0.656151	0.78254	0.678938	0.741758	0.715382	0.733333	0.746488	0.922344	0.717674	0.787879	0.379701	0.232418	0.381746	0.614194	0.739286	0.549267	0.483883	0.685523	0.604799	0.622863	0.624193
chr17_47696046_47696273	chr17	47696046	47696273	TBKBP1	1	1	0	1	0	1	0	227	0.83648	0.775641	0.754762	0.784722	0.803571	0.696259	0.904762	0.77585	0.74697	0.775	0.828205	0.673044	0.569048	0.632563	0.606061	0.379478	0.246173	0.26369	0.685544	0.592605	0.667857	0.654762	0.525709	0.592035	0.703571	0.566231
chr17_47847798_47848498	chr17	47847798	47848498	SP6	1	1	0	1	0	0	0	700	0.505672	0.488047	0.592399	0.552054	0.60887	0.41346	0.57312	0.644521	0.471177	0.391392	0.544501	0.655229	0.459131	0.481076	0.602793	0.0467943	0.0607996	0.0731351	0.357854	0.251827	0.310219	0.501282	0.47161	0.306051	0.317125	0.304714
chr17_4788422_4789236	chr17	4788422	4789236	GLTPD2	1	1	0	1	0	1	1	814	0.478423	0.52164	0.486329	0.631132	0.466667	0.605579	0.559744	0.525282	0.593678	0.620123	0.61353	0.552919	0.66381	0.653414	0.398313	0.189541	0.25674	0.301405	0.331229	0.386313	0.386932	0.557527	0.361545	0.38309	0.299501	0.476064
chr17_47987427_47988036	chr17	47987427	47988036	CDK5RAP3	0	0	0	0	0	0	0	609	0.64858	0.687751	0.83612	0.844643	0.813095	0.83006	0.872768	0.697173	0.70843	0.648718	0.783838	0.875758	0.576587	0.783867	0.718889	0.24752	0.183829	0.329439	0.628125	0.475617	0.65068	0.498462	0.37252	0.551147	0.471181	0.52421
chr17_48551410_48551730	chr17	48551410	48551730	HOXB3	0	1	0	1	0	0	0	320	0.962185	0.770833	0.906863	0.898725	0.929739	0.890476	0.834184	0.841667	0.97619	0.854762	0.809524	0.834375	0.843487	0.859031	0.903852	0.573307	0.532319	0.568674	0.9	0.932213	0.877311	0.886111	0.820833	0.948413	0.876827	0.926212
chr17_48562089_48562713	chr17	48562089	48562713	HOXB3	0	1	1	1	0	1	0	624	0.785069	0.893519	0.850309	0.699274	0.847266	0.796473	0.893122	0.86459	0.837037	0.814895	0.890741	0.840741	0.729954	0.779449	0.611224	0.358656	0.352861	0.452381	0.679167	0.58165	0.730247	0.738524	0.600397	0.593386	0.668238	0.673711
chr17_48570360_48571352	chr17	48570360	48571352	HOXB3	0	0	0	1	0	1	0	992	0.887426	0.848279	0.842063	0.728238	0.842481	0.722344	0.748584	0.763447	0.79067	0.79533	0.839184	0.633486	0.67733	0.66004	0.590995	0.325023	0.244782	0.233566	0.692749	0.461831	0.651758	0.527615	0.488462	0.561789	0.506934	0.520753
chr17_48573384_48576396	chr17	48573384	48576396	HOXB3,HOXB4	0	1	1	2	0	1	2	3012	0.812836	0.777674	0.873703	0.740217	0.809605	0.784779	0.725052	0.719064	0.760495	0.848088	0.775626	0.6523	0.70513	0.720798	0.679781	0.32417	0.3007	0.335273	0.696596	0.530647	0.67192	0.632979	0.488778	0.542946	0.569062	0.59185
chr17_48594358_48595131	chr17	48594358	48595131	HOXB3	0	1	0	1	0	1	0	773	0.912794	0.812626	0.855075	0.802742	0.798688	0.746354	0.849923	0.865464	0.774926	0.795776	0.824976	0.9	0.862193	0.803987	0.785804	0.273452	0.153452	0.139538	0.669375	0.286234	0.666258	0.551082	0.468475	0.492255	0.492437	0.541458
chr17_48595752_48596258	chr17	48595752	48596258	HOXB3,HOXB6	1	1	0	2	0	1	0	506	0.846407	0.569522	0.608056	0.457639	0.605536	0.47619	0.655357	0.668882	0.588214	0.70875	0.568214	0.578968	0.688512	0.617268	0.670614	0.211397	0.0775974	0.213333	0.393028	0.308784	0.480258	0.365335	0.256349	0.393168	0.433354	0.30769
chr17_48615866_48616644	chr17	48615866	48616644	HOXB7	0	1	0	1	0	0	0	778	0.346488	0.508422	0.410305	0.520384	0.414578	0.333584	0.535317	0.577688	0.412348	0.511429	0.389286	0.35614	0.377976	0.474753	0.596032	0.160539	0.206867	0.171382	0.333471	0.235484	0.245985	0.28994	0.317083	0.236261	0.257973	0.338025
chr17_48616935_48617631	chr17	48616935	48617631	HOXB7	0	1	0	1	0	0	0	696	0.436925	0.402451	0.314202	0.451874	0.546164	0.275728	0.475441	0.428571	0.332231	0.430776	0.472269	0.483707	0.481349	0.39002	0.467647	0.129542	0.12425	0.168366	0.370404	0.307487	0.298038	0.228199	0.274805	0.210143	0.355746	0.247951
chr17_48619753_48622201	chr17	48619753	48622201	HOXB7,HOXB9	2	3	0	2	0	0	0	2448	0.780997	0.779045	0.784194	0.83939	0.855972	0.859172	0.868474	0.838106	0.860269	0.879392	0.809685	0.820692	0.81189	0.768657	0.839354	0.196729	0.288155	0.256045	0.736674	0.540287	0.601784	0.623451	0.723038	0.58246	0.616356	0.643358
chr17_48623702_48624599	chr17	48623702	48624599	HOXB7,HOXB9	0	1	0	2	0	0	0	897	0.557911	0.607976	0.742597	0.658611	0.714304	0.723765	0.783492	0.78373	0.665595	0.709307	0.585	0.721905	0.742222	0.618998	0.673333	0.233586	0.293658	0.286987	0.482274	0.576449	0.430897	0.430317	0.440152	0.362912	0.658452	0.421867
chr17_48627234_48628425	chr17	48627234	48628425	HOXB7	0	1	0	1	0	0	0	1191	0.67565	0.680578	0.775369	0.749234	0.79575	0.696196	0.815317	0.663616	0.580711	0.68254	0.681961	0.648613	0.739392	0.711789	0.697537	0.322708	0.43373	0.359493	0.608722	0.542818	0.646706	0.528311	0.623734	0.524977	0.636852	0.570245
chr17_48631277_48632497	chr17	48631277	48632497	HOXB7	0	1	1	1	0	0	0	1220	0.802107	0.924101	0.828567	0.778355	0.767291	0.839711	0.827087	0.819909	0.767641	0.838333	0.880983	0.827551	0.884627	0.745985	0.779167	0.289444	0.324577	0.379121	0.709921	0.610132	0.636538	0.643333	0.621376	0.606699	0.668254	0.57116
chr17_48634334_48634949	chr17	48634334	48634949	HOXB7	0	1	0	0	0	0	0	615	0.619499	0.6525	0.615387	0.617159	0.576545	0.557132	0.631317	0.50894	0.66608	0.54801	0.696914	0.65045	0.637172	0.470682	0.602107	0.173071	0.235468	0.204947	0.362388	0.380717	0.429048	0.421336	0.411548	0.451886	0.45959	0.437047
chr17_48642924_48643421	chr17	48642924	48643421	HOXB7	0	1	0	0	0	0	0	497	0.725744	0.834524	0.751852	0.623639	0.801313	0.670317	0.777902	0.71381	0.702232	0.659821	0.622695	0.64963	0.710382	0.567768	0.652976	0.316537	0.238765	0.251835	0.542364	0.476611	0.473338	0.370513	0.4875	0.428175	0.448041	0.510242
chr17_48644628_48646271	chr17	48644628	48646271	HOXB7	0	1	0	0	0	1	0	1643	0.608511	0.741078	0.734575	0.687896	0.670633	0.662744	0.737796	0.621943	0.556316	0.62013	0.644848	0.744365	0.782104	0.652525	0.779611	0.294236	0.275218	0.283348	0.497596	0.555754	0.496967	0.344915	0.526263	0.574547	0.568298	0.485502
chr17_49035820_49036348	chr17	49035820	49036348	IGF2BP1	1	2	0	1	0	1	0	528	0.835143	0.900383	0.878377	0.928984	0.91819	0.904222	0.892968	0.932841	0.928355	0.883989	0.931222	0.897101	0.920949	0.894469	0.935481	0.384553	0.381095	0.37883	0.935116	0.850619	0.9141	0.930095	0.914983	0.865172	0.923571	0.92535
chr17_49408396_49409447	chr17	49408396	49409447	PHB	0	0	0	1	0	0	0	1051	0.637767	0.641216	0.689377	0.63716	0.644195	0.613194	0.750724	0.646691	0.758157	0.76867	0.684737	0.67971	0.555247	0.626969	0.668841	0.327917	0.381046	0.309986	0.55121	0.478634	0.488183	0.499673	0.561229	0.593989	0.516262	0.56318
chr17_49511979_49513003	chr17	49511979	49513003	NGFR	1	1	0	1	0	0	0	1024	0.78741	0.866725	0.849195	0.853848	0.851929	0.821518	0.781111	0.878329	0.840593	0.763889	0.810143	0.897432	0.856782	0.848355	0.73694	0.393673	0.329706	0.497222	0.7363	0.659412	0.766088	0.783951	0.736664	0.742205	0.604958	0.770937
chr17_50210346_50211064	chr17	50210346	50211064	COL1A1	0	0	0	0	0	1	0	718	0.62029	0.709921	0.584734	0.725121	0.795536	0.622917	0.765278	0.675926	0.660606	0.667857	0.674748	0.746861	0.76336	0.685731	0.550645	0.126536	0.165625	0.241485	0.4829	0.457868	0.412302	0.653515	0.515476	0.435051	0.486012	0.426695
chr17_50550820_50551156	chr17	50550820	50551156	SPATA20	0	0	1	1	0	0	0	336	0.85208	0.841667	0.844683	0.774512	0.896082	0.828677	0.852275	0.826368	0.90836	0.895952	0.840026	0.794365	0.842222	0.70059	0.77442	0.459798	0.338036	0.292054	0.839221	0.588351	0.691534	0.663519	0.752191	0.736964	0.786111	0.845368
chr17_50620888_50621942	chr17	50620888	50621942	CACNA1G	0	0	0	1	0	0	0	1054	0.67628	0.515619	0.626252	0.495188	0.6538	0.53433	0.623362	0.511222	0.594601	0.552413	0.620278	0.597018	0.547389	0.497637	0.632956	0.193621	0.137649	0.326681	0.353185	0.365504	0.339411	0.424841	0.417121	0.43564	0.518562	0.41068
chr17_50835086_50835425	chr17	50835086	50835425	WFIKKN2	0	0	0	1	0	1	1	339	0.666813	0.774921	0.715539	0.751504	0.754832	0.741667	0.656101	0.679908	0.815033	0.891228	0.71203	0.760652	0.65254	0.758694	0.85	0.220503	0.149199	0.256328	0.50119	0.410631	0.562218	0.745556	0.164021	0.445849	0.527778	0.558749
chr17_51046438_51047210	chr17	51046438	51047210	SPAG9	0	0	0	1	0	1	2	772	0.8265	0.746978	0.874681	0.758883	0.921703	0.918947	0.849939	0.818309	0.695767	0.756371	0.741758	0.729121	0.708512	0.756746	0.736505	0.262948	0.160198	0.226427	0.854079	0.50669	0.556417	0.703397	0.805017	0.581752	0.594558	0.587353
chr17_51165371_51165823	chr17	51165371	51165823	NME1-NME2,NME2	0	1	0	2	0	1	2	452	0.677892	0.788492	0.842063	0.72873	0.781111	0.758148	0.863636	0.690529	0.747937	0.687778	0.828333	0.727211	0.730611	0.703547	0.597619	0.249943	0.166122	0.226077	0.545909	0.427438	0.754656	0.57873	0.604259	0.584683	0.528201	0.476374
chr17_55267583_55269783	chr17	55267583	55269783	HLF	0	1	1	1	0	2	2	2200	0.627138	0.678638	0.748465	0.695539	0.700824	0.758945	0.680064	0.710048	0.663672	0.74149	0.73422	0.572774	0.624508	0.659565	0.651829	0.405474	0.406339	0.311961	0.562945	0.516894	0.62693	0.536834	0.551305	0.543082	0.523479	0.57662
chr17_55272797_55273650	chr17	55272797	55273650	HLF	0	0	0	1	0	0	0	853	0.702117	0.776282	0.768304	0.734309	0.769772	0.601542	0.76105	0.715232	0.739448	0.760513	0.74478	0.605861	0.665568	0.646577	0.694048	0.402818	0.272527	0.394425	0.676252	0.554191	0.621215	0.567856	0.579935	0.558747	0.583078	0.563654
chr17_56699156_56699756	chr17	56699156	56699756	C17orf67	0	0	0	0	0	0	0	600	0.87444	0.841176	0.913119	0.821989	0.859193	0.834594	0.8806	0.824243	0.829911	0.851961	0.892222	0.880769	0.87381	0.830475	0.841667	0.619164	0.548467	0.512146	0.9625	0.811009	0.780345	0.752189	0.685294	0.726874	0.729167	0.797631
chr17_56737425_56738154	chr17	56737425	56738154	C17orf67	0	0	0	0	0	0	0	729	0.58821	0.848617	0.636262	0.674703	0.743159	0.65056	0.708673	0.699855	0.782672	0.801044	0.797714	0.813492	0.698663	0.640399	0.537302	0.390274	0.343037	0.359852	0.814572	0.666771	0.485944	0.763008	0.525703	0.651998	0.580336	0.590951
chr17_57259336_57261242	chr17	57259336	57261242	MSI2	0	0	1	1	0	1	0	1906	0.488907	0.516421	0.534517	0.503413	0.586772	0.436885	0.634712	0.402476	0.541128	0.345179	0.607948	0.434837	0.391138	0.477552	0.500714	0.14395	0.194161	0.151567	0.288236	0.270527	0.324392	0.386555	0.318453	0.203657	0.290034	0.321547
chr17_57281691_57283896	chr17	57281691	57283896	MSI2	0	0	0	1	0	0	0	2205	0.829258	0.8262	0.836593	0.84458	0.837622	0.861327	0.843503	0.772906	0.827988	0.765087	0.800913	0.787132	0.77582	0.840903	0.847106	0.548119	0.478903	0.535138	0.757848	0.663276	0.737964	0.770955	0.760209	0.763086	0.767265	0.745591
chr17_57406003_57408311	chr17	57406003	57408311	MSI2	0	0	0	1	0	1	0	2308	0.502847	0.576701	0.643741	0.494491	0.553342	0.631172	0.630338	0.426117	0.605314	0.571011	0.591712	0.446055	0.416163	0.49152	0.383007	0.222645	0.230482	0.229352	0.427773	0.372222	0.329162	0.326472	0.368597	0.347937	0.390095	0.403188
chr17_57437936_57439429	chr17	57437936	57439429	MSI2	0	0	0	1	0	0	0	1493	0.654472	0.724838	0.797634	0.677411	0.641498	0.689823	0.745327	0.484825	0.776987	0.6808	0.754821	0.585111	0.621508	0.568114	0.567857	0.376875	0.308727	0.262514	0.518917	0.403207	0.409502	0.490705	0.448926	0.457623	0.460349	0.456702
chr17_57596109_57596617	chr17	57596109	57596617	MSI2	0	0	0	1	1	0	0	508	0.829921	0.891134	0.848753	0.718939	0.697013	0.758237	0.810529	0.566897	0.837075	0.782766	0.770106	0.631519	0.646444	0.726552	0.593191	0.498513	0.349835	0.375484	0.800249	0.571568	0.643994	0.67686	0.470635	0.610383	0.581059	0.599466
chr17_57782536_57783238	chr17	57782536	57783238	CCDC182	0	0	0	0	0	0	0	702	0.65018	0.72869	0.706887	0.572021	0.712489	0.709776	0.662915	0.699749	0.636905	0.691721	0.737024	0.568254	0.711201	0.713699	0.597967	0.330732	0.349188	0.219747	0.482868	0.447404	0.527778	0.562132	0.542523	0.443073	0.574735	0.410909
chr17_58632471_58632960	chr17	58632471	58632960	TEX14	0	0	0	1	0	1	0	489	0.853283	0.804051	0.831684	0.727165	0.966071	0.792857	0.945465	0.692898	0.934921	0.809091	0.68271	0.833333	0.92684	0.90222	0.9	0.482006	0.664938	0.62139	0.669906	0.83801	0.480612	0.827597	0.813258	0.427319	0.729875	0.768827
chr17_59425481_59426090	chr17	59425481	59426090	YPEL2	0	0	0	0	0	0	0	609	0.838449	0.892297	0.915056	0.842201	0.953125	0.928981	0.915688	0.889186	0.937977	0.945752	0.89902	0.860574	0.836556	0.837883	0.838542	0.482689	0.48181	0.637816	0.843225	0.711297	0.701564	0.804202	0.827842	0.742985	0.858821	0.779107
chr17_60158910_60159705	chr17	60158910	60159705	CA4	0	0	0	1	0	0	0	795	0.872152	0.929119	0.882937	0.908552	0.944596	0.91576	0.791729	0.901945	0.898167	0.901757	0.794173	0.798148	0.893348	0.865309	0.894147	0.344644	0.29619	0.45726	0.824642	0.665447	0.755411	0.615602	0.718077	0.768389	0.719128	0.756152
chr17_60162725_60163466	chr17	60162725	60163466	CA4	0	0	0	1	0	0	0	741	0.645833	0.692017	0.641931	0.564141	0.62535	0.55	0.658201	0.534852	0.653198	0.761508	0.832051	0.670833	0.561772	0.59418	0.447059	0.209933	0.237698	0.248343	0.529048	0.2838	0.42753	0.393627	0.67619	0.308572	0.374405	0.388265
chr17_6162421_6163124	chr17	6162421	6163124	WSCD1	0	0	0	0	0	0	0	703	0.719388	0.823129	0.764229	0.729082	0.813889	0.638462	0.858333	0.836361	0.766908	0.781463	0.792262	0.80017	0.872364	0.744048	0.765476	0.3787	0.480867	0.456519	0.684184	0.67877	0.529422	0.687103	0.640306	0.687245	0.61644	0.719425
chr17_62705014_62705769	chr17	62705014	62705769	MARCH10	0	1	0	1	0	1	0	755	0.784524	0.878601	0.772475	0.821657	0.869697	0.810522	0.820437	0.863721	0.858225	0.893074	0.78355	0.826852	0.819108	0.80045	0.769408	0.423345	0.271804	0.412353	0.778676	0.528262	0.578427	0.680303	0.588803	0.541078	0.627408	0.601313
chr17_62750576_62751046	chr17	62750576	62751046	MARCH10	0	0	0	1	0	0	0	470	0.810561	0.847876	0.874697	0.856597	0.87583	0.895098	0.844891	0.854181	0.911735	0.871877	0.841071	0.891156	0.902708	0.823211	0.903883	0.379501	0.378996	0.523341	0.711018	0.697565	0.863574	0.880182	0.791083	0.840533	0.847246	0.813433
chr17_65515720_65516560	chr17	65515720	65516560	AXIN2	0	0	0	0	0	0	0	840	0.771764	0.770125	0.799242	0.757239	0.883081	0.779548	0.736054	0.725464	0.873044	0.73631	0.750907	0.6875	0.741624	0.73548	0.635714	0.454929	0.366479	0.33686	0.656806	0.464168	0.657738	0.62616	0.559799	0.649351	0.70034	0.669938
chr17_65553847_65555257	chr17	65553847	65555257	AC004805.1,AXIN2	0	0	0	2	0	2	0	1410	0.747971	0.680531	0.62007	0.730852	0.706571	0.807667	0.73794	0.739458	0.626389	0.705737	0.738444	0.683929	0.756042	0.667099	0.681066	0.34024	0.345221	0.398343	0.501141	0.601776	0.589765	0.633584	0.598783	0.606562	0.669515	0.566713
chr17_65558308_65558612	chr17	65558308	65558612	AC004805.1,AXIN2	0	1	0	2	0	1	0	304	0.494048	0.420833	0.633122	0.576389	0.52381	0.590816	0.455629	0.583915	0.547727	0.641111	0.488889	0.531587	0.53176	0.537155	0.55	0.142222	0.170837	0.213016	0.421025	0.353773	0.459524	0.658929	0.459365	0.40534	0.553367	0.379408
chr17_65571807_65573626	chr17	65571807	65573626	AC004805.1	0	0	0	1	0	0	0	1819	0.610972	0.625481	0.738294	0.713533	0.717182	0.64907	0.604281	0.705012	0.732372	0.690765	0.721556	0.575833	0.677946	0.668549	0.686713	0.342731	0.274564	0.375655	0.617313	0.545147	0.598858	0.545868	0.525042	0.528346	0.601106	0.55708
chr17_65577045_65577388	chr17	65577045	65577388	AC004805.1	0	0	0	1	0	0	0	343	0.7625	0.82037	0.732977	0.601786	0.844545	0.86881	0.875595	0.7	0.894394	0.776905	0.78	0.69375	0.811236	0.702778	0.766667	0.4225	0.431944	0.468333	0.752778	0.621429	0.748737	0.667381	0.765238	0.648155	0.559048	0.734894
chr17_67528693_67529321	chr17	67528693	67529321	PITPNC1	0	0	0	1	0	1	0	628	0.911526	0.936508	0.907143	0.82048	0.912245	0.827589	0.903008	0.832124	0.844107	0.921429	0.880952	0.891667	0.937594	0.839581	0.893537	0.322525	0.234054	0.350233	0.866514	0.495381	0.822238	0.844274	0.725883	0.598525	0.652397	0.70623
chr17_72378381_72379318	chr17	72378381	72379318	SOX9	0	0	0	0	1	0	0	937	0.713907	0.700911	0.69926	0.7454	0.763389	0.642254	0.795887	0.757725	0.578571	0.719099	0.741317	0.745098	0.644617	0.781331	0.785606	0.326682	0.309784	0.48951	0.643687	0.401689	0.49755	0.75911	0.613872	0.622903	0.618737	0.589145
chr17_72560987_72561269	chr17	72560987	72561269	SLC39A11	0	0	0	0	0	0	0	282	0.901732	0.930952	0.835346	0.791982	0.79371	0.734839	0.931818	0.613407	0.878204	0.88474	0.881005	0.801948	0.858127	0.744403	0.887662	0.461436	0.273808	0.308425	0.548577	0.504763	0.577564	0.618195	0.705628	0.716827	0.463193	0.622653
chr17_72640385_72641427	chr17	72640385	72641427	SLC39A11	1	1	0	0	0	1	0	1042	0.370383	0.584804	0.530095	0.351511	0.562008	0.60613	0.480713	0.552731	0.489972	0.586813	0.626731	0.529029	0.53816	0.501496	0.409389	0.33706	0.262792	0.298258	0.574974	0.472979	0.536169	0.444878	0.469851	0.396964	0.394893	0.424429
chr17_73646553_73647683	chr17	73646553	73647683	SDK2	0	1	1	0	0	0	0	1130	0.733984	0.81843	0.779689	0.76675	0.782973	0.764095	0.779203	0.745263	0.810714	0.789995	0.820675	0.635802	0.743805	0.698107	0.621811	0.48257	0.447735	0.557137	0.73934	0.646551	0.727425	0.727649	0.642716	0.654223	0.651597	0.666385
chr17_74756694_74758815	chr17	74756694	74758815	SLC9A3R1	0	0	0	1	0	2	0	2121	0.617069	0.582904	0.698022	0.442323	0.606569	0.652053	0.601864	0.434275	0.54791	0.585668	0.517262	0.474539	0.41612	0.504691	0.459278	0.306596	0.204588	0.169767	0.41674	0.344096	0.303832	0.332669	0.369963	0.349298	0.399152	0.392573
chr17_75691673_75692276	chr17	75691673	75692276	SAP30BP	0	0	0	1	0	0	1	603	0.760847	0.72507	0.823016	0.828131	0.906526	0.81746	0.812698	0.756173	0.89523	0.86746	0.730587	0.952381	0.858109	0.840168	0.715432	0.414823	0.535962	0.470018	0.714177	0.751804	0.780016	0.764815	0.820238	0.784147	0.904321	0.823784
chr17_7586727_7588351	chr17	7586727	7588351	MPDU1,SOX15	0	1	1	2	0	1	0	1624	0.86542	0.852903	0.845278	0.747006	0.870707	0.904524	0.837121	0.790368	0.861255	0.967857	0.812396	0.729654	0.758405	0.726257	0.790437	0.559883	0.413246	0.544474	0.774988	0.645087	0.760261	0.718254	0.52123	0.741376	0.706579	0.680766
chr17_7589220_7589297	chr17	7589220	7589297	MPDU1,SOX15	1	0	0	2	0	1	0	77	0.866667	0.865079	0.961905	0.963889	0.890741	0.935185	0.759259	0.883333	0.962963	0.928571	0.840741	0.898148	0.759259	0.843827	0.796296	0.32519	0.329966	0.422046	0.798011	0.783951	0.849784	0.82963	0.841667	0.823375	0.755071	0.749206
chr17_75917451_75917764	chr17	75917451	75917764	AC087289.3,FBF1	0	1	0	2	0	0	0	313	0.59982	0.885897	0.958333	0.736364	0.862179	0.907407	0.819231	0.715391	0.873193	0.820748	0.742424	0.833333	0.803846	0.796753	0.75	0.269292	0.23631	0.373299	0.691026	0.567319	0.534194	0.725458	0.694872	0.649469	0.722619	0.6988
chr17_76386150_76386477	chr17	76386150	76386477	SPHK1	1	1	0	1	0	1	0	327	0.757778	0.887522	0.819984	0.876667	0.94819	0.733238	0.758596	0.73439	0.828472	0.80819	0.802778	0.790278	0.808	0.740691	0.748965	0.366974	0.324857	0.430476	0.782872	0.602033	0.644867	0.487333	0.631737	0.513559	0.692759	0.711393
chr17_76543083_76544279	chr17	76543083	76544279	CYGB,PRCD	0	0	0	2	0	1	0	1196	0.728721	0.707979	0.796797	0.67945	0.77663	0.780405	0.714341	0.726054	0.615427	0.866534	0.751601	0.678997	0.751218	0.662053	0.689736	0.366285	0.434921	0.407177	0.659729	0.384962	0.573817	0.516606	0.477219	0.594595	0.594572	0.525287
chr17_76957409_76958481	chr17	76957409	76958481	MGAT5B	0	0	0	0	0	1	0	1072	0.56021	0.6115	0.632092	0.649552	0.683953	0.76659	0.726801	0.626305	0.637481	0.639027	0.690325	0.600287	0.66643	0.635687	0.623755	0.277163	0.290555	0.362047	0.506359	0.44203	0.499929	0.619665	0.52363	0.547326	0.506762	0.527941
chr17_7703622_7704606	chr17	7703622	7704606	WRAP53	0	1	0	0	0	2	0	984	0.620486	0.793669	0.724785	0.642298	0.712302	0.607039	0.669709	0.709229	0.660784	0.691282	0.722123	0.638509	0.682933	0.627699	0.690801	0.240576	0.300406	0.363017	0.544406	0.454302	0.615593	0.574116	0.460904	0.598451	0.555492	0.491166
chr17_7711238_7712983	chr17	7711238	7712983	EFNB3	0	0	1	1	0	0	0	1745	0.698709	0.579266	0.449887	0.488761	0.57909	0.373152	0.530102	0.596221	0.54155	0.49894	0.485165	0.581029	0.565021	0.600184	0.549127	0.278403	0.266811	0.285624	0.408202	0.370603	0.433934	0.481791	0.41308	0.461782	0.408506	0.487229
chr17_77281953_77282564	chr17	77281953	77282564	SEPT9	1	1	0	1	0	1	0	611	0.504003	0.57881	0.674562	0.575983	0.843981	0.652899	0.557074	0.638756	0.535602	0.618554	0.537371	0.554167	0.513771	0.571587	0.631852	0.25786	0.208326	0.261314	0.397494	0.425187	0.539901	0.519289	0.420455	0.407966	0.521377	0.496674
chr17_77387599_77389152	chr17	77387599	77389152	SEPT9	0	0	0	1	0	1	0	1553	0.74127	0.762813	0.797274	0.768519	0.798025	0.804206	0.741667	0.648634	0.792669	0.778049	0.794036	0.658689	0.693128	0.593391	0.679247	0.395191	0.357513	0.458103	0.57925	0.525214	0.666348	0.660957	0.629892	0.528964	0.592423	0.619649
chr17_77425544_77426644	chr17	77425544	77426644	SEPT9	0	0	0	1	0	1	0	1100	0.710009	0.711376	0.620326	0.666843	0.686813	0.658974	0.676607	0.63833	0.683862	0.707657	0.581633	0.662667	0.574277	0.621146	0.580667	0.26949	0.24978	0.230263	0.488139	0.412435	0.456884	0.501333	0.424221	0.421951	0.437102	0.450487
chr17_77696084_77698014	chr17	77696084	77698014	SEPT9	0	0	0	0	0	0	0	1930	0.540655	0.618843	0.429588	0.513914	0.540914	0.623615	0.68071	0.526053	0.592257	0.559136	0.513442	0.599375	0.414121	0.496249	0.367971	0.190718	0.19662	0.178981	0.334912	0.257381	0.422692	0.394582	0.329948	0.227962	0.334136	0.212197
chr17_77924833_77925212	chr17	77924833	77925212	TNRC6C	0	0	0	0	0	0	0	379	0.80689	0.887554	0.880123	0.819589	0.797511	0.808279	0.833333	0.851764	0.789827	0.793146	0.882468	0.790909	0.808278	0.760744	0.737446	0.463922	0.304113	0.437794	0.676584	0.476469	0.644434	0.621645	0.521809	0.544215	0.439759	0.584286
chr17_78316888_78318209	chr17	78316888	78318209	SOCS3	0	0	1	0	0	2	0	1321	0.607037	0.701264	0.540415	0.497199	0.608065	0.569478	0.563569	0.487887	0.532021	0.579113	0.574351	0.518016	0.3973	0.348837	0.394907	0.22779	0.202338	0.208185	0.462402	0.37629	0.415469	0.294345	0.303819	0.321926	0.365686	0.347082
chr17_78485224_78485570	chr17	78485224	78485570	DNAH17	0	0	0	1	0	1	0	346	0.66627	0.690476	0.494213	0.5	0.603785	0.510606	0.730612	0.572712	0.752041	0.659609	0.44359	0.673077	0.725	0.724057	0.62037	0.278175	0.201026	0.11318	0.561054	0.325308	0.561905	0.546717	0.419388	0.582905	0.568793	0.480311
chr17_7855394_7855892	chr17	7855394	7855892	TMEM88	1	1	0	1	0	1	0	498	0.79334	0.832874	0.833998	0.788228	0.824747	0.664098	0.817139	0.665043	0.79505	0.843703	0.844213	0.746914	0.727809	0.755058	0.73071	0.140374	0.225971	0.296475	0.743919	0.298385	0.807951	0.751905	0.669435	0.712493	0.692749	0.78071
chr17_79090468_79090968	chr17	79090468	79090968	RBFOX3	0	0	0	1	1	0	0	500	0.586095	0.657341	0.788889	0.65119	0.750623	0.727877	0.467778	0.734838	0.6875	0.677286	0.776667	0.803463	0.678481	0.663556	0.813889	0.353175	0.284793	0.26519	0.701333	0.531087	0.570032	0.608325	0.461333	0.555688	0.811364	0.676317
chr17_79747069_79747393	chr17	79747069	79747393	ENPP7	0	1	0	0	0	0	0	324	0.457778	0.504411	0.573336	0.611905	0.517593	0.358466	0.652778	0.458846	0.511905	0.601429	0.621693	0.504802	0.50117	0.441857	0.402063	0.153519	0.0769808	0.157143	0.307977	0.263333	0.403973	0.421217	0.287465	0.302057	0.307018	0.32207
chr17_7989575_7989760	chr17	7989575	7989760	GUCY2D	0	1	0	0	0	0	0	185	0.704988	0.63474	0.665043	0.469264	0.755772	0.618966	0.760101	0.481175	0.641244	0.81176	0.602673	0.546753	0.655844	0.539822	0.615152	0.125819	0.0659517	0.147766	0.506133	0.286856	0.436183	0.368604	0.325938	0.198799	0.314866	0.277921
chr17_79950566_79951193	chr17	79950566	79951193	TBC1D16	1	1	0	1	0	1	6	627	0.654883	0.822619	0.587576	0.720742	0.762384	0.729379	0.734402	0.561404	0.865278	0.656197	0.765803	0.704296	0.694887	0.786661	0.76294	0.158	0.136468	0.205787	0.436457	0.285381	0.347397	0.369124	0.344414	0.405741	0.531044	0.419467
chr17_79983554_79983786	chr17	79983554	79983786	TBC1D16	0	1	0	1	0	0	0	232	0.869008	0.968831	0.963636	0.95127	0.940693	1	0.905844	0.963786	0.971173	0.974747	0.962121	0.977778	0.906061	0.952158	0.792424	0.7984	0.626256	0.657971	0.943182	0.932499	0.969444	0.837753	0.852706	0.946855	0.800988	0.845162
chr17_8003439_8003965	chr17	8003439	8003965	GUCY2D	1	0	0	1	0	0	0	526	0.873577	0.802778	0.909032	0.897112	0.948333	0.779261	0.87506	0.906522	0.896584	0.90308	0.811905	0.975806	0.916365	0.889237	0.850379	0.423962	0.484898	0.584187	0.716653	0.595376	0.800362	0.864596	0.808235	0.710552	0.855418	0.819674
chr17_8015779_8015933	chr17	8015779	8015933	GUCY2D	1	0	0	1	0	1	0	154	0.723333	0.844603	0.719683	0.594444	0.566667	0.559524	0.69873	0.666667	0.722222	0.735503	0.571429	0.6875	0.878788	0.708794	0.66873	0.333704	0.178571	0.23366	0.633889	0.462222	0.560304	0.47619	0.598889	0.633651	0.632169	0.53048
chr17_80396352_80397100	chr17	80396352	80397100	RNF213	0	0	0	1	0	0	0	748	0.888095	0.930026	0.756173	0.838474	0.879894	0.872222	0.821465	0.867845	0.826046	0.905676	0.826852	0.85873	0.864859	0.842677	0.812897	0.5	0.445586	0.42209	0.89246	0.708053	0.851543	0.703333	0.795689	0.773932	0.712875	0.696604
chr17_80826946_80827337	chr17	80826946	80827337	RPTOR	0	1	0	1	0	0	0	391	0.428175	0.455769	0.500729	0.371222	0.700917	0.390476	0.295578	0.35256	0.399619	0.469104	0.409391	0.498333	0.392803	0.29284	0.440278	0.0835099	0.135597	0.0482761	0.306945	0.125036	0.122797	0.27352	0.237245	0.160652	0.232568	0.16912
chr17_80845148_80845958	chr17	80845148	80845958	RPTOR	0	1	0	1	0	0	0	810	0.522407	0.726896	0.676508	0.632474	0.634805	0.606204	0.765635	0.52955	0.786151	0.542791	0.777586	0.556637	0.74881	0.597154	0.52396	0.186419	0.23414	0.352672	0.340218	0.314432	0.401587	0.597222	0.423611	0.365808	0.529146	0.536666
chr17_81020831_81021277	chr17	81020831	81021277	CHMP6	0	0	0	0	0	0	0	446	0.947669	0.963021	0.869841	0.945833	0.927083	0.881771	0.855655	0.867117	0.8688	0.966667	0.859259	0.761425	0.764683	0.866125	0.816667	0.299182	0.273487	0.435119	0.823562	0.616866	0.873801	0.534896	0.779365	0.671775	0.896726	0.858371
chr17_81044721_81046103	chr17	81044721	81046103	BAIAP2	0	0	0	1	0	0	0	1382	0.78088	0.774054	0.681939	0.726185	0.830004	0.833631	0.813247	0.699184	0.789601	0.823331	0.81203	0.728922	0.717287	0.713777	0.705128	0.344961	0.374796	0.488202	0.64341	0.622043	0.689835	0.682418	0.668726	0.689851	0.6878	0.643613
chr17_81117152_81117974	chr17	81117152	81117974	AATK,BAIAP2	0	1	1	2	1	0	0	822	0.841103	0.918827	0.902318	0.833271	0.811967	0.634524	0.844538	0.830869	0.789683	0.888757	0.889703	0.773958	0.787951	0.838192	0.905556	0.636379	0.458149	0.564103	0.842043	0.693887	0.850857	0.849958	0.743687	0.791153	0.678002	0.712479
chr17_81340624_81341063	chr17	81340624	81341063	TMEM105	0	1	0	0	0	1	0	439	0.671795	0.706777	0.566667	0.677183	0.691534	0.623901	0.709707	0.587821	0.524908	0.343915	0.754082	0.608225	0.58547	0.57838	0.566667	0.0821429	0.125305	0.174542	0.482784	0.457692	0.5	0.449634	0.454756	0.502564	0.386012	0.46288
chr17_81342010_81342603	chr17	81342010	81342603	TMEM105	1	0	0	0	0	1	0	593	0.322151	0.405218	0.486141	0.396147	0.396725	0.381129	0.409619	0.340759	0.335949	0.503477	0.356876	0.346584	0.427308	0.299311	0.375587	0.061959	0.119366	0.125118	0.316173	0.21312	0.21519	0.175656	0.191887	0.169408	0.218092	0.248752
chr17_81389043_81390598	chr17	81389043	81390598	BAHCC1	0	1	1	0	0	0	0	1555	0.86788	0.87647	0.830678	0.773507	0.810329	0.805649	0.838196	0.796097	0.84127	0.878094	0.805605	0.700328	0.782815	0.809169	0.831659	0.542977	0.484878	0.612744	0.811665	0.602486	0.616198	0.698912	0.59699	0.658642	0.717258	0.745197
chr17_81400527_81401006	chr17	81400527	81401006	BAHCC1	1	1	0	1	0	1	0	479	0.507516	0.336781	0.340415	0.508889	0.392646	0.34359	0.269139	0.372323	0.384888	0.504739	0.413978	0.312683	0.233893	0.385765	0.211905	0.0884704	0.075	0.0682148	0.18698	0.193352	0.252541	0.239004	0.254433	0.16254	0.211241	0.145644
chr17_81401119_81401943	chr17	81401119	81401943	BAHCC1	0	1	0	1	0	1	0	824	0.353435	0.395599	0.371959	0.233333	0.299046	0.317234	0.332624	0.298461	0.243651	0.448593	0.473564	0.115385	0.28349	0.207281	0.281962	0.0429411	0.101258	0.0672635	0.149539	0.173565	0.143295	0.222619	0.136526	0.179762	0.187843	0.195987
chr17_81406282_81407141	chr17	81406282	81407141	BAHCC1	1	2	0	1	0	1	0	859	0.624062	0.492248	0.606097	0.554985	0.653486	0.63818	0.666874	0.626478	0.53578	0.638621	0.67863	0.747785	0.573564	0.709712	0.612284	0.157722	0.193005	0.232675	0.322484	0.487174	0.277498	0.427943	0.359247	0.36128	0.392754	0.578419
chr17_81440660_81441228	chr17	81440660	81441228	BAHCC1	0	0	0	1	0	0	0	568	0.782143	0.798353	0.864048	0.824457	0.7625	0.861616	0.931391	0.82875	0.914167	0.871345	0.855556	0.654385	0.754405	0.734031	0.71869	0.313963	0.494603	0.461999	0.786925	0.727852	0.727814	0.543601	0.673997	0.759477	0.666364	0.7525
chr17_81455368_81456963	chr17	81455368	81456963	BAHCC1	0	2	1	1	0	0	0	1595	0.4196	0.626693	0.494677	0.41916	0.569159	0.563333	0.632624	0.423889	0.544239	0.545661	0.534414	0.459495	0.331633	0.35787	0.404386	0.121602	0.169829	0.194259	0.339978	0.268608	0.305959	0.252275	0.356499	0.28648	0.354736	0.324958
chr17_81518240_81518722	chr17	81518240	81518722	ACTG1	1	1	0	1	0	1	0	482	0.77963	0.745098	0.808647	0.688095	0.736684	0.759104	0.779167	0.783995	0.736111	0.762963	0.852941	0.777778	0.757606	0.727816	0.761376	0.11916	0.27487	0.296644	0.696098	0.553293	0.534722	0.617367	0.660185	0.528461	0.666402	0.572651
chr17_8157202_8157541	chr17	8157202	8157541	AC129492.3	0	1	0	1	0	1	0	339	0.552273	0.604329	0.601515	0.675275	0.690476	0.640693	0.620851	0.549459	0.661544	0.67518	0.715978	0.557576	0.636954	0.524775	0.516667	0.199717	0.145455	0.208907	0.534868	0.436138	0.604902	0.541919	0.376966	0.622072	0.507684	0.403253
chr17_8188603_8189125	chr17	8188603	8189125	BORCS6	1	1	0	1	0	1	0	522	0.481074	0.39475	0.526557	0.44011	0.68956	0.510897	0.435073	0.462088	0.517552	0.510531	0.517399	0.316667	0.510724	0.403479	0.378053	0.199786	0.209646	0.103907	0.45023	0.191098	0.39765	0.255556	0.212918	0.192236	0.272994	0.273684
chr17_81930931_81931303	chr17	81930931	81931303	PYCR1	0	1	1	0	1	0	0	372	0.680051	0.827273	0.737037	0.761667	0.793506	0.824242	0.799784	0.786813	0.779076	0.853732	0.817749	0.730303	0.62532	0.807163	0.831818	0.379877	0.275722	0.278788	0.633947	0.549298	0.698623	0.443723	0.612213	0.527165	0.610057	0.596268
chr17_81962062_81962741	chr17	81962062	81962741	NOTUM	2	1	0	0	0	0	0	679	0.825238	0.808016	0.866085	0.929825	0.804938	0.709442	0.787381	0.789564	0.804021	0.765264	0.797222	0.787879	0.822024	0.727258	0.691667	0.451825	0.370357	0.543827	0.799517	0.558822	0.814394	0.590476	0.613782	0.621081	0.71974	0.601379
chr17_81991695_81992186	chr17	81991695	81992186	ASPSCR1	0	0	1	1	0	0	0	491	0.836652	0.75107	0.897004	0.809713	0.881167	0.790923	0.783333	0.904812	0.919924	0.902563	0.933807	0.901885	0.870982	0.853203	0.880952	0.125965	0.0571584	0.207507	0.847655	0.443687	0.490358	0.855797	0.505043	0.42894	0.440923	0.573838
chr17_82009146_82009762	chr17	82009146	82009762	ASPSCR1	1	1	0	1	0	0	0	616	0.768984	0.617857	0.702712	0.561855	0.673498	0.684954	0.702083	0.753009	0.475472	0.687587	0.793478	0.556803	0.640469	0.676029	0.813716	0.221517	0.188696	0.151019	0.550794	0.386923	0.56507	0.636571	0.334844	0.438104	0.565302	0.536268
chr17_82012194_82012636	chr17	82012194	82012636	ASPSCR1	0	0	1	1	0	0	0	442	0.772751	0.586111	0.643615	0.760693	0.681385	0.785294	0.900794	0.850408	0.777778	0.840963	0.855079	0.782993	0.651629	0.797677	0.821655	0.100633	0.173593	0.170509	0.758772	0.351351	0.480819	0.574242	0.546172	0.605944	0.530952	0.556224
chr17_82013201_82013842	chr17	82013201	82013842	ASPSCR1	0	0	1	1	0	0	0	641	0.675794	0.782759	0.777524	0.674286	0.675846	0.713547	0.750675	0.671548	0.766667	0.77131	0.689881	0.565013	0.598069	0.559839	0.587743	0.203413	0.15977	0.237394	0.357026	0.390047	0.434411	0.548068	0.440443	0.29823	0.395119	0.434185
chr17_8220108_8220566	chr17	8220108	8220566	CTC1	0	1	0	0	0	1	0	458	0.876233	0.858773	0.845535	0.75782	0.95	0.857292	0.781761	0.829902	0.871289	0.819304	0.835061	0.887418	0.859169	0.857576	0.886438	0.484734	0.596345	0.641219	0.776681	0.645407	0.792157	0.788235	0.723026	0.707497	0.791975	0.741814
chr17_82293647_82294004	chr17	82293647	82294004	CSNK1D	0	1	0	0	0	1	0	357	0.578434	0.474774	0.761214	0.654336	0.773251	0.556511	0.50517	0.47196	0.605682	0.689962	0.602616	0.567901	0.543935	0.679156	0.533951	0.0843915	0.0367725	0.0425907	0.383912	0.0867284	0.325617	0.160038	0.204976	0.0864074	0.321049	0.213818
chr17_82345155_82345558	chr17	82345155	82345558	SECTM1	0	1	0	0	0	0	0	403	0.921231	0.95	0.93956	0.82372	0.956319	0.893269	0.867262	0.875763	0.852543	0.882967	0.992308	0.909722	0.868465	0.916026	0.84359	0.619311	0.51897	0.695529	0.805464	0.69825	0.844734	0.783333	0.789616	0.850359	0.774942	0.837228
chr17_83073878_83074266	chr17	83073878	83074266	METRNL	0	1	0	0	0	0	0	388	0.819841	0.735238	0.808095	0.853704	0.648677	0.721111	0.902249	0.87791	0.814371	0.688333	0.734762	0.614444	0.74	0.765648	0.666667	0.28205	0.264815	0.338776	0.528704	0.735317	0.414127	0.82254	0.456392	0.614021	0.70545	0.659444
chr17_8310204_8310934	chr17	8310204	8310934	ARHGEF15	0	0	0	1	0	1	4	730	0.846382	0.828263	0.765983	0.802027	0.70878	0.577451	0.797917	0.668621	0.759664	0.734656	0.748363	0.76455	0.55104	0.608951	0.554545	0.274363	0.260089	0.303765	0.75469	0.466865	0.513523	0.409854	0.458872	0.339815	0.496759	0.509902
chr17_8314721_8316206	chr17	8314721	8316206	ARHGEF15	0	0	0	1	0	2	0	1485	0.800539	0.750385	0.667857	0.718823	0.746541	0.633066	0.637826	0.737733	0.713988	0.659531	0.71368	0.77919	0.688846	0.733106	0.707955	0.109476	0.130797	0.115631	0.658507	0.457293	0.635452	0.597354	0.627591	0.513449	0.617357	0.634817
chr17_8697092_8697887	chr17	8697092	8697887	CCDC42	0	0	0	0	0	0	0	795	0.89903	0.906878	0.88817	0.850113	0.765546	0.886384	0.884722	0.93728	0.871429	0.915675	0.838254	0.912963	0.84645	0.854348	0.708759	0.386416	0.474295	0.561067	0.796452	0.629519	0.739374	0.761429	0.692484	0.75625	0.685847	0.767966
chr17_8900024_8901171	chr17	8900024	8901171	PIK3R5	0	0	0	1	0	0	0	1147	0.5148	0.356409	0.315422	0.451726	0.486488	0.321667	0.496753	0.458492	0.434899	0.366569	0.56377	0.505117	0.41557	0.434139	0.503117	0.131486	0.165024	0.118626	0.220517	0.267287	0.233573	0.3168	0.195	0.287533	0.310099	0.311061
chr17_9024393_9025415	chr17	9024393	9025415	NTN1	0	1	0	1	0	1	0	1022	0.732887	0.516847	0.514241	0.638133	0.473255	0.437606	0.483912	0.476055	0.677111	0.596495	0.579315	0.674672	0.552755	0.545245	0.569151	0.295546	0.216947	0.232319	0.290348	0.284665	0.306647	0.473181	0.412895	0.348485	0.360612	0.382965
chr18_10526911_10527377	chr18	10526911	10527377	NAPG	0	1	0	1	0	1	0	466	0.507115	0.395202	0.605492	0.445418	0.556316	0.674675	0.593615	0.475246	0.291509	0.502273	0.516522	0.557143	0.529583	0.519012	0.617551	0.181425	0.184141	0.295058	0.390909	0.486009	0.569769	0.456488	0.378704	0.425445	0.339989	0.575635
chr18_11714032_11714833	chr18	11714032	11714833	GNAL	0	0	0	1	0	0	0	801	0.865087	0.872134	0.739456	0.857016	0.763524	0.837522	0.853872	0.831321	0.789815	0.775441	0.78248	0.888889	0.883561	0.876455	0.894444	0.381956	0.405848	0.519517	0.634247	0.677349	0.767901	0.702373	0.678311	0.72502	0.800926	0.730071
chr18_12254937_12255327	chr18	12254937	12255327	CIDEA	1	1	0	1	0	1	0	390	0.76542	0.724015	0.578855	0.807023	0.647487	0.772109	0.732653	0.825354	0.693685	0.59089	0.713039	0.786508	0.702286	0.639955	0.503968	0.261237	0.26644	0.436508	0.481234	0.555499	0.656042	0.642112	0.556349	0.557143	0.523686	0.582618
chr18_12767078_12767381	chr18	12767078	12767381	PTPN2	0	0	0	0	0	0	0	303	0.847619	0.937169	0.9375	0.932008	0.875595	0.843056	0.777778	0.844601	0.87972	0.86428	0.890278	0.850265	0.810615	0.868193	0.916667	0.424828	0.456448	0.442285	0.751578	0.573569	0.715939	0.63661	0.638889	0.661111	0.806052	0.689433
chr18_21934077_21935208	chr18	21934077	21935208	MIB1	0	0	0	0	0	0	0	1131	0.745556	0.880919	0.944237	0.821164	0.860212	0.847143	0.857698	0.798016	0.872328	0.889408	0.870635	0.835714	0.717778	0.684471	0.772024	0.587499	0.460613	0.477569	0.804406	0.549233	0.635177	0.778205	0.708075	0.701166	0.682088	0.653953
chr18_22164552_22164988	chr18	22164552	22164988	GATA6	1	1	0	0	0	1	0	436	0.397863	0.348718	0.476374	0.443552	0.259755	0.310689	0.350699	0.455286	0.46978	0.48116	0.415904	0.489087	0.485106	0.416026	0.285714	0.0652015	0.0224359	0.20757	0.174847	0.180483	0.215399	0.285897	0.387882	0.238967	0.348662	0.385174
chr18_22172382_22174246	chr18	22172382	22174246	GATA6	1	1	0	1	0	1	0	1864	0.639936	0.674318	0.664094	0.686298	0.67499	0.602729	0.647886	0.69796	0.615016	0.670156	0.660224	0.655564	0.691821	0.635851	0.658406	0.21121	0.215584	0.258043	0.501632	0.429619	0.558251	0.512214	0.539137	0.437681	0.560468	0.507906
chr18_22177311_22179100	chr18	22177311	22179100	GATA6	0	1	0	1	0	1	0	1789	0.839378	0.829041	0.868351	0.80181	0.900561	0.76862	0.842763	0.80854	0.81999	0.81661	0.796368	0.807639	0.776618	0.852483	0.751257	0.336001	0.317463	0.458461	0.781146	0.645738	0.76838	0.763252	0.769658	0.753306	0.731066	0.758786
chr18_22193371_22193786	chr18	22193371	22193786	GATA6	0	0	0	1	0	1	0	415	0.654084	0.771605	0.481173	0.601235	0.677249	0.783069	0.713542	0.569224	0.601638	0.565909	0.783333	0.684568	0.561596	0.606419	0.55679	0.218651	0.100887	0.146296	0.698172	0.272402	0.468996	0.452557	0.666255	0.448695	0.396296	0.44887
chr18_22217217_22217762	chr18	22217217	22217762	GATA6	0	0	0	0	1	0	0	545	0.862734	0.705916	0.844835	0.741342	0.827273	0.894972	0.877706	0.893434	0.813456	0.87197	0.799301	0.728007	0.787167	0.818074	0.802381	0.44941	0.308097	0.324784	0.692713	0.696392	0.699528	0.769481	0.839549	0.60623	0.774026	0.79771
chr18_23094488_23095014	chr18	23094488	23095014	CABLES1	0	0	0	0	0	0	0	526	0.905091	0.893498	0.851948	0.76173	0.918182	0.896062	0.813426	0.874843	0.959615	0.945055	0.821398	0.904762	0.870174	0.890385	0.804167	0.503623	0.508219	0.600576	0.74844	0.608158	0.782226	0.728205	0.710226	0.754347	0.801687	0.76996
chr18_24398335_24398861	chr18	24398335	24398861	OSBPL1A	0	1	0	0	0	1	0	526	0.865664	0.917084	0.896366	0.797619	0.805882	0.817709	0.872549	0.791577	0.931995	0.917419	0.889787	0.678571	0.735756	0.692716	0.763513	0.524104	0.478856	0.348031	0.854177	0.690303	0.740977	0.706587	0.725647	0.750124	0.652966	0.728267
chr18_25233592_25234299	chr18	25233592	25234299	ZNF521	0	0	0	1	0	1	0	707	0.561442	0.537462	0.569168	0.477857	0.639605	0.510514	0.456405	0.456298	0.431274	0.615082	0.451299	0.45202	0.330249	0.485967	0.32381	0.0439394	0.149342	0.115302	0.40365	0.114653	0.250036	0.199152	0.183081	0.180122	0.233596	0.258669
chr18_25327639_25328022	chr18	25327639	25328022	ZNF521	0	0	0	1	0	0	0	383	0.467108	0.523336	0.569024	0.454497	0.479179	0.420587	0.473445	0.323814	0.545829	0.465079	0.494516	0.342593	0.351006	0.512314	0.24624	0.14682	0.119691	0.0502645	0.179999	0.16468	0.145638	0.107483	0.19945	0.202734	0.212802	0.202712
chr18_26479509_26480020	chr18	26479509	26480020	KCTD1	0	0	0	1	0	0	0	511	0.82696	0.885256	0.771612	0.771795	0.854046	0.842857	0.757859	0.814025	0.887499	0.828652	0.843407	0.880456	0.794275	0.801998	0.81713	0.434872	0.285118	0.431197	0.64831	0.538217	0.697375	0.859737	0.680228	0.658567	0.760073	0.708364
chr18_26546679_26547683	chr18	26546679	26547683	KCTD1	1	1	0	1	0	1	1	1004	0.58156	0.650733	0.708627	0.644274	0.671262	0.650538	0.681401	0.591004	0.647867	0.655522	0.721059	0.579167	0.779674	0.563045	0.621499	0.112771	0.148743	0.248252	0.517695	0.427472	0.497148	0.424593	0.541518	0.438104	0.461565	0.508667
chr18_37450303_37450800	chr18	37450303	37450800	CELF4	0	0	0	1	0	0	0	497	0.842634	0.824359	0.829167	0.792778	0.881176	0.707143	0.914583	0.906895	0.831771	0.836458	0.894792	0.755128	0.911111	0.768576	0.816667	0.499008	0.464807	0.477257	0.818948	0.770643	0.75	0.812821	0.873333	0.672382	0.830878	0.756643
chr18_48538445_48538723	chr18	48538445	48538723	CTIF	1	1	0	0	0	1	0	278	0.578535	0.562013	0.677128	0.435101	0.501858	0.55368	0.610029	0.503765	0.486962	0.645953	0.665978	0.587771	0.57113	0.421901	0.365368	0.195233	0.121573	0.134388	0.371062	0.226759	0.304385	0.298052	0.299387	0.218174	0.200957	0.404802
chr18_48827476_48827936	chr18	48827476	48827936	CTIF	0	0	0	1	0	1	0	460	0.555889	0.686574	0.701107	0.802919	0.773254	0.703355	0.74455	0.654127	0.734226	0.746152	0.720952	0.553968	0.859127	0.727352	0.688095	0.0961905	0.238372	0.204497	0.357143	0.366243	0.313893	0.389033	0.52381	0.387156	0.28373	0.379631
chr18_48878742_48879482	chr18	48878742	48879482	CTIF	0	0	0	0	0	0	0	740	0.743254	0.915718	0.9093	0.80823	0.876929	0.879613	0.878451	0.882723	0.91627	0.926984	0.917587	0.851804	0.866477	0.760698	0.837247	0.364524	0.192203	0.334249	0.714632	0.364952	0.695141	0.506327	0.685002	0.592705	0.66045	0.636311
chr18_49062323_49063012	chr18	49062323	49063012	DYM	0	0	0	1	0	0	0	689	0.947222	0.766354	0.820106	0.720414	0.873148	0.751543	0.759713	0.782357	0.783979	0.760206	0.896605	0.666667	0.750044	0.742328	0.792328	0.443098	0.479938	0.38266	0.684877	0.594831	0.545675	0.666358	0.603704	0.504716	0.635342	0.639383
chr18_55401495_55402522	chr18	55401495	55402522	TCF4	0	0	0	1	0	1	7	1027	0.824255	0.758532	0.80265	0.782562	0.79246	0.731882	0.789095	0.765412	0.77133	0.765366	0.787787	0.466667	0.601406	0.677303	0.644792	0.282713	0.18915	0.145815	0.61091	0.319776	0.585786	0.471487	0.375957	0.367019	0.398318	0.421139
chr18_57147023_57147148	chr18	57147023	57147148	BOD1L2	0	0	0	1	0	0	1	125	0.757576	0.920833	0.921717	0.977273	0.945833	0.859325	0.966667	0.914947	1	1	0.916558	0.959091	0.981818	0.818433	0.902778	0.531629	0.520635	0.694444	0.841667	0.678968	0.788333	0.533333	0.809638	0.8625	0.8	0.689662
chr18_58247499_58247943	chr18	58247499	58247943	NEDD4L	0	0	0	1	0	1	0	444	0.941176	1	0.981699	0.791667	0.925	0.838988	0.928205	0.920739	0.913194	0.964706	0.902778	0.941005	0.929972	0.880322	0.903081	0.538456	0.67843	0.662234	0.914216	0.75724	0.918351	0.792157	0.77748	0.926787	0.933494	0.941009
chr18_62329705_62330349	chr18	62329705	62330349	TNFRSF11A	0	0	1	1	0	0	0	644	0.255985	0.383734	0.358995	0.402746	0.353756	0.284854	0.334091	0.427083	0.482001	0.331283	0.221627	0.410913	0.395417	0.349224	0.467659	0.089899	0.0917277	0.104719	0.12132	0.143954	0.113771	0.191402	0.274811	0.168705	0.239677	0.187384
chr18_63490333_63490594	chr18	63490333	63490594	SERPINB5	0	0	0	1	0	0	0	261	0.756061	0.863889	0.721753	0.666234	0.888705	0.727273	0.726515	0.874892	0.819444	0.814502	0.739394	0.806385	0.955	0.882428	0.939394	0.532898	0.462928	0.636364	0.659343	0.612915	0.437446	0.596667	0.796667	0.642208	0.584632	0.643859
chr18_6557022_6557741	chr18	6557022	6557741	L3MBTL4	0	0	0	0	0	0	0	719	0.606998	0.772633	0.720622	0.687697	0.868044	0.633766	0.705714	0.853946	0.626726	0.807076	0.720099	0.842738	0.745488	0.703611	0.716667	0.242017	0.284735	0.358998	0.524643	0.464514	0.541492	0.676969	0.607798	0.599487	0.574385	0.606487
chr18_70296041_70296665	chr18	70296041	70296665	SOCS6	0	0	0	1	0	0	1	624	0.87797	0.916369	0.863889	0.837988	0.797619	0.805445	0.864021	0.832849	0.846687	0.851091	0.916126	0.669643	0.878668	0.801395	0.830556	0.435841	0.431811	0.509615	0.843116	0.687247	0.727706	0.663575	0.673825	0.793651	0.714153	0.713752
chr18_70499184_70499967	chr18	70499184	70499967	SOCS6	0	0	0	0	0	0	0	783	0.928901	0.939141	0.934686	0.876647	0.968718	0.938968	0.926671	0.927458	0.94397	0.941972	0.923302	0.933537	0.939266	0.894372	0.910811	0.635931	0.559281	0.662553	0.767393	0.817975	0.783208	0.864844	0.89148	0.854617	0.891973	0.762828
chr18_75090405_75090707	chr18	75090405	75090707	ZNF407	0	0	1	0	1	0	0	302	0.953321	0.961153	0.941541	0.958709	0.941574	0.938607	0.925456	0.932057	0.894338	0.931775	0.934148	0.941228	0.975877	0.886572	0.966604	0.691296	0.621787	0.73783	0.932731	0.785793	0.93751	0.889223	0.843651	0.955556	0.907765	0.769105
chr18_75407517_75407727	chr18	75407517	75407727	SMIM21	0	0	0	0	0	0	0	210	0.925643	0.885413	0.935245	0.953824	0.897186	0.850646	0.863092	0.858225	0.906061	0.890693	0.886364	0.837121	0.944955	0.928571	0.795455	0.36011	0.408435	0.514791	0.862554	0.702801	0.754388	0.687771	0.819261	0.826545	0.790213	0.818655
chr18_76380939_76381171	chr18	76380939	76381171	ZNF516	0	1	0	1	1	0	0	232	0.80338	0.926923	0.815568	0.765385	0.895649	0.791911	0.900031	0.838462	0.790278	0.8337	0.924176	0.941667	0.879121	0.880981	0.935897	0.174203	0.125	0.285073	0.86526	0.724683	0.830433	0.761538	0.772786	0.807053	0.84359	0.767643
chr18_76823743_76824333	chr18	76823743	76824333	ZNF236	1	1	0	1	0	1	1	590	0.499272	0.350969	0.399486	0.35778	0.425143	0.656933	0.494199	0.325727	0.54937	0.47564	0.351331	0.420098	0.345351	0.296365	0.518817	0.192522	0.169766	0.141376	0.221921	0.176642	0.290019	0.270903	0.205871	0.270904	0.228595	0.211917
chr18_76988099_76988655	chr18	76988099	76988655	MBP	0	0	0	1	0	1	0	556	0.839271	0.835364	0.800606	0.67619	0.802401	0.773148	0.797994	0.580475	0.757024	0.814153	0.841111	0.775	0.723512	0.629026	0.68287	0.318273	0.344837	0.461319	0.663117	0.406616	0.385179	0.484048	0.42127	0.42382	0.395833	0.492614
chr18_77133234_77133741	chr18	77133234	77133741	MBP	1	1	0	1	0	1	0	507	0.604762	0.759048	0.576984	0.727922	0.714569	0.704444	0.666885	0.523923	0.714569	0.702219	0.620011	0.590741	0.572279	0.471569	0.653439	0.191917	0.157524	0.334108	0.383483	0.384499	0.435534	0.504762	0.518339	0.44276	0.344898	0.320855
chr18_78991406_78992487	chr18	78991406	78992487	SALL3	1	1	0	1	0	0	1	1081	0.934347	0.890855	0.933418	0.861053	0.933811	0.782128	0.857005	0.962638	0.863793	0.975386	0.89812	0.958577	0.943146	0.954899	0.888447	0.544161	0.690834	0.511241	0.733412	0.914728	0.931185	0.936688	0.810238	0.65092	0.893454	0.909684
chr18_79397011_79398320	chr18	79397011	79398320	NFATC1	1	0	0	1	0	1	0	1309	0.8226	0.873009	0.82357	0.910443	0.832985	0.731614	0.878246	0.892767	0.836723	0.793828	0.785343	0.81023	0.884046	0.833095	0.896346	0.378364	0.350646	0.461893	0.865119	0.839136	0.863947	0.824673	0.809874	0.778455	0.849166	0.814947
chr18_79403876_79404659	chr18	79403876	79404659	NFATC1	0	0	1	1	0	1	0	783	0.671164	0.660536	0.680156	0.686888	0.673843	0.634405	0.656753	0.725546	0.639643	0.621938	0.705374	0.573624	0.661427	0.653408	0.710635	0.258544	0.24704	0.298134	0.607941	0.488609	0.513598	0.431225	0.527186	0.538375	0.441089	0.460506
chr18_79453768_79454270	chr18	79453768	79454270	NFATC1	0	1	0	1	1	0	0	502	0.727564	0.831258	0.697161	0.790959	0.884951	0.969697	0.78769	0.811022	0.826343	0.614979	0.875009	0.676679	0.792483	0.772592	0.84359	0.458161	0.376593	0.549915	0.747355	0.552228	0.650674	0.74765	0.71408	0.680524	0.782513	0.667315
chr18_79529022_79529158	chr18	79529022	79529158	NFATC1	1	0	0	1	0	0	0	136	0.646706	0.723535	0.746411	0.854167	0.860043	0.635897	0.74359	0.650869	0.775458	0.75	0.860014	0.698535	0.662821	0.580433	0.769231	0.117991	0.25338	0.261461	0.582112	0.526492	0.596042	0.622466	0.577991	0.468223	0.428064	0.522272
chr18_79567534_79568115	chr18	79567534	79568115	NFATC1	0	0	0	0	0	0	0	581	0.857916	0.855429	0.744889	0.794762	0.873016	0.710222	0.722857	0.789508	0.787683	0.718762	0.80319	0.88147	0.755921	0.738182	0.778075	0.173152	0.201039	0.278782	0.566648	0.307466	0.381873	0.72344	0.621571	0.616581	0.632504	0.59791
chr18_79588716_79589006	chr18	79588716	79589006	NFATC1	0	0	0	0	0	0	0	290	0.560714	0.437751	0.567222	0.476667	0.56381	0.55746	0.833333	0.565118	0.49545	0.734921	0.608673	0.619444	0.618862	0.660394	0.562222	0.111958	0.0784864	0.265696	0.157143	0.21537	0.23619	0.266032	0.32202	0.339873	0.344444	0.579846
chr18_79626183_79626513	chr18	79626183	79626513	CTDP1	0	1	0	0	0	0	0	330	0.870154	0.818069	0.851939	0.77619	0.791869	0.869206	0.798701	0.872669	0.808248	0.791349	0.91881	0.904497	0.755174	0.785929	0.761538	0.136487	0.141035	0.208085	0.668951	0.456189	0.404233	0.653333	0.43045	0.215241	0.287698	0.442586
chr18_8366444_8367101	chr18	8366444	8367101	PTPRM	0	1	0	1	0	1	0	657	0.890675	0.851984	0.85404	0.871542	0.893878	0.821972	0.867548	0.817414	0.80737	0.850605	0.832837	0.825324	0.876845	0.80543	0.848658	0.32469	0.358497	0.458102	0.753578	0.726149	0.772929	0.811602	0.756009	0.699687	0.808842	0.795896
chr19_10304540_10306053	chr19	10304540	10306053	AC011511.1,ZGLP1	0	0	1	2	0	1	0	1513	0.491766	0.533462	0.566807	0.467434	0.419426	0.512695	0.534416	0.445029	0.598438	0.560939	0.549048	0.269444	0.325866	0.436328	0.385049	0.238193	0.249549	0.216077	0.425367	0.296835	0.281448	0.385648	0.320517	0.258543	0.236132	0.253692
chr19_10334849_10335527	chr19	10334849	10335527	ICAM3	1	1	0	1	0	1	0	678	0.844151	0.8375	0.851117	0.675509	0.756825	0.826701	0.723643	0.574026	0.855128	0.887262	0.910106	0.673942	0.751852	0.659636	0.862745	0.345963	0.294039	0.437956	0.65098	0.552146	0.709167	0.726515	0.47479	0.649129	0.77439	0.733562
chr19_1105207_1105502	chr19	1105207	1105502	GPX4	1	0	0	1	0	1	0	295	0.293889	0.43176	0.475556	0.607246	0.491587	0.262879	0.391799	0.436032	0.416032	0.404921	0.440754	0.396552	0.390873	0.504802	0.566548	0.0744444	0.174242	0.107302	0.40582	0.178135	0.389153	0.38125	0.321353	0.292963	0.375357	0.267096
chr19_1112202_1112670	chr19	1112202	1112670	SBNO2	1	0	0	1	0	0	0	468	0.902831	0.920269	0.979412	0.922414	0.92875	0.913147	1	0.896847	0.91875	0.957143	0.955556	0.89125	0.866667	0.853131	0.941176	0.556533	0.693201	0.720604	0.902439	0.858396	0.865873	0.864228	0.896329	0.838061	0.797032	0.864943
chr19_11264475_11264901	chr19	11264475	11264901	DOCK6	0	0	1	0	0	0	0	426	0.901455	0.889815	0.841441	0.832003	0.826455	0.862698	0.688183	0.844136	0.805676	0.89418	0.912963	0.825926	0.787157	0.79301	0.740741	0.361111	0.427658	0.440308	0.597668	0.535494	0.692063	0.725	0.559744	0.561336	0.7114	0.602097
chr19_11451911_11452814	chr19	11451911	11452814	ELAVL3	0	1	1	1	0	0	0	903	0.626019	0.756605	0.714377	0.632978	0.815169	0.665476	0.722286	0.730317	0.673854	0.705357	0.717387	0.544444	0.572075	0.678124	0.741667	0.356507	0.3168	0.4617	0.688021	0.477592	0.460761	0.648889	0.49147	0.540279	0.465041	0.54619
chr19_11623431_11624167	chr19	11623431	11624167	ZNF627	0	0	0	0	0	0	0	736	0.734726	0.653996	0.748953	0.665476	0.648348	0.563218	0.650066	0.731455	0.632754	0.721194	0.689939	0.794021	0.800205	0.766233	0.679475	0.491857	0.351643	0.393693	0.474851	0.527359	0.421822	0.528571	0.478553	0.570628	0.742294	0.483913
chr19_11815001_11815150	chr19	11815001	11815150	ZNF440	0	1	0	1	0	1	0	149	0.675253	0.806818	0.701833	0.779618	0.863636	0.778788	0.771645	0.785714	0.676948	0.840584	0.779215	0.5	0.747796	0.746212	0.636364	0.453788	0.434665	0.284452	0.623918	0.648872	0.655303	0.713636	0.736364	0.638401	0.691975	0.636931
chr19_1262054_1263387	chr19	1262054	1263387	CIRBP	0	1	1	1	0	1	0	1333	0.464192	0.604563	0.485357	0.508103	0.565004	0.669457	0.55603	0.499183	0.558643	0.667579	0.594949	0.446928	0.37073	0.424264	0.40129	0.252832	0.173754	0.200519	0.456185	0.324831	0.412532	0.520612	0.343141	0.345319	0.346493	0.295829
chr19_1274952_1275101	chr19	1274952	1275101	CIRBP	1	0	0	0	0	1	0	149	0.798148	0.811772	0.834877	0.77511	0.85679	0.65174	0.730952	0.764698	0.843298	0.791667	0.755776	0.770833	0.717593	0.708861	0.736111	0.235736	0.133333	0.313889	0.740719	0.58933	0.84537	0.728968	0.60463	0.820278	0.708812	0.720638
chr19_12774943_12775067	chr19	12774943	12775067	HOOK2	1	0	0	1	0	1	0	124	0.651852	0.404762	0.695855	0.614815	0.611905	0.627778	0.553704	0.565608	0.440572	0.642328	0.605556	0.591402	0.690476	0.70202	0.462302	0.169048	0.191975	0.17037	0.436772	0.542969	0.469312	0.44709	0.306526	0.383255	0.447671	0.449417
chr19_12996654_12996959	chr19	12996654	12996959	NFIX	1	1	0	1	0	1	0	305	0.716071	0.841114	0.790944	0.713676	0.777296	0.72568	0.791752	0.647959	0.86301	0.754082	0.80017	0.486364	0.651002	0.658582	0.666265	0.217143	0.150992	0.115141	0.460105	0.438974	0.437871	0.717708	0.119728	0.195394	0.289286	0.368005
chr19_13087667_13088185	chr19	13087667	13088185	NFIX	1	1	0	1	0	0	0	518	0.936093	0.958608	0.866284	0.98587	0.940661	0.907051	0.877296	0.943622	0.788499	0.925	0.934	0.917981	0.950412	0.949617	0.925926	0.250468	0.369813	0.439498	0.75479	0.641484	0.745833	0.57323	0.79786	0.594395	0.833815	0.825558
chr19_1311486_1311965	chr19	1311486	1311965	EFNA2	0	1	0	0	0	0	0	479	0.861825	0.821491	0.720593	0.850836	0.89	0.785833	0.899123	0.705507	0.779762	0.843194	0.733333	0.677381	0.796429	0.743135	0.774554	0.42097	0.438268	0.481997	0.663122	0.608332	0.740357	0.671071	0.689048	0.573234	0.731369	0.715275
chr19_1331354_1332018	chr19	1331354	1332018	MUM1	0	0	0	0	0	0	0	664	0.480867	0.495076	0.530748	0.731427	0.610445	0.687798	0.533126	0.428672	0.574145	0.502038	0.558889	0.536243	0.555529	0.58294	0.444231	0.20064	0.102816	0.216767	0.417592	0.221426	0.321237	0.334908	0.362817	0.358257	0.402928	0.380284
chr19_1333856_1334122	chr19	1333856	1334122	MUM1	0	0	0	0	0	0	0	266	0.942029	0.957341	0.948611	0.921726	0.946528	0.903423	0.917014	0.971769	0.909441	0.936806	0.958806	0.934276	0.927273	0.915756	0.934289	0.668651	0.787517	0.722503	0.880324	0.953571	0.910549	0.892956	0.921296	0.859091	0.964583	0.91397
chr19_13817320_13818531	chr19	13817320	13818531	ZSWIM4	0	0	0	1	0	1	1	1211	0.672685	0.606691	0.746283	0.877614	0.76	0.868594	0.747344	0.674672	0.789732	0.734329	0.74256	0.784921	0.704065	0.63907	0.659848	0.0748201	0.0453097	0.0347233	0.495364	0.270307	0.548344	0.593134	0.649901	0.803406	0.757624	0.473611
chr19_13873491_13874373	chr19	13873491	13874373	NANOS3	1	2	0	1	0	0	0	882	0.805022	0.767398	0.843733	0.783897	0.853662	0.715513	0.796359	0.595049	0.637859	0.866497	0.798624	0.566162	0.603327	0.700034	0.715914	0.168173	0.275588	0.253407	0.620914	0.502618	0.562179	0.481341	0.480373	0.558044	0.50075	0.557199
chr19_14434374_14434991	chr19	14434374	14434991	PKN1	0	1	0	1	0	1	0	617	0.8079	0.83631	0.716204	0.670618	0.847917	0.775959	0.697917	0.77129	0.743485	0.813922	0.928205	0.688889	0.67994	0.631226	0.613542	0.339143	0.29494	0.344239	0.756134	0.512703	0.615923	0.618306	0.671561	0.703935	0.587975	0.605333
chr19_15116166_15116921	chr19	15116166	15116921	ILVBL	0	0	1	1	0	0	0	755	0.621096	0.68007	0.724513	0.499887	0.77896	0.777273	0.768994	0.659141	0.819462	0.701714	0.625162	0.548214	0.535534	0.592605	0.631349	0.385535	0.278988	0.298632	0.588437	0.433734	0.560193	0.485408	0.475853	0.456692	0.45206	0.506096
chr19_16110709_16111031	chr19	16110709	16111031	RAB8A	0	1	0	0	0	1	0	322	0.602553	0.610145	0.556867	0.648431	0.57197	0.741598	0.703382	0.617391	0.70628	0.480176	0.523775	0.757937	0.498853	0.562678	0.548551	0.200765	0.0348532	0.140951	0.491425	0.26045	0.477053	0.397964	0.403757	0.309827	0.251366	0.327705
chr19_16417957_16418218	chr19	16417957	16418218	EPS15L1	1	0	0	1	0	0	0	261	0.691126	0.744048	0.792982	0.626608	0.741479	0.734936	0.764724	0.697898	0.74986	0.775455	0.769862	0.670175	0.627976	0.713637	0.678947	0.372429	0.314474	0.347137	0.722832	0.577926	0.587573	0.561654	0.603133	0.653227	0.638238	0.626958
chr19_17339184_17339786	chr19	17339184	17339786	GTPBP3	0	1	0	1	0	0	0	602	0.931513	0.94351	0.964286	0.952381	0.964286	0.987654	0.863203	0.922811	0.902851	0.898889	0.913194	0.843678	0.91092	0.830012	0.966975	0.720123	0.597427	0.609206	0.894704	0.867256	0.904071	0.837593	0.737011	0.834332	0.905794	0.892094
chr19_17393778_17394354	chr19	17393778	17394354	CCDC194	1	2	0	1	0	0	1	576	0.750041	0.785866	0.920312	0.838641	0.955128	0.868333	0.855853	0.774326	0.8875	0.890923	0.810466	0.902381	0.875546	0.788412	0.826039	0.202638	0.171836	0.275955	0.801936	0.470265	0.747272	0.764235	0.676037	0.622226	0.721584	0.625817
chr19_17784227_17784373	chr19	17784227	17784373	FCHO1	0	0	0	1	0	0	0	146	0.940917	1	0.923942	0.940741	0.766667	0.944444	0.87773	0.894753	0.879582	0.959259	0.955556	0.662963	0.934127	0.876744	0.824074	0.5655	0.398148	0.478439	0.893563	0.858081	0.928571	0.751852	0.722222	0.820106	0.846445	0.842088
chr19_18205650_18206043	chr19	18205650	18206043	RAB3A	0	1	0	0	0	1	0	393	0.753125	0.704911	0.774033	0.884921	0.760268	0.757781	0.839162	0.734722	0.686431	0.772648	0.763333	0.790794	0.74752	0.622826	0.742708	0.201711	0.183879	0.238643	0.572578	0.400844	0.534006	0.385417	0.509354	0.494386	0.278626	0.442887
chr19_1840045_1840915	chr19	1840045	1840915	REXO1	0	0	0	1	0	0	0	870	0.67587	0.71645	0.648667	0.739633	0.719547	0.63542	0.598065	0.610802	0.767866	0.671071	0.748413	0.639924	0.581856	0.65457	0.623611	0.329133	0.406717	0.354151	0.560101	0.604789	0.660369	0.4	0.601389	0.585362	0.612387	0.573509
chr19_18469606_18469942	chr19	18469606	18469942	ELL	0	0	0	1	1	0	0	336	0.827273	0.717893	0.6921	0.745	0.797872	0.743134	0.745635	0.691292	0.835065	0.777525	0.719697	0.714286	0.687046	0.68792	0.759091	0.255488	0.274254	0.390811	0.622344	0.643457	0.641126	0.478788	0.616391	0.619629	0.486462	0.634108
chr19_1854509_1855095	chr19	1854509	1855095	KLF16	1	2	0	1	0	1	0	586	0.756163	0.880883	0.816868	0.765435	0.886931	0.915901	0.846639	0.776672	0.880326	0.899851	0.860053	0.802813	0.753481	0.773944	0.757326	0.484553	0.450765	0.363876	0.749405	0.717108	0.781954	0.749821	0.701918	0.737965	0.498223	0.748747
chr19_18556935_18557421	chr19	18556935	18557421	KXD1	0	1	0	0	0	1	0	486	0.806683	0.817381	0.83546	0.799302	0.926667	0.83019	0.794444	0.83546	0.803063	0.852976	0.789059	0.826515	0.897603	0.850317	0.819429	0.594801	0.615552	0.525048	0.76	0.728535	0.751254	0.754861	0.855853	0.748018	0.759921	0.74528
chr19_18589842_18590999	chr19	18589842	18590999	CRLF1,REX1BD	0	1	0	2	0	1	0	1157	0.58199	0.532284	0.576822	0.662053	0.594647	0.7865	0.505118	0.516224	0.630387	0.679309	0.688551	0.567832	0.76221	0.694011	0.778228	0.0641366	0.0997482	0.112008	0.399037	0.479484	0.531633	0.584929	0.365705	0.528806	0.4483	0.503081
chr19_1859749_1861063	chr19	1859749	1861063	KLF16	1	2	0	1	0	1	0	1314	0.692498	0.59246	0.644786	0.601264	0.59441	0.632171	0.561663	0.607455	0.672761	0.61846	0.582275	0.676768	0.62244	0.569408	0.611349	0.313848	0.279728	0.296542	0.472193	0.515764	0.533502	0.435622	0.444712	0.463497	0.455909	0.461924
chr19_18648807_18649287	chr19	18648807	18649287	KLHL26	0	1	0	1	0	1	0	480	0.60873	0.744877	0.719206	0.663055	0.698175	0.641587	0.747619	0.64481	0.72462	0.800053	0.767831	0.709722	0.836781	0.804864	0.67418	0.31833	0.294021	0.35114	0.605794	0.458074	0.526984	0.435132	0.541111	0.506769	0.737487	0.565328
chr19_1877358_1877464	chr19	1877358	1877464	ABHD17A	1	0	0	1	0	1	0	106	0.75	1	0.962963	0.958333	0.931818	NA	0.9	1	0.861111	0.902778	0.972222	0.907407	0.638889	0.922619	0.916667	0.0166667	0	0	0.9375	0.677778	0.891667	0.881944	0.694444	0.920833	0.870833	0.355934
chr19_18833826_18834508	chr19	18833826	18834508	UPF1	0	1	0	1	0	1	0	682	0.560922	0.576764	0.559921	0.371613	0.571088	0.456481	0.391278	0.526226	0.24007	0.525	0.575397	0.414881	0.546505	0.386064	0.465873	0.13256	0.0893662	0.165785	0.326679	0.300154	0.317027	0.320487	0.374844	0.372512	0.410654	0.295135
chr19_18848428_18850291	chr19	18848428	18850291	UPF1	0	0	0	1	0	1	0	1863	0.784286	0.792591	0.757898	0.718748	0.737387	0.658178	0.724372	0.717532	0.714009	0.803046	0.694631	0.63336	0.683815	0.671654	0.688431	0.521402	0.456125	0.423633	0.72488	0.551724	0.619525	0.591704	0.568633	0.569877	0.609113	0.676153
chr19_18868576_18868921	chr19	18868576	18868921	CERS1,GDF1	1	0	0	2	0	0	0	345	0.721089	0.854264	0.880508	0.857905	0.919097	0.932	0.81035	0.827905	0.578014	0.928929	0.896543	0.930233	0.846833	0.853623	0.859619	0.0240789	0.066524	0.0927381	0.778657	0.616004	0.700619	0.724524	0.728722	0.693158	0.73431	0.692467
chr19_1948516_1949139	chr19	1948516	1949139	CSNK1G2	0	1	0	1	0	0	0	623	0.409828	0.514153	0.529875	0.388022	0.625431	0.519209	0.430275	0.297723	0.490507	0.45738	0.613901	0.354386	0.369483	0.438691	0.379167	0.230469	0.216214	0.143122	0.449917	0.224429	0.343035	0.328641	0.274486	0.184961	0.275397	0.303535
chr19_20260185_20261044	chr19	20260185	20261044	ZNF486	0	0	0	0	0	0	0	859	0.72371	0.70287	0.66737	0.586552	0.716595	0.738636	0.748079	0.54261	0.617215	0.713877	0.726295	0.583193	0.69062	0.696476	0.746212	0.409465	0.327028	0.487506	0.57914	0.502144	0.598106	0.538119	0.521752	0.53592	0.547097	0.600099
chr19_20665233_20665800	chr19	20665233	20665800	ZNF626	0	0	0	0	0	0	0	567	0.964394	0.954386	0.927417	0.919264	0.96	0.907864	0.873684	0.917385	0.935368	0.952757	0.888832	0.898037	0.896566	0.894318	0.905303	0.732947	0.571355	0.741866	0.886792	0.967123	0.891603	0.888095	0.795653	0.858692	0.868128	0.923105
chr19_2093776_2094294	chr19	2093776	2094294	MOB3A	0	1	0	1	0	1	0	518	0.605101	0.33153	0.551962	0.407921	0.447695	0.505329	0.509583	0.329844	0.467024	0.371549	0.500794	0.574697	0.573049	0.522336	0.45619	0.0873222	0.168211	0.145578	0.331146	0.182851	0.173155	0.364014	0.161243	0.205408	0.38053	0.286492
chr19_22009725_22010289	chr19	22009725	22010289	ZNF208	0	1	0	1	0	1	0	564	0.385482	0.353847	0.285679	0.305556	0.261353	0.360973	0.337306	0.382168	0.36866	0.357246	0.409019	0.253571	0.473242	0.302413	0.273913	0.152605	0.0942587	0.139435	0.235643	0.291892	0.217248	0.32197	0.2	0.248963	0.183355	0.268339
chr19_2253890_2254356	chr19	2253890	2254356	JSRP1	1	1	0	1	0	1	0	466	0.642231	0.668773	0.727924	0.527018	0.706964	0.499524	0.800595	0.541627	0.64744	0.696491	0.721012	0.660595	0.611468	0.637173	0.744048	0.189185	0.190694	0.176111	0.544209	0.324723	0.527004	0.57125	0.470862	0.524731	0.417976	0.366996
chr19_2291160_2291923	chr19	2291160	2291923	AC005258.1,LINGO3	1	1	0	2	0	1	0	763	0.628476	0.475209	0.741774	0.734409	0.645596	0.733689	0.668407	0.670429	0.676982	0.514086	0.601204	0.687775	0.741827	0.451872	0.622294	0.162857	0.11563	0.114853	0.374214	0.26802	0.288505	0.291549	0.309912	0.435542	0.547148	0.383814
chr19_2324737_2325369	chr19	2324737	2325369	AC005258.1,LSM7	0	1	0	2	0	1	0	632	0.60125	0.535119	0.642857	0.756287	0.575585	0.611905	0.703222	0.73377	0.726944	0.452004	0.713158	0.822917	0.703097	0.599368	0.759524	0.347137	0.310583	0.349373	0.484043	0.529962	0.436032	0.55282	0.503533	0.616504	0.620737	0.608396
chr19_2341782_2342380	chr19	2341782	2342380	SPPL2B	0	1	1	1	0	0	0	598	0.755808	0.862247	0.955195	0.743344	0.928986	0.81729	0.868561	0.754448	0.798341	0.878535	0.783815	0.660401	0.730968	0.703424	0.659297	0.369699	0.464394	0.461734	0.770311	0.563969	0.68314	0.584808	0.692477	0.694763	0.732653	0.580966
chr19_2424767_2425760	chr19	2424767	2425760	TIMM13,TMPRSS9	1	0	0	2	0	1	0	993	0.9281	0.939877	0.963354	0.871536	0.94359	0.874084	0.917287	0.83922	0.933611	0.973663	0.876086	0.846296	0.884701	0.781347	0.832013	0.088929	0.0203065	0.091198	0.859532	0.737611	0.679503	0.831106	0.667162	0.816921	0.803236	0.785934
chr19_2462682_2463226	chr19	2462682	2463226	LMNB2	0	1	0	0	0	1	0	544	0.495455	0.425818	0.42567	0.428522	0.577869	0.475627	0.530303	0.321403	0.480772	0.483039	0.589785	0.472273	0.509644	0.343703	0.558495	0.116006	0.123545	0.153511	0.33271	0.247933	0.290248	0.294949	0.264631	0.259501	0.276082	0.242147
chr19_2556183_2556635	chr19	2556183	2556635	GNG7	0	1	0	1	0	0	0	452	0.641597	0.791541	0.528795	0.450595	0.700794	0.615012	0.510401	0.481851	0.656391	0.591688	0.626042	0.458333	0.561675	0.49892	0.475926	0.189739	0.252632	0.156621	0.528008	0.341721	0.388562	0.362281	0.366346	0.379606	0.38665	0.452534
chr19_2901665_2901915	chr19	2901665	2901915	ZNF57	0	1	0	1	0	1	0	250	0.759524	0.781323	0.685897	0.755952	0.752381	0.692262	0.72174	0.835531	0.587474	0.729762	0.714626	0.736905	0.86284	0.657485	0.571429	0.377455	0.313095	0.323467	0.59881	0.653669	0.569303	0.735119	0.635495	0.562101	0.756293	0.604195
chr19_29775403_29775695	chr19	29775403	29775695	CCNE1	0	0	0	0	0	0	0	292	0.34273	0.445577	0.511212	0.263968	0.55119	0.380317	0.350159	0.261296	0.328704	0.370555	0.43343	0.166667	0.422989	0.332023	0.372222	0.0874947	0.0729772	0.0741414	0.2511	0.0573353	0.287234	0.250647	0.151984	0.17942	0.140269	0.17938
chr19_3005638_3006745	chr19	3005638	3006745	TLE2	1	2	0	1	0	0	0	1107	0.803428	0.750113	0.83649	0.779976	0.802468	0.76247	0.919422	0.929157	0.858168	0.755425	0.804094	0.891503	0.920765	0.824837	0.853035	0.35	0.287628	0.39158	0.572529	0.822611	0.696076	0.662775	0.805482	0.687119	0.706254	0.848678
chr19_3098500_3098745	chr19	3098500	3098745	GNA11	0	1	0	1	0	1	0	245	0.803663	0.90696	0.844078	0.865385	0.743773	0.87793	0.908028	0.814103	0.818803	0.875	0.909722	0.908974	0.793495	0.797705	0.766667	0.357784	0.364727	0.394444	0.769231	0.691836	0.86978	0.804396	0.670199	0.659696	0.817094	0.717182
chr19_3123842_3124870	chr19	3123842	3124870	GNA11	0	1	1	1	0	0	0	1028	0.565441	0.679703	0.661397	0.722722	0.641575	0.53219	0.547206	0.610544	0.714543	0.681685	0.628068	0.478175	0.586325	0.485196	0.610334	0.25892	0.305491	0.257981	0.558047	0.445871	0.478967	0.566	0.537025	0.402923	0.436754	0.419705
chr19_33473378_33473621	chr19	33473378	33473621	PEPD	0	0	0	1	0	0	0	243	0.865729	0.728632	0.831622	0.704989	0.73858	0.761376	0.609259	0.657051	0.609788	0.821121	0.684877	0.592063	0.784428	0.701563	0.546208	0.3867	0.343278	0.280103	0.652027	0.478002	0.530788	0.523148	0.563624	0.441718	0.539418	0.586314
chr19_3444763_3444913	chr19	3444763	3444913	NFIC	0	0	0	1	0	0	0	150	0.727011	0.854497	0.8653	0.635185	0.899471	0.812434	0.814815	0.62843	0.831173	0.874603	0.797619	0.65625	0.730952	0.646525	0.708686	0.295767	0.304054	0.216498	0.623325	0.51352	0.604461	0.635417	0.768519	0.715292	0.635053	0.618018
chr19_34480531_34480927	chr19	34480531	34480927	WTIP	0	1	0	0	0	1	0	396	0.535401	0.629389	0.57619	0.714886	0.723371	0.666291	0.620991	0.582397	0.731192	0.639654	0.758705	0.835	0.737269	0.724079	0.795833	0.307226	0.227677	0.306449	0.505956	0.433564	0.536788	0.682957	0.516291	0.596211	0.564622	0.561332
chr19_3507680_3507847	chr19	3507680	3507847	FZR1	0	1	0	1	0	1	0	167	0.724567	0.860606	0.911364	0.782468	0.714394	0.877273	0.70303	0.776515	0.710823	0.722222	0.82619	0.733766	0.858333	0.807443	0.75	0.416126	0.371947	0.363636	0.70344	0.663492	0.766955	0.643759	0.665152	0.772222	0.742821	0.717172
chr19_3574160_3574668	chr19	3574160	3574668	HMG20B,MFSD12	1	1	0	2	0	1	0	508	0.891026	0.986111	0.863596	0.829188	0.959596	0.907823	0.907658	0.929386	0.872358	0.914896	0.931415	0.759259	0.820588	0.828399	0.785088	0.446429	0.441204	0.454346	0.81453	0.773016	0.879167	0.804949	0.763821	0.777062	0.770533	0.788596
chr19_36008401_36009064	chr19	36008401	36009064	SYNE4	0	1	0	1	0	1	6	663	0.653704	0.805138	0.775188	0.774183	0.806892	0.776563	0.77114	0.658214	0.78749	0.835676	0.755093	0.719697	0.709336	0.742533	0.797118	0.460627	0.368389	0.502193	0.651504	0.475689	0.649955	0.587218	0.479198	0.635775	0.736779	0.767717
chr19_36150932_36151698	chr19	36150932	36151698	COX7A1	1	1	0	1	0	1	0	766	0.934395	0.944792	0.952406	0.83631	0.937963	0.985417	0.932993	0.913561	0.964312	0.969048	0.952381	0.949537	0.957292	0.906291	0.972952	0.677827	0.543146	0.66901	0.948054	0.807639	0.931541	0.924242	0.903853	0.910169	0.898313	0.941086
chr19_3618014_3618867	chr19	3618014	3618867	CACTIN	0	0	0	1	0	0	0	853	0.580096	0.620588	0.611464	0.572859	0.527882	0.618939	0.591055	0.58103	0.629126	0.527411	0.760959	0.576754	0.442793	0.569122	0.542188	0.340527	0.198112	0.189975	0.528819	0.406035	0.562249	0.565315	0.490682	0.414835	0.429215	0.470809
chr19_36790931_36791385	chr19	36790931	36791385	ZNF850	0	1	0	0	0	0	0	454	0.556648	0.712584	0.83413	0.714583	0.882385	0.718864	0.781568	0.677398	0.675427	0.744128	0.808267	0.847553	0.885913	0.865586	0.902941	0.424757	0.283708	0.413115	0.323909	0.742999	0.670084	0.756606	0.744334	0.59861	0.613399	0.483481
chr19_37718276_37718764	chr19	37718276	37718764	AC093227.2,ZNF607	0	1	0	2	0	1	0	488	0.805861	0.869952	0.850117	0.850366	0.85979	0.831563	0.868803	0.860701	0.734188	0.924903	0.829853	0.860806	0.781868	0.687472	0.769383	0.331807	0.488037	0.457002	0.765728	0.528358	0.7813	0.696709	0.694703	0.665361	0.760395	0.751013
chr19_37932141_37932407	chr19	37932141	37932407	SIPA1L3	0	0	0	1	0	1	0	266	0.160718	0.320592	0.316354	0.357407	0.354233	0.305556	0.283466	0.118342	0.324074	0.365432	0.11336	0.178086	0.0661376	0.219485	0.260317	0.0234568	0.015083	0.00854701	0.118853	0.111392	0.0954586	0.0758057	0.25	0.141302	0.0648148	0.0468186
chr19_38036892_38037420	chr19	38036892	38037420	SIPA1L3	0	0	0	1	0	0	0	528	0.76521	0.826129	0.773341	0.769078	0.794872	0.738889	0.872321	0.685165	0.733761	0.844841	0.840171	0.718519	0.595421	0.781113	0.808201	0.292277	0.396678	0.321429	0.667431	0.494604	0.641535	0.715501	0.611177	0.564558	0.684956	0.670914
chr19_38251189_38251695	chr19	38251189	38251695	PPP1R14A,SPINT2	0	0	0	2	0	1	0	506	0.789206	0.820238	0.879613	0.841026	0.969697	0.916667	0.630952	0.806696	0.856548	0.758333	0.744048	0.85	0.768849	0.768807	0.638889	0.498661	0.359772	0.495461	0.808333	0.625521	0.661756	0.453651	0.546746	0.639236	0.68683	0.478752
chr19_38303810_38305455	chr19	38303810	38305455	AC011479.1,C19orf33,YIF1B	0	0	0	3	0	1	2	1645	0.731037	0.693162	0.743556	0.749706	0.791582	0.793306	0.721534	0.709302	0.741628	0.75013	0.744383	0.802198	0.646984	0.709496	0.726079	0.421448	0.380624	0.476544	0.709809	0.654282	0.720453	0.72396	0.663224	0.656383	0.685427	0.685504
chr19_38385924_38386895	chr19	38385924	38386895	GGN	1	0	0	1	0	2	0	971	0.41694	0.294088	0.373366	0.367122	0.574824	0.370568	0.528005	0.327854	0.442023	0.487054	0.335988	0.418416	0.404141	0.319926	0.601215	0.0701025	0.0463524	0.0997539	0.281782	0.160499	0.207366	0.175738	0.216564	0.225488	0.323276	0.244189
chr19_38418352_38418595	chr19	38418352	38418595	RASGRP4	1	0	0	1	0	1	0	243	0.755974	0.805159	0.751481	0.796667	0.726323	0.853333	0.796032	0.79455	0.773651	0.827063	0.860476	0.895556	0.779781	0.812036	0.728889	0.306669	0.343254	0.445929	0.698148	0.599062	0.654916	0.705741	0.669233	0.640808	0.662975	0.665731
chr19_38974729_38975330	chr19	38974729	38975330	FBXO17	1	1	0	1	0	1	0	601	0.689594	0.692268	0.685704	0.669635	0.771986	0.614447	0.626491	0.647131	0.722678	0.65121	0.698988	0.676955	0.693941	0.645531	0.663874	0.282454	0.256667	0.406805	0.553762	0.495316	0.600664	0.537678	0.509259	0.513993	0.540917	0.552609
chr19_39126673_39126909	chr19	39126673	39126909	PAK4	0	1	0	1	0	1	0	236	0.901923	0.84924	0.816667	0.818603	0.940741	0.810746	0.85	0.785295	0.869312	0.875561	0.904555	0.783333	0.818389	0.846176	0.814153	0.54322	0.469974	0.534291	0.804529	0.734046	0.828114	0.741442	0.765079	0.737757	0.686508	0.753144
chr19_39248098_39248648	chr19	39248098	39248648	IFNL3	1	0	0	0	0	0	0	550	0.702915	0.744218	0.541303	0.67234	0.712222	0.501948	0.793829	0.739211	0.663309	0.681791	0.769164	0.643828	0.67045	0.670592	0.685135	0.375622	0.339275	0.4687	0.623607	0.436314	0.5051	0.74647	0.584846	0.483001	0.558009	0.648673
chr19_39914857_39915864	chr19	39914857	39915864	FCGBP	1	1	0	1	0	0	0	1007	0.664251	0.55742	0.757412	0.801906	0.750884	0.890926	0.696423	0.555947	0.700278	0.784449	0.631031	0.7025	0.7242	0.634043	0.588639	0.486867	0.308903	0.402011	0.630907	0.611658	0.652672	0.632079	0.668634	0.604417	0.581917	0.538966
chr19_4015437_4016131	chr19	4015437	4016131	PIAS4	0	0	0	1	0	0	0	694	0.740937	0.711604	0.80034	0.756111	0.859821	0.734896	0.770696	0.727151	0.759127	0.768266	0.646795	0.681373	0.829278	0.603823	0.595793	0.387624	0.216141	0.247876	0.597805	0.451066	0.666964	0.538916	0.595916	0.621612	0.586533	0.610457
chr19_4019547_4020107	chr19	4019547	4020107	PIAS4	0	0	0	1	0	0	0	560	0.633664	0.782734	0.748787	0.781647	0.83635	0.699223	0.751389	0.748115	0.811905	0.797867	0.613221	0.624436	0.616263	0.738246	0.538462	0.396584	0.399271	0.272148	0.666901	0.410103	0.540228	0.489345	0.627722	0.65363	0.603208	0.688554
chr19_40231461_40232237	chr19	40231461	40232237	AKT2	0	0	0	1	0	0	0	776	0.918056	0.89798	0.898268	0.883929	0.913194	0.888889	0.922018	0.863636	0.931818	0.969697	0.821667	0.952561	0.843074	0.943386	0.875	0.414087	0.600794	0.540509	0.977778	0.856878	0.798202	0.804545	0.706548	0.838445	0.872222	0.879927
chr19_40607332_40607478	chr19	40607332	40607478	LTBP4	0	1	0	1	0	0	0	146	0.521429	0.777904	0.694841	0.708333	0.826299	0.679067	0.749048	0.715079	0.770007	0.555556	0.837302	0.636111	0.774916	0.540789	0.707937	0.147622	0.227183	0.242857	0.817626	0.515166	0.462798	0.77369	0.613636	0.322222	0.588062	0.688024
chr19_4064044_4064150	chr19	4064044	4064150	ZBTB7A	1	1	0	1	0	1	0	106	0.59375	0.675926	0.628086	0.67672	0.564021	0.638889	0.595018	0.712346	0.851852	0.796032	0.754233	0.617857	0.635494	0.700574	0.511111	0.0421076	0.0972222	0.122222	0.654441	0.388729	0.536364	0.391799	0.334392	0.441524	0.569004	0.355423
chr19_41265794_41266201	chr19	41265794	41266201	HNRNPUL1	0	1	0	1	0	1	0	407	0.552893	0.465848	0.476488	0.658482	0.552083	0.438616	0.407118	0.515079	0.32619	0.48883	0.590625	0.567517	0.54229	0.463871	0.595556	0.112543	0.1815	0.123312	0.417966	0.294249	0.489631	0.566667	0.426984	0.485295	0.428105	0.314598
chr19_41921668_41923058	chr19	41921668	41923058	AC010616.1,ARHGEF1	0	0	0	2	0	1	0	1390	0.420418	0.549928	0.390701	0.32931	0.528979	0.511156	0.478042	0.319258	0.574193	0.419767	0.486724	0.392857	0.302488	0.371545	0.351515	0.101014	0.101609	0.138702	0.273909	0.278946	0.317434	0.300632	0.284053	0.203924	0.228076	0.24309
chr19_41925866_41927282	chr19	41925866	41927282	AC010616.1,ARHGEF1	0	1	0	2	0	0	0	1416	0.520928	0.653896	0.686797	0.57967	0.773695	0.673236	0.77822	0.610667	0.659048	0.646018	0.767143	0.659008	0.517236	0.488506	0.740218	0.224568	0.304037	0.251685	0.555248	0.350576	0.606331	0.558631	0.430706	0.441356	0.345297	0.407425
chr19_42258693_42258890	chr19	42258693	42258890	ERF	0	0	1	0	0	0	0	197	1	0.947475	0.903439	0.859788	0.885185	0.902381	0.962963	0.944444	0.833333	0.905423	0.888889	0.835185	0.820106	0.808374	0.851852	0.435229	0.381396	0.466534	0.609392	0.892593	0.745811	0.732804	0.731481	0.714754	0.698942	0.736508
chr19_42306714_42307213	chr19	42306714	42307213	PRR19	1	2	0	1	0	0	1	499	0.931278	0.921528	0.940292	0.863492	0.890829	0.938095	0.851056	0.88244	0.828912	0.928261	0.875309	0.721737	0.841667	0.875803	0.91843	0.725822	0.621469	0.603753	0.844855	0.799199	0.826644	0.917857	0.886401	0.612528	0.815944	0.895689
chr19_43407844_43408338	chr19	43407844	43408338	TEX101	1	1	0	1	1	0	0	494	0.954033	0.749567	0.774963	0.682639	0.925	0.756583	0.88932	0.930792	0.848544	0.936173	0.876984	0.919872	0.980204	0.901948	0.830808	0.57746	0.51455	0.491626	0.683051	0.878062	0.628977	0.752525	0.632715	0.717028	0.704097	0.577797
chr19_43465422_43465817	chr19	43465422	43465817	LYPD3	0	1	0	1	0	1	1	395	0.558333	0.460179	0.583036	0.559649	0.433571	0.555128	0.476548	0.560119	0.341071	0.496667	0.398958	0.543333	0.551133	0.496977	0.60869	0.18631	0.245678	0.21373	0.518881	0.211071	0.284444	0.513492	0.403157	0.460741	0.338659	0.354689
chr19_43534373_43534740	chr19	43534373	43534740	ZNF575	0	1	0	1	0	1	0	367	0.542778	0.833333	0.672381	0.623302	0.741111	0.626944	0.712376	0.651481	0.555556	0.667778	0.773704	0.594444	0.792063	0.578439	0.643266	0.335321	0.148932	0.19145	0.465741	0.231209	0.597037	0.40873	0.274127	0.35431	0.242063	0.362378
chr19_43535147_43535844	chr19	43535147	43535844	ZNF575	1	1	0	1	0	0	0	697	0.850099	0.869643	0.809441	0.747945	0.92619	0.919444	0.88642	0.751093	0.766239	0.720053	0.760119	0.693148	0.794019	0.745038	0.757381	0.351209	0.274841	0.374196	0.565781	0.578626	0.697998	0.686101	0.602726	0.480428	0.625382	0.730957
chr19_43623863_43624258	chr19	43623863	43624258	CADM4	0	0	1	1	0	0	0	395	0.648707	0.843182	0.900157	0.609166	0.927381	0.719064	0.815528	0.808795	0.916501	0.710145	0.774459	0.812008	0.90542	0.906837	0.818831	0.437267	0.424779	0.572121	0.843222	0.661448	0.81995	0.849686	0.736634	0.590361	0.908492	0.700068
chr19_43667596_43668067	chr19	43667596	43668067	PLAUR	0	1	0	1	0	1	1	471	0.696359	0.728755	0.844872	0.703655	0.794203	0.690476	0.621727	0.628786	0.755964	0.74243	0.717749	0.68315	0.726129	0.746829	0.728846	0.256454	0.275628	0.298871	0.687215	0.38359	0.536566	0.462333	0.529101	0.587958	0.546429	0.602432
chr19_43799230_43799369	chr19	43799230	43799369	LYPD5	0	1	0	1	0	1	0	139	0.868182	0.812121	0.766667	0.843074	0.866667	0.761833	0.757576	0.593795	0.833333	0.805736	0.811039	0.6	0.721667	0.744444	0.607251	0.40404	0.474459	0.435557	0.643939	0.536616	0.39329	0.666667	0.677381	0.8	0.703398	0.578814
chr19_44757192_44757359	chr19	44757192	44757359	BCL3	1	0	0	1	0	1	0	167	0.928114	0.810606	0.945971	0.902381	0.955769	0.953022	1	0.954823	0.950549	0.989011	0.919134	1	0.984615	0.961289	0.937729	0.515651	0.553389	0.579212	0.980769	0.923406	0.88022	0.958974	0.955128	0.965201	0.938278	0.933693
chr19_45091095_45091413	chr19	45091095	45091413	GEMIN7,MARK4,PPP1R37	1	1	0	3	0	1	0	318	0.787861	0.789648	0.591201	0.587733	0.87029	0.675831	0.765699	0.649115	0.795431	0.793116	0.815528	0.813768	0.74506	0.55199	0.739648	0.0835318	0.145003	0.256901	0.563647	0.534134	0.741356	0.841242	0.563665	0.684758	0.890235	0.708393
chr19_45103234_45104183	chr19	45103234	45104183	MARK4,PPP1R37	0	0	0	2	0	1	0	949	0.482143	0.58226	0.51734	0.58863	0.553719	0.570873	0.712991	0.420235	0.438382	0.468661	0.729514	0.557143	0.634585	0.416938	0.501075	0.232076	0.210804	0.097381	0.277207	0.297311	0.445243	0.220378	0.390433	0.370582	0.43359	0.461011
chr19_45161734_45162229	chr19	45161734	45162229	MARK4	0	0	0	1	0	0	0	495	0.758277	0.796296	0.752262	0.675113	0.716696	0.544444	0.465	0.559297	0.815306	0.707381	0.708333	0.665686	0.710317	0.642742	0.642157	0.305057	0.194716	0.334583	0.49093	0.321362	0.505385	0.4175	0.57199	0.355102	0.426667	0.385718
chr19_45528375_45529065	chr19	45528375	45529065	OPA3	1	1	0	1	0	0	0	690	0.564534	0.511259	0.663919	0.616476	0.660921	0.600794	0.593197	0.484921	0.610913	0.601206	0.608455	0.550758	0.600587	0.508552	0.539061	0.154425	0.221413	0.279138	0.52911	0.38024	0.502201	0.508242	0.428951	0.53808	0.443124	0.429276
chr19_4556047_4556978	chr19	4556047	4556978	SEMA6B	1	1	0	1	0	1	0	931	0.711203	0.853231	0.842565	0.756515	0.897304	0.830511	0.839531	0.753439	0.775526	0.82295	0.743576	0.708718	0.806044	0.717704	0.752917	0.531008	0.421001	0.42248	0.792668	0.764018	0.753509	0.684583	0.753091	0.742873	0.729157	0.790773
chr19_45733263_45733579	chr19	45733263	45733579	BHMG1	1	0	0	1	0	0	0	316	0.965686	0.962472	0.970884	0.960714	0.95202	0.905612	0.95449	0.969774	0.974014	0.961136	0.973968	0.938095	0.954853	0.930101	0.970363	0.744819	0.790363	0.716617	0.903503	0.942492	0.934024	0.916712	0.891481	0.850329	0.913419	0.948078
chr19_45763924_45764133	chr19	45763924	45764133	BHMG1	0	0	1	1	0	0	0	209	0.695862	0.767857	0.731774	0.809184	0.616837	0.671212	0.646667	0.761196	0.621795	0.793651	0.735897	0.934524	0.643452	0.834377	0.613095	0.253231	0.304113	0.227976	0.518651	0.431122	0.566964	0.464541	0.665385	0.622013	0.502891	0.495112
chr19_45764946_45765778	chr19	45764946	45765778	SIX5	0	1	0	1	0	0	0	832	0.727905	0.737179	0.725	0.824946	0.712422	0.743849	0.759259	0.865714	0.735595	0.698123	0.722569	0.811111	0.833516	0.837723	0.767361	0.290522	0.423458	0.442222	0.674173	0.554037	0.544306	0.683333	0.722073	0.591182	0.65873	0.641799
chr19_46654434_46655279	chr19	46654434	46655279	DACT3	0	0	0	1	0	0	1	845	0.552679	0.624563	0.605477	0.812917	0.477324	0.642982	0.574687	0.659274	0.662887	0.562659	0.673323	0.531726	0.54675	0.508259	0.602083	0.126034	0.164492	0.224645	0.536548	0.354153	0.506984	0.466723	0.584682	0.43693	0.431878	0.395513
chr19_46722416_46722627	chr19	46722416	46722627	STRN4	0	0	0	1	0	0	0	211	0.5	0.625794	0.696429	0.646939	0.706633	0.72619	0.75034	0.522598	0.713095	0.729195	0.809524	0.696429	0.532663	0.578125	0.670493	0.157738	0.299108	0.202183	0.391497	0.458759	0.444813	0.425641	0.565873	0.425765	0.570437	0.543791
chr19_46722810_46723581	chr19	46722810	46723581	STRN4	0	0	0	1	0	0	1	771	0.295206	0.532889	0.520063	0.353294	0.584458	0.479067	0.482063	0.339195	0.31	0.491117	0.457905	0.383284	0.475143	0.287573	0.36819	0.144667	0.103128	0.133206	0.290566	0.195756	0.305683	0.235995	0.248095	0.250938	0.238885	0.296358
chr19_46756482_46757384	chr19	46756482	46757384	FKRP	1	1	0	1	0	0	0	902	0.729799	0.715478	0.808907	0.62949	0.810524	0.677526	0.735404	0.616418	0.70299	0.750035	0.700397	0.7076	0.761221	0.635863	0.78755	0.30898	0.213574	0.391359	0.666566	0.554103	0.577083	0.598271	0.6891	0.664235	0.583419	0.645029
chr19_47598306_47599885	chr19	47598306	47599885	BICRA	0	1	0	0	0	0	0	1579	0.509724	0.450998	0.598016	0.528544	0.569449	0.523788	0.572047	0.444792	0.528542	0.525257	0.569594	0.58635	0.627092	0.503375	0.573186	0.28704	0.265478	0.329827	0.377793	0.351088	0.466888	0.372991	0.364692	0.370322	0.399717	0.391062
chr19_47765564_47766204	chr19	47765564	47766204	NOP53	0	0	0	0	0	0	0	640	0.540272	0.498214	0.423184	0.34	0.509637	0.482222	0.437177	0.449021	0.542222	0.580102	0.503543	0.68024	0.521645	0.504227	0.614603	0.132116	0.0402494	0.234694	0.256746	0.268721	0.27755	0.440202	0.305712	0.429861	0.424365	0.369033
chr19_478447_479161	chr19	478447	479161	ODF3L2	0	0	0	0	0	0	0	714	0.719056	0.722758	0.712016	0.786111	0.804279	0.472637	0.810164	0.527831	0.768168	0.696797	0.829859	0.714017	0.706735	0.785206	0.760417	0.452886	0.37066	0.492035	0.67078	0.622005	0.658388	0.716034	0.781337	0.626672	0.556142	0.65762
chr19_47860817_47860922	chr19	47860817	47860922	SULT2A1	1	1	0	0	0	0	0	105	0.62037	0.623611	0.636111	0.666667	0.443056	0.626323	0.841634	0.535317	0.581944	0.764583	0.7	0.609722	0.698611	0.572255	0.632077	0.226371	0.210317	0.235714	0.616667	0.351786	0.541171	0.7	0.466667	0.479122	0.531818	0.447872
chr19_48320430_48321153	chr19	48320430	48321153	CCDC114	0	1	0	1	0	1	0	723	0.704134	0.583476	0.656989	0.551833	0.719777	0.603532	0.740463	0.590963	0.71147	0.717153	0.621071	0.686905	0.657174	0.608008	0.599206	0.197599	0.141836	0.193304	0.543228	0.493801	0.452657	0.418817	0.330086	0.39687	0.405417	0.459556
chr19_48480191_48480327	chr19	48480191	48480327	CYTH2	1	1	0	1	0	1	0	136	0.572751	0.587037	0.636925	0.437346	0.507407	0.691402	0.425529	0.478836	0.544793	0.501872	0.537037	0.357143	0.443659	0.514494	0.477778	0.115476	0.118826	0.0570146	0.181481	0.206349	0.3709	0.451852	0.196296	0.385005	0.316049	0.351062
chr19_48629674_48630683	chr19	48629674	48630683	DBP,SPHK2	1	0	0	2	0	0	0	1009	0.792478	0.781548	0.899513	0.712415	0.81281	0.764835	0.785991	0.719513	0.741516	0.856944	0.832828	0.786381	0.772072	0.682645	0.76101	0.128773	0.160114	0.157399	0.638427	0.549549	0.763318	0.738211	0.627604	0.694929	0.665015	0.670246
chr19_48716731_48717063	chr19	48716731	48717063	MAMSTR	0	0	1	1	0	1	3	332	0.777778	0.770503	0.730754	0.691877	0.644841	0.857143	0.680556	0.705511	0.706481	0.746296	0.772549	0.809524	0.599603	0.56649	0.533267	0.179894	0.0972222	0.10105	0.57672	0.266468	0.220588	0.408824	0.39537	0.460109	0.46708	0.568057
chr19_48728756_48729604	chr19	48728756	48729604	RASIP1	1	2	0	1	0	0	0	848	0.941557	0.95124	0.956418	0.924819	0.950071	0.919369	0.896388	0.953074	0.935173	0.934598	0.954424	0.93006	0.949071	0.937172	0.919968	0.166912	0.187827	0.338696	0.848829	0.909406	0.915721	0.939645	0.912017	0.873542	0.924859	0.929253
chr19_48745604_48746796	chr19	48745604	48746796	IZUMO1	0	0	1	1	0	1	0	1192	0.545545	0.605363	0.650802	0.526614	0.578783	0.543924	0.501308	0.592167	0.459659	0.473445	0.564123	0.453821	0.606927	0.510422	0.580824	0.230074	0.27485	0.342147	0.445986	0.33818	0.45027	0.413765	0.447778	0.424218	0.47298	0.375723
chr19_489835_490005	chr19	489835	490005	MADCAM1	1	0	0	1	0	1	0	170	0.704762	0.755565	0.843016	0.824206	0.835	0.875556	0.720926	0.734127	0.679286	0.712698	0.865385	0.658333	0.660476	0.667525	0.580556	0.307328	0.277302	0.319709	0.627963	0.327591	0.673095	0.639788	0.618307	0.66119	0.303288	0.520872
chr19_49210150_49211213	chr19	49210150	49211213	TRPM4	1	2	0	1	0	1	1	1063	0.459673	0.495988	0.53248	0.495082	0.490996	0.591995	0.673214	0.441277	0.351094	0.51368	0.416777	0.696844	0.490064	0.581899	0.541416	0.164791	0.108313	0.128373	0.40463	0.379009	0.304302	0.479457	0.392813	0.315065	0.538746	0.328429
chr19_49688074_49689799	chr19	49688074	49689799	ADM5,PRMT1	3	2	0	2	0	1	1	1725	0.745789	0.756618	0.716299	0.691422	0.769212	0.798701	0.776147	0.684489	0.722078	0.811075	0.834932	0.697661	0.69885	0.692138	0.752038	0.355458	0.349586	0.357505	0.637911	0.499674	0.707522	0.687826	0.622826	0.572833	0.675052	0.64002
chr19_49891001_49891299	chr19	49891001	49891299	IL4I1	0	1	0	1	0	0	0	298	0.86881	0.704259	0.812698	0.792857	0.893333	0.826852	0.819444	0.74381	0.754286	0.737143	0.855556	0.802778	0.808704	0.773439	0.75	0.272222	0.296612	0.395046	0.580313	0.532896	0.769697	0.669735	0.566667	0.577302	0.777547	0.630745
chr19_5031360_5031605	chr19	5031360	5031605	KDM4B	0	1	0	1	0	0	0	245	0.834188	0.893939	0.788462	0.866667	0.818315	0.810165	0.889957	0.844628	0.882051	0.896062	0.764103	0.845455	0.871429	0.801221	0.826667	0.489974	0.486325	0.567703	0.864835	0.6587	0.848485	0.777656	0.734885	0.741858	0.720088	0.826154
chr19_5078381_5078579	chr19	5078381	5078579	KDM4B	0	1	0	1	0	0	0	198	0.888312	0.969697	0.86075	0.855785	0.752814	0.951299	0.853788	0.851495	0.924903	0.867965	0.835491	0.818636	0.786109	0.790772	0.75158	0.527916	0.430028	0.564935	0.771304	0.744708	0.83475	0.659389	0.771501	0.804105	0.865008	0.754582
chr19_5083584_5083923	chr19	5083584	5083923	KDM4B	0	0	0	1	0	0	0	339	0.812698	0.930736	0.949134	0.909091	0.914463	0.954545	0.942208	0.896104	0.85368	0.965548	0.981818	0.805	0.965909	0.717532	1	0.33456	0.349542	0.510065	0.849026	0.70267	0.856494	0.795671	0.759019	0.824278	0.787734	0.838409
chr19_5128245_5129055	chr19	5128245	5129055	KDM4B	0	0	0	1	0	0	0	810	0.731597	0.682029	0.764011	0.660338	0.800122	0.654487	0.823077	0.696921	0.864199	0.856612	0.809571	0.736275	0.64828	0.731139	0.66619	0.316769	0.271693	0.28912	0.685624	0.429995	0.576356	0.505519	0.453865	0.513614	0.287879	0.49208
chr19_51294784_51295955	chr19	51294784	51295955	IGLON5	0	0	0	0	0	0	0	1171	0.793216	0.806836	0.891205	0.792704	0.729877	0.819803	0.829865	0.806298	0.794577	0.829762	0.817081	0.774343	0.800215	0.79885	0.851105	0.542803	0.510312	0.491343	0.739939	0.643717	0.735741	0.745945	0.70498	0.687025	0.660184	0.703448
chr19_51903733_51904112	chr19	51903733	51904112	ZNF649	0	0	0	1	0	1	0	379	0.580419	0.642058	0.605381	0.456217	0.537453	0.558201	0.436343	0.551119	0.56466	0.573861	0.559611	0.581506	0.601332	0.596482	0.562434	0.257382	0.245559	0.226497	0.389758	0.293765	0.35871	0.378451	0.322467	0.392716	0.381491	0.475595
chr19_51906102_51906865	chr19	51906102	51906865	ZNF649	0	0	0	0	0	1	0	763	0.471431	0.729189	0.501713	0.549447	0.551291	0.421404	0.567792	0.549731	0.525316	0.557163	0.510357	0.597976	0.657616	0.548948	0.681488	0.171178	0.187383	0.291191	0.415182	0.351242	0.508332	0.514674	0.410777	0.475253	0.389187	0.44318
chr19_52492032_52492896	chr19	52492032	52492896	ZNF578	1	1	0	1	0	1	1	864	0.485547	0.462235	0.532206	0.435746	0.421654	0.336219	0.451284	0.473042	0.448545	0.403325	0.58966	0.361941	0.58288	0.528518	0.513537	0.175852	0.251083	0.227069	0.558417	0.384332	0.4127	0.457091	0.527608	0.426404	0.371639	0.341797
chr19_52584712_52585163	chr19	52584712	52585163	ZNF701	1	1	0	1	0	1	0	451	0.92	0.915357	0.871637	0.851754	0.949123	0.9125	0.92	0.893968	0.957143	0.894737	0.866204	1	0.910078	0.931187	0.941885	0.504464	0.554455	0.609244	0.906288	0.715635	0.914289	0.925926	0.769167	0.90137	0.872083	0.890714
chr19_52946091_52946961	chr19	52946091	52946961	AC010487.3,ZNF816-ZNF321P	0	0	1	2	0	1	0	870	0.590272	0.656809	0.556192	0.65631	0.641567	0.575269	0.614846	0.625794	0.669697	0.58862	0.754516	0.444444	0.48277	0.603063	0.788683	0.274359	0.153021	0.152574	0.346159	0.318082	0.426159	0.576265	0.465829	0.543242	0.418296	0.380999
chr19_53839023_53839336	chr19	53839023	53839336	NLRP12	0	0	0	0	0	0	0	313	0.622271	0.547222	0.488713	0.411376	0.389021	0.628571	0.614991	0.462963	0.480661	0.401411	0.509259	0.597619	0.533784	0.368386	0.453704	0.148427	0.0936508	0.094709	0.472655	0.262875	0.277357	0.407937	0.213985	0.370478	0.258333	0.253389
chr19_53866742_53867247	chr19	53866742	53867247	MYADM	0	1	0	1	0	1	0	505	0.771895	0.660157	0.714616	0.558333	0.701168	0.627381	0.625198	0.499132	0.726213	0.62381	0.656878	0.833333	0.612676	0.604085	0.629299	0.30981	0.20291	0.375198	0.515939	0.439576	0.583789	0.518364	0.533313	0.415308	0.611151	0.48478
chr19_53980750_53981885	chr19	53980750	53981885	CACNG8	0	1	0	1	0	1	0	1135	0.646609	0.684095	0.777333	0.887681	0.829333	0.772685	0.841667	0.778672	0.789312	0.749602	0.752476	0.886842	0.795444	0.762926	0.836111	0.446747	0.473843	0.447602	0.668159	0.685521	0.582251	0.730331	0.755804	0.661328	0.72076	0.7212
chr19_55488642_55489908	chr19	55488642	55489908	SSC5D	1	2	0	1	0	1	0	1266	0.585205	0.735282	0.806907	0.849969	0.834367	0.673684	0.720652	0.636952	0.70162	0.848941	0.83489	0.756667	0.701561	0.647902	0.783712	0.294197	0.314618	0.437847	0.56326	0.619278	0.616667	0.737281	0.513439	0.493197	0.429783	0.443599
chr19_55549503_55550382	chr19	55549503	55550382	SBK3	1	2	0	0	0	1	0	879	0.786736	0.759136	0.765547	0.858488	0.748833	0.712325	0.747795	0.871473	0.792857	0.641174	0.771008	0.861064	0.797397	0.760615	0.857692	0.163426	0.184646	0.283036	0.613819	0.400123	0.381818	0.634653	0.719334	0.420649	0.674862	0.701826
chr19_5586169_5586976	chr19	5586169	5586976	SAFB2	0	1	0	0	0	0	0	807	0.566342	0.549663	0.627985	0.472575	0.507615	0.520022	0.684627	0.554781	0.641905	0.549139	0.646681	0.524638	0.518251	0.526787	0.577174	0.324417	0.128211	0.259129	0.460633	0.278648	0.428015	0.441046	0.391302	0.330396	0.350191	0.374671
chr19_56102153_56103598	chr19	56102153	56103598	ZNF787	0	1	0	1	0	0	1	1445	0.613731	0.720122	0.73375	0.653856	0.800424	0.780831	0.714306	0.559781	0.696731	0.732065	0.75754	0.651681	0.531705	0.513327	0.587941	0.294055	0.273037	0.263077	0.517858	0.415113	0.487295	0.527323	0.439609	0.497427	0.570768	0.526483
chr19_56105853_56106639	chr19	56105853	56106639	ZNF787	0	1	1	1	0	0	0	786	0.875458	0.917237	0.95994	0.799714	0.891893	0.890354	0.890659	0.857683	0.90447	0.943496	0.854972	0.865093	0.816826	0.875828	0.847879	0.529141	0.567304	0.654713	0.809936	0.798975	0.799064	0.711905	0.7367	0.807997	0.901137	0.844664
chr19_56112989_56113650	chr19	56112989	56113650	ZNF787	0	0	0	1	0	0	0	661	0.302419	0.332459	0.382354	0.315873	0.329185	0.279339	0.417404	0.21509	0.389909	0.363237	0.403439	0.383333	0.417679	0.341375	0.331294	0.120287	0.122599	0.192108	0.168548	0.213009	0.167211	0.247063	0.26709	0.191824	0.275813	0.242286
chr19_574950_575446	chr19	574950	575446	BSG	0	1	1	1	0	1	2	496	0.822807	0.665789	0.776669	0.757957	0.72076	0.690351	0.685902	0.815915	0.508204	0.774854	0.731667	0.888596	0.776389	0.781769	0.814815	0.129024	0.161982	0.143275	0.780138	0.568258	0.773196	0.60831	0.575	0.780045	0.810211	0.693324
chr19_57804193_57804975	chr19	57804193	57804975	ZNF552,ZNF586	0	0	0	2	0	0	0	782	0.824692	0.8887	0.856548	0.759917	0.945455	0.937879	0.863564	0.768792	0.888454	0.900631	0.825449	0.732522	0.746789	0.811807	0.734199	0.536355	0.390347	0.466859	0.741838	0.694402	0.772527	0.727381	0.744336	0.671176	0.748205	0.736079
chr19_58203884_58204767	chr19	58203884	58204767	ZNF274	1	1	0	1	0	0	0	883	0.463146	0.51196	0.409975	0.52987	0.660792	0.511555	0.516907	0.46932	0.604494	0.616675	0.560173	0.406528	0.558732	0.506107	0.689212	0.216609	0.221432	0.303009	0.501515	0.350837	0.50643	0.476969	0.480962	0.483964	0.534717	0.441497
chr19_58310829_58311202	chr19	58310829	58311202	AC020915.1,AC020915.5,ERVK3-1	0	0	0	3	0	0	0	373	0.937654	0.953263	0.949074	0.966667	0.937037	0.939683	1	0.884103	0.958333	0.961905	0.94375	0.9375	0.728307	0.89914	1	0.508253	0.624832	0.539971	0.907407	0.467961	0.838889	0.91366	0.878656	0.797643	0.85269	0.938209
chr19_5893638_5894900	chr19	5893638	5894900	AC024592.3,NDUFA11	0	1	1	2	0	0	0	1262	0.848635	0.869736	0.906755	0.742134	0.884952	0.891424	0.887126	0.7821	0.872295	0.858055	0.867151	0.694471	0.76874	0.66638	0.691108	0.451134	0.423642	0.351932	0.816925	0.611026	0.678385	0.767831	0.621805	0.659794	0.692265	0.649461
chr19_5993115_5993545	chr19	5993115	5993545	RFX2	0	1	0	1	0	0	0	430	0.731285	0.907256	0.812879	0.902494	0.847328	0.939791	0.892393	0.782908	0.867923	0.901587	0.833463	0.837897	0.899632	0.88492	0.814286	0.344723	0.540391	0.45924	0.67225	0.665462	0.681452	0.790306	0.823142	0.75972	0.884516	0.807788
chr19_616356_616615	chr19	616356	616615	HCN2	1	0	0	1	0	1	0	259	0.306667	0.352252	0.314516	0.374324	0.529279	0.548611	0.372973	0.385119	0.518519	0.42973	0.377477	0.511574	0.539815	0.531542	0.412162	0.143325	0.0705598	0.181532	0.331828	0.264372	0.258559	0.220588	0.383069	0.332381	0.402156	0.258033
chr19_6734117_6734595	chr19	6734117	6734595	GPR108	0	0	1	1	0	0	0	478	0.941964	0.905556	0.803704	0.854321	0.960494	0.837879	0.926587	0.942593	0.695635	0.95172	0.858973	0.790625	0.790691	0.847109	0.947222	0.712809	0.569489	0.520503	0.936508	0.596306	0.921569	0.730556	0.896561	0.590313	0.908642	0.715391
chr19_6752625_6753071	chr19	6752625	6753071	SH2D3A	1	0	0	1	0	0	0	446	0.792262	0.934783	0.885931	0.758571	0.882738	0.848958	0.868132	0.845402	0.916667	0.873913	0.889541	0.842517	0.782609	0.738424	0.923188	0.248374	0.275092	0.258192	0.599261	0.701235	0.703544	0.85	0.772619	0.570756	0.515	0.663481
chr19_8307547_8307843	chr19	8307547	8307843	CD320	1	1	0	1	0	1	0	296	0.636835	0.666934	0.61738	0.530897	0.718984	0.567647	0.589706	0.656541	0.623661	0.749718	0.637179	0.630709	0.679412	0.602927	0.705882	0.21662	0.0854384	0.186648	0.54406	0.423459	0.609314	0.578922	0.476701	0.499588	0.565686	0.552711
chr19_8333215_8333856	chr19	8333215	8333856	KANK3	1	0	0	1	0	0	0	641	0.215646	0.179734	0.251395	0.271131	0.393284	0.361952	0.282269	0.22277	0.326581	0.438677	0.389316	0.27746	0.206492	0.29053	0.302778	0.0932812	0.0869048	0.0598755	0.188819	0.177004	0.220064	0.192982	0.354241	0.170574	0.353289	0.202203
chr19_8334044_8334460	chr19	8334044	8334460	KANK3	1	0	0	1	0	0	1	416	0.21374	0.352381	0.257639	0.321214	0.406498	0.398495	0.365763	0.283135	0.337885	0.274223	0.354762	0.368056	0.306994	0.396486	0.215152	0.110493	0.0696599	0.166386	0.272412	0.260389	0.362648	0.348039	0.30882	0.176372	0.23498	0.254722
chr19_8499022_8499280	chr19	8499022	8499280	PRAM1	1	0	0	1	0	0	0	258	0.841176	0.904132	0.905055	0.907049	0.846667	0.887908	0.975257	0.810058	0.982843	0.958824	0.964286	0.921875	0.791013	0.654348	0.862955	0.719304	0.687465	0.594071	0.865686	0.768729	0.65	0.665173	0.843407	0.680906	0.7344	0.782198
chr19_8683922_8684707	chr19	8683922	8684707	ACTL9	0	0	0	0	1	0	0	785	0.572734	0.752757	0.716667	0.698571	0.728697	0.734712	0.609167	0.71336	0.57375	0.708306	0.593693	0.653704	0.513794	0.690131	0.745556	0.177143	0.287147	0.22853	0.442982	0.384147	0.595113	0.592923	0.529449	0.628492	0.639921	0.638022
chr19_980149_980395	chr19	980149	980395	WDR18	0	0	1	0	0	0	0	246	0.801361	0.840816	0.845663	0.763986	0.887245	0.805754	0.925926	0.636565	0.582398	0.790986	0.66627	0.784524	0.807923	0.670138	0.834524	0.31233	0.295068	0.254422	0.645692	0.450888	0.73758	0.610544	0.520536	0.63477	0.710256	0.606528
chr2_10006529_10006844	chr2	10006529	10006844	GRHL1	0	0	1	0	0	0	0	315	0.36358	0.338742	0.313933	0.415278	0.594224	0.402469	0.364342	0.293107	0.379518	0.482892	0.386458	0.324074	0.23229	0.439453	0.304167	0.167669	0.128571	0.0694139	0.280964	0.377719	0.332628	0.335641	0.331944	0.300936	0.258289	0.186828
chr2_10304676_10305070	chr2	10304676	10305070	HPCAL1	0	1	0	1	0	1	0	394	0.696658	0.660412	0.788925	0.733163	0.806391	0.70873	0.736999	0.58792	0.657181	0.670181	0.791742	0.699887	0.646526	0.681548	0.679762	0.15677	0.105803	0.164581	0.743742	0.388205	0.473734	0.529487	0.255231	0.365882	0.487184	0.392937
chr2_105177421_105178278	chr2	105177421	105178278	GPR45	0	0	0	0	0	0	0	857	0.856542	0.8222	0.816508	0.786905	0.957804	0.693333	0.810714	0.867903	0.845313	0.819841	0.895862	0.876111	0.874603	0.771825	0.753095	0.591295	0.576717	0.505565	0.85303	0.722622	0.76223	0.864471	0.867037	0.732542	0.771195	0.782552
chr2_10922075_10922657	chr2	10922075	10922657	KCNF1	0	0	0	0	1	0	0	582	0.873951	0.728368	0.742878	0.708333	0.776004	0.873148	0.730197	0.699276	0.875992	0.606209	0.765221	0.720448	0.796272	0.742206	0.690625	0.380847	0.260854	0.348788	0.574393	0.393866	0.542336	0.620915	0.676106	0.580957	0.803175	0.765491
chr2_110687591_110688942	chr2	110687591	110688942	BUB1	0	0	0	0	0	0	0	1351	0.69449	0.84556	0.81695	0.804159	0.81494	0.678848	0.764853	0.775924	0.701515	0.84709	0.808075	0.720833	0.814815	0.765754	0.734373	0.394503	0.384039	0.423062	0.761184	0.669322	0.814454	0.675	0.64865	0.66101	0.719805	0.655276
chr2_113291193_113291694	chr2	113291193	113291694	PAX8	1	2	0	0	0	0	0	501	0.369444	0.409566	0.369153	0.361576	0.411398	0.209762	0.278573	0.220569	0.322278	0.29212	0.393886	0.427041	0.242924	0.261833	0.285185	0.0585321	0.0924904	0.068893	0.165546	0.152054	0.0802132	0.194872	0.105938	0.0944444	0.0930272	0.188265
chr2_11374377_11375123	chr2	11374377	11375123	ROCK2	0	0	0	0	0	0	0	746	0.817276	0.861847	0.721838	0.806231	0.819341	0.918078	0.824501	0.829738	0.793282	0.748763	0.8597	0.859736	0.80196	0.787358	0.865221	0.480945	0.639211	0.571307	0.826877	0.863226	0.757808	0.771644	0.786706	0.793692	0.758619	0.832273
chr2_11378090_11378684	chr2	11378090	11378684	ROCK2	0	0	0	0	0	0	0	594	0.770584	0.863059	0.756548	0.878698	0.834722	0.915774	0.886054	0.89536	0.776786	0.910232	0.835941	0.878205	0.761905	0.882542	0.774235	0.422513	0.424405	0.349204	0.772532	0.65655	0.788407	0.695455	0.639858	0.628206	0.760771	0.709479
chr2_120227328_120228188	chr2	120227328	120228188	TMEM185B	0	0	1	0	0	0	0	860	0.546367	0.572394	0.614359	0.596475	0.690476	0.664103	0.607213	0.787663	0.59564	0.657326	0.732056	0.5058	0.743297	0.606905	0.629841	0.171581	0.228889	0.272507	0.444787	0.390063	0.301115	0.593223	0.437169	0.431779	0.429335	0.462765
chr2_120239727_120240159	chr2	120239727	120240159	RALB	0	0	0	1	0	0	1	432	0.833248	0.882341	0.796429	0.853401	0.868197	0.839286	0.702123	0.842404	0.847959	0.923243	0.833844	0.659524	0.761536	0.739605	0.771212	0.331236	0.222024	0.246599	0.791667	0.444024	0.703146	0.792177	0.640188	0.586111	0.71216	0.588393
chr2_120313546_120314007	chr2	120313546	120314007	RALB	0	0	0	0	0	0	0	461	0.713643	0.808122	0.751814	0.779719	0.811525	0.657823	0.768311	0.62416	0.710915	0.757891	0.675661	0.761905	0.771429	0.630037	0.8125	0.426927	0.403519	0.323928	0.659883	0.478388	0.566601	0.719218	0.59061	0.546743	0.596429	0.550105
chr2_120373437_120374198	chr2	120373437	120374198	INHBB	0	0	0	0	0	0	0	761	0.770991	0.707143	0.625	0.745873	0.814135	0.655867	0.690391	0.766071	0.800273	0.713095	0.8	0.837179	0.756176	0.723271	0.8	0.425669	0.308582	0.381418	0.730032	0.492246	0.447922	0.637202	0.633333	0.56064	0.568386	0.64909
chr2_121901917_121902350	chr2	121901917	121902350	TSN	0	0	0	0	0	0	0	433	0.558538	0.891534	0.849868	0.69127	0.796866	0.846296	0.82037	0.631566	0.824603	0.694444	0.723986	0.653086	0.762897	0.824234	0.825926	0.300545	0.331879	0.434392	0.558353	0.716136	0.665432	0.505026	0.511476	0.383085	0.53124	0.560332
chr2_127024502_127025291	chr2	127024502	127025291	BIN1	1	2	0	0	0	1	0	789	0.726416	0.632757	0.613781	0.556074	0.578566	0.638172	0.556004	0.451156	0.506426	0.557008	0.591778	0.751536	0.582193	0.601903	0.455223	0.16691	0.128332	0.179314	0.501484	0.304197	0.401815	0.389159	0.42355	0.337827	0.434643	0.370192
chr2_127092757_127094094	chr2	127092757	127094094	BIN1	0	0	0	1	0	0	0	1337	0.352138	0.345944	0.443364	0.305848	0.407599	0.361492	0.429	0.26637	0.520973	0.433378	0.457463	0.193561	0.21464	0.280542	0.343764	0.11931	0.0987805	0.126502	0.232246	0.136396	0.218548	0.1729	0.24147	0.171438	0.156981	0.229139
chr2_127187828_127188196	chr2	127187828	127188196	CYP27C1	0	0	0	1	0	0	0	368	0.844274	0.801896	0.822095	0.770686	0.836195	0.813095	0.895767	0.724507	0.849912	0.841594	0.867196	0.91164	0.789805	0.752272	0.804233	0.55753	0.457073	0.546679	0.790123	0.544298	0.666667	0.584656	0.677778	0.79505	0.746649	0.650902
chr2_127205434_127206013	chr2	127205434	127206013	CYP27C1	0	0	0	1	0	0	1	579	0.956157	0.925	0.938448	0.913962	0.925265	0.92234	0.900293	0.926823	0.909048	0.862208	0.887454	0.984	0.917255	0.932613	0.909524	0.562566	0.655781	0.63254	0.788151	0.785123	0.940344	0.757647	0.785641	0.817287	0.844172	0.781268
chr2_128305319_128305699	chr2	128305319	128305699	HS6ST1	0	0	0	1	0	0	0	380	0.862643	0.865801	0.884848	0.678788	0.856854	0.837879	0.746488	0.678932	0.959091	0.971429	0.860606	0.875	0.797691	0.842424	0.763333	0.409019	0.454099	0.344697	0.793074	0.74813	0.743075	0.747727	0.781602	0.541667	0.779401	0.789149
chr2_128316295_128317236	chr2	128316295	128317236	HS6ST1	0	1	0	1	0	1	0	941	0.456275	0.35164	0.503323	0.566667	0.497197	0.446875	0.514782	0.355899	0.458135	0.446692	0.440972	0.390476	0.42799	0.33866	0.403386	0.169523	0.0776786	0.130672	0.273057	0.299574	0.206584	0.303051	0.1619	0.245788	0.217485	0.262269
chr2_129878131_129878537	chr2	129878131	129878537	RAB6C	0	1	0	0	0	1	0	406	0.629233	0.779652	0.7653	0.560317	0.86358	0.84127	0.797619	0.635396	0.777245	0.648699	0.717593	0.622531	0.651235	0.636883	0.731481	0.257407	0.126323	0.315765	0.538261	0.214153	0.462037	0.349217	0.378564	0.487564	0.329233	0.348889
chr2_130798641_130799209	chr2	130798641	130799209	AMER3	0	1	0	0	0	0	0	568	0.454018	0.367331	0.388769	0.454365	0.347535	0.524717	0.5971	0.313969	0.446667	0.374112	0.52619	0.493651	0.37517	0.327932	0.270952	0.0638528	0.0803683	0.106217	0.162905	0.207761	0.306746	0.410952	0.251429	0.148753	0.291993	0.178226
chr2_130819694_130820739	chr2	130819694	130820739	ARHGEF4	0	0	0	0	0	0	0	1045	0.672636	0.659486	0.60825	0.636387	0.707148	0.584582	0.631512	0.710317	0.762733	0.577768	0.71244	0.719577	0.670523	0.755032	0.740608	0.227084	0.2462	0.376244	0.509445	0.40328	0.463613	0.535361	0.479261	0.516058	0.487992	0.610018
chr2_131494113_131494388	chr2	131494113	131494388	MZT2A	0	1	0	0	0	1	0	275	0.827222	0.912037	0.917593	0.827766	0.838103	0.755556	0.968519	0.790159	0.79537	0.850926	0.855789	0.837121	0.920216	0.786883	0.678792	0.439727	0.574947	0.540877	0.717906	0.809971	0.663585	0.766821	0.770106	0.730082	0.812288	0.759723
chr2_140655661_140655938	chr2	140655661	140655938	LRP1B	0	0	0	1	0	0	0	277	0.965226	0.929407	0.710617	0.793734	0.812446	0.909085	0.824499	0.814745	0.857183	0.778634	0.973475	0.923058	0.781704	0.918421	0.713534	0.66839	0.557093	0.583971	0.69528	0.710006	0.910819	0.652694	0.750752	0.759367	0.822334	0.852544
chr2_143026437_143027027	chr2	143026437	143027027	KYNU	0	0	0	1	0	0	0	590	0.526809	0.547419	0.59533	0.567125	0.605257	0.668086	0.661447	0.442766	0.607647	0.710374	0.627698	0.552747	0.510901	0.458962	0.64533	0.170225	0.137874	0.214696	0.341801	0.232933	0.109112	0.362378	0.272538	0.290613	0.310163	0.217663
chr2_148926300_148927346	chr2	148926300	148927346	KIF5C	0	0	0	1	0	0	0	1046	0.557318	0.434751	0.357929	0.378295	0.481204	0.383874	0.363249	0.283433	0.350289	0.447694	0.355014	0.305482	0.324562	0.29618	0.411234	0.173339	0.149281	0.155277	0.311531	0.154246	0.233636	0.192442	0.21303	0.173772	0.276203	0.228782
chr2_153256986_153257194	chr2	153256986	153257194	RPRM	0	0	0	0	0	0	0	208	0.855952	0.940476	0.969841	0.945238	0.975556	0.981818	0.955775	0.931104	0.912222	0.89	0.892857	0.863636	0.968254	0.921609	0.875	0.617593	0.563076	0.752937	0.955556	0.904973	0.777407	0.862415	0.88	0.877508	0.909596	0.872323
chr2_1541855_1542391	chr2	1541855	1542391	TPO	0	1	0	1	0	0	0	536	0.799893	0.780952	0.824939	0.751282	0.908846	0.806161	0.759158	0.757382	0.81917	0.859432	0.803175	0.828236	0.793873	0.786468	0.789469	0.439288	0.592239	0.433511	0.77591	0.619873	0.777808	0.699542	0.556794	0.662133	0.62381	0.662945
chr2_156323097_156324004	chr2	156323097	156324004	NR4A2	0	0	1	0	0	0	0	907	0.437163	0.462052	0.434483	0.376105	0.438023	0.527002	0.611913	0.432889	0.421952	0.509492	0.563219	0.372222	0.357456	0.382629	0.325	0.15764	0.124852	0.128791	0.241053	0.184482	0.264437	0.340783	0.21131	0.196501	0.283896	0.236961
chr2_156325223_156327725	chr2	156325223	156327725	NR4A2	0	1	1	1	0	0	0	2502	0.631903	0.629972	0.678882	0.52293	0.564629	0.686272	0.655199	0.566175	0.649217	0.594727	0.643989	0.555761	0.495728	0.547757	0.500883	0.339516	0.226632	0.293042	0.461941	0.293011	0.324725	0.31741	0.384254	0.313236	0.394551	0.419156
chr2_156329842_156330830	chr2	156329842	156330830	NR4A2	1	1	0	1	0	1	3	988	0.263916	0.339914	0.357354	0.203199	0.307953	0.394726	0.441215	0.29442	0.426266	0.372895	0.364249	0.233953	0.16707	0.234726	0.244974	0.129948	0.100278	0.084574	0.155096	0.0718548	0.135261	0.204511	0.164552	0.116062	0.10747	0.165128
chr2_15944835_15946008	chr2	15944835	15946008	MYCN	0	1	1	1	0	1	0	1173	0.768132	0.721041	0.875149	0.6625	0.767975	0.691138	0.762474	0.723819	0.765434	0.80887	0.643656	0.781156	0.624485	0.631846	0.658364	0.38664	0.224156	0.291063	0.636419	0.414079	0.560086	0.361702	0.37227	0.493582	0.630817	0.573053
chr2_16013789_16014676	chr2	16013789	16014676	MYCN	1	2	0	0	0	0	0	887	0.500641	0.650203	0.534328	0.48776	0.404268	0.439339	0.519647	0.449198	0.450765	0.529931	0.405511	0.70101	0.604709	0.498297	0.486142	0.173888	0.19673	0.181047	0.255524	0.421717	0.349595	0.541194	0.367496	0.341264	0.359972	0.247511
chr2_160408298_160408889	chr2	160408298	160408889	RBMS1	0	1	0	1	0	1	1	591	0.82963	0.850379	0.829861	0.781072	0.903333	0.850926	0.811141	0.859966	0.864868	0.82996	0.844673	0.70719	0.835847	0.849957	0.834722	0.393948	0.466273	0.407854	0.695563	0.487031	0.671528	0.656746	0.637502	0.595497	0.645321	0.73712
chr2_16103082_16103385	chr2	16103082	16103385	MYCN	0	0	0	0	0	0	0	303	0.637128	0.9	0.75	0.923363	0.924479	0.699372	0.924107	0.822493	0.833408	0.815625	0.731473	0.830769	0.877703	0.869668	0.695323	0.121528	0.175595	0.315055	0.455035	0.660232	0.434673	0.744841	0.739103	0.500537	0.486086	0.485755
chr2_161428183_161428832	chr2	161428183	161428832	SLC4A10	0	1	0	1	0	0	0	649	0.541575	0.487531	0.592521	0.733639	0.592984	0.576801	0.811737	0.626688	0.676694	0.496623	0.619987	0.615201	0.544529	0.580858	0.532297	0.28956	0.264716	0.381267	0.300349	0.353923	0.376606	0.473016	0.391828	0.346159	0.351339	0.545516
chr2_16166514_16167072	chr2	16166514	16167072	MYCN	0	0	0	0	0	0	0	558	0.848032	0.915909	0.827636	0.831141	0.808661	0.830628	0.794496	0.786274	0.81486	0.863768	0.798879	0.803623	0.807885	0.766105	0.763268	0.298781	0.224138	0.369673	0.680293	0.407605	0.701296	0.521749	0.488665	0.439912	0.505642	0.662346
chr2_163348099_163348476	chr2	163348099	163348476	FIGN	1	1	0	0	0	0	0	377	0.429777	0.437982	0.437196	0.278704	0.590165	0.376349	0.576318	0.524348	0.377096	0.551193	0.494913	0.607035	0.521088	0.5596	0.589201	0.051729	0.0833333	0.0713992	0.20561	0.115314	0.230938	0.178038	0.389555	0.163254	0.16359	0.146737
chr2_165573762_165574247	chr2	165573762	165574247	CSRNP3	0	0	0	1	0	1	1	485	0.389578	0.566991	0.315368	0.325866	0.338945	0.270543	0.409235	0.277698	0.242455	0.364836	0.345887	0.42197	0.305221	0.318785	0.245577	0.0653352	0.0839161	0.0284665	0.391234	0.0969697	0.181061	0.240512	0.15107	0.116414	0.156097	0.153176
chr2_167716040_167716200	chr2	167716040	167716200	B3GALT1	1	0	0	0	0	0	0	160	0.801332	0.932143	0.726027	0.729412	0.762045	0.839426	0.766667	0.81776	0.64359	0.84902	0.712745	0.845098	0.910014	0.917993	0.972479	0.526354	0.522549	0.566993	0.822917	0.862673	0.945098	0.822917	0.741032	0.785786	0.693417	0.766291
chr2_171409339_171409937	chr2	171409339	171409937	METTL8	0	0	0	1	0	0	0	598	0.689153	0.893519	0.759259	0.752513	0.822293	0.863776	0.859259	0.733686	0.82284	0.718827	0.735185	0.779762	0.782011	0.666667	0.801852	0.363095	0.254186	0.332848	0.671461	0.53094	0.708466	0.73869	0.550926	0.484523	0.725838	0.599146
chr2_1715215_1715574	chr2	1715215	1715574	PXDN	0	0	0	1	0	0	0	359	0.260803	0.326958	0.504689	0.522708	0.361905	0.489921	0.57881	0.523533	0.56149	0.521614	0.457778	0.561984	0.474009	0.519013	0.556429	0.0999501	0.0627609	0.0895238	0.510321	0.161699	0.302761	0.260812	0.285938	0.341238	0.28209	0.267578
chr2_172109689_172110699	chr2	172109689	172110699	DLX2	0	1	1	0	0	0	0	1010	0.376699	0.432042	0.419479	0.452732	0.399241	0.382271	0.366098	0.267939	0.45303	0.327869	0.443793	0.357359	0.225881	0.337303	0.277496	0.165059	0.108853	0.118619	0.208683	0.202469	0.171576	0.330805	0.23601	0.146488	0.198495	0.184426
chr2_173217194_173217583	chr2	173217194	173217583	MAP3K20	0	0	0	1	0	0	0	389	0.699747	0.771714	0.777162	0.92128	0.868766	0.778745	0.824851	0.827327	0.84792	0.881518	0.888651	0.910256	0.831092	0.873288	0.848289	0.400115	0.432589	0.46085	0.849028	0.620748	0.667127	0.8562	0.851042	0.527401	0.788914	0.857484
chr2_176150926_176151185	chr2	176150926	176151185	AC009336.2,HOXD3	0	1	0	2	0	0	0	259	0.518519	0.34246	0.429233	0.506085	0.549834	0.578968	0.440741	0.713977	0.456594	0.508642	0.476587	0.487037	0.477778	0.551587	0.520503	0.142737	0.1099	0.179125	0.301431	0.430864	0.365079	0.293651	0.191358	0.28819	0.308642	0.330999
chr2_176489612_176490797	chr2	176489612	176490797	MTX2	1	2	0	0	0	0	0	1185	0.935483	0.909901	0.900857	0.918064	0.91167	0.927579	0.941875	0.890551	0.910697	0.923326	0.921402	0.928808	0.919921	0.882887	0.920635	0.346543	0.401626	0.513693	0.861696	0.697586	0.888811	0.803139	0.807742	0.719007	0.744144	0.807857
chr2_183070950_183071493	chr2	183070950	183071493	DUSP19	0	0	0	0	0	0	0	543	0.558696	0.773593	0.762186	0.726136	0.692911	0.623864	0.732816	0.728477	0.641337	0.415624	0.686013	0.671712	0.794082	0.640563	0.696667	0.429897	0.42316	0.27537	0.476567	0.542374	0.477123	0.481913	0.46342	0.609343	0.602369	0.624189
chr2_1842200_1842571	chr2	1842200	1842571	MYT1L	0	1	0	1	1	0	0	371	0.892308	0.8875	0.888095	0.832418	0.766667	0.910256	0.848611	0.807354	0.885417	0.961012	0.935165	0.931818	0.899057	0.955556	0.866667	0.523962	0.442046	0.512798	0.874242	0.85	0.969697	0.698313	0.930556	0.888306	0.857692	0.697344
chr2_184461761_184461855	chr2	184461761	184461855	ZNF804A	0	0	0	0	0	0	0	94	0.844444	0.924868	0.885185	1	0.874427	0.907407	0.918519	0.962963	0.924868	0.97138	0.984127	0.940741	0.913576	0.846958	0.962963	0.544444	0.433862	0.631217	0.839057	0.893378	0.817593	0.895988	0.981481	0.757451	0.861111	0.797551
chr2_189879410_189879723	chr2	189879410	189879723	C2orf88	0	0	0	1	0	0	0	313	0.788001	0.944444	0.936765	0.831633	0.883144	0.863333	0.866704	0.808402	0.810119	0.846805	0.797562	0.881579	0.943492	0.789406	0.848413	0.513402	0.388348	0.534782	0.695295	0.660756	0.734751	0.729757	0.743651	0.76648	0.687722	0.789474
chr2_197164227_197165122	chr2	197164227	197165122	ANKRD44	1	2	0	1	0	0	0	895	0.692038	0.628446	0.953846	0.690476	0.801156	0.903646	0.884099	0.602621	0.761111	0.739633	0.755952	0.809821	0.785648	0.731981	0.7625	0.0828295	0.0995614	0.208918	0.477477	0.316952	0.454114	0.497863	0.490852	0.393419	0.318137	0.376644
chr2_199581534_199582362	chr2	199581534	199582362	SATB2	0	0	0	0	0	0	0	828	0.618539	0.708604	0.638621	0.522024	0.606151	0.685245	0.607143	0.617624	0.703787	0.471429	0.67466	0.691497	0.702404	0.65176	0.569898	0.139634	0.193197	0.180955	0.265981	0.234263	0.322962	0.389683	0.356122	0.231298	0.326871	0.255297
chr2_199603829_199604389	chr2	199603829	199604389	SATB2	1	1	0	0	0	0	0	560	0.669756	0.780915	0.825042	0.769274	0.917514	0.900227	0.716171	0.883135	0.823838	0.861582	0.743585	0.590909	0.802474	0.606243	0.761111	0.0345599	0.133045	0.230605	0.384812	0.285595	0.203824	0.721795	0.456293	0.18432	0.272921	0.259601
chr2_201949373_201949589	chr2	201949373	201949589	CDK15	0	0	0	0	0	0	0	216	0.992308	0.936538	0.949359	0.937972	0.990385	0.911538	0.90986	0.945571	0.989011	0.980769	0.940741	0.92301	0.907204	0.937334	0.874476	0.250666	0.421204	0.357892	0.805245	0.493651	0.905495	0.850672	0.763919	0.804609	0.722283	0.896386
chr2_202014540_202015046	chr2	202014540	202015046	FZD7	0	0	0	0	0	0	0	506	0.819621	0.654762	0.816667	0.821429	0.713123	0.627249	0.698942	0.577822	0.72425	0.65	0.794643	0.648677	0.603968	0.733069	0.725	0.268756	0.217454	0.175309	0.439683	0.366498	0.665774	0.47963	0.430556	0.529517	0.691667	0.515619
chr2_202123183_202123602	chr2	202123183	202123602	KIAA2012	0	0	0	1	0	0	0	419	0.878079	0.955824	0.703497	0.858185	0.871402	0.668367	0.906895	0.940827	0.695312	0.80887	0.758004	0.803497	0.754638	0.77037	0.716526	0.304146	0.453027	0.468793	0.861955	0.818193	0.759319	0.889011	0.64423	0.703223	0.719271	0.756472
chr2_202149377_202149626	chr2	202149377	202149626	KIAA2012	0	0	0	1	0	0	0	249	0.934744	0.910714	0.816667	0.892063	0.815785	0.935269	0.890212	0.843386	0.775661	0.785494	0.935185	0.953704	0.846184	0.820899	0.845106	0.367901	0.309989	0.361684	0.856966	0.747751	0.669135	0.682363	0.804321	0.422751	0.711287	0.697087
chr2_202239172_202239373	chr2	202239172	202239373	SUMO1	0	1	0	0	0	1	0	201	0.675992	0.756746	0.951389	0.615278	0.838459	0.810317	0.925	0.821152	0.78254	0.699802	0.794499	0.895833	0.920087	0.880616	0.75873	0.27123	0.347078	0.362744	0.480324	0.631722	0.520346	0.539881	0.537037	0.713636	0.64623	0.59591
chr2_20444424_20445560	chr2	20444424	20445560	RHOB	0	1	1	0	0	1	0	1136	0.714897	0.826128	0.750397	0.76566	0.789963	0.818939	0.903953	0.663158	0.763179	0.703175	0.770363	0.74482	0.744737	0.788515	0.675	0.512623	0.378171	0.406106	0.567656	0.622717	0.579893	0.773997	0.643697	0.48435	0.615579	0.570651
chr2_205684653_205684980	chr2	205684653	205684980	NRP2	1	1	0	1	0	1	0	327	0.51986	0.421053	0.377778	0.404334	0.522771	0.303443	0.386513	0.425695	0.248246	0.512943	0.455639	0.508208	0.48916	0.447862	0.350272	0.171154	0.122142	0.152589	0.218827	0.205345	0.24072	0.233128	0.133918	0.197821	0.212036	0.187814
chr2_206202605_206202810	chr2	206202605	206202810	GPR1	0	0	0	1	0	0	0	205	0.894898	0.871667	0.863095	0.643333	0.896429	0.805697	0.816392	0.744416	0.852579	0.902381	0.77868	0.912088	0.798611	0.888745	0.814103	0.411961	0.50641	0.502783	0.353571	0.694048	0.579989	0.67381	0.461538	0.544215	0.650299	0.72023
chr2_207681655_207681877	chr2	207681655	207681877	CCNYL1	1	1	0	0	0	1	0	222	0.787255	0.894118	0.877704	0.538282	0.806373	0.855332	0.880252	0.842087	0.901961	0.9	0.79902	0.779412	0.889869	0.771301	0.833333	0.30035	0.411088	0.457423	0.648459	0.450934	0.576923	0.62542	0.719928	0.77451	0.739583	0.528863
chr2_21044075_21045281	chr2	21044075	21045281	APOB	1	1	0	0	0	1	0	1206	0.603059	0.71153	0.465954	0.656174	0.572253	0.532061	0.559712	0.448744	0.582011	0.570259	0.519912	0.627562	0.58164	0.522155	0.54127	0.227961	0.212717	0.260602	0.49641	0.366781	0.357621	0.395726	0.434561	0.277137	0.3786	0.479792
chr2_213189199_213189963	chr2	213189199	213189963	IKZF2	0	0	0	0	0	0	0	764	0.773038	0.872222	0.825038	0.858466	0.846059	0.924444	0.840159	0.740067	0.881638	0.753795	0.715979	0.830952	0.852765	0.856631	0.787534	0.356098	0.437038	0.327973	0.765476	0.525911	0.787706	0.691789	0.746587	0.543503	0.684197	0.728184
chr2_216635633_216637301	chr2	216635633	216637301	IGFBP2	0	1	1	1	0	1	0	1668	0.60534	0.405224	0.603216	0.511706	0.583116	0.561739	0.395946	0.47406	0.466085	0.452436	0.578827	0.406797	0.576086	0.438244	0.390356	0.13604	0.0931263	0.150215	0.390179	0.266602	0.284444	0.249206	0.293148	0.205594	0.316908	0.313645
chr2_218002791_218003008	chr2	218002791	218003008	TNS1	0	0	0	1	0	1	1	217	0.874298	0.902473	0.894139	0.765278	0.891026	0.939394	0.833333	0.879487	0.898737	0.969231	0.891575	0.958333	0.769597	0.733211	0.707418	0.223077	0.214103	0.309646	0.746637	0.495804	0.537821	0.258333	0.528144	0.424205	0.72674	0.659887
chr2_218395598_218395750	chr2	218395598	218395750	SLC11A1	0	0	1	1	0	1	0	152	0.741971	0.713624	0.780423	0.811328	0.759259	0.77963	0.666667	0.704525	0.745707	0.87672	0.725926	0.706349	0.787237	0.848325	0.75	0.321208	0.298049	0.206614	0.81746	0.437963	0.633995	0.5845	0.530159	0.544548	0.587963	0.470382
chr2_219570186_219570383	chr2	219570186	219570383	INHA,OBSL1	1	0	0	2	0	1	0	197	0.718519	0.705467	0.682716	0.689744	0.798369	0.695356	0.781522	0.596311	0.720988	0.880392	0.710317	0.887821	0.723354	0.788727	0.792504	0.11843	0.251146	0.306925	0.547795	0.555658	0.702234	0.687281	0.467602	0.524732	0.674295	0.536806
chr2_224443018_224443184	chr2	224443018	224443184	CUL3	0	1	0	0	0	0	0	166	0.85388	0.698148	0.861111	0.865079	0.827778	0.869048	0.840608	0.720667	0.851852	0.748148	0.842593	0.805948	0.781826	0.774691	0.894444	0.246693	0.379365	0.389153	0.551587	0.416031	0.566667	0.47037	0.57328	0.62704	0.4	0.590225
chr2_231680379_231680883	chr2	231680379	231680883	PTMA	1	1	0	0	0	0	0	504	0.781747	0.841366	0.76367	0.880249	0.846223	0.795402	0.80625	0.769044	0.829894	0.844622	0.873257	0.635185	0.669308	0.681972	0.633908	0.333259	0.455542	0.384248	0.653968	0.576314	0.676232	0.634195	0.628884	0.666119	0.593285	0.63346
chr2_232409581_232409857	chr2	232409581	232409857	ALPG	1	1	0	1	0	0	0	276	0.721839	0.720833	0.967087	0.916667	0.96875	0.672024	0.805303	0.929187	0.858824	0.879435	0.940476	0.915406	0.96138	0.876611	0.943011	0.382376	0.434734	0.513876	0.693207	0.671849	0.748214	0.656994	0.772222	0.847549	0.796667	0.692024
chr2_236014671_236016693	chr2	236014671	236016693	AGAP1	0	0	0	1	0	0	0	2022	0.527064	0.607416	0.65472	0.645595	0.601646	0.572602	0.573551	0.586766	0.67625	0.612215	0.600289	0.601674	0.620856	0.54656	0.598095	0.301836	0.289934	0.427325	0.572092	0.425563	0.376755	0.679862	0.574317	0.444368	0.474806	0.478617
chr2_236085816_236087485	chr2	236085816	236087485	AGAP1	0	0	0	1	0	0	0	1669	0.772988	0.782712	0.715653	0.804233	0.721888	0.818133	0.889794	0.793921	0.797817	0.797444	0.800661	0.848858	0.872087	0.847296	0.85383	0.390392	0.466651	0.504949	0.781279	0.627004	0.673094	0.72716	0.768927	0.702364	0.734882	0.725591
chr2_236688701_236689009	chr2	236688701	236689009	ACKR3	0	0	0	0	1	0	0	308	0.77037	0.6875	0.668519	0.625441	0.714815	0.828571	0.648148	0.526587	0.712798	0.575926	0.68836	0.468783	0.592328	0.648934	0.564815	0.150265	0.10754	0.282419	0.796737	0.214677	0.435979	0.514815	0.32619	0.472644	0.414594	0.522505
chr2_236803620_236804141	chr2	236803620	236804141	ACKR3	0	0	0	0	1	0	0	521	0.734848	0.550335	0.771104	0.677533	0.679482	0.590566	0.640731	0.817965	0.615512	0.742945	0.668214	0.774242	0.872201	0.766424	0.640886	0.440195	0.285979	0.336247	0.590873	0.612152	0.496011	0.617677	0.558947	0.46109	0.519626	0.626523
chr2_237582053_237582225	chr2	237582053	237582225	RAB17	0	0	0	1	0	0	0	172	0.83743	0.932099	0.910714	0.885714	0.907407	0.825926	0.770833	0.866667	0.871429	0.894444	0.918519	0.829365	0.723413	0.703676	0.838624	0.499299	0.32558	0.340741	0.805556	0.521565	0.738228	0.524074	0.555556	0.654698	0.77037	0.691854
chr2_237715082_237715401	chr2	237715082	237715401	LRRFIP1	0	0	0	1	0	0	0	319	0.875712	0.927249	0.832492	0.844505	0.811067	0.913889	0.875	0.792769	0.910053	0.868378	0.871633	0.801764	0.833333	0.817242	0.783995	0.520667	0.503114	0.44972	0.837382	0.66219	0.783259	0.798765	0.750505	0.753385	0.792985	0.697215
chr2_237732914_237734068	chr2	237732914	237734068	LRRFIP1	0	1	1	1	0	0	0	1154	0.815308	0.643842	0.86865	0.731377	0.801738	0.805491	0.770437	0.668358	0.783251	0.901446	0.784808	0.659736	0.773229	0.507003	0.758673	0.329807	0.266771	0.255938	0.638381	0.501861	0.699986	0.625725	0.456732	0.572307	0.616726	0.61285
chr2_238523235_238523872	chr2	238523235	238523872	ASB1	0	0	0	0	0	0	0	637	0.6263	0.354598	0.502852	0.575775	0.602921	0.678558	0.422003	0.513194	0.459278	0.495375	0.501543	0.633673	0.359792	0.463718	0.602	0.361902	0.251246	0.265998	0.476568	0.460457	0.317063	0.478257	0.345055	0.435864	0.572491	0.475604
chr2_239246217_239247012	chr2	239246217	239247012	HDAC4	0	0	0	1	0	1	0	795	0.838968	0.855519	0.874533	0.69044	0.926236	0.750735	0.866088	0.591001	0.811905	0.844989	0.783683	0.864286	0.687019	0.807264	0.719363	0.251139	0.303939	0.160297	0.75119	0.367357	0.591111	0.607305	0.613382	0.520096	0.720535	0.655087
chr2_239829389_239829615	chr2	239829389	239829615	NDUFA10	0	0	0	0	0	0	0	226	0.646032	0.679939	0.665675	0.553114	0.673055	0.495671	0.689881	0.692699	0.475947	0.666985	0.53373	0.389116	0.69792	0.548146	0.592424	0.157453	0.151061	0.265919	0.272279	0.217016	0.354104	0.359127	0.233532	0.387739	0.247917	0.311024
chr2_239881448_239882415	chr2	239881448	239882415	NDUFA10	0	0	0	0	0	0	0	967	0.447682	0.423956	0.421847	0.227476	0.536466	0.37619	0.408506	0.217423	0.383539	0.429845	0.400877	0.247222	0.239402	0.256894	0.308401	0.141729	0.115539	0.127881	0.27817	0.182123	0.23253	0.183814	0.195443	0.267891	0.216506	0.286142
chr2_240556808_240557621	chr2	240556808	240557621	ANKMY1	1	1	0	1	0	2	0	813	0.449739	0.565584	0.726833	0.501852	0.576296	0.416488	0.626565	0.416932	0.53373	0.515383	0.598208	0.47169	0.583307	0.587735	0.508942	0.16679	0.133357	0.126972	0.348959	0.341123	0.273571	0.37127	0.382011	0.319411	0.342972	0.450936
chr2_240997498_240998107	chr2	240997498	240998107	SNED1	0	1	0	0	0	1	0	609	0.620172	0.652535	0.580688	0.63836	0.630655	0.673413	0.653015	0.518827	0.689021	0.620413	0.615689	0.432143	0.475072	0.482824	0.612885	0.27947	0.180754	0.219791	0.597839	0.364819	0.333869	0.375661	0.376508	0.327385	0.383995	0.341847
chr2_25252907_25253053	chr2	25252907	25253053	DNMT3A	1	0	0	1	0	1	0	146	0.887566	0.977778	0.948325	0.835979	0.916667	0.922222	0.933201	0.735302	0.87963	0.977778	0.909868	0.722222	0.848677	0.758751	0.740741	0.157407	0.327778	0.177778	0.751323	0.63327	0.62963	0.711111	0.46918	0.662186	0.703099	0.608208
[truncated: 906 more rows]
