# Supplementary material for: Functional and epigenetic phenotypes of humans and mice with DNMT3A Overgrowth Syndrome
Source: Nat Commun. 2021 Jul 27;12:4549. doi: 10.1038/s41467-021-24800-7 (PMC8316576; doi:10.1038/s41467-021-24800-7)
Supplement: Supplementary file 5 — Supplementary Data 2 [file 41467_2021_24800_MOESM5_ESM.xlsx]

## Sheet: Figures
Figures associated with data
1c
1d
1e
1f
1g
Supplemental 2h

## Sheet: dmrs.annot.summarized
dmr.id	chromosome	start	end	closest_gene	islands	shores	shelves	genes	enhancers	promoters	tss	size	H_KA.867535.WGBS_867535_pt.2_sibling	TWGB.NM031615A_PB.Swift_WGBS_4_NM12	TWGB.NM080715_PB.Swift_WGBS_8_NM16	TWGB.NM111815_PB.Swift_WGBS_9_NM17	TWGB.NM12214_PB.Swift_WGBS_1_NM1g	TWGB.NM121514_PB.Swift_WGBS_3_NM10	TWGB.NM031615B_PB.Swift_WGBS_5_NM13	H_KA.978897.WGBS_978897_pt.1_sib	TWGB.NM031615C_PB.Swift_WGBS_6_NM14	TWGB.NM081015_PB.Swift_WGBS_7_NM15	TWGB.NM073115_PB.Swift_WGBS_2_NM4g	TWGB.ND.030418.3.PB	TWGB.ND.030418.1.PB	TWGB.ND.030418.2.PB	TWGB.ND.030418.4.PB	TWGB.723972.WGBS_TBRS_9_2nd_Lib	TWGB.511909.PB	TWGB.518693.WGBS_TBRS_10_2nd_Lib	TWGB.930075.TBRS.8	TWGB.786396.WGBS_TBRS.11_786396	TWGB.411168.PB	TWGB.228211.PB	TWGB.295041.TBRS.7	H_KA.154605.WGBS_154605_pt.2_diagnosis	H_KA.624400.WGBS_624400_pt.1_diagnosis	H_KA.894912.TBRS.3.PB
chr1_1034534_1034983	chr1	1034534	1034983	AGRN	1	1	0	1	0	1	0	449	0.536409	0.559501	0.413033	0.508929	0.688128	0.480093	0.541171	0.657407	0.509458	0.647007	0.666667	0.516314	0.603803	0.503622	0.799444	0.390047	0.407323	0.458333	0.45679	0.3103	0.33825	0.305813	0.33226	0.0564286	0.0918507	0.0915733
chr1_1162579_1163054	chr1	1162579	1163054	TTLL10	1	1	0	0	0	1	0	475	0.563596	0.737879	0.736111	0.744639	0.776577	0.793827	0.75354	0.748353	0.731183	0.714583	0.785642	0.723039	0.72415	0.500325	0.638931	0.546646	0.336486	0.492042	0.413978	0.393415	0.398716	0.37619	0.381256	0.0719925	0.124359	0.0942982
chr1_148317364_148317978	chr1	148317364	148317978	PPIAL4G	1	2	0	0	0	1	0	614	0.627473	0.63619	0.581669	0.668893	0.7127	0.56576	0.51028	0.620355	0.630701	0.605416	0.6062	0.606141	0.579684	0.579993	0.445859	0.333337	0.174726	0.208935	0.436162	0.345392	0.21811	0.329443	0.305688	0.10703	0.118683	0.231156
chr1_148353826_148354563	chr1	148353826	148354563	PPIAL4G	1	2	0	0	0	1	0	737	0.449907	0.424702	0.406944	0.240278	0.487112	0.454952	0.533312	0.396561	0.306333	0.449364	0.395382	0.426299	0.507275	0.375407	0.570238	0.210067	0.117131	0.267382	0.207111	0.320711	0.0990642	0.104473	0.202651	0.0940095	0.0802442	0.122758
chr1_150476253_150476737	chr1	150476253	150476737	RPRD2	0	0	0	1	0	0	0	484	0.853186	0.951299	0.918128	0.94022	0.927778	0.952575	0.919192	0.851858	0.926407	0.859307	0.906061	0.731818	0.769949	0.735534	0.876614	0.737157	0.617555	0.750766	0.755628	0.538541	0.700249	0.72355	0.518745	0.420172	0.400902	0.385838
chr1_150975462_150975628	chr1	150975462	150975628	CERS2	1	1	0	0	0	1	0	166	0.732143	0.774306	0.771549	0.760417	0.687004	0.700794	0.710483	0.775761	0.60331	0.613095	0.592692	0.769444	0.761995	0.586294	0.662798	0.469628	0.405335	0.533343	0.483333	0.308937	0.409413	0.254672	0.387189	0.251157	0.205454	0.288215
chr1_151328150_151328471	chr1	151328150	151328471	PI4KB	1	1	0	0	0	1	0	321	0.461111	0.314562	0.393449	0.262374	0.590265	0.326772	0.407824	0.409365	0.386852	0.444418	0.387407	0.26246	0.466178	0.420588	0.513228	0.135891	0.138201	0.229418	0.200188	0.082381	0.174079	0.150166	0.175687	0.064652	0.0804196	0.114626
chr1_155126176_155126705	chr1	155126176	155126705	EFNA1	1	0	0	0	0	1	0	529	0.332014	0.51453	0.514792	0.429901	0.418095	0.307927	0.508271	0.434866	0.306791	0.505798	0.438155	0.504938	0.561518	0.333684	0.307373	0.191681	0.0488516	0.13022	0.108158	0.137618	0.0890677	0.0989881	0.0910124	0.0323909	0.0397556	0.0614286
chr1_160401251_160401541	chr1	160401251	160401541	VANGL2	0	1	0	1	0	1	0	290	0.480317	0.556374	0.433333	0.481548	0.490741	0.566975	0.467593	0.484762	0.462381	0.602083	0.541667	0.41875	0.4775	0.374773	0.525238	0.198485	0.135243	0.210303	0.279145	0.213709	0.144006	0.262554	0.201291	0.0365079	0.0771825	0.0662782
chr1_180935150_180935407	chr1	180935150	180935407	KIAA1614	1	1	0	1	0	0	0	257	0.964286	0.943333	0.9	0.776543	0.887316	0.797959	0.921514	0.884226	0.912189	0.802041	0.895518	0.864493	0.886536	0.900932	0.937654	0.766117	0.561951	0.677794	0.580357	0.690816	0.614243	0.528571	0.642451	0.207413	0.149518	0.278939
chr1_200075442_200076507	chr1	200075442	200076507	NR5A2	0	0	0	1	0	0	0	1065	0.664138	0.71126	0.761913	0.706721	0.638072	0.488525	0.580835	0.657796	0.543074	0.665976	0.513765	0.516176	0.682072	0.491274	0.63453	0.363401	0.291883	0.460281	0.333173	0.338664	0.373313	0.2709	0.332188	0.162922	0.188351	0.233666
chr1_202809315_202810295	chr1	202809315	202810295	KDM5B	0	1	0	1	0	1	1	980	0.717521	0.656465	0.763624	0.741825	0.634819	0.801776	0.738796	0.688756	0.525421	0.836571	0.850812	0.736726	0.841976	0.564617	0.741146	0.515476	0.369661	0.377832	0.529398	0.470714	0.353261	0.499248	0.439536	0.271058	0.362031	0.360238
chr1_203082344_203083643	chr1	203082344	203083643	MYOG	0	0	0	1	0	1	0	1299	0.692235	0.770189	0.656358	0.708814	0.793009	0.703373	0.776692	0.673337	0.63254	0.742857	0.728947	0.698341	0.699918	0.66804	0.785088	0.35152	0.38594	0.435466	0.443191	0.498155	0.420611	0.603674	0.478258	0.506163	0.515202	0.618297
chr1_220894590_220894802	chr1	220894590	220894802	HLX	1	0	0	0	0	0	0	212	0.858796	0.922882	0.945038	0.864815	0.836993	0.906966	0.860185	0.827359	0.819444	0.798148	0.817593	0.821825	0.816061	0.721105	0.942593	0.515873	0.534853	0.453042	0.62963	0.465741	0.355754	0.318519	0.489527	0.239503	0.243975	0.247544
chr1_226944835_226946000	chr1	226944835	226946000	COQ8A	0	0	0	1	0	1	0	1165	0.792857	0.871606	0.883418	0.78653	0.843951	0.791	0.892988	0.684258	0.822327	0.903729	0.878	0.688095	0.772793	0.675472	0.780853	0.677901	0.484324	0.653577	0.555206	0.635762	0.570006	0.581425	0.622324	0.251498	0.209175	0.254011
chr1_236150435_236150693	chr1	236150435	236150693	GPR137B	0	0	0	1	0	0	0	258	0.835979	0.792328	0.844302	0.825	0.825	0.849702	0.79709	0.816428	0.883333	0.848545	0.832275	0.727778	0.869098	0.727098	0.838889	0.546907	0.401323	0.351058	0.532143	0.645062	0.546164	0.534993	0.609169	0.206526	0.208466	0.442929
chr1_24322811_24323177	chr1	24322811	24323177	GRHL3	0	1	0	1	0	1	1	366	0.430996	0.420286	0.52672	0.378395	0.426102	0.509259	0.407407	0.270426	0.363668	0.410033	0.43345	0.410979	0.330239	0.312698	0.329365	0.185494	0.0982043	0.172619	0.155303	0.0666667	0.10192	0.12963	0.157476	0.156485	0.112346	0.155698
chr1_24567964_24568246	chr1	24567964	24568246	NCMAP	0	0	0	1	0	0	0	282	0.450685	0.461111	0.471138	0.311667	0.479762	0.525873	0.623492	0.317778	0.436496	0.323333	0.397778	0.428022	0.290185	0.30569	0.336825	0.265164	0.0991366	0.188059	0.180317	0.140952	0.141368	0.212121	0.166998	0.157129	0.138122	0.0579365
chr1_25765851_25766273	chr1	25765851	25766273	MAN1C1	0	0	0	1	0	0	0	422	0.332231	0.335097	0.438668	0.37866	0.434416	0.504938	0.597811	0.299074	0.526852	0.426299	0.511111	0.360119	0.487954	0.411479	0.563492	0.178086	0.172839	0.209955	0.263801	0.194444	0.196914	0.181481	0.204439	0.120859	0.195867	0.0436508
chr1_25907100_25907420	chr1	25907100	25907420	STMN1	1	1	0	0	0	1	0	320	0.653704	0.504728	0.620238	0.62381	0.593855	0.689506	0.602201	0.470703	0.548413	0.590123	0.626896	0.538889	0.498192	0.560782	0.640741	0.448946	0.281988	0.233333	0.375309	0.379365	0.308598	0.421958	0.24965	0.301251	0.174847	0.191755
chr1_3226277_3226836	chr1	3226277	3226836	PRDM16	0	0	0	1	1	0	0	559	0.657199	0.653757	0.733478	0.580164	0.576802	0.621968	0.575776	0.533225	0.573377	0.544013	0.691604	0.630952	0.617746	0.675143	0.68658	0.363943	0.46663	0.273485	0.441667	0.430646	0.336923	0.260616	0.373448	0.322711	0.276754	0.354534
chr1_3248201_3249120	chr1	3248201	3249120	PRDM16	0	1	0	1	0	0	0	919	0.493535	0.587775	0.570588	0.575384	0.597755	0.554493	0.549398	0.555374	0.526603	0.632126	0.719458	0.575309	0.73682	0.446291	0.534014	0.315819	0.301631	0.361818	0.375094	0.462073	0.369199	0.414242	0.387543	0.154771	0.254047	0.226026
chr1_36125592_36125835	chr1	36125592	36125835	COL8A2	0	1	0	0	0	1	0	243	0.595788	0.621612	0.653846	0.561325	0.903846	0.615385	0.698135	0.641026	0.723077	0.720482	0.784799	0.511538	0.746062	0.569702	0.631818	0.461722	0.370444	0.407692	0.364815	0.478705	0.387042	0.35464	0.393667	0.198814	0.190197	0.265277
chr1_38029266_38029716	chr1	38029266	38029716	UTP11	0	0	0	0	0	0	0	450	0.810642	0.797129	0.805514	0.692017	0.780742	0.742982	0.92963	0.735944	0.658354	0.810464	0.644236	0.509091	0.695384	0.689689	0.711028	0.644312	0.409533	0.558292	0.501546	0.37657	0.483801	0.489402	0.55122	0.165566	0.171557	0.323559
chr1_40132745_40133340	chr1	40132745	40133340	RLF	1	1	0	0	0	1	0	595	0.667617	0.795409	0.725595	0.752906	0.688274	0.667177	0.724298	0.659334	0.704613	0.703204	0.610195	0.756054	0.762222	0.706172	0.634352	0.459433	0.42275	0.404821	0.467171	0.433258	0.421592	0.510437	0.367486	0.0666207	0.294281	0.396691
chr1_44813289_44813678	chr1	44813289	44813678	BTBD19	1	0	0	1	0	1	0	389	0.526149	0.47069	0.448611	0.435421	0.554487	0.663629	0.514231	0.335509	0.381856	0.502667	0.620022	0.539683	0.510304	0.286497	0.504023	0.192529	0.129912	0.208716	0.218678	0.179167	0.233444	0.0520525	0.142459	0.0133333	0.023659	0.0681855
chr1_45327481_45328041	chr1	45327481	45328041	HPDL	1	1	0	1	0	1	0	560	0.572471	0.783333	0.682677	0.588518	0.736406	0.71659	0.622798	0.624644	0.715988	0.717899	0.716448	0.592742	0.716437	0.587654	0.41066	0.468082	0.344976	0.40171	0.327189	0.3399	0.421866	0.569304	0.424947	0.147119	0.20055	0.245238
chr1_59013733_59014056	chr1	59013733	59014056	JUN	0	0	0	0	0	1	0	323	0.890076	0.80679	0.838889	0.811111	0.819885	0.740741	0.815476	0.749411	0.861464	0.847002	0.700397	0.727778	0.845594	0.722002	0.482143	0.57595	0.520383	0.569312	0.562963	0.440961	0.486775	0.418591	0.519645	0.423413	0.25679	0.420215
chr1_61051854_61052366	chr1	61051854	61052366	NFIA	0	1	0	1	0	1	0	512	0.522474	0.736246	0.66763	0.844823	0.726644	0.560577	0.668012	0.821467	0.6336	0.710431	0.875962	0.669173	0.625953	0.610887	0.685147	0.372545	0.281201	0.337935	0.324737	0.268378	0.319632	0.34283	0.298901	0.108217	0.115443	0.0691712
chr1_64967128_64967678	chr1	64967128	64967678	JAK1	0	1	0	0	0	1	0	550	0.892394	0.890206	0.834888	0.833372	0.907931	0.856944	0.78558	0.836895	0.817791	0.859734	0.834921	0.824206	0.844618	0.852038	0.855556	0.78893	0.666129	0.781839	0.650926	0.548942	0.598434	0.537939	0.587954	0.580062	0.604275	0.557407
chr1_6735248_6735753	chr1	6735248	6735753	DNAJC11	0	0	0	0	0	0	0	505	0.548413	0.671143	0.415333	0.508349	0.621571	0.515427	0.713333	0.638524	0.642286	0.586	0.679034	0.795888	0.500338	0.555887	0.608524	0.321619	0.370417	0.350104	0.284571	0.371381	0.395656	0.525874	0.359559	0.205524	0.168081	0.218841
chr1_70706340_70707062	chr1	70706340	70707062	PTGER3	0	0	0	0	0	1	0	722	0.322619	0.449228	0.49186	0.464082	0.543446	0.506431	0.463256	0.337103	0.499978	0.356781	0.60547	0.462784	0.425418	0.344638	0.43388	0.314752	0.124936	0.245487	0.260715	0.26139	0.220737	0.270565	0.278171	0.141646	0.138687	0.1625
chr1_86154904_86155241	chr1	86154904	86155241	COL24A1	0	1	0	1	0	1	0	337	0.609167	0.641409	0.705523	0.615238	0.761548	0.636508	0.755952	0.55414	0.625985	0.403328	0.644048	0.6901	0.578947	0.495987	0.578333	0.228509	0.256566	0.356131	0.399123	0.290357	0.188308	0.3	0.346498	0.0579167	0.167127	0.233333
chr1_87684217_87686061	chr1	87684217	87686061	LMO4	0	0	0	0	0	0	0	1844	0.901089	0.788683	0.803118	0.831719	0.836827	0.736904	0.833851	0.754529	0.866651	0.903508	0.837262	0.848677	0.895901	0.798087	0.847905	0.418171	0.300644	0.420125	0.408498	0.46153	0.280203	0.448457	0.401709	0.181691	0.104256	0.172953
chr10_101046900_101047456	chr10	101046900	101047456	SFXN3	0	1	0	0	0	0	0	556	0.527825	0.625687	0.647512	0.636357	0.594864	0.702885	0.547863	0.535542	0.763049	0.366804	0.591658	0.720429	0.627564	0.501088	0.565333	0.372451	0.364483	0.375153	0.370971	0.294612	0.265751	0.51298	0.428596	0.150061	0.202317	0.2788
chr10_102462496_102463651	chr10	102462496	102463651	ACTR1A,MFSD13A	0	1	1	2	0	1	0	1155	0.51244	0.539881	0.577958	0.604301	0.638006	0.626595	0.599074	0.650374	0.507238	0.617063	0.59522	0.499651	0.528349	0.485804	0.395073	0.443104	0.216276	0.259151	0.322595	0.474495	0.351195	0.371209	0.347019	0.221222	0.423609	0.236018
chr10_110006544_110007275	chr10	110006544	110007275	ADD3	0	1	0	1	0	1	0	731	0.347966	0.491494	0.489385	0.566055	0.402083	0.51683	0.654167	0.55443	0.479003	0.445767	0.585384	0.674278	0.550816	0.477426	0.520135	0.297031	0.269825	0.286921	0.295583	0.272042	0.2307	0.309375	0.321714	0.110221	0.111	0.154464
chr10_110496424_110496972	chr10	110496424	110496972	DUSP5	0	1	0	0	0	1	0	548	0.545068	0.369156	0.481576	0.434243	0.470323	0.417027	0.383673	0.306434	0.276587	0.352296	0.411168	0.291667	0.231494	0.205511	0.33	0.162814	0.125267	0.149065	0.168452	0.100549	0.159437	0.172873	0.135978	0.11448	0.108035	0.0810127
chr10_112898585_112899258	chr10	112898585	112899258	TCF7L2	0	0	0	0	0	0	0	673	0.702381	0.744379	0.795307	0.695859	0.808296	0.672308	0.685661	0.630316	0.755694	0.750005	0.777088	0.766563	0.59675	0.632421	0.676923	0.376052	0.362584	0.522878	0.549876	0.38147	0.400671	0.501225	0.538485	0.128193	0.179704	0.318013
chr10_112953092_112953802	chr10	112953092	112953802	TCF7L2	0	1	0	1	0	1	0	710	0.486252	0.526687	0.52123	0.528295	0.539732	0.492983	0.538263	0.489176	0.527406	0.618565	0.65539	0.573859	0.685337	0.456226	0.508338	0.248869	0.201108	0.210447	0.209477	0.224014	0.257078	0.316474	0.211328	0.189762	0.177942	0.0641448
chr10_113557983_113558673	chr10	113557983	113558673	HABP2	0	0	0	1	0	0	0	690	0.500183	0.407143	0.324809	0.476451	0.569767	0.411536	0.558532	0.530029	0.553741	0.471457	0.600183	0.587221	0.634959	0.62187	0.54841	0.194694	0.254895	0.298475	0.329223	0.256806	0.34204	0.240201	0.337151	0.187975	0.203532	0.220465
chr10_119370391_119371066	chr10	119370391	119371066	GRK5	0	0	0	1	0	0	0	675	0.215804	0.420015	0.288095	0.280529	0.37567	0.279167	0.454613	0.222563	0.287365	0.323102	0.413431	0.0848755	0.199008	0.240708	0.265699	0.101141	0.0646505	0.0995286	0.0694444	0.108309	0.0553346	0.0994792	0.169123	0.113641	0.0369801	0.10067
chr10_119412373_119413020	chr10	119412373	119413020	GRK5	0	0	0	1	0	0	0	647	0.704575	0.809524	0.672929	0.759335	0.693208	0.826894	0.693651	0.641777	0.787302	0.821369	0.781236	0.611938	0.661535	0.642592	0.633766	0.52583	0.430454	0.407029	0.386959	0.586092	0.365758	0.50308	0.485908	0.388699	0.387087	0.328462
chr10_125156920_125157976	chr10	125156920	125157976	CTBP2	0	1	0	1	0	1	0	1056	0.590228	0.506665	0.533024	0.408246	0.445293	0.549817	0.358581	0.362535	0.467183	0.534314	0.528614	0.397526	0.444351	0.337068	0.27951	0.297479	0.277941	0.0757164	0.290949	0.185254	0.174234	0.177684	0.127671	0.129238	0.0732026	0.100887
chr10_129606070_129606515	chr10	129606070	129606515	MGMT	0	0	0	1	0	0	0	445	0.690056	0.75935	0.644777	0.59404	0.637081	0.689511	0.674673	0.601674	0.649533	0.669258	0.706111	0.365149	0.568313	0.607538	0.549414	0.429435	0.264591	0.310115	0.245323	0.294533	0.39324	0.274257	0.212368	0.0755082	0.0902571	0.0930344
chr10_129955544_129957075	chr10	129955544	129957075	EBF3	0	1	1	1	0	1	0	1531	0.730752	0.628353	0.675201	0.491609	0.705937	0.518598	0.679323	0.657227	0.540121	0.596642	0.534122	0.763321	0.655732	0.554172	0.607937	0.493692	0.382256	0.358923	0.354724	0.326313	0.235707	0.400718	0.516097	0.225139	0.205018	0.367364
chr10_132254912_132255664	chr10	132254912	132255664	STK32C	0	0	1	1	0	1	0	752	0.486227	0.655908	0.560494	0.483027	0.511369	0.4643	0.682363	0.699759	0.662458	0.702624	0.581991	0.577137	0.505432	0.534631	0.467284	0.442275	0.231386	0.488624	0.397928	0.401524	0.266439	0.231841	0.347873	0.629304	0.4689	0.294195
chr10_133246814_133247227	chr10	133246814	133247227	VENTX	0	0	0	0	0	1	0	413	0.780181	0.731528	0.658692	0.666667	0.681849	0.525325	0.631667	0.620181	0.681313	0.571919	0.693344	0.606674	0.466739	0.463989	0.631746	0.382995	0.269232	0.336762	0.263265	0.414855	0.28416	0.309019	0.420732	0.221544	0.195796	0.131437
chr10_16519460_16519938	chr10	16519460	16519938	C1QL3	1	1	0	1	0	0	0	478	0.520742	0.454713	0.441392	0.506319	0.619475	0.475406	0.360897	0.461272	0.500984	0.64784	0.543513	0.354502	0.461764	0.631777	0.621108	0.340118	0.11685	0.267163	0.290306	0.389184	0.236206	0.317289	0.23557	0.168158	0.172848	0.18948
chr10_21499764_21500015	chr10	21499764	21500015	CASC10	1	0	0	0	0	1	0	251	0.572619	0.671825	0.618425	0.619206	0.710476	0.572354	0.67619	0.525556	0.510735	0.627991	0.6	0.684206	0.624242	0.48977	0.561905	0.361674	0.336667	0.451712	0.416667	0.332778	0.277485	0.301746	0.382506	0.14007	0.205265	0.209884
chr10_22477489_22478184	chr10	22477489	22478184	SPAG6	1	1	0	0	0	0	0	695	0.54455	0.692356	0.481443	0.677244	0.693011	0.601603	0.714943	0.646709	0.739965	0.599373	0.651601	0.749359	0.66564	0.583513	0.676647	0.426994	0.245682	0.401736	0.54677	0.332655	0.355398	0.329196	0.245399	0.047073	0.0594114	0.21224
chr10_24720448_24722194	chr10	24720448	24722194	ARHGAP21	0	1	1	1	0	1	3	1746	0.65369	0.690628	0.730295	0.586815	0.750816	0.603951	0.718694	0.536534	0.585792	0.697817	0.769857	0.570155	0.65256	0.618839	0.663425	0.37913	0.195458	0.303699	0.22735	0.273019	0.232555	0.224755	0.237814	0.146861	0.175132	0.120599
chr10_42951663_42952715	chr10	42951663	42952715	BMS1	1	1	0	0	0	0	0	1052	0.743651	0.63759	0.685635	0.77978	0.815105	0.705411	0.769021	0.620789	0.838224	0.717348	0.661111	0.753958	0.759876	0.737866	0.612403	0.525588	0.399526	0.435942	0.555262	0.387004	0.34005	0.402138	0.492017	0.168124	0.126208	0.327167
chr10_43026144_43027034	chr10	43026144	43027034	RET	0	0	0	0	0	0	0	890	0.672358	0.573925	0.774103	0.669689	0.801828	0.705861	0.698474	0.592356	0.763587	0.493264	0.658801	0.543981	0.715614	0.613603	0.685039	0.41758	0.304538	0.500172	0.47452	0.474113	0.353906	0.392406	0.532826	0.243439	0.207255	0.197205
chr10_48526372_48526817	chr10	48526372	48526817	ARHGAP22	0	1	1	1	0	0	0	445	0.885943	0.803274	0.773828	0.889054	0.856019	0.836276	0.853367	0.873049	0.704894	0.844444	0.88869	0.881548	0.822314	0.812193	0.927778	0.715084	0.5067	0.616799	0.659818	0.732588	0.540823	0.704832	0.719965	0.259151	0.257925	0.385399
chr10_70459263_70460137	chr10	70459263	70460137	NODAL	0	1	0	0	0	0	0	874	0.486855	0.557738	0.612831	0.620649	0.567503	0.70051	0.724546	0.544926	0.720351	0.667659	0.643143	0.643027	0.617528	0.583759	0.675794	0.547817	0.506892	0.353827	0.436855	0.359028	0.439935	0.414712	0.28449	0.173893	0.176097	0.421344
chr10_7433330_7434064	chr10	7433330	7434064	SFMBT2	0	0	0	0	0	0	0	734	0.829774	0.845362	0.761683	0.774524	0.767778	0.705506	0.734375	0.70802	0.813368	0.866121	0.718613	0.714261	0.736531	0.782813	0.697768	0.668247	0.394936	0.650073	0.557416	0.521637	0.440863	0.501488	0.473128	0.443007	0.188172	0.280952
chr10_7475388_7475992	chr10	7475388	7475992	SFMBT2	0	0	0	0	0	1	0	604	0.636574	0.793957	0.612941	0.575453	0.64537	0.585979	0.53956	0.423654	0.653851	0.582317	0.577778	0.614153	0.571032	0.556812	0.420494	0.369389	0.16074	0.327712	0.226587	0.370184	0.381834	0.412368	0.414707	0.235814	0.103175	0.177491
chr10_75399492_75399843	chr10	75399492	75399843	ZNF503	1	0	0	1	0	1	0	351	0.606257	0.611243	0.714974	0.586905	0.666776	0.713265	0.563889	0.591307	0.486111	0.657738	0.539603	0.672332	0.62381	0.560185	0.666759	0.456667	0.299632	0.478471	0.432738	0.349425	0.463147	0.443678	0.261765	0.032483	0.154405	0.206378
chr10_76112068_76112510	chr10	76112068	76112510	LRMDA	1	1	0	1	0	0	0	442	0.751465	0.839744	0.840614	0.863919	0.861248	0.655833	0.756211	0.747115	0.741667	0.822344	0.661333	0.647841	0.70964	0.562996	0.830682	0.527701	0.253281	0.478778	0.427329	0.372675	0.331371	0.393559	0.495164	0.120184	0.0933303	0.132388
chr10_92239375_92239610	chr10	92239375	92239610	CPEB3	1	0	0	1	0	1	0	235	0.616799	0.711111	0.641716	0.605853	0.678671	0.700298	0.529756	0.614831	0.626984	0.738095	0.553788	0.826087	0.636987	0.586403	0.621677	0.453042	0.329834	0.270585	0.399306	0.411706	0.458753	0.395859	0.401595	0.127935	0.148814	0.400446
chr10_92590699_92591301	chr10	92590699	92591301	KIF11	0	1	0	0	0	1	0	602	0.682237	0.630556	0.620226	0.497734	0.657044	0.713892	0.661048	0.473488	0.609659	0.663769	0.623022	0.691667	0.456079	0.531352	0.425	0.38211	0.25806	0.371212	0.494742	0.276058	0.224495	0.327965	0.363441	0.296489	0.234115	0.143396
chr10_96042794_96043156	chr10	96042794	96043156	CCNJ	1	1	0	0	0	1	0	362	0.447487	0.460097	0.534568	0.494444	0.529297	0.534722	0.448677	0.412184	0.582628	0.47209	0.399327	0.247972	0.407713	0.454197	0.287125	0.263117	0.243918	0.24246	0.175325	0.176231	0.230769	0.17919	0.254491	0.125041	0.134007	0.0643519
chr10_97418664_97418946	chr10	97418664	97418946	RRP12	0	0	0	1	0	1	0	282	0.288327	0.273313	0.322123	0.370403	0.403241	0.0729167	0.344478	0.275253	0.410468	0.295121	0.55	0.298611	0.3386	0.292231	0.306803	0.228625	0.0808182	0.198184	0.105556	0.0175926	0.108482	0.029798	0.0342184	0.111277	0.0327381	0.0580565
chr11_11182330_11182546	chr11	11182330	11182546	GALNT18	0	0	0	0	0	0	0	216	0.78	0.943783	0.645833	0.834028	0.904515	0.96	0.925541	0.802546	0.86746	0.766468	0.830556	0.833333	0.972222	0.889815	0.795455	0.685269	0.621437	0.62963	0.713492	0.599669	0.555647	0.581548	0.652727	0.498876	0.416667	0.566898
chr11_117492498_117492979	chr11	117492498	117492979	DSCAML1	0	0	0	1	0	0	0	481	0.399167	0.53631	0.46125	0.357895	0.395873	0.448496	0.381579	0.273095	0.344271	0.371389	0.431078	0.502083	0.393393	0.344587	0.175	0.240047	0.112083	0.25	0.154202	0.137037	0.12131	0.156627	0.182976	0.0850107	0.0716071	0.108532
chr11_124759033_124759450	chr11	124759033	124759450	ESAM	1	0	0	1	0	1	0	417	0.291319	0.429415	0.250713	0.552265	0.415129	0.368939	0.308333	0.402644	0.392098	0.396584	0.43125	0.486667	0.535933	0.445088	0.440972	0.146974	0.179696	0.137255	0.203968	0.231448	0.198946	0.256729	0.2138	0.117134	0.108207	0.0823909
chr11_125167496_125168328	chr11	125167496	125168328	PKNOX2	0	1	0	1	0	1	0	832	0.544364	0.678366	0.549452	0.618939	0.755255	0.527315	0.620701	0.515379	0.53869	0.443035	0.723677	0.580556	0.648927	0.661116	0.554762	0.289478	0.356547	0.407585	0.314418	0.308069	0.304487	0.419955	0.286762	0.198426	0.188828	0.247343
chr11_125168755_125169403	chr11	125168755	125169403	PKNOX2	0	1	1	1	0	0	0	648	0.625806	0.509375	0.623437	0.689732	0.713932	0.657328	0.626935	0.609752	0.638914	0.55067	0.696113	0.689608	0.75956	0.721213	0.627018	0.483442	0.363977	0.460742	0.347867	0.495394	0.384379	0.413817	0.424205	0.231224	0.246429	0.373151
chr11_128585789_128586135	chr11	128585789	128586135	ETS1	0	0	0	1	0	1	0	346	0.837013	0.946758	0.854431	0.741991	0.852806	0.94697	0.765693	0.644792	0.98	0.833087	0.823865	0.845022	0.843251	0.691201	0.87619	0.594503	0.498405	0.670266	0.550148	0.718038	0.434423	0.601768	0.580194	0.314771	0.34644	0.282323
chr11_134277522_134277689	chr11	134277522	134277689	GLB1L3	0	1	0	1	0	1	0	167	0.420918	0.380423	0.476852	0.493155	0.309259	0.25	0.389947	0.477413	0.47037	0.375384	0.547619	0.39127	0.218883	0.377294	0.379044	0.184311	0.197654	0.0416667	0.101852	0.167196	0.177793	0.169893	0.260972	0.0593915	0.12906	0.0702862
chr11_1533013_1533787	chr11	1533013	1533787	DUSP8	0	0	0	0	0	0	0	774	0.769048	0.712056	0.79775	0.716758	0.856032	0.847123	0.754986	0.787169	0.788148	0.889471	0.764713	0.779082	0.781602	0.683624	0.706502	0.509101	0.470216	0.529509	0.658413	0.466349	0.400899	0.563413	0.54245	0.291431	0.303297	0.387716
chr11_16603874_16604068	chr11	16603874	16604068	SOX6	0	1	0	1	0	1	0	194	0.368746	0.427381	0.483333	0.383147	0.611012	0.332035	0.381278	0.338057	0.423659	0.374107	0.39881	0.658333	0.43825	0.381455	0.50625	0.276303	0.178144	0.176193	0.246928	0.18287	0.255468	0.209515	0.250591	0.0618056	0.0597643	0.236806
chr11_1969683_1970635	chr11	1969683	1970635	MRPL23	1	1	0	1	0	0	0	952	0.693204	0.740057	0.5825	0.599911	0.654489	0.421256	0.68642	0.566147	0.545661	0.642857	0.701385	0.568293	0.733506	0.68133	0.715201	0.394756	0.378091	0.330454	0.532589	0.355291	0.448526	0.476844	0.337622	0.265309	0.270784	0.381064
chr11_2909211_2909884	chr11	2909211	2909884	SLC22A18	1	1	0	1	0	1	0	673	0.486953	0.506389	0.600379	0.631579	0.713923	0.76859	0.508783	0.613484	0.630172	0.727564	0.700253	0.673585	0.705833	0.609392	0.731061	0.203227	0.161169	0.36066	0.297251	0.268464	0.288934	0.322805	0.340986	0.0927683	0.0972678	0.260635
chr11_30583652_30584311	chr11	30583652	30584311	MPPED2	1	2	0	1	0	1	0	659	0.629248	0.581207	0.532907	0.479735	0.672204	0.619048	0.490855	0.506385	0.528555	0.580538	0.571032	0.479663	0.605323	0.580455	0.590972	0.332798	0.361939	0.346593	0.398084	0.30578	0.253494	0.371429	0.379342	0.21987	0.20862	0.25556
chr11_46296765_46297206	chr11	46296765	46297206	CREB3L1	0	1	0	1	0	1	0	441	0.443552	0.589646	0.59709	0.46779	0.647424	0.52438	0.575397	0.54127	0.476389	0.452886	0.649008	0.35	0.421463	0.358381	0.383766	0.221189	0.164683	0.326389	0.293254	0.304167	0.250462	0.134343	0.293856	0.125673	0.0555556	0.201026
chr11_47979465_47980092	chr11	47979465	47980092	PTPRJ	1	1	0	0	0	1	0	627	0.520833	0.507986	0.544048	0.468452	0.513318	0.551116	0.588765	0.3775	0.578736	0.566419	0.503571	0.564583	0.518378	0.469498	0.234375	0.249653	0.247396	0.310293	0.341111	0.443333	0.217018	0.232292	0.265358	0.234524	0.229491	0.257244
chr11_49851643_49851802	chr11	49851643	49851802	OR4C13	1	0	0	0	0	0	0	159	0.8187	0.779082	0.839286	0.85303	0.793164	0.952381	0.888462	0.634686	0.939744	0.79313	0.753571	0.948129	0.872166	0.931183	0.794643	0.682993	0.59949	0.587188	0.742063	0.56233	0.617262	0.613152	0.587566	0.82381	0.557143	0.500709
chr11_58968175_58968681	chr11	58968175	58968681	GLYATL1	0	0	0	1	0	1	0	506	0.967005	0.917709	0.942551	0.893427	0.933851	0.94156	0.674496	0.814889	0.851923	0.690598	0.946917	0.93141	0.870541	0.755586	0.833028	0.712075	0.580931	0.614494	0.755159	0.556634	0.563537	0.711844	0.743083	0.582924	0.071473	0.573825
chr11_59552065_59552627	chr11	59552065	59552627	OSBP	0	0	0	0	0	0	0	562	0.495319	0.740655	0.622202	0.736288	0.703036	0.579834	0.620013	0.728025	0.575107	0.653662	0.659881	0.599074	0.600067	0.584651	0.535933	0.458143	0.295073	0.345148	0.420714	0.307817	0.372376	0.473559	0.327599	0.103651	0.210549	0.297459
chr11_60950835_60951104	chr11	60950835	60951104	SLC15A3	1	1	0	1	0	1	0	269	0.460526	0.458772	0.54902	0.381579	0.386574	0.429532	0.382456	0.34599	0.305208	0.404887	0.502116	0.168651	0.431901	0.346537	0.377381	0.184659	0.202273	0.093609	0.32381	0.0666667	0.16439	0.278571	0.19258	0.0949561	0.0333333	0.113557
chr11_64094409_64095645	chr11	64094409	64095645	MACROD1	0	0	0	1	0	0	0	1236	0.637902	0.635765	0.632718	0.577954	0.670106	0.623983	0.664206	0.508905	0.679678	0.733936	0.626923	0.616946	0.526122	0.509231	0.558471	0.4531	0.343509	0.433748	0.42866	0.352361	0.38885	0.373672	0.498943	0.259093	0.325243	0.13468
chr11_64637983_64638575	chr11	64637983	64638575	NRXN2	1	1	0	1	0	1	0	592	0.526003	0.536293	0.531403	0.717792	0.727005	0.580864	0.633542	0.666688	0.637585	0.507874	0.639583	0.733466	0.804972	0.622318	0.735119	0.38631	0.317289	0.462374	0.525741	0.484701	0.380036	0.378524	0.375656	0.108832	0.0782404	0.218515
chr11_68120120_68120286	chr11	68120120	68120286	CHKA	0	1	0	1	0	1	0	166	0.342989	0.44072	0.33545	0.336935	0.481481	0.300434	0.247751	0.221032	0.371044	0.261528	0.361111	0.353307	0.247619	0.222155	0.404101	0.0513668	0.0940917	0.21455	0.12037	0.12963	0.178201	0.113095	0.108594	0.025	0.035083	0.0436508
chr11_73645271_73646352	chr11	73645271	73646352	PLEKHB1	0	0	0	1	0	1	2	1081	0.52814	0.656145	0.547173	0.561087	0.728166	0.70543	0.660677	0.552063	0.649261	0.677931	0.715464	0.610476	0.58905	0.495771	0.511555	0.396436	0.31377	0.397163	0.488892	0.323349	0.335938	0.346215	0.388768	0.159399	0.201667	0.272775
chr12_116455529_116456434	chr12	116455529	116456434	MAP1LC3B2	0	0	0	0	0	0	0	905	0.638519	0.730848	0.731794	0.691759	0.805972	0.666744	0.793329	0.669859	0.743118	0.670433	0.736999	0.585714	0.581185	0.522576	0.583849	0.491528	0.432579	0.521401	0.382285	0.348474	0.359637	0.308889	0.460577	0.334102	0.2212	0.279087
chr12_116692762_116694097	chr12	116692762	116694097	C12orf49	0	0	0	0	0	0	0	1335	0.449268	0.42477	0.486788	0.39736	0.437953	0.354012	0.497054	0.459464	0.3722	0.391733	0.457519	0.182003	0.363816	0.332591	0.277614	0.266983	0.124825	0.209517	0.256901	0.195975	0.1409	0.193614	0.223431	0.225834	0.112643	0.124481
chr12_14568004_14568355	chr12	14568004	14568355	PLBD1	1	1	0	1	0	1	1	351	0.658725	0.496671	0.568066	0.679843	0.531602	0.401425	0.618827	0.502079	0.422389	0.505554	0.566667	0.663158	0.571324	0.601089	0.469591	0.337962	0.219544	0.307454	0.367481	0.341813	0.341924	0.376452	0.254293	0.135652	0.106668	0.178408
chr12_22624496_22624716	chr12	22624496	22624716	ETNK1	0	1	0	0	0	1	0	220	0.694949	0.791358	0.790265	0.685891	0.728395	0.735847	0.838889	0.730944	0.748934	0.847575	0.81746	0.832492	0.791453	0.91358	0.778439	0.588624	0.517228	0.480159	0.61627	0.440608	0.595582	0.554012	0.665124	0.600963	0.432428	0.548545
chr12_31326814_31327251	chr12	31326814	31327251	SINHCAF	0	1	0	1	0	1	1	437	0.705844	0.889492	0.868746	0.807703	0.887351	0.823954	0.831818	0.751414	0.668136	0.770121	0.799567	0.816667	0.661131	0.771717	0.783983	0.575797	0.355704	0.507864	0.594841	0.54268	0.389361	0.590634	0.448073	0.44014	0.222979	0.139128
chr12_3155734_3156156	chr12	3155734	3156156	TSPAN9	0	0	0	1	1	0	0	422	0.933333	0.85547	0.71791	0.623449	0.917929	0.960714	0.814815	0.839394	0.750833	0.743074	0.807271	0.692641	0.795887	0.822865	0.842424	0.623452	0.44469	0.526154	0.581818	0.682035	0.448701	0.542785	0.614032	0.252137	0.274495	0.470533
chr12_54058093_54059723	chr12	54058093	54059723	HOXC4	0	1	1	0	0	0	0	1630	0.534201	0.501296	0.512294	0.467312	0.623614	0.527154	0.611392	0.502631	0.552794	0.420058	0.566166	0.504683	0.50268	0.491951	0.555303	0.38127	0.262348	0.340768	0.341529	0.320234	0.30994	0.293171	0.3334	0.144644	0.0845942	0.119403
chr12_54077924_54078567	chr12	54077924	54078567	HOXC4	0	1	0	0	0	1	0	643	0.932019	0.900873	0.895423	0.944895	0.863736	0.842619	0.904898	0.934302	0.832694	0.885072	0.882222	0.830769	0.899023	0.885948	0.904048	0.70537	0.478502	0.541746	0.432222	0.550028	0.496586	0.637655	0.561963	0.270802	0.173737	0.122981
chr12_6057133_6057602	chr12	6057133	6057602	VWF	0	1	0	1	0	0	0	469	0.92912	0.840774	0.927956	0.843214	0.964583	0.810644	0.863889	0.788889	0.891797	0.924533	0.860218	0.96875	0.872807	0.842379	0.82807	0.68002	0.67924	0.693889	0.697917	0.721264	0.532411	0.682697	0.694803	0.33893	0.323413	0.407485
chr12_71469488_71469837	chr12	71469488	71469837	LGR5	0	0	0	1	1	0	0	349	0.805929	0.807576	0.804545	0.791198	0.732838	0.806061	0.744048	0.587013	0.738528	0.846212	0.758117	0.85625	0.824019	0.748485	0.804545	0.544733	0.422177	0.58171	0.517749	0.492772	0.373469	0.421717	0.526927	0.398118	0.254585	0.342516
chr12_95544923_95546906	chr12	95544923	95546906	USP44	0	1	1	1	0	1	0	1983	0.442359	0.74803	0.668955	0.693934	0.697192	0.804545	0.627125	0.550957	0.633016	0.74519	0.612785	0.688476	0.738699	0.751951	0.566038	0.520016	0.316588	0.38038	0.516667	0.481802	0.33051	0.455881	0.35206	0.179422	0.176702	0.209501
chr12_95956942_95957363	chr12	95956942	95957363	AMDHD1	1	1	0	1	1	0	0	421	0.781926	0.848148	0.855909	0.907407	0.737937	0.903333	0.84	0.827489	0.820744	0.772078	0.699365	0.801667	0.844249	0.814159	0.734762	0.575819	0.644114	0.635079	0.614888	0.458268	0.717871	0.521248	0.681188	0.337159	0.498891	0.43922
chr13_106531859_106532464	chr13	106531859	106532464	EFNB2	0	1	0	1	0	1	0	605	0.366706	0.376964	0.296718	0.278044	0.384289	0.281061	0.46555	0.421015	0.251732	0.336364	0.496323	0.492513	0.394474	0.399467	0.396297	0.140966	0.0695416	0.161369	0.142641	0.128608	0.103412	0.260685	0.14499	0.0378002	0.0441558	0.0310473
chr13_112987336_112987716	chr13	112987336	112987716	MCF2L	0	0	0	1	1	0	0	380	0.452179	0.630808	0.516355	0.486572	0.604365	0.62197	0.530303	0.524459	0.660065	0.658704	0.593723	0.58	0.302489	0.518478	0.472799	0.275604	0.225191	0.186442	0.213623	0.116103	0.168937	0.289004	0.252595	0.0645415	0.158514	0.316739
chr13_22735791_22736641	chr13	22735791	22736641	SGCG	0	0	0	0	0	0	0	850	0.470697	0.691939	0.681212	0.731531	0.598399	0.590684	0.574443	0.470433	0.645196	0.649048	0.697798	0.746154	0.479848	0.586145	0.620374	0.360868	0.307665	0.383236	0.508671	0.213582	0.335157	0.452598	0.371965	0.282875	0.302758	0.26146
chr13_30932455_30933156	chr13	30932455	30933156	TEX26	0	0	0	1	0	1	1	701	0.675458	0.54229	0.555665	0.67716	0.71891	0.562179	0.627504	0.566319	0.441327	0.643144	0.708333	0.488553	0.625383	0.502732	0.421931	0.31162	0.252828	0.231467	0.183759	0.332143	0.239697	0.285651	0.364096	0.094738	0.106349	0.219855
chr13_32409549_32410321	chr13	32409549	32410321	N4BP2L1	0	0	0	1	0	0	0	772	0.743941	0.812927	0.809821	0.640763	0.810462	0.835511	0.788509	0.646277	0.830303	0.743514	0.769688	0.591799	0.642235	0.574158	0.732044	0.561495	0.318491	0.491347	0.481035	0.341614	0.429927	0.536645	0.467967	0.0774025	0.225411	0.124775
chr13_50842613_50843300	chr13	50842613	50843300	DLEU7	1	1	0	1	0	1	0	687	0.510204	0.755952	0.542619	0.586012	0.613512	0.603333	0.425417	0.625139	0.630159	0.777381	0.611429	0.567738	0.466022	0.547586	0.609821	0.338534	0.239739	0.310431	0.274074	0.272932	0.228685	0.347562	0.228454	0.025	0.102155	0.105442
chr13_76884176_76884785	chr13	76884176	76884785	KCTD12	0	1	0	1	0	1	0	609	0.748129	0.654592	0.745408	0.75102	0.777597	0.718651	0.643282	0.692197	0.830754	0.820632	0.794139	0.705952	0.867381	0.729739	0.788333	0.514425	0.450643	0.538672	0.357599	0.637075	0.445867	0.532268	0.531112	0.350385	0.448441	0.353461
chr13_83878023_83878388	chr13	83878023	83878388	SLITRK1	0	1	0	1	0	0	0	365	0.424838	0.354603	0.523889	0.374074	0.321627	0.471291	0.54246	0.455159	0.588889	0.546875	0.533279	0.472222	0.416777	0.416407	0.48125	0.311039	0.28216	0.18	0.219306	0.304896	0.0874675	0.287143	0.276375	0.188878	0.230952	0.265142
chr13_99085110_99085653	chr13	99085110	99085653	DOCK9	0	1	0	1	0	1	0	543	0.294369	0.492133	0.495219	0.529116	0.448533	0.581687	0.677721	0.380522	0.35959	0.446619	0.5409	0.576141	0.489119	0.39022	0.442027	0.188476	0.235166	0.248467	0.393667	0.188128	0.178499	0.23258	0.208839	0.0698072	0.151025	0.304339
chr13_99575063_99575685	chr13	99575063	99575685	TM9SF2	0	0	0	0	0	0	0	622	0.584794	0.488148	0.558099	0.663056	0.746993	0.625567	0.628099	0.676587	0.731554	0.800415	0.583489	0.65	0.828968	0.719678	0.542744	0.415147	0.32573	0.326851	0.447024	0.532666	0.527346	0.482576	0.496721	0.350445	0.229857	0.394378
chr14_100727588_100729048	chr14	100727588	100729048	DLK1	0	1	0	1	0	2	0	1460	0.633857	0.664499	0.594862	0.6433	0.60955	0.596406	0.715757	0.548086	0.503067	0.635092	0.673299	0.495714	0.459544	0.575196	0.661364	0.450364	0.223069	0.347846	0.323704	0.328798	0.174197	0.370302	0.355509	0.268505	0.151846	0.294746
chr14_23154088_23154636	chr14	23154088	23154636	SLC7A8	0	0	0	1	0	1	2	548	0.599275	0.729989	0.795169	0.719524	0.559897	0.833277	0.67218	0.712193	0.755253	0.836667	0.666898	0.579073	0.528151	0.7696	0.637302	0.4971	0.307645	0.49229	0.366448	0.481991	0.450279	0.430644	0.434136	0.0936975	0.0839191	0.214566
chr14_32932264_32932712	chr14	32932264	32932712	NPAS3	0	1	0	0	0	0	0	448	0.549844	0.643484	0.536299	0.601116	0.558822	0.385464	0.596491	0.393085	0.507832	0.436241	0.528302	0.476316	0.644141	0.60262	0.634586	0.294129	0.285614	0.270582	0.150627	0.244118	0.271874	0.261056	0.400286	0.231019	0.250294	0.321941
chr14_54766514_54767222	chr14	54766514	54767222	SAMD4A	0	0	0	1	0	0	0	708	0.590148	0.596272	0.623608	0.620723	0.633003	0.617196	0.623693	0.630527	0.552196	0.691985	0.596892	0.427469	0.440134	0.421274	0.561161	0.498574	0.248534	0.284417	0.313235	0.249774	0.2763	0.384061	0.278049	0.193893	0.12547	0.183676
chr14_63891595_63892260	chr14	63891595	63892260	SYNE2	0	0	0	1	0	0	0	665	0.846001	0.8153	0.928571	0.879714	0.905556	0.837213	0.747114	0.826808	0.792991	0.888624	0.848573	0.754714	0.809631	0.750882	0.873016	0.701761	0.445292	0.610918	0.541931	0.437031	0.488841	0.643785	0.563602	0.309078	0.335156	0.158427
chr14_65282489_65282967	chr14	65282489	65282967	FUT8	0	0	1	0	0	0	0	478	0.683245	0.631481	0.52381	0.615909	0.614286	0.630123	0.786329	0.596164	0.582231	0.733642	0.540985	0.537566	0.673875	0.650771	0.57872	0.388624	0.323364	0.287642	0.372222	0.494736	0.293307	0.398244	0.404643	0.240793	0.197545	0.187302
chr14_68363580_68364311	chr14	68363580	68364311	RAD51B	0	0	0	1	0	0	0	731	0.602113	0.622551	0.691486	0.466528	0.675149	0.704827	0.67	0.484556	0.543165	0.587175	0.652712	0.547537	0.55067	0.563736	0.648257	0.249366	0.217533	0.425373	0.2902	0.211111	0.246695	0.353821	0.298259	0.14792	0.125091	0.165176
chr14_68563770_68564094	chr14	68563770	68564094	RAD51B	0	0	0	1	0	0	0	324	0.528119	0.544946	0.583081	0.424026	0.416667	0.510913	0.489499	0.392441	0.479221	0.31992	0.624731	0.299459	0.468975	0.471852	0.497835	0.297403	0.112478	0.194628	0.228801	0.239314	0.108582	0.250597	0.193459	0.122114	0.178257	0.0702479
chr14_75068590_75068907	chr14	75068590	75068907	ACYP1,ZC2HC1C	0	1	0	2	0	1	0	317	0.470635	0.54903	0.649467	0.5013	0.566049	0.514594	0.546283	0.534667	0.505672	0.471164	0.650446	0.422619	0.351487	0.377569	0.37037	0.324824	0.254033	0.357399	0.290741	0.199383	0.0700923	0.184735	0.160945	0.0619845	0.184976	0.0246914
chr14_99522393_99522801	chr14	99522393	99522801	CCDC85C,CCNK	0	0	0	2	0	0	1	408	0.838914	0.86	0.782292	0.65	0.790476	0.763571	0.739137	0.732265	0.895556	0.795486	0.779613	0.89359	0.741455	0.780698	0.894444	0.594884	0.335424	0.568837	0.528836	0.574851	0.441265	0.459127	0.558771	0.236243	0.149901	0.398701
chr14_99634624_99635019	chr14	99634624	99635019	HHIPL1	0	0	0	0	1	0	0	395	0.877868	0.787235	0.813194	0.714206	0.874702	0.642328	0.818651	0.804362	0.778075	0.792541	0.836508	0.777778	0.641967	0.822817	0.794444	0.634028	0.313351	0.559428	0.540954	0.574073	0.559448	0.5132	0.571522	0.281938	0.271989	0.443312
chr15_48975034_48975796	chr15	48975034	48975796	SHC4	1	1	0	0	0	0	0	762	0.721429	0.766667	0.742336	0.638215	0.610325	0.469489	0.691578	0.543466	0.715917	0.741623	0.514815	0.753704	0.561906	0.589198	0.640035	0.437475	0.358537	0.223729	0.359699	0.392452	0.244062	0.341593	0.395639	0.321102	0.256337	0.265278
chr15_64776437_64776850	chr15	64776437	64776850	RBPMS2	0	1	0	0	0	1	0	413	0.409707	0.422052	0.534091	0.396825	0.53091	0.499405	0.608532	0.360289	0.517284	0.462259	0.63642	0.430952	0.466327	0.396698	0.644444	0.287415	0.174887	0.259593	0.275641	0.329039	0.190432	0.331481	0.314347	0.0687729	0.0937925	0.223562
chr15_98956309_98957044	chr15	98956309	98957044	IGF1R	0	1	0	1	0	0	0	735	0.35772	0.555033	0.496966	0.399868	0.516615	0.605607	0.492495	0.46449	0.479418	0.549747	0.52236	0.557971	0.46738	0.404882	0.401035	0.288953	0.258209	0.235211	0.133696	0.384006	0.13318	0.270521	0.40164	0.154236	0.16933	0.0551738
chr16_14303899_14304704	chr16	14303899	14304704	MRTFB	0	1	0	0	0	1	0	805	0.475224	0.508561	0.555079	0.474773	0.559908	0.497453	0.53933	0.504238	0.667308	0.568785	0.551865	0.75	0.500866	0.403501	0.543388	0.331427	0.27632	0.311674	0.406722	0.264077	0.272119	0.230394	0.317832	0.251565	0.195691	0.219346
chr16_3005114_3005501	chr16	3005114	3005501	AC004233.2	0	1	0	0	0	1	0	387	0.646057	0.890625	0.790525	0.625769	0.838393	0.671795	0.869841	0.664242	0.768926	0.78557	0.748704	0.742113	0.697321	0.675349	0.644494	0.541319	0.571646	0.512865	0.468527	0.365625	0.546045	0.573785	0.568205	0.473644	0.414013	0.356548
chr16_31093593_31093996	chr16	31093593	31093996	AC135050.2,VKORC1	0	1	0	2	0	1	1	403	0.420569	0.617593	0.666497	0.612698	0.705137	0.676042	0.675595	0.567063	0.467196	0.603638	0.514418	0.583333	0.665432	0.399484	0.477778	0.246689	0.396384	0.44628	0.294444	0.20172	0.291996	0.439043	0.326297	0.199045	0.151677	0.119267
chr16_3881414_3881885	chr16	3881414	3881885	CREBBP	1	1	0	0	0	1	0	471	0.606101	0.549677	0.626563	0.544717	0.730952	0.65026	0.594333	0.543261	0.606287	0.452995	0.611111	0.738095	0.590303	0.585609	0.475942	0.38058	0.299021	0.425278	0.421287	0.29359	0.267593	0.317163	0.326309	0.153919	0.159814	0.178519
chr16_49440400_49441012	chr16	49440400	49441012	C16orf78	0	0	0	0	0	0	0	612	0.560714	0.57957	0.732986	0.594244	0.694663	0.679376	0.627679	0.455952	0.653892	0.515387	0.575967	0.512845	0.48352	0.457382	0.47128	0.246066	0.337812	0.190774	0.295541	0.309391	0.202697	0.220265	0.304481	0.149163	0.12381	0.122249
chr16_49701219_49701773	chr16	49701219	49701773	ZNF423	0	0	1	1	0	0	0	554	0.657037	0.525585	0.724846	0.694692	0.669424	0.667331	0.743985	0.557143	0.623054	0.4653	0.715505	0.770175	0.698217	0.670371	0.670833	0.446966	0.290981	0.286174	0.339891	0.407589	0.25754	0.313241	0.433827	0.100813	0.0929407	0.0491855
chr16_57372345_57372589	chr16	57372345	57372589	CX3CL1	0	0	0	1	0	1	3	244	0.875758	0.92316	0.906061	0.926667	0.896645	0.805628	0.890043	0.842328	0.717532	0.75938	0.836255	0.836364	0.751732	0.846609	0.781786	0.585498	0.425073	0.600203	0.480303	0.511846	0.52013	0.537515	0.554182	0.0318182	0.0714286	0.154919
chr16_73066891_73067425	chr16	73066891	73067425	ZFHX3	1	1	0	1	0	0	0	534	0.671934	0.783009	0.768506	0.849242	0.832576	0.731061	0.793254	0.648052	0.518741	0.761364	0.848323	0.68545	0.737374	0.650506	0.564603	0.285145	0.266445	0.21849	0.288534	0.280628	0.227761	0.25873	0.38809	0.0796744	0.102011	0.130023
chr16_74397908_74398472	chr16	74397908	74398472	NPIPB15	0	0	0	0	0	0	0	564	0.440761	0.48229	0.34478	0.406105	0.450521	0.545421	0.575447	0.340951	0.534707	0.475031	0.437179	0.389744	0.442155	0.432833	0.356481	0.32865	0.148743	0.167539	0.397817	0.132882	0.18966	0.247863	0.254596	0.207286	0.132845	0.0833333
chr16_81432930_81433629	chr16	81432930	81433629	CMIP	0	0	0	0	0	0	0	699	0.363179	0.402753	0.37582	0.279198	0.388368	0.361682	0.418006	0.269412	0.506572	0.335365	0.513641	0.401042	0.361733	0.316014	0.360764	0.147339	0.0873729	0.14632	0.186533	0.185665	0.103495	0.125316	0.179411	0.0553819	0.145441	0.0944444
chr16_85381720_85382583	chr16	85381720	85382583	GSE1	0	0	0	1	0	0	0	863	0.533609	0.713126	0.721995	0.548077	0.685684	0.696836	0.637912	0.575265	0.691621	0.674667	0.6163	0.639881	0.529412	0.493938	0.472222	0.461493	0.349	0.395299	0.324857	0.402885	0.356589	0.322688	0.461453	0.392797	0.27391	0.289125
chr16_8569459_8570140	chr16	8569459	8570140	TMEM114	1	2	0	1	0	1	0	681	0.611128	0.693844	0.764632	0.643058	0.671809	0.612093	0.726689	0.450405	0.566531	0.723808	0.546645	0.58871	0.666852	0.542032	0.523954	0.376549	0.367316	0.424725	0.514615	0.480156	0.443502	0.381688	0.372641	0.144916	0.227078	0.273738
chr16_85752137_85752726	chr16	85752137	85752726	C16orf74	0	1	0	0	0	0	0	589	0.619339	0.655714	0.75119	0.804082	0.828175	0.729683	0.867143	0.627407	0.64347	0.530079	0.691327	0.815618	0.698466	0.68987	0.702679	0.543802	0.421492	0.596667	0.520423	0.397778	0.483528	0.395291	0.423811	0.0944098	0.0882576	0.202407
chr16_86196194_86196664	chr16	86196194	86196664	IRF8	0	0	0	0	0	1	0	470	0.70029	0.656613	0.697312	0.748431	0.681662	0.49003	0.648512	0.525848	0.69543	0.63309	0.543934	0.693576	0.563136	0.666994	0.598958	0.475787	0.337137	0.494037	0.419343	0.440203	0.326431	0.415902	0.42435	0.246431	0.197249	0.361214
chr16_86570888_86571457	chr16	86570888	86571457	FOXC2	0	1	1	0	0	1	0	569	0.73045	0.795045	0.786253	0.741703	0.839048	0.593734	0.730476	0.730298	0.762157	0.595298	0.671964	0.752976	0.693413	0.576988	0.5875	0.360702	0.175121	0.353569	0.389955	0.382222	0.189582	0.281283	0.442402	0.0883256	0.0531746	0.164103
chr16_86577508_86578656	chr16	86577508	86578656	FOXL1	1	1	0	1	0	1	1	1148	0.727721	0.784906	0.653684	0.710951	0.794613	0.701984	0.730041	0.680008	0.661704	0.678931	0.751531	0.759259	0.716086	0.671687	0.663124	0.438169	0.375455	0.446985	0.532544	0.407407	0.372878	0.539554	0.567969	0.24153	0.167924	0.144081
chr16_8866591_8867193	chr16	8866591	8867193	CARHSP1	0	1	0	1	0	1	0	602	0.637048	0.8	0.624849	0.808333	0.858046	0.59903	0.549735	0.669643	0.599762	0.721569	0.808271	0.718	0.726177	0.57828	0.725758	0.312698	0.308019	0.506044	0.375	0.397143	0.397512	0.601587	0.44295	0.109786	0.0603175	0.0912698
chr17_14298004_14299152	chr17	14298004	14299152	HS3ST3B1	1	2	0	0	0	2	0	1148	0.665833	0.65116	0.746143	0.576773	0.732423	0.713939	0.68228	0.596559	0.519612	0.611549	0.602221	0.711584	0.616024	0.561458	0.477228	0.39835	0.346748	0.378908	0.346121	0.386981	0.363843	0.409598	0.366822	0.13523	0.212843	0.219614
chr17_1917239_1917456	chr17	1917239	1917456	RPA1	0	0	0	0	0	0	0	217	0.915123	0.636015	0.833282	0.85582	0.940476	0.855379	0.901896	0.875198	0.870833	0.849206	0.892857	0.903704	0.841931	0.851852	0.766975	0.503086	0.639805	0.50463	0.490741	0.660847	0.610556	0.646516	0.743707	0.315747	0.359848	0.654012
chr17_19745254_19745499	chr17	19745254	19745499	ALDH3A1	0	1	0	1	0	1	2	245	0.664881	0.770513	0.728698	0.788889	0.814438	0.593334	0.77737	0.629579	0.679487	0.771698	0.821978	0.708974	0.807517	0.648676	0.629487	0.365568	0.303266	0.599634	0.391484	0.441026	0.441798	0.557265	0.405931	0.230344	0.328022	0.213889
chr17_2075481_2076790	chr17	2075481	2076790	SMG6	0	0	0	1	0	1	0	1309	0.618307	0.586639	0.483691	0.580413	0.746589	0.688041	0.617571	0.495749	0.61588	0.595975	0.760381	0.496377	0.519443	0.663287	0.542	0.413962	0.364419	0.424082	0.325095	0.344571	0.370085	0.298757	0.344564	0.230841	0.25643	0.303192
chr17_2174707_2175232	chr17	2174707	2175232	SMG6	0	0	0	1	0	1	0	525	0.598326	0.690972	0.835182	0.587426	0.651786	0.71193	0.684301	0.50816	0.686499	0.714122	0.642077	0.538542	0.633252	0.655878	0.482229	0.280059	0.118117	0.395015	0.395027	0.259524	0.262444	0.369789	0.335023	0.118327	0.0969061	0.0518315
chr17_2435227_2436233	chr17	2435227	2436233	METTL16	0	0	0	1	0	0	0	1006	0.820679	0.780138	0.724724	0.822759	0.881454	0.918155	0.826471	0.875104	0.888755	0.831576	0.823789	0.797059	0.956224	0.876859	0.931878	0.637539	0.484824	0.481151	0.669925	0.561063	0.620035	0.724499	0.672871	0.192231	0.199214	0.352638
chr17_2904122_2904658	chr17	2904122	2904658	RAP1GAP2	0	0	0	1	0	0	0	536	0.779705	0.937302	0.883194	0.826531	0.886528	0.85084	0.930556	0.743053	0.933631	0.949976	0.899246	0.718008	0.719508	0.848436	0.85	0.651134	0.6572	0.69093	0.597166	0.639324	0.580808	0.644841	0.703664	0.584302	0.387468	0.607195
chr17_29590117_29590874	chr17	29590117	29590874	ANKRD13B,GIT1	0	1	0	2	0	1	0	757	0.542313	0.410847	0.557732	0.511333	0.499848	0.455438	0.436095	0.49386	0.348804	0.544753	0.545976	0.312757	0.476098	0.372125	0.260043	0.273031	0.145575	0.125463	0.251923	0.195297	0.153884	0.103975	0.244328	0.0570185	0.0759566	0.0436214
chr17_32298381_32299429	chr17	32298381	32299429	RHBDL3	0	0	0	1	2	0	0	1048	0.866138	0.873016	0.828036	0.707672	0.882143	0.802138	0.842082	0.681357	0.731361	0.90406	0.796314	0.60641	0.692842	0.650153	0.720588	0.544228	0.453271	0.540524	0.650926	0.582143	0.593054	0.499727	0.625198	0.465937	0.438088	0.371489
chr17_35515076_35515289	chr17	35515076	35515289	SLFN12L	0	0	0	1	0	0	0	213	0.778816	0.622751	0.727754	0.861111	0.810207	0.755556	0.707407	0.740542	0.881878	0.816667	0.958333	0.573148	0.729519	0.778682	0.737338	0.654222	0.46347	0.601852	0.53351	0.560666	0.516887	0.371825	0.576034	0.412324	0.335044	0.611259
chr17_39739276_39740677	chr17	39739276	39740677	GRB7	0	0	0	1	0	1	1	1401	0.472997	0.364171	0.597059	0.454369	0.512262	0.455392	0.67123	0.382878	0.467565	0.389929	0.619549	0.475564	0.371867	0.337623	0.482201	0.288645	0.249542	0.28258	0.205128	0.242934	0.17316	0.305732	0.313065	0.158179	0.157927	0.179539
chr17_48570477_48571164	chr17	48570477	48571164	HOXB3	0	0	0	1	0	1	0	687	0.873715	0.793943	0.809731	0.677328	0.835594	0.641615	0.716166	0.710354	0.795635	0.785852	0.826432	0.665631	0.653951	0.659156	0.547101	0.67857	0.398322	0.579896	0.530262	0.472464	0.466248	0.430974	0.501812	0.301169	0.249858	0.234345
chr17_48630774_48631658	chr17	48630774	48631658	HOXB7	0	1	1	1	0	0	0	884	0.76556	0.890923	0.882688	0.720933	0.794023	0.816667	0.811498	0.799786	0.788393	0.888988	0.909722	0.672381	0.841617	0.689521	0.704167	0.659023	0.534961	0.660629	0.528889	0.589435	0.506006	0.498384	0.571805	0.370556	0.344444	0.356223
chr17_62704994_62705657	chr17	62704994	62705657	MARCH10	0	1	0	1	0	1	0	663	0.790909	0.918648	0.841667	0.844012	0.909167	0.827181	0.888961	0.856841	0.881936	0.882381	0.819067	0.863636	0.82539	0.798723	0.801905	0.745228	0.504568	0.599725	0.634848	0.608998	0.53399	0.629545	0.596742	0.434452	0.236826	0.404739
chr17_6454642_6455310	chr17	6454642	6455310	PITPNM3	1	1	0	1	0	0	0	668	0.447054	0.628704	0.610462	0.487774	0.597159	0.642857	0.547499	0.449048	0.509603	0.556667	0.596585	0.614897	0.640786	0.507172	0.412778	0.377557	0.284788	0.294995	0.297842	0.350078	0.335074	0.401808	0.291317	0.196385	0.303905	0.218438
chr17_7094064_7094420	chr17	7094064	7094420	ASGR2	0	0	0	0	0	0	0	356	0.475351	0.503139	0.54494	0.464881	0.590278	0.564947	0.47252	0.487644	0.623168	0.486508	0.376852	0.376389	0.381684	0.470447	0.410913	0.296831	0.185048	0.21492	0.128356	0.14246	0.153342	0.172774	0.305011	0.264717	0.135501	0.233796
chr17_75764069_75764456	chr17	75764069	75764456	GALK1	0	1	0	1	0	1	0	387	0.697222	0.769709	0.741667	0.821164	0.694444	0.650353	0.643474	0.566667	0.685406	0.67791	0.654321	0.630952	0.589133	0.547328	0.645767	0.476543	0.332574	0.407407	0.400309	0.546208	0.494114	0.352618	0.391282	0.45	0.265741	0.272363
chr17_77924833_77925212	chr17	77924833	77925212	TNRC6C	0	0	0	0	0	0	0	379	0.80689	0.887554	0.880123	0.819589	0.797511	0.808279	0.833333	0.851764	0.789827	0.793146	0.882468	0.790909	0.808278	0.760744	0.737446	0.676584	0.476469	0.644434	0.621645	0.521809	0.544215	0.439759	0.584286	0.463922	0.304113	0.437794
chr17_78717275_78717816	chr17	78717275	78717816	CYTH1	0	0	0	1	0	1	0	541	0.825422	0.771499	0.784327	0.8173	0.723203	0.685324	0.700677	0.751448	0.647399	0.768674	0.659933	0.692222	0.723387	0.688005	0.711765	0.603044	0.495584	0.491638	0.493697	0.54413	0.487958	0.373562	0.627871	0.369204	0.302214	0.149696
chr17_79793111_79793486	chr17	79793111	79793486	CBX8	1	0	0	1	0	0	0	375	0.618818	0.687097	0.542612	0.593601	0.54361	0.605878	0.716667	0.586275	0.661429	0.649306	0.627151	0.69086	0.603779	0.580082	0.833333	0.314453	0.171153	0.352232	0.290896	0.255952	0.25779	0.30105	0.167812	0.0724356	0.0622745	0.104564
chr17_7989575_7989760	chr17	7989575	7989760	GUCY2D	0	1	0	0	0	0	0	185	0.704988	0.63474	0.665043	0.469264	0.755772	0.618966	0.760101	0.481175	0.641244	0.81176	0.602673	0.546753	0.655844	0.539822	0.615152	0.506133	0.286856	0.436183	0.368604	0.325938	0.198799	0.314866	0.277921	0.125819	0.0659517	0.147766
chr17_80826946_80827337	chr17	80826946	80827337	RPTOR	0	1	0	1	0	0	0	391	0.428175	0.455769	0.500729	0.371222	0.700917	0.390476	0.295578	0.35256	0.399619	0.469104	0.409391	0.498333	0.392803	0.29284	0.440278	0.306945	0.125036	0.122797	0.27352	0.237245	0.160652	0.232568	0.16912	0.0835099	0.135597	0.0482761
chr17_9024393_9025415	chr17	9024393	9025415	NTN1	0	1	0	1	0	1	0	1022	0.732887	0.516847	0.514241	0.638133	0.473255	0.437606	0.483912	0.476055	0.677111	0.596495	0.579315	0.674672	0.552755	0.545245	0.569151	0.290348	0.284665	0.306647	0.473181	0.412895	0.348485	0.360612	0.382965	0.295546	0.216947	0.232319
chr18_10247505_10247964	chr18	10247505	10247964	APCDD1	0	0	0	0	0	0	0	459	0.707532	0.780556	0.762312	0.686054	0.785998	0.833201	0.655442	0.780938	0.819643	0.727891	0.693367	0.869048	0.656213	0.721338	0.638095	0.444345	0.474606	0.517618	0.577891	0.556805	0.515422	0.451797	0.499858	0.167599	0.256217	0.452015
chr18_25233592_25234299	chr18	25233592	25234299	ZNF521	0	0	0	1	0	1	0	707	0.561442	0.537462	0.569168	0.477857	0.639605	0.510514	0.456405	0.456298	0.431274	0.615082	0.451299	0.45202	0.330249	0.485967	0.32381	0.40365	0.114653	0.250036	0.199152	0.183081	0.180122	0.233596	0.258669	0.0439394	0.149342	0.115302
chr18_25327639_25328022	chr18	25327639	25328022	ZNF521	0	0	0	1	0	0	0	383	0.467108	0.523336	0.569024	0.454497	0.479179	0.420587	0.473445	0.323814	0.545829	0.465079	0.494516	0.342593	0.351006	0.512314	0.24624	0.179999	0.16468	0.145638	0.107483	0.19945	0.202734	0.212802	0.202712	0.14682	0.119691	0.0502645
chr18_48827355_48827936	chr18	48827355	48827936	CTIF	0	0	0	1	0	1	0	581	0.626579	0.744097	0.700847	0.849291	0.805952	0.725811	0.761487	0.714411	0.799008	0.777664	0.753383	0.590377	0.866358	0.762822	0.756803	0.46391	0.448642	0.394677	0.444565	0.564528	0.461391	0.374875	0.471773	0.209712	0.314758	0.33137
chr18_79404327_79404646	chr18	79404327	79404646	NFATC1	0	0	1	1	0	1	0	319	0.512613	0.614762	0.620766	0.578571	0.573101	0.449405	0.573413	0.651981	0.527211	0.630854	0.66904	0.490788	0.496171	0.510962	0.684212	0.453525	0.324206	0.352806	0.201984	0.349433	0.418627	0.354535	0.336302	0.0739538	0.110122	0.156088
chr19_13024901_13025318	chr19	13024901	13025318	NFIX	1	0	0	1	0	1	1	417	0.614856	0.716667	0.707828	0.603571	0.694643	0.651563	0.590765	0.746722	0.415476	0.717616	0.627806	0.7	0.590981	0.479143	0.524747	0.359311	0.343494	0.256032	0.417244	0.199603	0.276869	0.43052	0.340764	0.155838	0.202457	0.432843
chr19_16110709_16111014	chr19	16110709	16111014	RAB8A	0	1	0	0	0	1	0	305	0.584488	0.619697	0.545815	0.649603	0.56746	0.729852	0.694444	0.622727	0.71241	0.473593	0.52233	0.7625	0.491226	0.54785	0.550758	0.48346	0.247289	0.468434	0.393326	0.38423	0.297394	0.249805	0.316285	0.202315	0.0273465	0.136869
chr19_18205650_18206043	chr19	18205650	18206043	RAB3A	0	1	0	0	0	1	0	393	0.753125	0.704911	0.774033	0.884921	0.760268	0.757781	0.839162	0.734722	0.686431	0.772648	0.763333	0.790794	0.74752	0.622826	0.742708	0.572578	0.400844	0.534006	0.385417	0.509354	0.494386	0.278626	0.442887	0.201711	0.183879	0.238643
chr19_2093776_2094133	chr19	2093776	2094133	MOB3A	0	1	0	1	0	1	0	357	0.479868	0.342011	0.496711	0.3427	0.446501	0.413745	0.497619	0.361845	0.576905	0.286305	0.566667	0.463925	0.554031	0.582685	0.417381	0.158703	0.0542241	0.154654	0.333297	0.107828	0.109022	0.245685	0.169449	0.0273121	0.0868506	0.0393939
chr19_43580706_43582070	chr19	43580706	43582070	L34079.1,PINLYP	0	0	0	2	0	1	1	1364	0.770194	0.744743	0.774386	0.786233	0.713132	0.83544	0.81875	0.679539	0.751078	0.773103	0.789419	0.818723	0.644993	0.762498	0.769585	0.520931	0.420539	0.525906	0.548403	0.594086	0.501768	0.467216	0.546149	0.386756	0.503105	0.255459
chr19_45161679_45162229	chr19	45161679	45162229	MARK4	0	0	0	1	0	0	0	550	0.749062	0.79198	0.750454	0.676894	0.729573	0.552165	0.465	0.559297	0.823701	0.685601	0.703175	0.684259	0.713384	0.646585	0.662037	0.497024	0.339812	0.510823	0.435714	0.591445	0.350325	0.43125	0.390912	0.302554	0.19748	0.334524
chr19_48320355_48321195	chr19	48320355	48321195	CCDC114	0	1	0	1	0	1	0	840	0.704518	0.577897	0.656184	0.527968	0.703142	0.573704	0.69754	0.565564	0.695567	0.695944	0.618571	0.663131	0.657886	0.594167	0.556463	0.51461	0.476023	0.436084	0.406878	0.323701	0.390991	0.41022	0.440037	0.193623	0.146442	0.193793
chr19_709822_710580	chr19	709822	710580	PALM	1	1	0	1	0	1	0	758	0.70101	0.689286	0.745652	0.505952	0.773077	0.628986	0.599462	0.624691	0.570576	0.657843	0.708449	0.444444	0.609998	0.618549	0.512346	0.349261	0.231089	0.441336	0.440323	0.315207	0.365057	0.425714	0.310394	0.160251	0.216629	0.134127
chr2_102068991_102069654	chr2	102068991	102069654	IL1R1	0	0	0	1	0	0	0	663	0.739484	0.760696	0.820899	0.614111	0.74752	0.813997	0.707212	0.730324	0.748728	0.79093	0.752348	0.566667	0.706289	0.624769	0.697222	0.670256	0.574296	0.432757	0.42834	0.493663	0.394429	0.501101	0.456801	0.589995	0.358358	0.333442
chr2_113291193_113291497	chr2	113291193	113291497	PAX8	1	2	0	0	0	0	0	304	0.343939	0.386126	0.353594	0.340351	0.40181	0.195373	0.262317	0.193407	0.305693	0.269719	0.380952	0.407692	0.219795	0.251296	0.268	0.12793	0.128785	0.0545788	0.121212	0.0686275	0.0669872	0.0777473	0.17076	0.0527782	0.0656307	0.0511156
chr2_120820286_120821223	chr2	120820286	120821223	GLI2	0	0	0	1	0	0	0	937	0.624794	0.762789	0.791785	0.723721	0.760633	0.646483	0.650357	0.679888	0.611061	0.773362	0.721966	0.726	0.628912	0.6655	0.842857	0.483472	0.419332	0.338617	0.484198	0.476245	0.508583	0.456759	0.505543	0.182095	0.210981	0.569692
chr2_127024781_127025282	chr2	127024781	127025282	BIN1	1	2	0	0	0	1	0	501	0.713523	0.611584	0.565149	0.524006	0.565042	0.624359	0.502671	0.379263	0.499542	0.533997	0.525926	0.741667	0.568383	0.590459	0.394048	0.457539	0.280241	0.35424	0.308186	0.402709	0.290674	0.396335	0.346001	0.13341	0.120232	0.13138
chr2_143026332_143027027	chr2	143026332	143027027	KYNU	0	0	0	1	0	0	0	695	0.556938	0.573715	0.639286	0.594286	0.635465	0.695675	0.681032	0.500397	0.637738	0.740658	0.648434	0.620168	0.56278	0.496656	0.664206	0.383113	0.27743	0.182484	0.399246	0.302866	0.342471	0.356182	0.255112	0.240136	0.182824	0.256441
chr2_143937947_143938575	chr2	143937947	143938575	GTDC1	0	1	0	1	0	1	0	628	0.488351	0.580511	0.482892	0.555908	0.561275	0.641138	0.587473	0.652747	0.558446	0.544485	0.552766	0.478483	0.697194	0.636325	0.692593	0.227249	0.414657	0.296869	0.348765	0.295679	0.277484	0.278395	0.345666	0.359575	0.278168	0.373911
chr2_152336644_152337217	chr2	152336644	152337217	FMNL2	0	1	0	1	0	1	0	573	0.649969	0.608883	0.642621	0.742766	0.559066	0.704018	0.68209	0.534172	0.489744	0.715301	0.455617	0.622192	0.54815	0.417728	0.513487	0.357238	0.294558	0.348141	0.264194	0.325602	0.296958	0.356094	0.351074	0.138697	0.181563	0.354795
chr2_156325660_156328969	chr2	156325660	156328969	NR4A2	1	2	1	1	0	0	0	3309	0.519093	0.656079	0.644607	0.362722	0.540733	0.635598	0.509249	0.45036	0.5404	0.534255	0.540492	0.416273	0.355197	0.407813	0.394689	0.340384	0.238265	0.255919	0.283459	0.301874	0.222274	0.305202	0.330364	0.269283	0.221173	0.230552
chr2_160408244_160408767	chr2	160408244	160408767	RBMS1	0	1	0	1	0	1	1	523	0.746549	0.72619	0.722464	0.635281	0.788235	0.716667	0.701964	0.744561	0.774013	0.756061	0.738955	0.613611	0.729279	0.793054	0.750725	0.524788	0.344439	0.614167	0.487836	0.505625	0.459248	0.490459	0.599192	0.360983	0.344114	0.286215
chr2_161428183_161429000	chr2	161428183	161429000	SLC4A10	0	1	0	1	0	0	0	817	0.568367	0.510685	0.61369	0.743736	0.616954	0.565363	0.815101	0.651696	0.696541	0.527476	0.636714	0.629453	0.570569	0.60531	0.562554	0.33105	0.385899	0.392681	0.49613	0.411459	0.382658	0.365926	0.555423	0.333813	0.28402	0.407605
chr2_163348099_163348494	chr2	163348099	163348494	FIGN	1	1	0	0	0	0	0	395	0.402568	0.434767	0.404092	0.257598	0.548286	0.359623	0.541513	0.497798	0.374205	0.511293	0.475524	0.59419	0.493062	0.519962	0.585945	0.185712	0.108763	0.216206	0.160809	0.351856	0.147455	0.153135	0.133939	0.0513313	0.0729167	0.0642593
chr2_199581821_199582362	chr2	199581821	199582362	SATB2	0	0	0	0	0	0	0	541	0.598246	0.686189	0.621812	0.485256	0.584402	0.69127	0.60989	0.59462	0.706643	0.461538	0.668864	0.689744	0.679512	0.640357	0.567582	0.24798	0.219317	0.296523	0.355556	0.328571	0.225422	0.313553	0.24032	0.116187	0.176007	0.17949
chr2_224443018_224443184	chr2	224443018	224443184	CUL3	0	1	0	0	0	0	0	166	0.85388	0.698148	0.861111	0.865079	0.827778	0.869048	0.840608	0.720667	0.851852	0.748148	0.842593	0.805948	0.781826	0.774691	0.894444	0.551587	0.416031	0.566667	0.47037	0.57328	0.62704	0.4	0.590225	0.246693	0.379365	0.389153
chr2_239309188_239309677	chr2	239309188	239309677	HDAC4	0	0	0	1	0	1	1	489	0.662847	0.598016	0.603993	0.626623	0.653535	0.840926	0.804677	0.613387	0.689099	0.737315	0.797173	0.58975	0.68631	0.695571	0.605102	0.405357	0.410344	0.263575	0.435045	0.473782	0.424693	0.499653	0.517949	0.175635	0.370967	0.199887
chr2_239829389_239829615	chr2	239829389	239829615	NDUFA10	0	0	0	0	0	0	0	226	0.646032	0.679939	0.665675	0.553114	0.673055	0.495671	0.689881	0.692699	0.475947	0.666985	0.53373	0.389116	0.69792	0.548146	0.592424	0.272279	0.217016	0.354104	0.359127	0.233532	0.387739	0.247917	0.311024	0.157453	0.151061	0.265919
chr2_240557225_240557615	chr2	240557225	240557615	ANKMY1	1	0	0	1	0	1	0	390	0.387681	0.540196	0.684153	0.384483	0.56601	0.407333	0.629167	0.348484	0.472222	0.48642	0.488	0.383333	0.562151	0.571847	0.454105	0.275123	0.261353	0.191954	0.314368	0.334647	0.247223	0.243678	0.375035	0.0977833	0.0578407	0.0825123
chr2_240997427_240998145	chr2	240997427	240998145	SNED1	0	1	0	0	0	1	0	718	0.623155	0.651171	0.582619	0.630079	0.630922	0.681071	0.646047	0.535278	0.678452	0.6048	0.611064	0.440317	0.459383	0.47978	0.620503	0.574959	0.34173	0.337755	0.35589	0.34902	0.316995	0.369232	0.33701	0.27405	0.181429	0.223569
chr2_25697993_25698590	chr2	25697993	25698590	DTNB	0	0	0	0	0	0	0	597	0.868679	0.860833	0.842548	0.864683	0.805458	0.9	0.909035	0.733514	0.875758	0.854585	0.88141	0.821062	0.718603	0.832165	0.863605	0.744352	0.486119	0.633163	0.581718	0.639456	0.584559	0.620082	0.657325	0.296426	0.475907	0.489665
chr2_62194936_62195345	chr2	62194936	62195345	B3GNT2	1	1	0	0	0	1	0	409	0.57795	0.466869	0.668399	0.630405	0.531261	0.595159	0.682003	0.63127	0.672421	0.584167	0.534762	0.641708	0.615899	0.559458	0.565476	0.365476	0.187313	0.20064	0.228889	0.288875	0.120945	0.137401	0.328515	0.0694312	0.105737	0.0904918
chr2_74503877_74504022	chr2	74503877	74504022	LBX2	1	0	0	0	0	1	0	145	0.794414	0.765934	0.692308	0.588889	0.818182	0.64304	0.71131	0.77326	0.749084	0.694139	0.758333	0.788462	0.64011	0.600672	0.777778	0.507792	0.426948	0.45641	0.570238	0.462821	0.40883	0.624842	0.491609	0.0645299	0.101683	0.310134
chr2_96668851_96669288	chr2	96668851	96669288	FER1L5	0	0	0	1	0	0	0	437	0.865572	0.712229	0.725158	0.85	0.742113	0.77753	0.737332	0.739658	0.767513	0.831975	0.793676	0.729762	0.740835	0.691132	0.767932	0.366592	0.463657	0.525807	0.582292	0.55625	0.575986	0.621031	0.626646	0.24211	0.266818	0.408953
chr2_96858802_96859414	chr2	96858802	96859414	SEMA4C	0	1	0	0	0	1	0	612	0.760286	0.714238	0.833698	0.786857	0.741667	0.685896	0.629828	0.58642	0.830208	0.876294	0.687843	0.543333	0.605209	0.632197	0.677778	0.449429	0.415759	0.612968	0.49	0.409019	0.442859	0.506596	0.541826	0.27816	0.25352	0.227772
chr20_17735360_17735884	chr20	17735360	17735884	BANF2	0	0	0	1	0	0	0	524	0.863027	0.854265	0.903439	0.83642	0.894444	0.776359	0.910798	0.81142	0.949158	0.821958	0.916667	0.930159	0.800794	0.875561	0.880952	0.654857	0.568272	0.612494	0.672917	0.564893	0.476511	0.599383	0.630285	0.31838	0.407008	0.232411
chr20_21391036_21391564	chr20	21391036	21391564	XRN2	1	1	0	0	0	0	0	528	0.357105	0.446088	0.342649	0.351701	0.643534	0.507058	0.557766	0.440598	0.518617	0.511168	0.583929	0.561728	0.453189	0.503394	0.495748	0.28648	0.188185	0.35	0.226403	0.319218	0.24341	0.324059	0.302852	0.136291	0.2281	0.181325
chr20_24918124_24918360	chr20	24918124	24918360	CST7	1	1	0	0	0	0	0	236	0.236463	0.321905	0.352778	0.155556	0.455324	0.31131	0.204167	0.172222	0.385714	0.371362	0.277273	0.287698	0.283532	0.223607	0.25362	0.052877	0.0494048	0.0138889	0.0594907	0.0972222	0.0259259	0.0535714	0.11364	0.130787	0.0355159	0.0777778
chr20_2820470_2820815	chr20	2820470	2820815	TMEM239	0	1	0	0	0	0	0	345	0.713137	0.700926	0.662037	0.77619	0.814369	0.537719	0.644665	0.673434	0.840909	0.541667	0.615741	0.848039	0.709774	0.677611	0.629825	0.335784	0.50754	0.40284	0.445238	0.479762	0.37147	0.482414	0.3992	0.191509	0.250794	0.443693
chr20_50848393_50849317	chr20	50848393	50849317	BCAS4	0	0	0	1	0	0	0	924	0.544888	0.518858	0.647633	0.449311	0.570383	0.398849	0.555833	0.604805	0.564258	0.531531	0.785889	0.451856	0.575684	0.406644	0.627381	0.393089	0.116135	0.386611	0.270382	0.376731	0.287571	0.414257	0.350454	0.14146	0.137633	0.143929
chr20_57708836_57708969	chr20	57708836	57708969	PMEPA1	1	0	0	1	0	1	0	133	0.48152	0.478788	0.464538	0.431602	0.670887	0.60469	0.5	0.566989	0.566198	0.589899	0.383333	0.669312	0.620202	0.645292	0.67013	0.3016	0.169346	0.39596	0.318182	0.325	0.313451	0.297583	0.379515	0.0777056	0.0931818	0.11627
chr20_63657193_63657618	chr20	63657193	63657618	STMN3	1	1	0	1	0	1	0	425	0.748352	0.75	0.782051	0.796911	0.819712	0.802778	0.884848	0.816533	0.77848	0.86736	0.816484	0.791667	0.767521	0.782892	0.7671	0.516545	0.609843	0.559768	0.626876	0.471032	0.601716	0.442791	0.681978	0.399389	0.277556	0.203773
chr20_63832509_63832791	chr20	63832509	63832791	ZBTB46	1	1	0	0	0	1	0	282	0.899	0.809028	0.813343	0.808442	0.880667	0.874444	0.86	0.812485	0.904857	0.835762	0.916667	0.852	0.860119	0.840505	0.831944	0.725092	0.500952	0.595571	0.771776	0.62128	0.542365	0.626254	0.67308	0.12213	0.255333	0.450694
chr21_35399026_35399909	chr21	35399026	35399909	RUNX1	0	0	0	1	0	0	0	883	0.694312	0.686905	0.699327	0.601465	0.654063	0.679894	0.64537	0.444853	0.654541	0.825838	0.71918	0.555601	0.628022	0.684039	0.525926	0.477585	0.262708	0.352849	0.344362	0.266334	0.34874	0.279966	0.399432	0.341836	0.195016	0.177301
chr21_43826519_43826780	chr21	43826519	43826780	RRP1	1	1	0	0	0	0	0	261	0.755923	0.793229	0.776414	0.945833	0.9125	0.73936	0.846875	0.859375	0.853299	0.805556	0.883681	0.745685	0.942808	0.884066	0.842187	0.775257	0.560342	0.456548	0.610714	0.615578	0.543673	0.522327	0.506708	0.425893	0.212533	0.364553
chr22_19761741_19762238	chr22	19761741	19762238	TBX1	0	1	0	1	0	1	0	497	0.610469	0.673872	0.633636	0.528475	0.757509	0.697732	0.763492	0.615231	0.797863	0.670597	0.731653	0.71232	0.60359	0.54594	0.635833	0.54371	0.331181	0.585313	0.52826	0.365741	0.388878	0.394785	0.432867	0.315076	0.357553	0.50941
chr22_23183522_23185077	chr22	23183522	23185077	BCR	0	1	1	1	0	2	0	1555	0.384735	0.453403	0.396818	0.395382	0.417134	0.473932	0.373545	0.192582	0.383081	0.382116	0.445741	0.348356	0.267586	0.265665	0.222506	0.203539	0.10611	0.143624	0.129337	0.137672	0.11295	0.111404	0.179454	0.0897157	0.0810317	0.075967
chr22_24494308_24494560	chr22	24494308	24494560	UPB1	1	1	0	1	0	1	0	252	0.403509	0.494118	0.552223	0.418546	0.669444	0.432456	0.558271	0.45195	0.576504	0.352423	0.511905	0.397243	0.306391	0.375426	0.374561	0.296375	0.178123	0.243609	0.207769	0.214616	0.146846	0.193332	0.140039	0.132908	0.0586675	0.0802005
chr22_24764078_24764222	chr22	24764078	24764222	PIWIL3	1	0	0	1	0	0	0	144	0.822222	0.803571	0.928205	0.763435	0.79881	0.937415	0.755612	0.722392	0.831277	0.6625	0.743056	0.97619	0.973214	0.763051	0.904082	0.569303	0.609439	0.57106	0.621795	0.415334	0.463005	0.655385	0.441359	0.550964	0.316156	0.663947
chr22_27296343_27296856	chr22	27296343	27296856	MN1	0	0	0	0	0	0	0	513	0.807937	0.833145	0.717331	0.782923	0.753756	0.619507	0.719674	0.635229	0.827151	0.78789	0.744917	0.79104	0.678152	0.653802	0.705639	0.465107	0.417458	0.491358	0.468783	0.528525	0.375441	0.370446	0.566184	0.141461	0.110033	0.32997
chr22_27435857_27436156	chr22	27435857	27436156	MN1	0	0	1	0	0	0	0	299	0.771508	0.898413	0.736246	0.911138	0.842956	0.767778	0.816508	0.831842	0.673148	0.538889	0.769365	0.944444	0.755397	0.773069	0.762222	0.480688	0.374064	0.543713	0.434603	0.484283	0.31672	0.350397	0.461863	0.287927	0.195635	0.303913
chr22_27802840_27803387	chr22	27802840	27803387	MN1	0	1	0	0	0	1	0	547	0.720778	0.815168	0.852287	0.751508	0.825926	0.693074	0.723857	0.69359	0.845294	0.820584	0.794235	0.776003	0.76307	0.714471	0.75942	0.468532	0.39856	0.386573	0.345811	0.376418	0.328368	0.177366	0.450768	0.0831717	0.0925044	0.100805
chr22_31342810_31343475	chr22	31342810	31343475	PATZ1	0	1	1	1	0	1	0	665	0.461616	0.508333	0.513558	0.536935	0.491468	0.59246	0.641883	0.493661	0.472784	0.619444	0.720833	0.507937	0.635997	0.570717	0.533333	0.308682	0.257507	0.246994	0.244544	0.267857	0.282639	0.413462	0.320594	0.0879558	0.122819	0.168221
chr22_37418971_37419535	chr22	37418971	37419535	ELFN2	0	1	0	1	0	0	0	564	0.6875	0.765278	0.773958	0.82535	0.890896	0.802171	0.814153	0.789793	0.857576	0.669312	0.746667	0.794872	0.856532	0.761905	0.82381	0.433673	0.449621	0.528081	0.664286	0.590309	0.445639	0.465686	0.675276	0.254415	0.212508	0.360204
chr22_41048766_41049567	chr22	41048766	41049567	EP300	0	0	0	0	0	1	0	801	0.742957	0.708759	0.665457	0.6929	0.725609	0.483216	0.73733	0.632221	0.763375	0.631987	0.694665	0.729762	0.714445	0.65525	0.709696	0.424027	0.22638	0.478161	0.360073	0.356838	0.294899	0.46531	0.446445	0.171034	0.320908	0.276366
chr22_41238236_41238503	chr22	41238236	41238503	CHADL	1	0	0	1	0	0	0	267	0.685797	0.60625	0.706696	0.753472	0.735238	0.722222	0.740278	0.616733	0.629167	0.680704	0.779845	0.821528	0.787401	0.551614	0.689583	0.434035	0.36824	0.492063	0.546739	0.417391	0.47123	0.427641	0.540211	0.128373	0.173065	0.361182
chr22_42282918_42283362	chr22	42282918	42283362	TCF20	0	1	0	1	0	0	0	444	0.458396	0.517168	0.564706	0.460784	0.632353	0.391825	0.52594	0.436153	0.513431	0.546078	0.465741	0.424749	0.29255	0.279945	0.483333	0.232051	0.14693	0.260133	0.145823	0.116533	0.221493	0.206119	0.294574	0.0539075	0.0762322	0.103413
chr22_42318099_42318527	chr22	42318099	42318527	TCF20	0	0	0	1	0	0	0	428	0.652778	0.911574	0.952381	0.791026	0.800624	0.778205	0.836905	0.812245	0.930272	0.904762	0.916667	0.866667	0.697676	0.862727	0.758957	0.777945	0.65789	0.5837	0.559524	0.585383	0.57398	0.459596	0.638827	0.412153	0.341916	0.665476
chr22_44639122_44639494	chr22	44639122	44639494	PRR5	0	0	0	0	0	0	0	372	0.773016	0.652862	0.554171	0.630883	0.776667	0.819916	0.655556	0.56165	0.702778	0.646582	0.805505	0.508974	0.653067	0.635589	0.74254	0.350728	0.170568	0.356032	0.473016	0.205952	0.259491	0.313812	0.237658	0.180932	0.148016	0.130584
chr22_45505005_45505160	chr22	45505005	45505160	FBLN1	0	1	0	1	0	1	0	155	0.175	0.376587	0.336861	0.307407	0.403175	0.160847	0.257144	0.381614	0.147436	0.346413	0.383333	0.302249	0.171165	0.181	0.205908	0.0333333	0.0936748	0.0555556	0.0457135	0.116138	0.0297619	0.05578	0.0537796	0.0606431	0.0504409	0.0525253
chr3_129025905_129026536	chr3	129025905	129026536	EFCC1	0	1	0	1	0	0	0	631	0.849559	0.806152	0.908995	0.852469	0.940741	0.898148	0.905033	0.899306	0.956341	0.875661	0.955556	0.852381	0.888272	0.894889	0.931597	0.6607	0.565713	0.741085	0.583639	0.878788	0.687321	0.680708	0.723012	0.468459	0.406337	0.372835
chr3_134373297_134373682	chr3	134373297	134373682	AMOTL2	1	1	0	1	0	1	0	385	0.528866	0.472667	0.47388	0.368987	0.664782	0.531044	0.559615	0.473848	0.586661	0.536297	0.454807	0.383333	0.49565	0.498435	0.549679	0.248857	0.218513	0.287822	0.474359	0.309885	0.244015	0.343869	0.291644	0.152138	0.170513	0.140153
chr3_13507015_13508236	chr3	13507015	13508236	HDAC11	0	0	0	0	0	0	0	1221	0.741936	0.745178	0.656415	0.615228	0.71095	0.648826	0.703604	0.625805	0.707257	0.838988	0.713077	0.568116	0.631011	0.655853	0.582507	0.527055	0.351661	0.448677	0.41918	0.413295	0.401673	0.31753	0.465393	0.355644	0.225347	0.250159
chr3_14556049_14556223	chr3	14556049	14556223	GRIP2	1	1	0	1	0	0	2	174	0.26649	0.411111	0.443254	0.46875	0.481217	0.422917	0.415344	0.546296	0.4	0.240741	0.31336	0.279167	0.348677	0.309933	0.338889	0.1875	0.0641534	0.0416667	0.177778	0.15	0.0856674	0.0185185	0.138949	0.100882	0.0976631	0.031746
chr3_157119503_157120762	chr3	157119503	157120762	CCNL1	1	2	0	0	0	0	0	1259	0.635753	0.72265	0.734764	0.679561	0.751303	0.698466	0.697636	0.694765	0.772061	0.751948	0.781786	0.624921	0.762239	0.609957	0.667819	0.465487	0.402255	0.455211	0.399309	0.481576	0.422633	0.452608	0.437237	0.194908	0.199011	0.237159
chr3_171453209_171453628	chr3	171453209	171453628	TNIK	0	0	0	1	0	0	0	419	0.814815	0.634921	0.866667	0.724956	0.829806	0.783333	0.848942	0.631878	0.812346	0.941667	0.885417	0.76875	0.793715	0.813624	0.616667	0.555508	0.373046	0.619134	0.57868	0.470258	0.3597	0.584877	0.497711	0.134942	0.153219	0.230291
chr3_23202125_23202452	chr3	23202125	23202452	UBE2E2	0	1	0	0	0	1	0	327	0.886859	0.890377	0.929563	0.899306	0.857336	0.821594	0.889117	0.83549	0.921254	0.906145	0.875231	0.815079	0.88303	0.79789	0.884722	0.720111	0.580973	0.676151	0.613558	0.769264	0.587395	0.621212	0.655773	0.515717	0.438486	0.442394
chr3_46576435_46577145	chr3	46576435	46577145	LRRC2,TDGF1	1	1	0	2	0	1	0	710	0.556554	0.541065	0.605415	0.545561	0.583247	0.457796	0.66298	0.482567	0.646074	0.469086	0.63341	0.702262	0.55612	0.474026	0.491386	0.306237	0.254281	0.334946	0.338249	0.297214	0.269422	0.177889	0.288841	0.0911699	0.0902766	0.148245
chr4_11368233_11368709	chr4	11368233	11368709	HS3ST1	1	1	0	0	0	1	0	476	0.658333	0.565051	0.703795	0.494841	0.677619	0.584821	0.711481	0.480095	0.567708	0.614286	0.603175	0.8125	0.751971	0.703996	0.75	0.355084	0.398512	0.479018	0.335192	0.530357	0.336498	0.425099	0.490061	0.317348	0.216412	0.334454
chr4_138871827_138872203	chr4	138871827	138872203	NOCT	0	0	0	0	0	0	0	376	0.628846	0.590748	0.58663	0.887729	0.754829	0.768519	0.542643	0.682751	0.828469	0.773598	0.690201	0.641758	0.806746	0.784024	0.708333	0.505587	0.555474	0.333372	0.648793	0.451648	0.438865	0.470885	0.380416	0.335067	0.376232	0.545627
chr4_153204301_153204958	chr4	153204301	153204958	TRIM2	0	0	0	1	0	1	2	657	0.611355	0.748126	0.700755	0.691209	0.731065	0.598901	0.629332	0.635073	0.842674	0.658425	0.806872	0.839286	0.78108	0.685531	0.688553	0.466617	0.401099	0.493223	0.561806	0.489946	0.379705	0.599195	0.507804	0.22949	0.320752	0.44389
chr4_1770198_1770490	chr4	1770198	1770490	FGFR3	1	1	0	0	0	0	0	292	0.754762	0.818627	0.707905	0.820139	0.877193	0.648148	0.800833	0.764667	0.842667	0.695333	0.863333	0.902778	0.738456	0.609106	0.783333	0.482476	0.316889	0.388965	0.592361	0.343095	0.407302	0.489429	0.331492	0.0839365	0.139	0.312684
chr4_183758246_183758614	chr4	183758246	183758614	STOX2	1	1	0	0	0	0	0	368	0.624478	0.617857	0.553947	0.688889	0.734461	0.489098	0.6	0.586584	0.561336	0.64198	0.444737	0.653782	0.634524	0.738158	0.841667	0.44385	0.28868	0.412615	0.371053	0.355723	0.166089	0.441931	0.372324	0.147055	0.0954697	0.108659
chr4_212443_212834	chr4	212443	212834	ZNF718	1	1	0	0	0	1	0	391	0.409867	0.390102	0.479444	0.413579	0.578	0.446476	0.340667	0.509048	0.372063	0.316303	0.440238	0.279563	0.294766	0.272982	0.306857	0.228488	0.16022	0.22258	0.220032	0.147208	0.167123	0.108762	0.235497	0.078101	0.11446	0.151714
chr4_2333407_2334271	chr4	2333407	2334271	ZFYVE28	0	0	0	1	0	0	0	864	0.459332	0.365926	0.592439	0.653584	0.567003	0.708896	0.66106	0.510313	0.651785	0.577625	0.599506	0.498436	0.517169	0.51511	0.55923	0.30357	0.288042	0.428432	0.277222	0.366014	0.348141	0.328421	0.308552	0.125361	0.187464	0.114892
chr4_41414369_41414911	chr4	41414369	41414911	LIMCH1	0	0	0	1	0	0	0	542	0.652722	0.588677	0.794565	0.618078	0.667181	0.643519	0.661772	0.627273	0.619865	0.679315	0.628137	0.635417	0.463959	0.502877	0.55	0.383339	0.285073	0.383139	0.321697	0.262169	0.346633	0.261432	0.319159	0.369801	0.257632	0.288767
chr4_95547085_95547746	chr4	95547085	95547746	UNC5C	0	1	0	1	0	1	0	661	0.276825	0.323095	0.212698	0.248724	0.380474	0.399841	0.361905	0.382507	0.303968	0.315755	0.326429	0.254312	0.602787	0.284515	0.293452	0.191971	0.0969182	0.133495	0.141105	0.218537	0.126353	0.0562393	0.100295	0.0579853	0.0903694	0.160796
chr5_139745360_139746126	chr5	139745360	139746126	PSD2	0	1	0	0	0	1	0	766	0.63006	0.645911	0.552863	0.470934	0.574603	0.58382	0.641396	0.473073	0.552927	0.615251	0.650039	0.393333	0.355547	0.448812	0.60668	0.3042	0.274203	0.494581	0.294565	0.341603	0.308718	0.317689	0.30995	0.148119	0.165476	0.224134
chr5_145835882_145836136	chr5	145835882	145836136	PRELID2	0	1	0	0	0	1	0	254	0.474835	0.498797	0.567749	0.422123	0.619635	0.319246	0.590019	0.565685	0.489364	0.549266	0.490918	0.258333	0.477927	0.581427	0.464286	0.324766	0.260912	0.263973	0.187103	0.154502	0.235998	0.0744607	0.185478	0.12004	0.170707	0.101972
chr5_150166548_150166909	chr5	150166548	150166909	CDX1	1	0	0	1	0	1	2	361	0.582432	0.57971	0.550725	0.573874	0.6224	0.506173	0.439506	0.598327	0.539881	0.399123	0.636364	0.68	0.555882	0.566667	0.618421	0.459392	0.27053	0.415686	0.534615	0.335779	0.286842	0.342612	0.420611	0.0708333	0.183333	0.168651
chr5_160133265_160133849	chr5	160133265	160133849	PWWP2A	0	0	0	0	0	0	0	584	0.615586	0.554146	0.694136	0.655464	0.691544	0.562075	0.695536	0.617122	0.617173	0.618596	0.66256	0.386352	0.689246	0.516242	0.503623	0.285659	0.149808	0.304401	0.296962	0.384127	0.241092	0.30017	0.351181	0.112534	0.154321	0.154076
chr5_16740313_16741233	chr5	16740313	16741233	MYO10	0	0	0	1	0	1	0	920	0.463492	0.59145	0.52767	0.427967	0.485354	0.624729	0.468203	0.552085	0.536418	0.505239	0.441629	0.406169	0.51786	0.351756	0.423972	0.387899	0.200677	0.212701	0.277788	0.103891	0.183717	0.279719	0.238039	0.0495343	0.0873793	0.0333874
chr5_172453142_172453922	chr5	172453142	172453922	SH3PXD2B	0	1	0	1	0	1	0	780	0.352602	0.469565	0.461462	0.379883	0.397744	0.428313	0.611698	0.351407	0.38	0.440666	0.511404	0.469424	0.374385	0.332326	0.403704	0.1804	0.162283	0.364329	0.197619	0.24529	0.188217	0.19606	0.272107	0.0636473	0.122826	0.160162
chr5_172541003_172541383	chr5	172541003	172541383	SH3PXD2B	0	0	0	0	1	0	0	380	0.933975	0.935148	0.783287	0.844372	0.878571	0.926667	0.9	0.87215	0.889355	0.883333	0.937662	0.971429	0.905877	0.898636	0.795592	0.719517	0.587695	0.717496	0.678247	0.725974	0.617244	0.630711	0.737757	0.331753	0.279108	0.35219
chr5_177400134_177400652	chr5	177400134	177400652	PFN3	1	0	0	1	0	0	1	518	0.619769	0.682684	0.702439	0.719444	0.781893	0.650505	0.760083	0.578445	0.756251	0.57868	0.634055	0.658036	0.667238	0.601682	0.664286	0.465169	0.256227	0.323857	0.397496	0.451227	0.352855	0.376191	0.370899	0.130994	0.112698	0.198566
chr5_180331365_180331895	chr5	180331365	180331895	GFPT2	0	0	0	1	0	0	1	530	0.752862	0.770891	0.639922	0.630997	0.606979	0.609067	0.628391	0.702501	0.636111	0.632407	0.702381	0.567813	0.752518	0.573236	0.612698	0.44398	0.298463	0.582479	0.440608	0.407099	0.379402	0.455892	0.395396	0.373986	0.382377	0.472679
chr5_181195323_181195604	chr5	181195323	181195604	TRIM7	1	0	0	1	1	0	0	281	0.759649	0.63642	0.869417	0.869565	0.925534	0.844048	0.819753	0.832348	0.909722	0.838574	0.838752	0.924603	0.859154	0.851112	0.86875	0.607718	0.511262	0.695567	0.544007	0.739015	0.627646	0.716995	0.533618	0.218591	0.336617	0.426914
chr5_32274536_32275237	chr5	32274536	32275237	MTMR12	0	0	0	1	0	0	0	701	0.629575	0.876817	0.762771	0.848148	0.787879	0.767262	0.792424	0.853896	0.862698	0.977273	0.814345	0.647908	0.723396	0.787374	0.666667	0.478512	0.579852	0.636246	0.387554	0.47583	0.485498	0.490522	0.570292	0.220107	0.1829	0.0584416
chr5_40835658_40836451	chr5	40835658	40836451	RPL37	1	1	0	0	0	1	0	793	0.619991	0.738404	0.749206	0.684349	0.828711	0.68573	0.680805	0.626929	0.686652	0.728596	0.7279	0.828857	0.778527	0.666339	0.804127	0.396613	0.253026	0.558795	0.469619	0.537287	0.473723	0.383365	0.44521	0.143654	0.21144	0.20258
chr5_42943586_42944582	chr5	42943586	42944582	SELENOP	1	2	0	0	0	0	0	996	0.479857	0.501398	0.58957	0.518682	0.409921	0.446851	0.492572	0.494109	0.647167	0.302179	0.557637	0.578239	0.57611	0.330441	0.383061	0.228026	0.139981	0.235495	0.307409	0.184554	0.166645	0.221784	0.227219	0.121135	0.0770359	0.116286
chr5_75054303_75054475	chr5	75054303	75054475	ANKRD31	1	1	0	0	0	1	0	172	0.632756	0.484091	0.62482	0.348268	0.383333	0.417355	0.357576	0.368215	0.359343	0.440214	0.477453	0.480303	0.551768	0.303698	0.415152	0.257486	0.152759	0.237879	0.216558	0.133185	0.139548	0.0944727	0.29504	0.0413364	0.0738877	0.165988
chr5_80111981_80112393	chr5	80111981	80112393	SERINC5	0	0	0	1	0	0	0	412	0.902593	0.861025	0.78019	0.816402	0.866465	0.883622	0.909283	0.785	0.818254	0.916508	0.893805	0.942177	0.931165	0.881518	0.79254	0.694471	0.499423	0.759365	0.681323	0.631085	0.585101	0.526058	0.674934	0.57164	0.347026	0.477274
chr6_108838356_108838804	chr6	108838356	108838804	ARMC2	0	0	0	0	0	0	0	448	0.783135	0.762024	0.819198	0.837778	0.892619	0.782857	0.752381	0.674233	0.859861	0.766667	0.851587	0.7375	0.592951	0.680298	0.841071	0.658098	0.379021	0.453013	0.44	0.432242	0.354087	0.452758	0.518617	0.212581	0.0725341	0.0709997
chr6_125363906_125364255	chr6	125363906	125364255	HDDC2	0	1	0	0	0	0	0	349	0.844841	0.808113	0.834436	0.835185	0.904321	0.802083	0.862434	0.785975	0.801804	0.939815	0.778307	0.831481	0.846284	0.830952	0.888194	0.625938	0.506714	0.416667	0.600529	0.598148	0.54164	0.595642	0.552672	0.241472	0.216987	0.31063
chr6_15244290_15244589	chr6	15244290	15244589	JARID2	0	1	0	0	0	1	0	299	0.603447	0.521408	0.640152	0.566815	0.628746	0.637426	0.634972	0.486364	0.592811	0.659642	0.665208	0.5	0.440104	0.439533	0.357589	0.356548	0.218386	0.35696	0.199853	0.22309	0.240091	0.220279	0.259986	0.200695	0.230625	0.163107
chr6_154511079_154511463	chr6	154511079	154511463	CNKSR3	0	1	0	0	0	1	0	384	0.582559	0.62702	0.635358	0.575623	0.706758	0.632143	0.56419	0.479034	0.6046	0.478213	0.635538	0.34443	0.380066	0.583406	0.540278	0.298116	0.258719	0.419048	0.223677	0.24713	0.233515	0.294168	0.258495	0.225655	0.122923	0.24509
chr6_157822354_157822780	chr6	157822354	157822780	SNX9	1	1	0	1	0	1	0	426	0.280976	0.442004	0.481356	0.48246	0.432964	0.400595	0.401169	0.292669	0.470833	0.499583	0.351111	0.387976	0.320985	0.328884	0.169298	0.156494	0.115362	0.147679	0.151667	0.0784524	0.0993867	0.192982	0.158201	0.0987897	0.0250812	0.0295455
chr6_158663025_158664067	chr6	158663025	158664067	SYTL3	0	0	0	1	0	1	0	1042	0.561062	0.529927	0.452394	0.56175	0.53548	0.535549	0.572438	0.48395	0.606904	0.551284	0.627218	0.467077	0.515172	0.420896	0.329365	0.372348	0.245665	0.231625	0.361555	0.259993	0.329948	0.359447	0.308182	0.206442	0.280084	0.295412
chr6_1615511_1615956	chr6	1615511	1615956	FOXC1	1	1	0	0	0	1	0	445	0.677971	0.530664	0.786131	0.715417	0.746023	0.674573	0.778194	0.617091	0.665846	0.573948	0.670159	0.705516	0.528082	0.587481	0.801401	0.319655	0.296308	0.352579	0.308225	0.458909	0.301531	0.227493	0.235114	0.231187	0.166822	0.215539
chr6_1618607_1619075	chr6	1618607	1619075	FOXC1	1	1	0	0	0	0	0	468	0.393932	0.657639	0.764394	0.498162	0.635822	0.525711	0.612228	0.567184	0.552794	0.482821	0.501353	0.541782	0.461012	0.498703	0.529365	0.279039	0.164957	0.379937	0.337219	0.321138	0.242111	0.376264	0.204174	0.0866396	0.117458	0.178489
chr6_167797385_167797921	chr6	167797385	167797921	AFDN	1	1	0	0	0	1	0	536	0.754014	0.455231	0.687176	0.672062	0.720495	0.788429	0.622556	0.495725	0.615727	0.659826	0.590212	0.729574	0.614521	0.555055	0.616667	0.38787	0.379462	0.529469	0.426086	0.466059	0.395613	0.530075	0.268419	0.34224	0.363049	0.210373
chr6_17985195_17986681	chr6	17985195	17986681	KIF13A	0	1	1	1	0	1	0	1486	0.757909	0.806578	0.739697	0.61884	0.772038	0.754989	0.691167	0.593934	0.69038	0.725962	0.75102	0.610338	0.549478	0.595079	0.538783	0.611513	0.477762	0.471447	0.446542	0.504954	0.336731	0.402333	0.491482	0.483207	0.329883	0.360574
chr6_1904001_1904590	chr6	1904001	1904590	GMDS	0	0	0	1	0	0	0	589	0.800787	0.820298	0.861174	0.729191	0.741743	0.754762	0.691964	0.787193	0.818849	0.837269	0.853457	0.736905	0.687103	0.649026	0.786364	0.658902	0.379432	0.490792	0.46541	0.399947	0.417871	0.519555	0.512108	0.37728	0.267671	0.274111
chr6_27771464_27772410	chr6	27771464	27772410	HIST1H2BL	0	0	0	0	0	0	0	946	0.570351	0.593342	0.640264	0.605511	0.618519	0.56616	0.634193	0.570157	0.652918	0.62016	0.712191	0.585516	0.628211	0.504976	0.610736	0.49325	0.376329	0.525701	0.389153	0.233263	0.376279	0.397281	0.399923	0.265141	0.260116	0.242564
chr6_3054190_3054926	chr6	3054190	3054926	RIPK1	0	0	0	0	0	1	0	736	0.529914	0.707325	0.775932	0.566067	0.671401	0.550932	0.699248	0.571862	0.738542	0.718403	0.637681	0.456151	0.52573	0.612732	0.516441	0.319759	0.36832	0.40372	0.289286	0.416303	0.318738	0.360104	0.347903	0.264475	0.141089	0.166435
chr6_31498553_31499226	chr6	31498553	31499226	MICB	0	1	0	1	0	1	0	673	0.521154	0.476262	0.470391	0.268627	0.506373	0.490112	0.359617	0.590049	0.544173	0.499516	0.451075	0.408586	0.343922	0.399864	0.529167	0.20116	0.142704	0.343295	0.266795	0.217552	0.241427	0.282112	0.207612	0.105401	0.13606	0.245487
chr6_34223223_34223716	chr6	34223223	34223716	HMGA1	0	1	0	0	0	0	0	493	0.800712	0.798958	0.825744	0.766518	0.83683	0.830655	0.70315	0.800855	0.810565	0.798115	0.730456	0.760913	0.66268	0.667947	0.796667	0.646528	0.516652	0.573785	0.518889	0.497173	0.454967	0.514297	0.536577	0.411	0.397619	0.383631
chr6_3455150_3455500	chr6	3455150	3455500	SLC22A23	0	1	0	1	0	1	0	350	0.370899	0.450374	0.236637	0.376781	0.401941	0.321429	0.521693	0.382876	0.33153	0.205876	0.329249	0.372222	0.400477	0.314831	0.231481	0.165039	0.146914	0.095679	0.105556	0.0732884	0.105916	0.151371	0.17009	0.0208927	0.0567059	0.079576
chr6_36776981_36778013	chr6	36776981	36778013	CPNE5	0	0	0	1	0	0	0	1032	0.727381	0.789636	0.854864	0.818627	0.796508	0.812738	0.762821	0.641268	0.695238	0.745952	0.816071	0.628852	0.744387	0.694377	0.534375	0.701004	0.402189	0.602381	0.56119	0.510884	0.532887	0.400397	0.534855	0.265179	0.220774	0.431653
chr6_37125393_37126196	chr6	37125393	37126196	PIM1	0	0	0	0	0	0	0	803	0.668651	0.692424	0.719181	0.621604	0.714694	0.559873	0.624743	0.532493	0.702706	0.616092	0.672085	0.615196	0.603649	0.536018	0.472549	0.517478	0.385679	0.448169	0.440733	0.386267	0.341077	0.255836	0.443232	0.243592	0.222969	0.18641
chr6_41636901_41637340	chr6	41636901	41637340	MDFI	1	0	0	1	0	1	2	439	0.551471	0.489315	0.493141	0.61626	0.587745	0.564943	0.669444	0.508116	0.794747	0.591676	0.592312	0.558912	0.597198	0.54362	0.520337	0.378661	0.276789	0.405983	0.313596	0.311045	0.316545	0.516667	0.353666	0.108078	0.125537	0.0993717
chr6_42050031_42050295	chr6	42050031	42050295	CCND3	0	1	0	1	0	1	0	264	0.444303	0.452544	0.393842	0.323746	0.337465	0.3188	0.478641	0.360864	0.503039	0.319328	0.402065	0.2493	0.2429	0.294655	0.331111	0.113945	0.128903	0.115048	0.135188	0.0771242	0.0951715	0.0611668	0.0545398	0.0192365	0.0226679	0.0214795
chr6_42727318_42727794	chr6	42727318	42727794	PRPH2	1	0	0	0	0	1	0	476	0.573013	0.598369	0.674317	0.696912	0.666628	0.678571	0.780754	0.607347	0.692762	0.634483	0.7136	0.607804	0.651386	0.642273	0.683333	0.410262	0.319269	0.440067	0.467725	0.396966	0.399361	0.505456	0.48921	0.23858	0.346506	0.39114
chr7_107063961_107064546	chr7	107063961	107064546	PRKAR2B	0	0	0	1	0	0	0	585	0.852064	0.894444	0.906385	0.912121	0.927553	0.927778	0.941077	0.903885	0.898942	0.932407	0.893386	0.903439	0.913803	0.892808	0.895833	0.769295	0.684127	0.596659	0.519136	0.804063	0.696293	0.703114	0.745808	0.661358	0.884119	0.635317
chr7_114415068_114415793	chr7	114415068	114415793	FOXP2	0	0	0	1	0	1	3	725	0.681369	0.71975	0.839071	0.741662	0.740857	0.80979	0.755431	0.726435	0.600394	0.815965	0.64594	0.78	0.598513	0.81102	0.592208	0.540115	0.487508	0.53622	0.584891	0.508364	0.363636	0.468296	0.445447	0.343754	0.352991	0.411606
chr7_116672712_116673183	chr7	116672712	116673183	MET	0	1	0	1	0	1	0	471	0.588555	0.634615	0.459226	0.585671	0.509594	0.467014	0.512574	0.509912	0.616937	0.491245	0.612322	0.685045	0.470172	0.495985	0.532664	0.272356	0.16741	0.340848	0.351707	0.327886	0.303323	0.327083	0.266957	0.211474	0.172483	0.242825
chr7_127587705_127587957	chr7	127587705	127587957	GCC1	1	0	0	1	0	1	0	252	0.506232	0.608995	0.676772	0.579272	0.620569	0.508929	0.623898	0.598993	0.613013	0.714444	0.593519	0.507843	0.625309	0.527848	0.767284	0.439557	0.168452	0.406205	0.34709	0.433862	0.306007	0.341176	0.360258	0.167939	0.13179	0.174361
chr7_129055973_129056387	chr7	129055973	129056387	TNPO3	0	1	0	0	0	1	0	414	0.799778	0.859085	0.96277	0.902068	0.978395	0.890736	0.885276	0.758324	0.864536	0.910174	0.951852	0.972222	0.918525	0.8467	0.889472	0.525188	0.64671	0.694653	0.577698	0.777109	0.672993	0.739083	0.746331	0.593205	0.649983	0.594236
chr7_134779372_134779920	chr7	134779372	134779920	CALD1	0	0	0	1	0	1	4	548	0.70823	0.802706	0.575285	0.499221	0.531085	0.619955	0.493732	0.560663	0.590278	0.591468	0.658929	0.552606	0.6446	0.370833	0.597109	0.372754	0.250399	0.377054	0.194689	0.326616	0.271544	0.40167	0.334375	0.100557	0.160751	0.172182
chr7_140435371_140435820	chr7	140435371	140435820	RAB19	1	1	0	0	0	1	0	449	0.42325	0.505628	0.529924	0.587843	0.705984	0.55303	0.730401	0.61696	0.619207	0.622425	0.530574	0.464925	0.637121	0.395536	0.547835	0.421671	0.431551	0.435536	0.328721	0.439159	0.253424	0.198674	0.268533	0.210306	0.192695	0.345574
chr7_1454594_1455835	chr7	1454594	1455835	MICALL2	0	0	1	1	0	1	0	1241	0.858489	0.890135	0.802717	0.746187	0.796032	0.744331	0.856911	0.693582	0.756625	0.890034	0.819206	0.599971	0.633592	0.657756	0.673386	0.72896	0.40535	0.535697	0.45722	0.547569	0.532399	0.576648	0.561884	0.124657	0.0708859	0.0891822
chr7_1843470_1844241	chr7	1843470	1844241	MAD1L1	0	1	0	1	1	0	0	771	0.590898	0.478788	0.498492	0.608651	0.68154	0.722857	0.820635	0.610688	0.636054	0.612302	0.709066	0.654325	0.841759	0.689785	0.694797	0.398254	0.372247	0.407077	0.247307	0.316495	0.293379	0.444072	0.505258	0.141991	0.115378	0.247878
chr7_21169866_21170459	chr7	21169866	21170459	SP4	0	0	0	0	0	0	0	593	0.608966	0.714515	0.76177	0.594579	0.601953	0.525367	0.751829	0.682021	0.669027	0.636738	0.778864	0.592857	0.732352	0.606433	0.644444	0.375934	0.259219	0.332469	0.331671	0.328395	0.428907	0.325286	0.332669	0.301503	0.279167	0.470688
chr7_24574587_24575235	chr7	24574587	24575235	MPP6	0	1	0	1	0	1	0	648	0.503977	0.520933	0.392985	0.446602	0.439781	0.508942	0.389568	0.407578	0.421954	0.47964	0.491951	0.365844	0.331142	0.332397	0.362345	0.282466	0.234771	0.275507	0.169643	0.230678	0.136525	0.0969614	0.244494	0.23127	0.152367	0.127734
chr7_24978856_24979041	chr7	24978856	24979041	OSBPL3	0	1	0	1	0	1	0	185	0.832672	0.741468	0.666239	0.749603	0.78244	0.521212	0.706716	0.722222	0.786111	0.637202	0.508532	0.673611	0.781061	0.680423	0.618939	0.492797	0.492316	0.541625	0.347222	0.457738	0.285542	0.405853	0.375705	0.237698	0.162631	0.164768
chr7_26025844_26026650	chr7	26025844	26026650	NFE2L3	0	0	0	0	0	0	0	806	0.898512	0.959259	0.932418	0.95	0.907509	0.947222	0.938889	0.875635	0.891667	0.853051	0.929688	0.825556	0.930556	0.865758	0.877183	0.76875	0.809521	0.789881	0.546111	0.64881	0.597745	0.706508	0.624444	0.647739	0.59709	0.532051
chr7_27099120_27099366	chr7	27099120	27099366	HOXA2	0	0	1	0	0	1	0	246	0.481111	0.570447	0.390635	0.503492	0.515873	0.502222	0.618588	0.417814	0.368571	0.495556	0.568571	0.528413	0.298083	0.431881	0.598011	0.239865	0.233586	0.150912	0.27119	0.144153	0.13407	0.155883	0.166252	0.065404	0.153098	0.122062
chr7_2716761_2717491	chr7	2716761	2717491	AMZ1	0	1	0	1	0	0	0	730	0.697812	0.643108	0.776253	0.664883	0.732216	0.681283	0.805984	0.52803	0.740238	0.725564	0.644643	0.559409	0.611499	0.591341	0.656126	0.495131	0.469591	0.488692	0.419023	0.376817	0.386241	0.427734	0.506602	0.242624	0.182882	0.162357
chr7_2736483_2737139	chr7	2736483	2737139	AMZ1,GNA12	0	1	1	2	0	0	0	656	0.471442	0.352337	0.576275	0.489162	0.626016	0.478376	0.469447	0.438973	0.579056	0.471618	0.675926	0.384921	0.489503	0.476854	0.459325	0.295059	0.28063	0.320623	0.260464	0.284414	0.232827	0.374455	0.290777	0.170883	0.234105	0.152342
chr7_2882177_2883459	chr7	2882177	2883459	CARD11	0	0	0	0	0	0	0	1282	0.620222	0.744208	0.7613	0.748309	0.748888	0.756243	0.757059	0.67413	0.789392	0.74465	0.71254	0.585135	0.640605	0.649457	0.536295	0.500546	0.483277	0.365753	0.498597	0.528599	0.492381	0.477454	0.530749	0.402046	0.343005	0.347757
chr7_372860_373544	chr7	372860	373544	AC187653.1	0	1	0	0	0	0	0	684	0.559434	0.579268	0.663671	0.597581	0.712971	0.733333	0.766152	0.547772	0.721697	0.527586	0.731285	0.627039	0.681874	0.549264	0.618382	0.482232	0.390119	0.310714	0.263042	0.331567	0.247767	0.310996	0.438337	0.173237	0.148818	0.23864
chr7_41696102_41696509	chr7	41696102	41696509	INHBA	0	0	0	1	0	1	0	407	0.746676	0.907407	0.848148	0.801263	0.808201	0.681217	0.749603	0.73739	0.803391	0.81847	0.760582	0.790123	0.569709	0.569621	0.641402	0.633289	0.482893	0.551177	0.543651	0.399844	0.484173	0.590873	0.366046	0.226218	0.156437	0.227862
chr7_47536750_47536923	chr7	47536750	47536923	TNS3	1	0	0	1	0	1	0	173	0.65463	0.820503	0.736508	0.68955	0.766032	0.549894	0.724512	0.747347	0.717143	0.810563	0.743915	0.792381	0.794444	0.728921	0.772222	0.57013	0.375993	0.495635	0.378889	0.447912	0.402647	0.369372	0.455683	0.187778	0.18197	0.327511
chr7_515957_516627	chr7	515957	516627	PDGFA	0	1	0	1	0	1	0	670	0.615013	0.468254	0.390212	0.703846	0.519988	0.567586	0.486667	0.422701	0.617284	0.533482	0.507087	0.662745	0.620515	0.580661	0.576667	0.332305	0.2402	0.414286	0.259259	0.234943	0.172579	0.241358	0.244954	0.108446	0.103704	0.211958
chr7_55157217_55157700	chr7	55157217	55157700	EGFR	0	0	0	1	1	0	0	483	0.693464	0.720547	0.758438	0.741667	0.542927	0.775	0.544775	0.625273	0.767911	0.752116	0.817206	0.87328	0.802255	0.697826	0.815741	0.455776	0.437476	0.597509	0.47674	0.582121	0.588106	0.610648	0.44089	0.357054	0.242161	0.216307
chr7_73841919_73842158	chr7	73841919	73842158	METTL27	0	1	0	1	0	1	0	239	0.683766	0.710256	0.797985	0.791667	0.835897	0.861111	0.701673	0.819444	0.710567	0.772727	0.821212	0.734848	0.700824	0.791181	0.847222	0.429448	0.366606	0.35409	0.539394	0.640293	0.448569	0.380667	0.442239	0.197883	0.155128	0.259596
chr7_74660336_74660769	chr7	74660336	74660769	GTF2I	0	1	1	1	0	0	0	433	0.477434	0.468481	0.594341	0.48172	0.51875	0.566667	0.539683	0.507279	0.547619	0.549497	0.618254	0.421053	0.433107	0.521004	0.519444	0.271712	0.169188	0.226946	0.176859	0.0883598	0.121809	0.185659	0.213743	0.0413265	0.0798942	0.0285714
chr7_76327484_76328837	chr7	76327484	76328837	YWHAG	0	1	1	1	0	0	0	1353	0.457457	0.593703	0.62132	0.435281	0.573999	0.593987	0.580391	0.448087	0.507177	0.608063	0.571381	0.288215	0.415883	0.407059	0.416923	0.331286	0.259883	0.244585	0.390923	0.252629	0.285672	0.268027	0.293478	0.133024	0.235277	0.175097
chr7_80137125_80138099	chr7	80137125	80138099	GNAI1	0	1	1	1	0	1	0	974	0.521739	0.561528	0.516322	0.575815	0.576944	0.594687	0.685921	0.664385	0.663692	0.737612	0.711905	0.43706	0.6248	0.54515	0.681183	0.301943	0.352301	0.328333	0.431334	0.357703	0.499567	0.390257	0.468316	0.31733	0.249059	0.196355
chr7_92608772_92609167	chr7	92608772	92609167	CDK6	0	0	0	1	0	0	0	395	0.948622	0.867502	0.873599	0.681818	0.907268	0.827318	0.695118	0.762176	0.935088	0.884398	0.892982	0.811765	0.738547	0.68353	0.804386	0.729015	0.498386	0.694896	0.57782	0.580514	0.502497	0.678241	0.580283	0.364	0.124902	0.356338
chr7_996100_996953	chr7	996100	996953	C7orf50	0	0	1	0	1	0	0	853	0.543537	0.679119	0.816667	0.780644	0.825537	0.76096	0.882083	0.768262	0.738525	0.750897	0.741946	0.768738	0.666978	0.631713	0.693367	0.410482	0.522204	0.404378	0.51897	0.484961	0.58907	0.41186	0.521684	0.153782	0.237751	0.23548
chr8_10728506_10729192	chr8	10728506	10729192	PINX1,SOX7	1	1	0	2	0	1	0	686	0.4058	0.615152	0.486508	0.525549	0.395299	0.632601	0.459249	0.448751	0.435073	0.350703	0.378929	0.452991	0.398504	0.430128	0.358974	0.119983	0.171379	0.146953	0.184799	0.205281	0.13986	0.229731	0.191807	0.0979243	0.170672	0.144231
chr8_10777102_10778033	chr8	10777102	10778033	PINX1	0	0	0	2	0	0	0	931	0.640457	0.854422	0.783229	0.731421	0.814248	0.751587	0.724754	0.646228	0.782902	0.811243	0.6	0.640665	0.603363	0.663715	0.515205	0.550254	0.300771	0.459675	0.415971	0.430626	0.386338	0.476114	0.441889	0.398461	0.311539	0.310272
chr8_11013970_11014770	chr8	11013970	11014770	XKR6	0	1	0	1	0	0	0	800	0.695734	0.747251	0.748136	0.850433	0.747203	0.837864	0.790073	0.771888	0.757219	0.661616	0.804756	0.817713	0.707967	0.724083	0.611111	0.417761	0.489554	0.621197	0.6375	0.440975	0.648726	0.482412	0.576593	0.319395	0.37963	0.423049
chr8_119672957_119673447	chr8	119672957	119673447	ENPP2	0	0	0	1	0	1	0	490	0.937863	0.959596	0.917256	0.948232	0.954125	0.92805	0.941588	0.958153	0.963616	0.952525	0.913372	0.932719	0.94067	0.932768	0.925421	0.778319	0.604357	0.690524	0.725673	0.772328	0.503103	0.668045	0.747809	0.0729588	0.162006	0.296124
chr8_143950792_143951735	chr8	143950792	143951735	PLEC	1	1	0	1	0	1	1	943	0.284643	0.362194	0.356654	0.232952	0.496349	0.364791	0.354195	0.374956	0.46006	0.372619	0.376374	0.290404	0.238653	0.195807	0.284039	0.253003	0.139277	0.156319	0.156061	0.170134	0.0929734	0.074246	0.147251	0.0863826	0.0466821	0.12405
chr8_143956430_143957167	chr8	143956430	143957167	PLEC	0	0	1	1	0	1	0	737	0.78621	0.750298	0.887647	0.709091	0.818668	0.839512	0.8654	0.746588	0.78166	0.841174	0.914808	0.774134	0.856445	0.790746	0.777273	0.639069	0.49581	0.58309	0.652591	0.490443	0.515081	0.612169	0.597419	0.419	0.425173	0.436072
chr8_22044774_22047410	chr8	22044774	22047410	FGF17	0	1	1	1	0	0	0	2636	0.533685	0.558459	0.517185	0.494337	0.661065	0.596074	0.624623	0.378466	0.624285	0.44469	0.640286	0.670429	0.670802	0.494892	0.547774	0.359933	0.308742	0.353742	0.362179	0.320514	0.332931	0.320284	0.453931	0.289988	0.229749	0.296185
chr8_23304436_23305028	chr8	23304436	23305028	LOXL2	0	0	0	1	0	0	0	592	0.470247	0.590212	0.485047	0.545595	0.630208	0.559921	0.638905	0.48659	0.54536	0.590542	0.61515	0.546667	0.496457	0.411356	0.306878	0.309182	0.207429	0.247006	0.281019	0.206614	0.243598	0.172575	0.243647	0.102259	0.0892162	0.192824
chr8_25954305_25955162	chr8	25954305	25955162	EBF2	0	0	0	1	0	0	0	857	0.655042	0.636239	0.68046	0.712202	0.779229	0.493924	0.681421	0.688706	0.683309	0.635644	0.647944	0.840079	0.754885	0.677752	0.663228	0.565278	0.548399	0.422152	0.505556	0.398326	0.437188	0.41478	0.381817	0.399085	0.374868	0.398854
chr8_38734724_38734968	chr8	38734724	38734968	TACC1	0	0	0	1	0	1	0	244	0.563524	0.475733	0.541667	0.527778	0.456164	0.494444	0.621693	0.605988	0.520062	0.482011	0.484656	0.574074	0.588095	0.496924	0.305556	0.326499	0.242544	0.112626	0.346296	0.188889	0.258223	0.268792	0.209896	0.0395299	0.0592593	0.0652557
chr8_42498361_42498842	chr8	42498361	42498842	SLC20A2	0	0	0	1	0	1	0	481	0.81938	0.921116	0.834259	0.815917	0.903571	0.833862	0.927814	0.671971	0.893642	0.768783	0.879357	0.857699	0.855413	0.76269	0.754938	0.592917	0.503644	0.395903	0.439236	0.527513	0.570411	0.57084	0.497996	0.300878	0.447258	0.549495
chr8_48555281_48555638	chr8	48555281	48555638	EFCAB1	0	1	0	0	0	1	0	357	0.482775	0.557912	0.616023	0.619697	0.640354	0.590741	0.762346	0.523737	0.717328	0.460045	0.602778	0.630423	0.578015	0.604093	0.47326	0.295366	0.165595	0.397273	0.223457	0.379677	0.324999	0.273721	0.243607	0.237714	0.23577	0.157209
chr8_54467797_54468687	chr8	54467797	54468687	SOX17	0	1	0	0	0	1	0	890	0.658478	0.715324	0.660538	0.665757	0.666709	0.615701	0.663762	0.646953	0.715285	0.70661	0.684882	0.702056	0.750218	0.715198	0.625494	0.459277	0.496463	0.484436	0.426323	0.489846	0.498696	0.487322	0.479026	0.225702	0.226786	0.259219
chr8_60281821_60282508	chr8	60281821	60282508	CA8	0	1	0	0	0	1	0	687	0.436935	0.509982	0.578993	0.492299	0.355209	0.425794	0.466611	0.366683	0.462302	0.472676	0.535562	0.232044	0.257115	0.338545	0.442216	0.264685	0.152286	0.135598	0.159899	0.250083	0.201742	0.236659	0.217785	0.14211	0.13547	0.164621
chr8_64799012_64799360	chr8	64799012	64799360	CYP7B1	1	1	0	0	0	1	0	348	0.263051	0.26746	0.302016	0.394876	0.415013	0.144762	0.314381	0.342714	0.460111	0.276448	0.336333	0.349275	0.202175	0.390702	0.23706	0.122463	0.078688	0.0476364	0.0407143	0.142984	0.0629366	0.0615152	0.108693	0.0249341	0.0907201	0.0428692
chr8_66542180_66542658	chr8	66542180	66542658	MYBL1	1	1	0	0	0	0	0	478	0.706386	0.669444	0.72788	0.84716	0.773671	0.782258	0.818635	0.616667	0.814515	0.577877	0.643651	0.704683	0.743279	0.652648	0.657035	0.360464	0.461741	0.328211	0.403991	0.490005	0.324696	0.330137	0.383904	0.166456	0.139838	0.178026
chr8_80579029_80579671	chr8	80579029	80579671	ZNF704	1	1	0	0	0	0	0	642	0.445535	0.439676	0.563161	0.485551	0.579976	0.537328	0.582843	0.353643	0.529255	0.453566	0.538422	0.477778	0.455049	0.513025	0.473831	0.292997	0.210828	0.365902	0.195145	0.406955	0.201487	0.307118	0.287223	0.174457	0.16374	0.302971
chr9_124486833_124487492	chr9	124486833	124487492	NR5A1	1	1	0	1	0	0	0	659	0.693189	0.671664	0.781899	0.621429	0.757737	0.747967	0.712247	0.613345	0.863191	0.756195	0.745022	0.806988	0.888031	0.668042	0.62972	0.592728	0.362735	0.488379	0.661395	0.496934	0.424543	0.452634	0.530155	0.291133	0.215005	0.34995
chr9_126347225_126348530	chr9	126347225	126348530	MVB12B	0	0	0	1	0	0	0	1305	0.547152	0.452982	0.632354	0.430318	0.67994	0.519865	0.566308	0.354278	0.551501	0.601471	0.509197	0.458333	0.405584	0.508957	0.414893	0.298826	0.241121	0.366138	0.184548	0.245469	0.243797	0.216769	0.30571	0.204345	0.157632	0.159547
chr9_127724641_127724849	chr9	127724641	127724849	PTRH1,TTC16	0	1	0	2	0	0	0	208	0.546154	0.526984	0.428688	0.551282	0.663187	0.416667	0.483333	0.432723	0.715201	0.477273	0.647436	0.568182	0.502473	0.535484	0.5	0.301904	0.14798	0.378205	0.3125	0.253705	0.309474	0.196276	0.298885	0.045177	0.0812937	0.104068
chr9_129253877_129254376	chr9	129253877	129254376	IER5L	0	0	1	0	0	0	0	499	0.603333	0.767893	0.765404	0.861414	0.827652	0.719968	0.799362	0.672203	0.634226	0.621988	0.693182	0.70671	0.744444	0.600116	0.640816	0.496717	0.450844	0.492208	0.489141	0.520671	0.439971	0.488813	0.431977	0.124369	0.150361	0.28382
chr9_131835224_131835646	chr9	131835224	131835646	MED27	0	0	0	0	0	0	0	422	0.657018	0.822431	0.719754	0.634962	0.716479	0.620071	0.566082	0.670973	0.721408	0.525735	0.578431	0.548942	0.612185	0.631686	0.632353	0.429553	0.319612	0.47477	0.470677	0.457627	0.367565	0.561217	0.489661	0.414891	0.326168	0.495367
chr9_132556587_132557026	chr9	132556587	132557026	CFAP77	0	0	0	1	0	0	0	439	0.575132	0.716167	0.652761	0.66142	0.755409	0.731849	0.51552	0.370881	0.641123	0.615653	0.576553	0.658683	0.716117	0.608658	0.692372	0.353116	0.411528	0.31757	0.310273	0.475987	0.546387	0.451599	0.470072	0.208508	0.211699	0.361601
chr9_137304666_137305426	chr9	137304666	137305426	EXD3	0	1	1	0	0	2	0	760	0.697548	0.696869	0.689938	0.586232	0.687231	0.656504	0.596356	0.464797	0.508248	0.616695	0.686975	0.712418	0.56646	0.641737	0.576859	0.219041	0.225604	0.249647	0.113571	0.333689	0.29023	0.207387	0.349512	0.115539	0.0795567	0.168617
chr9_81690560_81691065	chr9	81690560	81691065	TLE1	0	1	0	0	0	1	0	505	0.437937	0.296746	0.431333	0.383997	0.446005	0.370057	0.314764	0.437439	0.359375	0.374497	0.483551	0.37873	0.27948	0.250712	0.271111	0.215271	0.225758	0.145344	0.200481	0.179509	0.0939182	0.0845262	0.136654	0.114788	0.111407	0.0558123
chr9_95504361_95505498	chr9	95504361	95505498	PTCH1	0	1	0	1	0	1	0	1137	0.687301	0.891733	0.859889	0.780506	0.784023	0.805449	0.773843	0.720476	0.67164	0.788465	0.714274	0.694862	0.669372	0.591783	0.74628	0.555445	0.389108	0.56617	0.333354	0.536103	0.407577	0.519505	0.489977	0.189186	0.187446	0.141327
chr9_95771674_95772854	chr9	95771674	95772854	ERCC6L2	0	0	0	0	0	1	0	1180	0.423972	0.409896	0.488492	0.321208	0.418894	0.387062	0.507258	0.413182	0.460764	0.584878	0.571157	0.610714	0.491543	0.473278	0.403704	0.301071	0.178179	0.143321	0.274309	0.265053	0.18798	0.173612	0.260271	0.146361	0.0519969	0.087855
chr9_96620375_96621483	chr9	96620375	96621483	CDC14B	0	1	0	0	0	1	0	1108	0.484342	0.603303	0.51792	0.508739	0.505184	0.594331	0.523134	0.541671	0.563656	0.467903	0.59883	0.622109	0.505112	0.572493	0.503685	0.327732	0.206345	0.370066	0.337851	0.225325	0.238065	0.261971	0.339797	0.184212	0.186275	0.239801
chr9_99259292_99259936	chr9	99259292	99259936	SEC61B	0	0	0	0	0	0	0	644	0.507516	0.634585	0.616668	0.390835	0.589561	0.552015	0.477146	0.382016	0.622126	0.47397	0.430087	0.468607	0.514013	0.527599	0.489333	0.206676	0.0766917	0.236907	0.25291	0.199043	0.136482	0.202603	0.292389	0.07149	0.0660654	0.162155
