# Supplementary material for: Functional and epigenetic phenotypes of humans and mice with DNMT3A Overgrowth Syndrome
Source: Nat Commun. 2021 Jul 27;12:4549. doi: 10.1038/s41467-021-24800-7 (PMC8316576; doi:10.1038/s41467-021-24800-7)
Supplement: Supplementary file 6 — Supplementary Data 3 [file 41467_2021_24800_MOESM6_ESM.xlsx]

## Sheet: Figures
Figures associated with data
2a
2b
2c
2d
2e
Supplemental 2a
Supplemental 2b
Supplemental 2d
Supplemental 2e
Supplemental 8a

## Sheet: DEG_Cluster1
Feature ID	P-value (DNMT3A R882 vs. DNMT3A WT)	FDR step up (DNMT3A R882 vs. DNMT3A WT)	Ratio (DNMT3A R882 vs. DNMT3A WT)	Fold change (DNMT3A R882 vs. DNMT3A WT)	LSMean(DNMT3A R882) (DNMT3A R882 vs. DNMT3A WT)	LSMean(DNMT3A WT) (DNMT3A R882 vs. DNMT3A WT)
PLEKHG5	2.0822910538999692E-17	1.9530588653673024E-14	9.609606098454408E0	9.609606098454408E0	37.55924040650584E0	3.908509881398224E0
ELMO3	3.18927603760542E-8	1.1130573371242917E-5	8.921769784212291E0	8.921769784212291E0	15.356968578454687E0	1.7212917329423068E0
SCRN1	1.138646934791742E-5	0.0017436402602469053E0	7.994315497270472E0	7.994315497270472E0	10.856119177881657E0	1.357979826762822E0
CLIC3	3.6935935217905127E-16	2.9173556832373803E-13	7.738508764938309E0	7.738508764938309E0	63.5486775972474E0	8.212005633852215E0
CNKSR1	1.7356807198490257E-5	0.0024755735071601403E0	7.592547454516732E0	7.592547454516732E0	7.592547457115923E0	1.0E0
ESAM	1.9023383737204936E-6	3.7075833733017465E-4	6.84293773081111E0	6.84293773081111E0	12.435093402031296E0	1.817215629772896E0
C19orf33	5.758543300936913E-6	9.652998535603474E-4	6.480253213784432E0	6.480253213784432E0	15.490136282438696E0	2.3903597230738622E0
SCG5	9.067731524188874E-5	0.00919455722861503E0	6.3848069769236515E0	6.3848069769236515E0	9.435340087726049E0	1.477780004763467E0
SLC9A3R2	8.982353015787105E-8	2.5922725328445594E-5	6.1401155243799685E0	6.1401155243799685E0	19.052977077164705E0	3.103032344533835E0
TRIP6	6.627620827203606E-7	1.484488145579769E-4	6.136334797972648E0	6.136334797972648E0	15.888433535807067E0	2.5892383733997946E0
TYROBP	4.1109593900297775E-8	1.370959279248375E-5	5.989407901526208E0	5.989407901526208E0	28.545279968345632E0	4.765960246661955E0
ZNF595	2.713730205435506E-5	0.003360307903666151E0	5.47035999949309E0	5.47035999949309E0	10.210779884638974E0	1.8665645190910514E0
KLRD1	2.413115043108911E-5	0.0030689506315199518E0	5.4106344920195095E0	5.4106344920195095E0	17.870439839474514E0	3.3028362682301946E0
SUCLG2-AS1	2.1285977190957843E-6	4.0953674321115945E-4	5.055211541923932E0	5.055211541923932E0	13.737041662821841E0	2.717401941568337E0
HLA-G	8.498905342197853E-6	0.0013425586575827703E0	4.8418000212292975E0	4.8418000212292975E0	11.202379519741477E0	2.313680752538266E0
VSIG2	1.3345888075387488E-5	0.0019829875479934656E0	4.730973293531699E0	4.730973293531699E0	12.243387539200494E0	2.58792150712976E0
HSD11B1L	1.4268897621578621E-6	2.855111288093738E-4	4.4772970514590344E0	4.4772970514590344E0	20.146346057739102E0	4.499667058292234E0
AC108134.3	5.393943254371323E-9	2.2485251782875124E-6	4.273206958994525E0	4.273206958994525E0	26.082367806231638E0	6.103698709217596E0
ADAMTS10	1.7808266680073887E-5	0.0024755735071601403E0	4.132618948599419E0	4.132618948599419E0	13.84915803219532E0	3.351181950508753E0
RASIP1	8.138402447989072E-23	1.3570333948552443E-19	35.498574617756354E0	35.498574617756354E0	35.49857463915461E0	1.0E0
PLAG1	3.056652501846636E-7	7.398578079872978E-5	3.9317306680915443E0	3.9317306680915443E0	19.71204386830066E0	5.013579394875338E0
GSTM2	1.0327534182146785E-6	2.1698252861414104E-4	3.745531618688054E0	3.745531618688054E0	23.89677777519028E0	6.380076369033944E0
ENG	4.519609127669828E-6	8.074496926064418E-4	3.6239505696348444E0	3.6239505696348444E0	15.426433003009357E0	4.256800059281575E0
CALHM6	2.742587069692128E-7	6.975932907605043E-5	3.5289171128092724E0	3.5289171128092724E0	23.568233142032263E0	6.678602070721759E0
AIF1	6.5097176204527916E-12	3.7573589357744245E-9	3.4761357514368023E0	3.4761357514368023E0	68.25436466869203E0	19.635126339965097E0
GALNT2	1.1836538128816228E-9	5.075169362832718E-7	3.325676510740511E0	3.325676510740511E0	45.41502445879756E0	13.655875519735726E0
AC022706.1	1.4542723417784084E-7	3.96804818783065E-5	3.3230045160665584E0	3.3230045160665584E0	30.76738975650665E0	9.258906992605159E0
KRT18	1.9682391284139562E-5	0.002637264696438236E0	3.236616078919729E0	3.236616078919729E0	20.12854562115569E0	6.219009337641763E0
SOCS3	1.9965026015739318E-7	5.2564060599684206E-5	3.1716119986957327E0	3.1716119986957327E0	30.36633275792139E0	9.57441602708338E0
EPHA1	4.1882349067008374E-5	0.004872313274795308E0	3.070926321312563E0	3.070926321312563E0	17.181372740100766E0	5.594850198002073E0
GATD3A	5.38748646614427E-12	3.2340003758970822E-9	20.0301471099541E0	20.0301471099541E0	20.030147120092437E0	1.0E0
REC8	1.0410303231970517E-6	2.1698252861414104E-4	2.9544090452583047E0	2.9544090452583047E0	29.72309638475152E0	10.06058941872596E0
PGGHG	5.8966495993113E-8	1.7351180497424448E-5	2.8456325304005476E0	2.8456325304005476E0	36.641757377724105E0	12.876489490403504E0
CD8A	3.079244747865671E-6	5.776278241402515E-4	2.6508819045564826E0	2.6508819045564826E0	158.95056996030002E0	59.96139234302305E0
CD8B	1.9049879306815877E-5	0.0025755093581746476E0	2.5436085770581287E0	2.5436085770581287E0	177.71295260360597E0	69.86647009231521E0
PTP4A3	2.881476826328843E-7	7.195154540389046E-5	2.5062018268832364E0	2.5062018268832364E0	45.328694697921E0	18.086609867035207E0
UNC119	3.066292545716711E-8	1.0956155293707304E-5	2.502186066539532E0	2.502186066539532E0	58.9023451402592E0	23.54035374059802E0
IFITM3	1.3854760685796021E-6	2.8097080217802823E-4	2.479681397771976E0	2.479681397771976E0	36.52046283081475E0	14.727885146062754E0
TSPAN32	6.0133961756106075E-6	9.916817187625097E-4	2.4426826823076824E0	2.4426826823076824E0	46.16156349241486E0	18.89789607950322E0
PECAM1	9.329265764759399E-5	0.009271807372963198E0	2.4406858555471773E0	2.4406858555471773E0	29.60485741778463E0	12.12972875883963E0
NAALADL1	1.6995410480794963E-5	0.002452405048897019E0	2.3944060225329538E0	2.3944060225329538E0	34.12916865062795E0	14.253709823821627E0
TMIGD2	3.4952302827567007E-6	6.475669241151828E-4	2.3245149713410274E0	2.3245149713410274E0	41.770980157751765E0	17.96976172095966E0
FAM50B	9.868143260043835E-5	0.009616313370355704E0	2.322354351535013E0	2.322354351535013E0	25.677630794759843E0	11.056723869091712E0
AC010422.3	3.394618231389827E-13	2.2149145999333537E-10	2.302206095209195E0	2.302206095209195E0	131.00953274736293E0	56.90608369143855E0
MYADM	2.9977144437737E-8	1.0956155293707304E-5	2.2887882769367414E0	2.2887882769367414E0	77.14816772645213E0	33.706991814427525E0
REPIN1	1.116741830470182E-7	3.1620650282766076E-5	2.282362318244133E0	2.282362318244133E0	52.50886194142615E0	23.006365603908513E0
PPP1R15A	1.643606742168685E-5	0.0023947190659927625E0	2.272712124525611E0	2.272712124525611E0	33.64041755879681E0	14.801882381454156E0
DDAH2	4.546163730703747E-7	1.0660043610417364E-4	2.2593961061711543E0	2.2593961061711543E0	50.076141124124774E0	22.163506868254515E0
HOPX	4.9597938906408804E-8	1.5506588941009937E-5	2.22568658559124E0	2.22568658559124E0	94.7108234906198E0	42.55353116245884E0
C16orf54	1.0714047475419131E-10	5.1866358214069324E-8	2.225373622406727E0	2.225373622406727E0	91.5762107279482E0	41.15093743968191E0
STK25	2.0975607366452937E-5	0.0027372255630292107E0	2.149402596157408E0	2.149402596157408E0	41.198328909572815E0	19.167339323913268E0
CYTH2	5.950648516045489E-5	0.006614917205947752E0	2.066534658726565E0	2.066534658726565E0	29.918012668272144E0	14.477382480989107E0
KRTCAP3	4.039086417947784E-25	8.659224267734628E-22	17.235518519782E0	17.235518519782E0	45.423091429125634E0	2.635435154164526E0
RAB34	1.0015312285321926E-28	3.005995829316523E-25	12.746453911317639E0	12.746453911317639E0	55.70299767582058E0	4.370077987134842E0
RPS26	7.682069643905403E-192	1.1528481914608837E-187	12.269956972590357E0	12.269956972590357E0	7105.7713419551E0	579.1194993446215E0
RAB25	1.8999209762764058E-17	1.900807606065335E-14	11.260588984116001E0	11.260588984116001E0	33.206015385941484E0	2.9488702073402706E0
AC020659.1	1.398259975064386E-16	1.165760413655069E-13	10.642710536747858E0	10.642710536747858E0	39.711149287686716E0	3.7313003237953524E0
HOXB4	2.155832075052472E-5	0.0027890148233027973E0	0.10014935833655177E0	-9.985086440988484E0	1.0E0	9.98508644486862E0
CLU	6.000432383105497E-5	0.0066212124097988385E0	0.14617783102055612E0	-6.8409826101426825E0	1.593715286209358E0	10.902578562017203E0
SLC25A29	3.0290525849564863E-5	0.003665886463100161E0	0.15231053911476228E0	-6.565533848229139E0	1.8750811612150446E0	12.310908836046478E0
HOTAIRM1	1.1198207798841086E-6	2.302075403249427E-4	0.19220886581207391E0	-5.202673642420418E0	4.214670207117884E0	21.927553604173667E0
HOXB2	6.371865041266253E-11	3.187419289142755E-8	0.20743758539808624E0	-4.8207271506797325E0	7.781931395574105E0	37.51456797333592E0
DDX11	2.269442094023203E-5	0.0029108989320518128E0	0.27804328078112445E0	-3.596562366803604E0	5.60506731576843E0	20.15897417565108E0
GATD3B	4.643780381158503E-8	1.4827491953201202E-5	0.2868452818218879E0	-3.486199925090399E0	12.990854522359065E0	45.28871607225944E0
USP46	7.147787755969266E-5	0.00760757807473977E0	0.31322325994796485E0	-3.192610919655609E0	6.053784202112219E0	19.327377552690926E0
KRT1	5.209678566305201E-8	1.5955438009090236E-5	0.04331722787183954E0	-23.085503138812317E0	1.0E0	23.085503151050585E0
HBB	1.1572928019297063E-5	0.001754292230157485E0	0.045881067661874504E0	-21.795482340768707E0	151.99168833244266E0	3312.7321607173785E0
FKBP5	1.075747067978275E-13	7.338061931431806E-11	0.41473445041566037E0	-2.4111814174052033E0	62.98111251684762E0	151.85888817069974E0
HLA-DPB1	3.449670618226983E-7	8.217334439322593E-5	0.4241545941082109E0	-2.3576309531728863E0	32.58291303984677E0	76.81848433840926E0
HSD17B8	1.0188743550228816E-4	0.009801440670402811E0	0.4754228095654774E0	-2.1033908762475466E0	17.675489143693945E0	37.17846260272675E0
TSTA3	7.930397361701909E-5	0.008207687807383485E0	0.47863182375841373E0	-2.0892885728900956E0	22.54812469586429E0	47.109539273032055E0
CPA5	3.470123278716068E-5	0.004166091203495362E0	0.0848047932750676E0	-11.791786305715783E0	1.0E0	11.791786310629172E0

## Sheet: DEG_Cluster2
Feature ID	P-value (DNMT3A R882 vs. DNMT3A WT)	FDR step up (DNMT3A R882 vs. DNMT3A WT)	Ratio (DNMT3A R882 vs. DNMT3A WT)	Fold change (DNMT3A R882 vs. DNMT3A WT)	LSMean(DNMT3A R882) (DNMT3A R882 vs. DNMT3A WT)	LSMean(DNMT3A WT) (DNMT3A R882 vs. DNMT3A WT)
GLB1L	2.248493799128659E-5	0.002353639192613093E0	9.117092511507849E0	9.117092511507849E0	9.117092514910658E0	0.9999999999999982E0
EVPL	2.268611582167816E-5	0.0023577356086101225E0	8.816389971972976E0	8.816389971972976E0	8.816389975213617E0	0.9999999999999982E0
GATD3A	3.411045826816582E-9	8.136183078718241E-7	7.795853684393643E0	7.795853684393643E0	21.19490267756305E0	2.718740439246872E0
MMRN1	9.012729874172999E-5	0.0074934411239552644E0	7.652248682350658E0	7.652248682350658E0	7.652248684980394E0	0.9999999999999982E0
RAB34	7.997649933790759E-22	1.1636580653665555E-18	6.462154793894993E0	6.462154793894993E0	59.71917579507212E0	9.241371907815108E0
BCL3	5.3946505020764053E-5	0.00481547023344857E0	6.365652751616687E0	6.365652751616687E0	11.382753280218653E0	1.7881517765432395E0
GPR146	8.983388048770581E-10	2.5629077668551365E-7	6.141051333086384E0	6.141051333086384E0	28.073633400305056E0	4.571470236773131E0
ESAM	2.505658397460063E-9	6.076221613840653E-7	6.018962233054023E0	6.018962233054023E0	25.73739039632606E0	4.276051151672629E0
AC020659.1	1.3837295659159435E-5	0.001536890472066945E0	5.854902799804207E0	5.854902799804207E0	15.844383297320997E0	2.70617358380777E0
SERPINF1	3.834202358706518E-6	5.071604029016349E-4	5.853614678662577E0	5.853614678662577E0	13.435799506694591E0	2.295299612333727E0
SERPINE2	1.3832380002577798E-5	0.001536890472066945E0	5.127288839027323E0	5.127288839027323E0	18.164950260134283E0	3.542798314160528E0
AC008014.1	7.3659585667774205E-6	9.401289223386971E-4	4.959744355142628E0	4.959744355142628E0	16.846695183763806E0	3.3966861944689004E0
TYROBP	4.9480634004877895E-5	0.004574173437034216E0	4.887086514665246E0	4.887086514665246E0	18.21927554277211E0	3.7280444050290207E0
GALNT2	4.902617627934864E-16	3.242413022111467E-13	4.423169851956684E0	4.423169851956684E0	75.90341508577465E0	17.160411561662848E0
LGALS1	3.9948015145669654E-10	1.2366885539776455E-7	3.909188804768539E0	3.909188804768539E0	70.2377738708442E0	17.96735265613043E0
ADAM8	1.1677072759400965E-6	1.6821921648443964E-4	3.885826698482092E0	3.885826698482092E0	23.483809357568337E0	6.043452571201602E0
GPR160	5.3127991451007394E-5	0.0048151294939787785E0	3.8032033530262117E0	3.8032033530262117E0	15.939239272627844E0	4.191003685445658E0
MPIG6B	1.757065609991359E-7	3.0076828971028555E-5	3.7084475838768136E0	3.7084475838768136E0	25.417405570428958E0	6.853920674330258E0
REPIN1	9.9070562151704E-19	8.479274584160549E-16	3.693880028263814E0	3.693880028263814E0	90.83854498998903E0	24.59163380372155E0
CRIP2	8.016877060987652E-11	2.84501368871635E-8	3.687902147388605E0	3.687902147388605E0	63.328835414770424E0	17.172048733900496E0
CTSL	5.712532546468677E-5	0.005068131009214588E0	3.5083393763902895E0	3.5083393763902895E0	26.369444238396E0	7.516218188657135E0
SNAI3	1.092119157750718E-4	0.008877281421940194E0	3.3702892876124904E0	3.3702892876124904E0	19.850378503054426E0	5.889814435793877E0
PGM2L1	1.1195431845144626E-4	0.009005100286186875E0	3.266438752799962E0	3.266438752799962E0	20.348455867355135E0	6.229553774992738E0
ID3	1.0441238735490701E-8	2.337231132329072E-6	3.0969127050258987E0	3.0969127050258987E0	53.922518556320426E0	17.41170116242457E0
PLEKHG5	1.7077636192335315E-18	1.380442258880438E-15	22.204175098441834E0	22.204175098441834E0	39.44148052842422E0	1.7763092000901324E0
RASIP1	1.0391847225884936E-16	7.560068856831292E-14	20.209783046820615E0	20.209783046820615E0	31.54798780732858E0	1.561025554714007E0
UNC119	1.79292821772357E-11	7.050569072399444E-9	2.9167574055981844E0	2.9167574055981844E0	70.4124454896366E0	24.140658850051764E0
DOK2	3.0941944465536184E-13	1.6674270073094502E-10	2.8959077269449796E0	2.8959077269449796E0	101.42926743082623E0	35.0250342816052E0
APIP	1.1507712643898856E-7	2.0929652371091046E-5	2.8905886369762417E0	2.8905886369762417E0	44.08005392839912E0	15.249507784202905E0
LINC01891	1.1618104323470618E-6	1.6821921648443964E-4	2.766467816489144E0	2.766467816489144E0	36.26483303638214E0	13.108713144609496E0
C16orf54	5.1463526218615056E-12	2.079984184669025E-9	2.733800761634828E0	2.733800761634828E0	72.64564147502946E0	26.573129425587403E0
AAAS	8.415823875442646E-5	0.007078048403912745E0	2.531644352281364E0	2.531644352281364E0	30.997307501845526E0	12.243942348794118E0
IRF7	4.272436272835888E-8	8.179466811810812E-6	2.4802977425569237E0	2.4802977425569237E0	56.632786283508466E0	22.833059637605665E0
RARA	1.0005429916202911E-5	0.0012337203837351895E0	2.407902536149206E0	2.407902536149206E0	41.639643609847745E0	17.29291072979221E0
KLRG1	7.178245991013098E-6	9.242785767189433E-4	2.4012480402363874E0	2.4012480402363874E0	59.58987008508102E0	24.816207687732074E0
ITGB1BP1	6.61340870917324E-7	1.034678459338394E-4	2.313175289339784E0	2.313175289339784E0	60.81894551346603E0	26.292406712597852E0
CD82	2.053933963026681E-5	0.002197407291326339E0	2.263746089336352E0	2.263746089336352E0	45.65206575213888E0	20.166601705416376E0
IL4R	9.00942489726557E-7	1.3798645500548846E-4	2.229709753338081E0	2.229709753338081E0	70.32655545578373E0	31.540677140141284E0
ECHDC2	1.3466544408850389E-5	0.0015189009391377763E0	2.198906165814675E0	2.198906165814675E0	47.19182845692201E0	21.461501715858013E0
CSGALNACT1	9.581041681367657E-6	0.0011914885167854652E0	2.1901946697642414E0	2.1901946697642414E0	53.03788381381676E0	24.216059211076406E0
ANXA1	4.982538832621612E-13	2.4998600005049813E-10	2.1846493057067105E0	2.1846493057067105E0	213.74871610200137E0	97.8412029406469E0
SH2D3C	4.6369164005894595E-5	0.004380982703154327E0	2.171375580189395E0	2.171375580189395E0	34.28848909152187E0	15.791136917935425E0
ADI1	2.1938247383957E-5	0.0023299379520917833E0	2.1272578733600267E0	2.1272578733600267E0	72.09215394189195E0	33.88971070951165E0
FAM89B	3.74088262286191E-5	0.003653009541116832E0	2.0987919774668575E0	2.0987919774668575E0	61.69835473030428E0	29.39707955099336E0
NFATC1	9.360296149795134E-5	0.007738199373836318E0	2.04640145442107E0	2.04640145442107E0	40.11983391619073E0	19.605065186336617E0
DCXR	2.4808412216376976E-9	6.076221613840653E-7	2.0150137273560538E0	2.0150137273560538E0	153.51646652954736E0	76.18631298994487E0
WASHC1	4.14285349478628E-5	0.0039919548575589655E0	2.008668014065142E0	2.008668014065142E0	53.39504891153398E0	26.582316505943652E0
RPS26	1.4178589469328789E-196	2.0629847677873388E-192	16.957528800070744E0	16.957528800070744E0	7783.478222027935E0	458.9983782468771E0
RAB25	1.2699613684613584E-21	1.6798125373738877E-18	15.383626458862654E0	15.383626458862654E0	46.408603235013736E0	3.0167531262991574E0
KRTCAP3	8.362853009885681E-20	8.739269412025863E-17	14.246873451994702E0	14.246873451994702E0	44.28929138595148E0	3.1087025174552636E0
SLC9A3R2	2.20409018328471E-11	8.22295183763911E-9	11.77274647957565E0	11.77274647957565E0	22.186586908076453E0	1.8845718743140338E0
DPEP3	1.171620846295636E-5	0.0013859417328131304E0	10.35509316799952E0	10.35509316799952E0	10.35509317208705E0	0.9999999999999982E0
CD8B2	2.2349883738645416E-5	0.002353639192613093E0	0.13341739776959002E0	-7.4952743549007455E0	1.6303421497188655E0	12.219861708658234E0
HLA-DPB1	1.8521408153479226E-12	8.16625723130675E-10	0.14598526134503587E0	-6.8500065745438645E0	6.667167606167666E0	45.67014195067511E0
ZNF496	1.0519345769108934E-5	0.001275470674504458E0	0.1683777309613496E0	-5.9390276510469535E0	2.4541782860792125E0	14.575432706008563E0
DDX11	1.4999078146490718E-6	2.1188018158392228E-4	0.20318918817310624E0	-4.921521705909145E0	4.0433130534876405E0	19.89925296188048E0
LINC02446	6.360438837740241E-25	1.0282709454346724E-21	0.20772067286368018E0	-4.814157330677746E0	104.64122775228748E0	503.7593338084896E0
GTF2IRD2	1.0628626493504747E-4	0.008688006487668206E0	0.2134635050654748E0	-4.684641525460168E0	2.5971430978094947E0	12.166684406733557E0
LINC00402	3.6294683958666883E-6	4.889700477764844E-4	0.3045974949041676E0	-3.283021090881328E0	8.330103573876322E0	27.347905727752E0
HOXB2	1.2139737856360938E-5	0.001413065486480413E0	0.3232000020184119E0	-3.094059386617926E0	8.06485512283476E0	24.953140699280116E0
CPA5	9.279773358249625E-14	5.193103937020463E-11	0.04207710338414378E0	-23.76589450253929E0	1.5255385456246202E0	36.25578815426999E0
CPT1A	1.1202220974569239E-4	0.009005100286186875E0	0.36094030995696436E0	-2.7705412014502677E0	7.8296862455830265E0	21.692468341549272E0
CISH	2.5372835877333726E-8	5.199644535425433E-6	0.3840415335671937E0	-2.603885029599371E0	50.58670171706376E0	131.72195531915904E0
RIC3	8.606176990581146E-8	1.6262321456228008E-5	0.4247922370595985E0	-2.3540919837000214E0	22.909841162883865E0	53.931873437183256E0
A1BG	7.534348560805762E-5	0.006448515974101402E0	0.4451245117330857E0	-2.2465624193700653E0	15.56836834805258E0	34.975311266426E0
NT5E	1.4827204030582887E-7	2.599226730662422E-5	0.4478017444536976E0	-2.2331310951456094E0	24.770354462386337E0	55.31544879523858E0
SERPINB6	1.3368907446552265E-6	1.9070353269346613E-4	0.47175230553036224E0	-2.1197564660034067E0	25.66477242629513E0	54.40306730604742E0
YPEL2	6.91702960299325E-5	0.005955194125653952E0	0.47487552230130464E0	-2.1058150042223236E0	18.736366209097724E0	39.455321092684045E0
CD8B	6.563072217971292E-19	6.366180051432153E-16	0.4771151244997052E0	-2.095930203530192E0	250.74240701187694E0	525.5385842277278E0

## Sheet: DEG_Cluster5
Feature ID	P-value (DNMT3A R882 vs. DNMT3A WT)	FDR step up (DNMT3A R882 vs. DNMT3A WT)	Ratio (DNMT3A R882 vs. DNMT3A WT)	Fold change (DNMT3A R882 vs. DNMT3A WT)	LSMean(DNMT3A R882) (DNMT3A R882 vs. DNMT3A WT)	LSMean(DNMT3A WT) (DNMT3A R882 vs. DNMT3A WT)
RASIP1	4.15306e-15	9.32985e-12	32.4885	32.4885	32.4885	1
GATD3A	2.43933e-10	2.52921e-07	19.3117	19.3117	19.3117	1
RPS26	5.07434e-67	6.83971e-63	18.4275	18.4275	8502.4	461.397
AC020659.1	6.8241e-11	8.362e-08	16.2248	16.2248	25.4862	1.57081
PLEKHG5	2.25104e-16	6.06835e-13	15.2421	15.2421	43.6703	2.86511
RAB25	9.75625e-11	1.09587e-07	12.0672	12.0672	30.9911	2.56822
S100B	2.28109e-08	1.46413e-05	11.6242	11.6242	71.213	6.12626
KRTCAP3	6.86764e-10	6.17126e-07	11.4438	11.4438	28.1334	2.4584
ESAM	2.2413e-05	0.0057001	5.85707	5.85707	24.2973	4.14837
GALNT2	1.27733e-12	2.15214e-09	5.73815	5.73815	90.4856	15.7691
REPIN1	3.32246e-13	6.39763e-10	5.11545	5.11545	107.449	21.0048
SLC39A3	5.85807e-07	0.000263101	4.95028	4.95028	28.6955	5.79675
RAB34	3.34515e-08	1.9604e-05	4.5987	4.5987	53.8286	11.7052
PBX3	4.46658e-05	0.00955635	4.4836	4.4836	25.4862	5.68432
SLC12A9	1.81053e-05	0.00478514	3.85224	3.85224	31.4082	8.15324
DOK2	2.34869e-12	3.51756e-09	3.58665	3.58665	114.437	31.9064
NAALADL1	1.43995e-05	0.00396103	3.3224	3.3224	34.9478	10.5188
LTBP3	3.97889e-05	0.0088322	2.76059	2.76059	56.2654	20.3817
UNC119	4.58224e-06	0.0015441	2.75609	2.75609	77.8162	28.2343
TRIB2	7.97426e-06	0.00244284	2.63334	2.63334	73.4673	27.8989
ANXA1	1.51817e-06	0.000568426	2.5584	2.5584	193.446	75.612
LINC02273	3.08088e-07	0.000166109	2.38239	2.38239	118.703	49.8251
ATP5PO	1.22182e-06	0.00047054	2.35954	2.35954	149.757	63.4687
DCXR	4.98717e-07	0.0002318	2.20088	2.20088	191.355	86.9449
HLA-C	5.11329e-29	3.4461e-25	0.468461	-2.13465	788.634	1683.46
LINC02446	1.15577e-05	0.00331461	0.0651838	-15.3412	12.3723	189.806

## Sheet: DEG_Cluster6
Feature ID	P-value (DNMT3A R882 vs. DNMT3A WT)	FDR step up (DNMT3A R882 vs. DNMT3A WT)	Ratio (DNMT3A R882 vs. DNMT3A WT)	Fold change (DNMT3A R882 vs. DNMT3A WT)	LSMean(DNMT3A R882) (DNMT3A R882 vs. DNMT3A WT)	LSMean(DNMT3A WT) (DNMT3A R882 vs. DNMT3A WT)
THBS1	3.32231e-19	4.86818e-16	28.5904	28.5904	73.7289	2.5788
RASIP1	9.9947e-11	3.40587e-08	17.4622	17.4622	17.4622	1
GATD3A	1.08728e-10	3.62089e-08	14.3791	14.3791	19.7705	1.37495
AC005392.2	2.34618e-06	0.000295601	11.9312	11.9312	11.9312	1
CLECL1	1.99169e-07	3.27913e-05	11.3944	11.3944	11.3944	1
COX7A1	2.3039e-06	0.000293557	10.6402	10.6402	10.6402	1
EREG	0.000120243	0.0078257	7.64555	7.64555	9.98473	1.30595
ARPIN	1.12785e-06	0.00015591	6.68113	6.68113	15.9981	2.39453
MAP1LC3A	1.68093e-06	0.000219917	6.63081	6.63081	12.7206	1.91841
SOX15	1.62585e-07	2.80278e-05	6.53253	6.53253	20.5148	3.1404
LINC01954	0.000137117	0.00866023	6.43483	6.43483	9.02453	1.40245
LINC02470	2.81101e-06	0.000346132	6.02441	6.02441	15.5409	2.57965
AGAP2-AS1	3.43426e-05	0.0029088	5.99984	5.99984	9.32434	1.5541
C19orf33	2.53374e-08	5.38072e-06	5.79958	5.79958	27.3853	4.72194
HLA-G	3.76452e-05	0.00313418	5.58942	5.58942	11.8321	2.11687
RPS26	7.65543e-159	1.12175e-154	5.19299	5.19299	3897.48	750.527
SRXN1	6.14948e-05	0.00469314	5.14123	5.14123	9.43063	1.83431
PDE4B	1.37382e-08	3.09702e-06	4.86181	4.86181	29.7869	6.12671
LINC00649	9.60089e-06	0.00102687	4.59684	4.59684	13.9554	3.03586
RAB20	1.23571e-11	5.32553e-09	4.32302	4.32302	50.815	11.7545
HLA-DQB1	1.0806e-37	5.27801e-34	4.29577	4.29577	552.78	128.68
AC007384.1	4.77667e-05	0.00384574	4.27033	4.27033	14.1903	3.32301
GON7	2.03687e-06	0.000264126	3.67115	3.67115	25.0667	6.82801
HLA-DRB5	1.33319e-26	4.88382e-23	3.60443	3.60443	554.358	153.799
VPS13A	0.000150779	0.00940353	3.22809	3.22809	11.356	3.51787
VNN1	3.76141e-06	0.000440928	2.98129	2.98129	59.809	20.0615
NR4A1	5.33704e-05	0.00415304	2.88473	2.88473	31.7044	10.9904
HIF1A	1.0094e-15	9.86051e-13	2.75597	2.75597	156.643	56.8377
NRG1	6.40996e-08	1.23586e-05	2.73636	2.73636	52.3704	19.1387
MXD3	6.68909e-09	1.63359e-06	2.68622	2.68622	65.2725	24.299
BCL3	1.50102e-11	6.28412e-09	2.65026	2.65026	101.846	38.4286
CYP27A1	1.23289e-13	7.52731e-11	2.64291	2.64291	138.063	52.239
IER3	1.89205e-12	9.24139e-10	2.57084	2.57084	125.623	48.8647
CDC42EP2	1.36272e-07	2.37771e-05	2.51577	2.51577	53.8601	21.409
ZBTB38	2.47539e-07	3.98592e-05	2.49179	2.49179	44.3862	17.813
NUP50-DT	2.83667e-05	0.00250396	2.46779	2.46779	24.4018	9.88811
ANPEP	3.22319e-09	8.14299e-07	2.36337	2.36337	100.788	42.6458
MXD1	2.10069e-06	0.000270012	2.2914	2.2914	69.901	30.5058
DUSP11	9.15837e-05	0.00630036	2.25666	2.25666	26.1292	11.5787
GAS2L1	3.32596e-05	0.00286141	2.22194	2.22194	50.7938	22.8602
FKBP4	1.20196e-05	0.0012403	2.20615	2.20615	48.4878	21.9784
SOD2	8.21929e-10	2.2724e-07	2.16666	2.16666	141.156	65.1493
CYB5R1	1.12297e-05	0.00116701	2.14708	2.14708	38.6158	17.9853
C16orf54	2.56628e-07	4.08735e-05	2.11753	2.11753	56.4617	26.6639
FOS	9.23633e-14	6.15182e-11	2.08227	2.08227	332.328	159.599
TPPP3	0.000111324	0.00748038	2.07856	2.07856	45.7148	21.9935
ADAM8	3.75487e-06	0.000440928	2.0406	2.0406	75.6477	37.0714
POR	1.78082e-05	0.00169444	2.0127	2.0127	58.7669	29.198
SYTL3	0.000134713	0.00861988	2.01098	2.01098	35.639	17.7223
CLEC4E	9.73037e-11	3.39474e-08	2.00317	2.00317	152.353	76.0559
ARMH1	4.05655e-06	0.000468036	0.494775	-2.02112	34.4279	69.583
SMIM12	8.06257e-05	0.00579122	0.4746	-2.10704	27.0208	56.9337
IFITM3	1.33841e-05	0.00136193	0.472832	-2.11492	239.794	507.145
RNF135	0.000107917	0.00732086	0.466493	-2.14366	34.2697	73.4624
CITED4	2.8708e-05	0.00251891	0.462437	-2.16245	29.7238	64.2764
P2RX4	7.80453e-05	0.0056774	0.437295	-2.28678	17.3718	39.7256
LAIR1	3.04692e-05	0.00265753	0.39363	-2.54046	25.7691	65.4652
UPK3A	2.17345e-05	0.00202851	0.361267	-2.76804	10.4365	28.8887
FKBP5	9.61424e-12	4.26901e-09	0.360744	-2.77205	46.7966	129.722
MARCKS	7.97084e-10	2.24609e-07	0.345302	-2.89601	44.9837	130.273
KCNN4	2.41987e-05	0.00218879	0.325726	-3.07006	9.84333	30.2196
RETN	3.28744e-07	5.17967e-05	0.322338	-3.10233	31.9594	99.1487
CBWD1	1.1082e-06	0.000154652	0.190686	-5.24421	4.43767	23.2721
HDAC9	1.52589e-14	1.17678e-11	0.17843	-5.60445	10.8556	60.8395
ZBTB16	1.36305e-07	2.37771e-05	0.135124	-7.40061	3.98557	29.4956
CD9	1.64949e-07	2.81047e-05	0.104843	-9.53806	2.60284	24.8261
HLA-DQB2	3.98798e-05	0.00328292	0.0883093	-11.3238	1	11.3238
HLA-DQA2	1.38636e-10	4.41617e-08	0.0404223	-24.7388	1	24.7388

## Sheet: DEG_Cluster7
Feature ID	P-value (DNMT3A R882 vs. DNMT3A WT)	FDR step up (DNMT3A R882 vs. DNMT3A WT)	Ratio (DNMT3A R882 vs. DNMT3A WT)	Fold change (DNMT3A R882 vs. DNMT3A WT)	LSMean(DNMT3A R882) (DNMT3A R882 vs. DNMT3A WT)	LSMean(DNMT3A WT) (DNMT3A R882 vs. DNMT3A WT)
RASIP1	4.54012e-11	1.07873e-07	35.6983	35.6983	35.6983	1
RPS26	4.91557e-91	7.00763e-87	15.4388	15.4388	6632.82	429.621
GATD3A	1.44938e-06	0.000983921	9.96166	9.96166	20.6084	2.06877
KRTCAP3	3.88483e-08	5.53821e-05	9.01104	9.01104	33.1785	3.68198
AC091045.1	1.83092e-08	2.90018e-05	5.68766	5.68766	52.686	9.26322
JUP	1.94611e-07	0.000174286	3.11439	3.11439	85.7951	27.548
HLA-DRB5	3.01364e-21	2.14812e-17	2.70383	2.70383	694.936	257.019
HLA-C	2.14458e-14	1.0191e-10	0.452971	-2.20765	718.917	1587.11
IFITM1	1.96064e-07	0.000174286	0.284762	-3.51171	32.2199	113.147
LINC01857	1.45228e-05	0.00713923	0.267643	-3.73632	18.3315	68.4922
FKBP5	1.24092e-05	0.00631806	0.214561	-4.66068	9.7509	45.4458
STAG3	8.72281e-07	0.000654486	0.152509	-6.557	9.60595	62.9862
HLA-DQA2	4.03879e-06	0.0023873	0.0558546	-17.9036	1	17.9036
HLA-DQB2	2.02384e-05	0.0090162	0.051312	-19.4886	1	19.4886

## Sheet: DEG_Cluster8
Feature ID	P-value (DNMT3A R882 vs. DNMT3A WT)	FDR step up (DNMT3A R882 vs. DNMT3A WT)	Ratio (DNMT3A R882 vs. DNMT3A WT)	Fold change (DNMT3A R882 vs. DNMT3A WT)	LSMean(DNMT3A R882) (DNMT3A R882 vs. DNMT3A WT)	LSMean(DNMT3A WT) (DNMT3A R882 vs. DNMT3A WT)
RASIP1	4.29281e-11	8.3814e-08	111.375	111.375	111.375	1
RPS26	6.19828e-92	8.47119e-88	8.38596	8.38596	5545.08	661.234
PLXND1	3.68745e-08	2.9645e-05	5.55568	5.55568	122.101	21.9776
GCHFR	9.19784e-09	9.66976e-06	5.08382	5.08382	145.459	28.6121
UNC119	1.66951e-07	0.000114086	3.07724	3.07724	166.632	54.1498
CEBPB	5.80151e-06	0.00220248	2.67901	2.67901	244.413	91.2323
SH2D2A	2.26895e-07	0.000147665	2.36981	2.36981	383.455	161.808
SIPA1	4.1288e-05	0.00972903	2.06831	2.06831	202.19	97.7559
CEP78	2.84701e-05	0.00720556	0.489109	-2.04453	61.5214	125.783
SIGLEC7	1.31437e-05	0.00438133	0.46986	-2.12829	38.7019	82.369
BORCS5	8.04468e-06	0.00281915	0.386497	-2.58734	26.3384	68.1464
KLRC1	2.81888e-07	0.000175117	0.36755	-2.72072	70.3427	191.382
FKBP5	2.27625e-05	0.006227	0.357629	-2.79619	35.4072	99.0054
LGALS9	7.16611e-06	0.00264701	0.349285	-2.86299	21.8179	62.4644
TNFRSF18	2.84437e-05	0.00720556	0.333448	-2.99897	17.8008	53.384
KIR3DL1	3.23809e-06	0.00152604	0.282962	-3.53405	24.6775	87.2114
COTL1	7.16122e-07	0.000407802	0.280597	-3.56383	38.1753	136.05
CD3E	1.37642e-05	0.00440237	0.277918	-3.59819	43.5585	156.731
GATD3B	5.25514e-07	0.00031227	0.265504	-3.76642	16.8088	63.309
XCL1	6.4292e-14	2.1967e-10	0.261391	-3.82568	33.1822	126.944
CD6	2.33944e-08	2.13154e-05	0.240174	-4.16365	15.8459	65.9767
LEF1	1.62381e-05	0.00472183	0.216518	-4.61856	9.62374	44.4478
CD2	1.17983e-29	5.37489e-26	0.199209	-5.01986	62.7215	314.854
CMTM7	2.80225e-05	0.00720556	0.180726	-5.53323	6.00391	33.221
CCR7	1.56459e-05	0.00464853	0.173831	-5.75272	4.9424	28.4322
IGFBP4	1.4666e-05	0.00445421	0.124728	-8.01747	3.58329	28.7289
KIAA1671	5.12104e-06	0.00199969	0.114581	-8.72741	3.23863	28.2648
LIM2	1.71377e-06	0.000872536	0.101065	-9.89459	2.22517	22.0172
SLC25A29	1.41126e-05	0.00440237	0.0951156	-10.5135	1.69957	17.8685
APP	1.72375e-06	0.000872536	0.07822	-12.7845	1.66783	21.3223
HES4	1.41731e-05	0.00440237	0.0743731	-13.4457	1.84729	24.8382

## Sheet: DEG_Cluster9
Feature ID	P-value (DNMT3A R882 vs. DNMT3A WT)	FDR step up (DNMT3A R882 vs. DNMT3A WT)	Ratio (DNMT3A R882 vs. DNMT3A WT)	Fold change (DNMT3A R882 vs. DNMT3A WT)	LSMean(DNMT3A R882) (DNMT3A R882 vs. DNMT3A WT)	LSMean(DNMT3A WT) (DNMT3A R882 vs. DNMT3A WT)
RASIP1	9.99566e-21	2.67324e-17	93.5276	93.5276	93.5276	1
C19orf33	2.45331e-08	1.65785e-05	41.9868	41.9868	41.9868	1
RAB25	5.92954e-06	0.00220249	22.8101	22.8101	22.8101	1
GATD3A	5.88633e-06	0.00220249	22.1163	22.1163	22.1163	1
HLA-G	2.86e-05	0.00764878	11.4801	11.4801	21.891	1.90687
MPIG6B	3.08848e-05	0.00794215	10.9415	10.9415	23.4177	2.14026
RPS26	5.81255e-105	7.77254e-101	10.769	10.769	6956.31	645.958
RAB34	4.18523e-08	2.665e-05	10.522	10.522	38.5864	3.66721
AC020659.1	8.42346e-08	4.89733e-05	8.37115	8.37115	41.2764	4.93078
KRTCAP3	1.48249e-05	0.00495596	7.5695	7.5695	28.5785	3.77548
S100B	7.63978e-11	7.29708e-08	6.44072	6.44072	268.709	41.7203
PLEKHG5	1.37907e-06	0.000682999	6.13096	6.13096	40.9109	6.67284
PRKRA	2.27679e-05	0.00661853	3.42699	3.42699	48.5633	14.1708
NFATC1	1.57195e-05	0.0050048	3.14006	3.14006	59.3219	18.892
PLXND1	9.2205e-06	0.00324465	3.10076	3.10076	55.4948	17.8972
AOAH	1.64787e-05	0.0051245	2.45345	2.45345	83.923	34.2061
CLIC3	1.48657e-08	1.10436e-05	2.43238	2.43238	216.168	88.8713
CD5	2.65267e-05	0.00723909	2.28168	2.28168	113.662	49.815
TNFAIP3	3.16096e-06	0.00145753	2.24086	2.24086	179.258	79.9949
DDAH2	1.76465e-05	0.00524377	2.23699	2.23699	99.8726	44.646
SNHG8	3.2959e-09	2.59252e-06	2.09898	2.09898	381.985	181.986
AC010422.3	3.5277e-05	0.00890045	2.09166	2.09166	132.491	63.3428
CD69	1.30711e-05	0.0044817	2.00192	2.00192	327.26	163.473
KLRC1	4.83812e-06	0.00196047	0.275853	-3.62513	37.6576	136.514
CPQ	2.50402e-05	0.00712421	0.210201	-4.75736	7.93515	37.7503
GNLY	5.09717e-23	1.70398e-19	0.200727	-4.9819	618.796	3082.78
HOTAIRM1	1.56301e-05	0.0050048	0.106021	-9.43213	3.24509	30.6081
HOXB2	4.20213e-06	0.00175596	0.0687624	-14.5428	2.2298	32.4276

## Sheet: DEG_Cluster10
Feature ID	P-value (DNMT3A R882 vs. DNMT3A WT)	FDR step up (DNMT3A R882 vs. DNMT3A WT)	Ratio (DNMT3A R882 vs. DNMT3A WT)	Fold change (DNMT3A R882 vs. DNMT3A WT)	LSMean(DNMT3A R882) (DNMT3A R882 vs. DNMT3A WT)	LSMean(DNMT3A WT) (DNMT3A R882 vs. DNMT3A WT)
CCL4	2.620344144222912E-5	0.0061128179243720914E0	7.771940285376263E0	7.771940285376263E0	547.7263161451216E0	70.47484873063956E0
IRF7	2.9233769208248434E-5	0.0065717513180142476E0	7.582428786556533E0	7.582428786556533E0	220.95702454852346E0	29.14066596506433E0
GZMB	4.133715486096827E-8	1.0221851654020234E-4	7.568142106541448E0	7.568142106541448E0	605.6672668393867E0	80.02852722716091E0
CLIC3	5.932414242250104E-6	0.002292136552849384E0	3.843226292857802E0	3.843226292857802E0	288.9138089305434E0	75.17481065368708E0
CST7	4.3012320664433795E-5	0.008441338614207292E0	3.3529238860620967E0	3.3529238860620967E0	886.3176115874802E0	264.3417033982689E0
RNF130	6.0576187662488363E-5	0.00985478926656587E0	20.79960534455506E0	20.79960534455506E0	93.8447514665947E0	4.5118525021949125E0
NKG7	5.144079486000014E-6	0.002051658024674328E0	2.962805250517868E0	2.962805250517868E0	2390.1331786025544E0	806.71288730381E0
TYROBP	5.005530785628301E-7	5.562772826735467E-4	2.4258204631104374E0	2.4258204631104374E0	559.3060719729916E0	230.56367129995158E0
RPS26	1.5327595919529242E-53	1.8951039594905953E-49	15.580196477900929E0	15.580196477900929E0	8654.393266321522E0	555.4739489058247E0
PTGDS	2.1398171446828533E-5	0.00529133983537176E0	12.412951944218932E0	12.412951944218932E0	597.7776898476257E0	48.15757704369139E0
LPAR6	1.3272767299749594E-5	0.003907249878431047E0	0.1880414303889458E0	-5.317976990132415E0	14.05998426905068E0	74.77067284553576E0
TIGIT	3.2173153986780296E-5	0.006940857444275073E0	0.2350697539804373E0	-4.254056436725675E0	16.453086389880127E0	69.99235807798676E0
PCED1B	2.080345631678429E-5	0.005249263957157571E0	0.2853086368393509E0	-3.504976263873397E0	27.45736272488027E0	96.23740463965044E0
CNIH1	4.6920425389307436E-5	0.009059900736491138E0	0.32346879332712214E0	-3.0914883309584233E0	24.366009701773862E0	75.32723467941094E0
UBALD2	2.4938953974684876E-5	0.005929715902750073E0	0.36480022327964273E0	-2.74122639237925E0	30.295605135362564E0	83.04711238429853E0
GOLGA8B	1.1860161180320655E-5	0.003701436618243119E0	0.41944070931454314E0	-2.3841271907875043E0	38.515586667302344E0	91.82605745612118E0
IDH2	5.0424035194797926E-5	0.009059900736491138E0	0.4368036477576602E0	-2.289358170733049E0	40.73912826532377E0	93.26645617580614E0
RCAN3	2.7184146873071803E-5	0.006224162813678885E0	0.44178372980922714E0	-2.263550992318853E0	95.0019653006936E0	215.04179285829306E0
CYLD	1.0948500154773079E-5	0.003562296208253009E0	0.44601472258499975E0	-2.2420784547295383E0	59.77334044169842E0	134.01651878981883E0
LEF1	5.0357737800133433E-8	1.0377051169347496E-4	0.4961133113824326E0	-2.0156685520359736E0	135.55965303458157E0	273.24332957905835E0

## Sheet: DEG_Cluster11
Feature ID	P-value (DNMT3A R882 vs. DNMT3A WT)	FDR step up (DNMT3A R882 vs. DNMT3A WT)	Ratio (DNMT3A R882 vs. DNMT3A WT)	Fold change (DNMT3A R882 vs. DNMT3A WT)	LSMean(DNMT3A R882) (DNMT3A R882 vs. DNMT3A WT)	LSMean(DNMT3A WT) (DNMT3A R882 vs. DNMT3A WT)
RPS26	7.24355e-18	8.54377e-14	6.24921	6.24921	5067.13	810.843
HLA-DQB1	7.52354e-11	4.43701e-07	6.4938	6.4938	314.115	48.3715
FOS	3.52973e-10	1.38777e-06	3.45164	3.45164	480.21	139.125
MXD1	4.02613e-07	0.00118721	5.92566	5.92566	160.211	27.0369
EIF5A	2.50808e-06	0.00422612	2.74494	2.74494	142.523	51.9223
