# Supplementary material for: Functional and epigenetic phenotypes of humans and mice with DNMT3A Overgrowth Syndrome
Source: Nat Commun. 2021 Jul 27;12:4549. doi: 10.1038/s41467-021-24800-7 (PMC8316576; doi:10.1038/s41467-021-24800-7)
Supplement: Supplementary file 7 — Supplementary Data 4 [file 41467_2021_24800_MOESM7_ESM.xlsx]

## Sheet: Figures
Figures associated with data
Supplemental 2f
Supplemental 2g
Supplemental 2h

## Sheet: UPN154605
Ensembl	Chromosome	Total counts	P-value (TBRS vs. HealthyDonor)	Fold change (TBRS vs. HealthyDonor)	Log2 Fold-Change (TBRS vs. HealthyDonor)
HLA-C	6	26694	2.40769e-154	-472.42	-8.88393
AC010507.1	19	4675.74	3.03974e-67	-68.5688	-6.09948
IGKV4-1	2	2611.58	3.27983e-56	12.6438	3.66036
ANKRD36BP2	2	5893.89	1.34818e-48	9.61508	3.2653
IGHG3	14	2264.61	8.13702e-42	10.2189	3.35317
PLEKHG5	1	2061	1.40432e-39	9.40227	3.23301
AC015911.10	17	1751.23	2.81828e-38	-7.11569	-2.831
CYB561	17	1934.48	3.83237e-35	-6.16991	-2.62525
PTCH1	9	2060.34	1.1407e-33	-6.10362	-2.60966
KIF21A	12	1339.74	1.44019e-33	-9.51241	-3.24981
IGHV3-21	14	911.381	8.07046e-33	10.6204	3.40876
CHI3L2	1	1685.8	1.58556e-32	5.42466	2.43953
RN7SL1	14	4.31022e+06	1.19751e-31	-2.83597	-1.50384
DEFA1B	8	3550.78	1.30047e-31	-13.2183	-3.72447
CACNA1I	22	2356.83	2.45292e-31	-11.3095	-3.49947
RASIP1	19	518.413	2.42157e-29	131.419	7.03803
PPP2R2B	5	1449.24	1.71959e-28	-5.61191	-2.48849
E2F3P1	17	1383.24	1.90043e-27	-6.46872	-2.69348
EVPL	17	482.441	6.60327e-27	26.6835	4.73788
AGAP1	2	902.061	1.45871e-26	-10.795	-3.4323
FP236383.5	21	109501	2.15822e-26	-4.54488	-2.18424
RNA5SP202	6	2271.27	2.28748e-26	-7.45535	-2.89828
SYNE2	14	87334.6	5.37995e-26	-2.48617	-1.31393
IGLV1-40	22	682.264	1.04582e-25	14.4184	3.84984
RN7SL2	14	5.17554e+06	1.41368e-25	-2.89915	-1.53563
SMG1P4	16	2924	3.1657e-25	-3.92237	-1.97173
PRDM1	6	4112.1	9.063e-25	-4.69411	-2.23085
PLAG1	8	2060.6	1.05034e-24	5.37489	2.42624
FMN1	15	2903.9	1.67797e-24	-5.56502	-2.47639
SLFN12L	17	3383.87	2.36865e-24	-3.92791	-1.97376
AC018638.1	7	1244.62	3.54374e-24	-8.23094	-3.04106
LINC00402	13	2170.02	5.04366e-24	-6.60146	-2.72279
GBP5	1	18843.9	9.73167e-24	-3.42511	-1.77615
AC015911.7	17	1746.58	1.4814e-23	-4.50785	-2.17244
ITM2C	2	3603.93	2.49214e-23	3.05733	1.61227
SMC4	3	7086.1	3.71524e-23	3.20463	1.68016
CLIC5	6	780.138	6.89448e-23	-10.333	-3.36918
LRRN3	7	5582.76	1.89319e-22	7.79709	2.96294
PVT1	8	5346.76	2.11565e-22	-2.75639	-1.46278
MVB12B	9	1593.18	3.16691e-22	-4.27033	-2.09435
IGHV1-2	14	600.392	1.04908e-21	17.5317	4.13189
NR3C2	4	4663.68	2.3611e-21	-3.1141	-1.63882
IGKV1-33	2	1072.92	3.22967e-21	11.1293	3.47629
AC015911.11	17	4600.96	4.27573e-21	-3.32346	-1.73269
ADCY9	16	2473.75	6.28369e-21	-4.92044	-2.29879
CASC15	6	412.244	7.00404e-21	15.5267	3.95668
DMTN	8	2572.79	4.1122e-20	-7.3133	-2.87052
CD84	1	9386.26	5.7432e-20	-3.35237	-1.74518
CCL5	17	10552.8	6.32137e-20	-3.15776	-1.6589
AC006369.1	2	524.049	1.133e-19	-12.4549	-3.63864
AHRR	5	379.114	1.31535e-19	11.5949	3.53541
TDRD12	19	318.642	2.67165e-19	14.3949	3.84748
TLCD4	1	569.277	2.84054e-19	-31.5059	-4.97755
MIAT	22	13054.1	5.529e-19	-5.42895	-2.44067
HBA1	16	268566	8.53375e-19	-15.8895	-3.99001
TLR10	4	1890.11	1.0501e-18	3.81032	1.92991
CR2	1	2597.44	1.05707e-18	6.27719	2.65012
H2BC18	1	3628.27	1.40184e-18	3.06608	1.6164
SOX4	6	1720.22	1.73135e-18	3.97574	1.99122
PHACTR2-AS1	6	837.597	1.82441e-18	-5.63785	-2.49515
LGR6	1	636.424	2.14197e-18	-16.828	-4.07279
JAKMIP1	4	512.7	2.92693e-18	-20.1096	-4.32981
DTHD1	4	1479.16	3.39797e-18	-4.65958	-2.2202
MYBL1	8	6595.77	3.59016e-18	-3.60162	-1.84864
SNORD97	11	1630.38	3.80139e-18	4.06194	2.02217
EOMES	3	2086.17	3.921e-18	-3.45793	-1.78991
MYO6	6	515.891	4.5286e-18	-13.4928	-3.75411
AL356274.2	13	1016.23	5.2009e-18	4.49884	2.16955
PTGER2	14	6145.83	5.92835e-18	-2.97079	-1.57084
GZMK	5	2459.01	6.33553e-18	-3.10692	-1.63549
RAB25	1	249.384	8.76014e-18	35.454	5.14788
NET1	10	1525.08	9.58767e-18	5.54552	2.47132
HBB	11	812982	1.10917e-17	-26.8526	-4.74699
SELL	1	55940.3	1.28426e-17	2.45477	1.29559
ANK3	10	7347.03	1.62953e-17	-3.07561	-1.62087
H2BC21	1	6933.82	2.18505e-17	2.57737	1.3659
IGF2BP3	7	873.195	3.13966e-17	4.63007	2.21103
ACE	17	444.073	3.79622e-17	-18.1113	-4.17882
ABCA2	9	9247.08	4.19561e-17	-3.20912	-1.68218
MCF2L2	3	759.777	5.27101e-17	-7.55984	-2.91836
RN7SL767P	3	970.524	6.41912e-17	-4.34564	-2.11957
H3-2	1	657.267	1.12927e-16	7.75825	2.95573
TGFBR3	1	5921.36	1.61202e-16	-2.98284	-1.57669
BCL7A	12	1855.71	1.97076e-16	4.12911	2.04583
HIVEP3	1	3243.08	2.15097e-16	-3.85337	-1.94612
RPL9	4	47975.7	2.32306e-16	2.49386	1.31838
TSPYL5	8	761.871	2.56271e-16	4.44717	2.15289
DUSP16	12	6128.44	2.90409e-16	-2.59324	-1.37475
TIGIT	3	3246.22	3.77474e-16	-2.89911	-1.53561
SASH1	6	1040.6	4.86536e-16	-4.92934	-2.30139
KIF5C	2	1285.29	8.92636e-16	-7.37899	-2.88342
TMIGD2	19	1089.48	1.48266e-15	4.03381	2.01214
RORC	1	1046.14	1.56583e-15	-6.74872	-2.75461
CD38	4	5527.89	2.08404e-15	3.24159	1.6967
JUN	1	2477.66	2.7221e-15	2.94149	1.55655
CXCR2	2	6865.08	5.5796e-15	-3.06425	-1.61553
RETREG1	5	2161.03	7.14266e-15	3.22243	1.68815
IGHV3-15	14	503.073	7.44807e-15	8.6077	3.10563
AC067945.4	2	746.573	7.60579e-15	-4.59089	-2.19878
SERPINF1	17	1207.79	8.3598e-15	4.00548	2.00198
CFH	1	899.083	8.91484e-15	-10.5641	-3.4011
RALGPS2	1	11491	1.0397e-14	3.95496	1.98366
CACHD1	1	606.913	1.14045e-14	9.41239	3.23456
AC004847.1	7	1717.33	1.20654e-14	-3.71402	-1.89298
CXCR6	3	2102.47	1.60772e-14	-3.34955	-1.74397
ADIRF-AS1	10	417.309	1.76478e-14	-10.6674	-3.41514
ANKRD18A	9	437.351	1.93881e-14	-12.2754	-3.61769
FAM95C	9	342.354	2.05646e-14	-29.9531	-4.90463
AL138778.1	1	426.263	2.11886e-14	-18.9931	-4.24741
LINC01291	2	910.683	2.39891e-14	-296.72	-8.21296
CXCR1	2	3609.34	2.5125e-14	-2.82474	-1.49812
CASP17P	11	786.228	2.75855e-14	-5.14196	-2.36232
CYTOR	2	2509.8	2.89014e-14	-3.01579	-1.59254
MCOLN2	1	1210.58	3.25628e-14	-3.97781	-1.99197
NPTXR	22	385.339	3.44305e-14	-13.1068	-3.71224
DDX11L10	16	456.683	3.6239e-14	-8.95652	-3.16294
LRP1	12	44675.5	3.86132e-14	-2.57498	-1.36456
RGPD2	2	1983.04	4.43295e-14	-7.35498	-2.87872
VPREB3	22	687.439	4.80976e-14	4.57452	2.19362
NCOR2	12	8224.85	4.96243e-14	-2.99417	-1.58216
H2BC5	6	4925.18	5.25547e-14	2.62191	1.39062
TATDN2P2	6	2819.02	8.69982e-14	-2.8748	-1.52346
SLC14A1	18	1370.01	9.33955e-14	-3.45126	-1.78712
CCR4	3	2923.47	1.19316e-13	-2.97815	-1.57442
HBA2	16	373896	1.29386e-13	-25.2427	-4.65779
TOMM20P2	17	762.283	1.33885e-13	-4.81406	-2.26725
TSHZ2	20	1597.07	1.68275e-13	-6.29014	-2.65309
IGHM	14	71727.6	1.92228e-13	3.88415	1.9576
ARRDC3	5	15557.4	2.34015e-13	2.52943	1.33881
CHML	1	4270.64	2.38453e-13	3.18673	1.67208
AL365203.2	10	905.982	2.42815e-13	-4.46101	-2.15737
NFIA	1	3360.72	2.43645e-13	-2.7776	-1.47384
LINC00944	12	417.974	2.56971e-13	-89.3025	-6.48063
MAF	16	4167.49	2.87768e-13	-3.18643	-1.67194
C14orf132	14	417.712	3.65803e-13	-91.0986	-6.50936
GNAO1	16	362.948	4.99398e-13	-11.2014	-3.4856
ZBTB10	8	4028.35	5.26364e-13	2.42166	1.276
ITGA6	2	17695.7	5.50064e-13	2.78145	1.47584
SH3PXD2A	10	4790.34	6.14807e-13	2.4495	1.29249
CD79B	17	7163.03	6.3609e-13	3.26599	1.70752
MMP9	20	1664.53	6.70069e-13	-6.23152	-2.63958
RRN3P2	16	2379.94	7.14794e-13	-2.45197	-1.29394
ACVR1C	2	405.52	7.7844e-13	-10.9148	-3.44821
NEFL	8	367.242	8.27347e-13	-27.7709	-4.7955
FAM111B	11	822.535	8.39141e-13	7.61874	2.92955
SNX18P3	9	301.036	8.76533e-13	-37.8844	-5.24353
FAM153A	5	1334.25	1.01448e-12	-3.73894	-1.90263
FCRLA	1	2704.77	1.03657e-12	4.73115	2.24219
LINC00943	12	604.69	1.09194e-12	-196.389	-7.61757
SOX13	1	521.603	1.20562e-12	-5.23878	-2.38923
PRR5L	11	3982.3	1.26011e-12	-4.0283	-2.01017
H2BC8	6	3578.07	1.33419e-12	2.89449	1.53331
RNA5SP370	12	303.199	1.45358e-12	-14.9574	-3.90279
BMP3	4	223.286	1.52133e-12	14.0767	3.81523
AC106886.6	16	7415.01	1.67564e-12	-2.2543	-1.17268
ZFHX3	16	3006.41	1.71327e-12	-2.93036	-1.55108
AC015911.8	17	1160.06	1.75241e-12	-3.97127	-1.9896
C4orf50	4	343.237	1.77353e-12	-29.0942	-4.86266
TMEM273	10	1377.88	1.82713e-12	-4.22514	-2.079
CDRT4	17	358.013	1.87881e-12	-20.7754	-4.3768
SLC38A2	12	15040.3	2.7051e-12	2.29753	1.20008
STAB1	3	12519.6	2.91934e-12	-3.11929	-1.64122
AF131215.2	8	655.878	3.87266e-12	-4.63229	-2.21173
ESR2	14	1589.58	3.98239e-12	-2.91969	-1.54581
HOXB3	17	337.607	4.12615e-12	-9.93412	-3.31239
NBPF15	1	6351.42	4.29282e-12	-2.54716	-1.34889
ZNF467	7	2400.55	4.35939e-12	-3.53394	-1.82128
TCL1B	14	189.638	4.53092e-12	13.5887	3.76434
F2R	5	1922.28	4.53625e-12	-2.7697	-1.46973
STK17B	2	49275.9	4.81511e-12	2.32075	1.21459
PCNX2	1	6725.64	5.06207e-12	-2.023	-1.0165
CD79A	19	6447.43	5.31867e-12	3.75475	1.90872
AC015911.3	17	888.927	5.33796e-12	-3.50952	-1.81127
SIK1	21	1987.93	5.52215e-12	3.56668	1.83458
H1-4	6	25822.4	5.82617e-12	2.09961	1.07012
AC133644.2	2	366.304	6.06779e-12	-6.88536	-2.78353
CDCA7L	7	4140.54	6.10911e-12	4.07924	2.0283
SLFN13	17	5527.52	7.78978e-12	-2.15693	-1.10898
AP001189.1	11	704.734	8.67121e-12	-8.45959	-3.08059
SIRPA	20	7531.17	8.72789e-12	-2.10896	-1.07653
H2BC7	6	1454.34	9.81513e-12	3.15267	1.65657
CYP4F35P	18	374.312	1.13008e-11	-9.27396	-3.21319
NREP	5	995.514	1.20963e-11	3.80751	1.92885
SPIB	19	2579.2	1.21352e-11	2.85685	1.51442
DLEC1	3	1257.44	1.35528e-11	-2.83196	-1.5018
FLT4	5	430.806	1.59202e-11	-6.64384	-2.73202
MIR3648-2	21	454.364	1.66367e-11	-16.1339	-4.01202
MIR3648-1	21	502.235	1.7375e-11	-17.8996	-4.16186
BORCS5	12	3158.26	1.76207e-11	-2.21719	-1.14873
EVA1C	21	820.582	1.78121e-11	-3.64625	-1.86641
IGHV4-34	14	552.081	1.79071e-11	7.16065	2.84009
FBLN2	3	717.506	1.88167e-11	8.399	3.07022
IL32	16	11272.9	1.9e-11	-3.01088	-1.59018
PI16	6	491.075	1.95431e-11	-5.13858	-2.36137
AC108925.1	8	698.854	2.02827e-11	-6.41833	-2.6822
NRAS	1	4540.38	2.29589e-11	2.1556	1.10809
P2RX5	17	4788.32	2.32727e-11	2.43012	1.28103
CACNA2D2	3	716.976	2.52642e-11	-4.22475	-2.07887
POU6F1	12	1492.94	2.52928e-11	-3.20037	-1.67824
MIR17HG	13	1003.3	2.74257e-11	3.66042	1.87201
SIRPB2	20	3054.12	2.74546e-11	-2.56689	-1.36002
COL5A3	19	1533.87	2.84209e-11	-38.6316	-5.27171
BICRA	19	1620.3	2.84885e-11	-3.17806	-1.66815
H1-2	6	12870	2.99158e-11	2.30594	1.20535
MZB1	5	2010.45	3.33261e-11	3.84089	1.94144
TMEM123	11	25734	3.78303e-11	2.55501	1.35333
MYO7B	2	944.972	3.80637e-11	3.45552	1.7889
SKIL	3	4193.4	3.81768e-11	2.56163	1.35706
GDPD5	11	3346.04	4.05953e-11	-3.68717	-1.88251
AL355390.1	13	250.287	4.16842e-11	-17.8046	-4.15418
HNRNPLL	2	2883.1	4.97486e-11	-2.41555	-1.27235
IGFBP3	7	375.721	5.41364e-11	-7.48901	-2.90477
AL031777.2	6	5417.68	5.53959e-11	2.44759	1.29136
AC139495.2	5	2906.58	5.9226e-11	-3.90992	-1.96714
ZNF365	10	239.497	6.64618e-11	-16.5934	-4.05253
RIPOR1	16	4616.71	7.06565e-11	-2.72797	-1.44783
NPIPB12	16	2480.59	7.22758e-11	-2.23079	-1.15755
H2AC19	1	3677.72	8.04165e-11	3.14768	1.65429
SLC16A10	6	1500.92	8.28829e-11	3.59247	1.84498
TMEM75	8	319.953	8.68385e-11	-7.00771	-2.80894
PEG13	8	1539.47	8.78215e-11	-2.86004	-1.51603
H2AC8	6	2608.71	1.01002e-10	2.48163	1.31129
DSC2	18	946.139	1.01432e-10	3.68646	1.88223
AC011379.2	5	312.799	1.03981e-10	-8.52726	-3.09208
IL2RA	10	1088.24	1.04695e-10	-3.21956	-1.68686
BMPR1A	10	868.357	1.10824e-10	-3.32735	-1.73437
TPRG1	3	419.061	1.11797e-10	-5.41507	-2.43698
TRPC1	3	393.803	1.1476e-10	-6.67383	-2.73852
RASSF4	10	7242.38	1.15631e-10	-2.01491	-1.01072
IGLV1-47	22	333.502	1.21482e-10	5.10315	2.35139
IGKV1D-33	2	142.476	1.22018e-10	84.0231	6.39271
ADAM12	10	398.114	1.22567e-10	-7.3352	-2.87484
ERN1	17	11311.5	1.23019e-10	-2.41661	-1.27298
IGLV1-44	22	496.347	1.2937e-10	6.41758	2.68203
CD164	6	16503.6	1.32264e-10	2.04784	1.03411
FAM126B	2	9015.8	1.36563e-10	2.24793	1.1686
SRCAP	16	10678.4	1.36565e-10	-2.66934	-1.41648
LINC01578	15	12610.6	1.38113e-10	2.50705	1.32599
EBF1	5	1339.85	1.42587e-10	3.41208	1.77065
CD52	1	21640.6	1.48268e-10	2.25524	1.17328
TSKS	19	254.686	1.69181e-10	8.05075	3.00912
GMFB	14	3594.31	1.72381e-10	2.68121	1.42288
BEND4	4	795.543	1.77633e-10	3.66678	1.87451
ABLIM1	10	29078.3	1.78328e-10	2.13223	1.09236
C21orf59-TCP10L	21	2447.14	1.89154e-10	-2.96699	-1.569
EID1	15	6176.01	1.97244e-10	2.38207	1.25222
ZNF518B	4	7470.98	2.11881e-10	2.57724	1.36583
CD24	6	1883.64	2.24865e-10	3.26479	1.70699
NFIC	19	2756.06	2.66285e-10	-3.01228	-1.59085
TUB	11	514.238	2.74478e-10	-5.5629	-2.47584
DTX1	12	1299.41	2.78626e-10	2.82517	1.49834
RNF138	18	3883.44	2.84112e-10	2.86641	1.51925
RIC3	11	1458.95	2.9231e-10	-2.84223	-1.50702
CDC42BPB	14	2311.55	2.98941e-10	-2.35997	-1.23877
TCF4	18	6321.32	3.26986e-10	2.74281	1.45566
ABCC3	17	1872.66	3.73165e-10	-2.51722	-1.33183
IGHV3-11	14	271.908	4.58501e-10	6.15238	2.62114
IRS1	2	1117.46	4.63532e-10	2.71709	1.44206
TNFRSF4	1	814.838	4.64614e-10	-8.70805	-3.12235
AL096711.2	6	311.672	5.12729e-10	-9.18513	-3.1993
UBAP1L	15	2546.19	5.29346e-10	-2.56323	-1.35796
AL096816.1	6	1978.77	5.39368e-10	-2.24777	-1.16849
KLHL14	18	1387.49	5.39414e-10	3.94052	1.97838
SELENBP1	1	633.557	5.67971e-10	-11.0541	-3.4665
PCAT1	8	1232.51	5.69586e-10	-2.57282	-1.36335
NAMPT	7	43250.7	5.86599e-10	3.1869	1.67215
FOXJ1	17	191.37	6.0514e-10	11.7117	3.54988
PTK7	6	655.798	6.77373e-10	3.45343	1.78803
TRAM1	8	10056.9	6.87637e-10	2.22377	1.15301
HECW2-AS1	2	462.11	7.23476e-10	4.8078	2.26538
PRKACB	1	14787.5	7.66951e-10	2.00165	1.00119
PF4	4	4451.14	7.7123e-10	-3.45007	-1.78663
PTMA	2	34416.1	7.90805e-10	2.56481	1.35885
HLA-DRB5	6	3712.52	7.97465e-10	-6.04198e+07	-25.8485
DENND1A	9	5083.22	8.25886e-10	-2.07831	-1.05541
CAMP	3	366.112	9.00924e-10	-9.4057	-3.23354
ENO2	12	2666.57	9.11728e-10	-2.33022	-1.22046
MARCKSL1	1	2186.65	9.17566e-10	2.18929	1.13046
COL6A1	21	286.592	9.18706e-10	-18.5924	-4.21664
RUNX2	6	3175.49	9.52754e-10	-2.84343	-1.50763
NRIP1	21	9504.22	9.58272e-10	2.2134	1.14626
AK5	1	2060.1	9.72022e-10	2.69807	1.43193
KMT2D	12	35364.1	9.95678e-10	-2.32897	-1.21969
GAS6-AS1	13	850.329	1.02588e-09	-5.18473	-2.37427
GAPT	5	2394.71	1.14544e-09	2.73503	1.45155
AL353660.1	13	589.64	1.20201e-09	-4.84599	-2.27679
AGAP9	10	1257.31	1.23044e-09	-3.1862	-1.67183
NANOGP4	7	376.866	1.28218e-09	-5.82682	-2.54271
ZCCHC14	16	2616.55	1.30973e-09	-2.10958	-1.07696
LINC01684	21	225.249	1.32647e-09	-9.8248	-3.29643
SOX6	11	245.059	1.37557e-09	-13.2327	-3.72603
TNFSF12-TNFSF13	17	331.516	1.41233e-09	-6.25686	-2.64544
MYO16	13	287.428	1.46941e-09	-21.2453	-4.40907
IFRD1	7	6163.75	1.47683e-09	2.35473	1.23556
PPP1R9A	7	649.213	1.49002e-09	4.91352	2.29676
LUCAT1	5	4699.05	1.50368e-09	2.70753	1.43698
ABCA3	16	621.306	1.63331e-09	-3.76859	-1.91403
AC009093.10	16	537.901	1.65421e-09	-5.42248	-2.43895
MCOLN3	1	215.046	1.67269e-09	-29.3454	-4.87506
ADAM1A	12	691.889	1.69766e-09	-4.76157	-2.25144
IGHV3-64D	14	99.8662	1.78622e-09	146.933	7.19901
AC131212.3	12	1884.43	1.94949e-09	-2.76936	-1.46955
LSR	19	1317.02	2.00526e-09	-2.54997	-1.35048
EXD3	9	923.689	2.09026e-09	-2.89485	-1.53349
CPLX2	5	214.888	2.14976e-09	-23.836	-4.57507
TSPAN13	7	864.203	2.16437e-09	4.77885	2.25666
RUBCNL	13	4953.5	2.26118e-09	2.81547	1.49337
CA1	8	546.493	2.26912e-09	-6.82417	-2.77065
EP400	12	12460.1	2.28506e-09	-2.15931	-1.11057
Z97192.1	22	935.891	2.45046e-09	-3.60893	-1.85157
ETAA1	2	1914.76	2.48655e-09	2.36745	1.24333
IMPDH1P10	2	1188.72	2.55962e-09	-2.58384	-1.36952
PHGDH	1	370.11	2.59268e-09	4.51592	2.17502
HEMGN	9	2674.82	2.69041e-09	-4.02936	-2.01055
IGKV1-37	2	114.121	2.77169e-09	66.9526	6.06507
IGKV2D-28	2	438.957	2.97665e-09	8.51314	3.08969
HLF	17	206.602	3.22068e-09	-33.727	-5.07583
LRP6	12	1000.85	3.27478e-09	4.86514	2.28248
H1-3	6	12064.6	3.33873e-09	2.16566	1.11481
CCDC50	3	5973.63	3.43972e-09	2.02959	1.02119
WASHC4	12	15544.4	3.70803e-09	2.08253	1.05834
MGAM2	7	476.253	3.74775e-09	4.98562	2.31777
LTB4R	14	3235.06	3.82608e-09	-2.07471	-1.05291
SNCA	4	7222.48	3.9332e-09	-9.69861	-3.27778
DNAJC6	1	398.97	3.93975e-09	-4.61299	-2.2057
IGLV2-11	22	449.176	4.23165e-09	6.36219	2.66952
CYCSP38	15	330.979	4.60298e-09	-5.62477	-2.49179
H3C6	6	537.665	4.75532e-09	3.22114	1.68757
CLIC4	1	2535.14	4.787e-09	2.64977	1.40587
CPT1B	22	2237.05	4.88726e-09	-2.81977	-1.49558
KIAA1324	1	2102.52	5.0528e-09	-2.51706	-1.33174
ZNF22	10	2563.92	5.30782e-09	2.41024	1.26918
DEFA3	8	2746.82	5.60864e-09	-13.4976	-3.75463
SWAP70	11	6437.77	5.67266e-09	2.33797	1.22526
SLC35E2A	1	9083.75	6.09823e-09	-3.08893	-1.62711
B3GAT1	11	691.052	6.46759e-09	-5.66652	-2.50246
ST8SIA1	12	1296.43	6.70449e-09	-3.12661	-1.6446
LINC01727	20	195.722	6.77438e-09	-32.0138	-5.00062
FBXL16	16	905.305	6.86501e-09	-2.9926	-1.5814
IGKV2-30	2	371.769	6.92099e-09	6.17632	2.62675
LINC02694	15	197.91	7.26951e-09	-13.5692	-3.76226
C13orf46	13	978.036	7.90799e-09	-3.74211	-1.90385
MBNL1-AS1	3	6018.19	8.04385e-09	-2.0175	-1.01257
ASS1P1	6	402.658	8.08391e-09	-4.74312	-2.24584
RNVU1-28	1	414.048	8.15135e-09	-7.79617	-2.96277
SATB1-AS1	3	2796.04	8.453e-09	2.44808	1.29165
ZNF154	19	2792.09	8.51849e-09	2.42123	1.27574
TTYH2	17	2491.62	8.54394e-09	-2.08056	-1.05697
ELANE	19	256.497	8.75176e-09	-9.15616	-3.19474
LDLRAD2	1	236.688	9.31413e-09	6.28878	2.65278
RBIS	8	1498.59	9.83698e-09	2.49219	1.31741
ARHGAP10	4	1660.89	9.8568e-09	-2.48887	-1.31549
NBEAL2	3	47587.8	9.95073e-09	-2.21313	-1.14609
CTLA4	2	1259.45	9.98386e-09	-2.39699	-1.26122
NLRC5	16	45252.7	9.99938e-09	-2.01086	-1.00781
GIMAP4	7	19938.2	1.02896e-08	2.04549	1.03245
SECTM1	17	3095.72	1.04645e-08	-2.38622	-1.25473
IGKV1-12	2	472.42	1.05524e-08	8.41705	3.07331
AL139423.2	1	423.23	1.08234e-08	-3.90027	-1.96358
AC009560.3	15	207.756	1.16778e-08	-10.8718	-3.44252
CNTNAP1	17	911.432	1.19028e-08	-3.02734	-1.59805
SYT11	1	2338.07	1.23856e-08	-2.36416	-1.24133
AC138409.1	5	2503.22	1.27221e-08	-2.37144	-1.24576
LCN2	9	689.77	1.27748e-08	-5.48102	-2.45444
SARM1	17	3416.67	1.30407e-08	-2.11792	-1.08265
AL356750.1	13	461.855	1.32563e-08	-3.60569	-1.85028
MED15	22	11654.3	1.34924e-08	-2.06129	-1.04355
RIMKLB	12	2294.31	1.36099e-08	2.17463	1.12077
PF4V1	4	459.6	1.37393e-08	-9.59018	-3.26156
SCART1	10	1723.79	1.38843e-08	-4.06738	-2.0241
CLU	8	3450.27	1.41914e-08	-3.0585	-1.61283
HBM	16	189.053	1.43221e-08	-20.9566	-4.38933
KMT2B	19	8074.97	1.43457e-08	-2.23091	-1.15763
AC107241.1	15	284.131	1.47573e-08	-5.73623	-2.5201
SH2D2A	1	2332.1	1.52235e-08	-3.19709	-1.67676
TNFRSF17	16	264.075	1.584e-08	5.25345	2.39326
IL12RB1	19	3040.57	1.6291e-08	-2.37722	-1.24928
APOBR	16	8803.48	1.63703e-08	-2.20471	-1.14059
PRAM1	19	4408.6	1.65457e-08	-2.1967	-1.13534
STRBP	9	5220.39	1.69004e-08	2.32733	1.21867
TGFB1	19	10606.7	1.69191e-08	-2.34772	-1.23126
EIF3E	8	19666.2	1.77091e-08	2.33034	1.22054
GNAI1	7	297.15	1.82975e-08	6.94883	2.79677
LINC00511	17	176.383	1.84515e-08	-19.4961	-4.28511
H2AC17	6	976.857	1.88873e-08	2.4386	1.28605
ZFYVE28	4	2110.52	1.92946e-08	-2.91476	-1.54338
FCER2	19	2479.44	1.95599e-08	2.71512	1.44102
PI15	8	62.7646	1.99263e-08	153.941	7.26623
CCDC146	7	1029.07	2.00372e-08	-2.47934	-1.30996
OPN3	1	1430.42	2.02524e-08	2.50383	1.32414
IKZF2	2	8677.55	2.04688e-08	2.13941	1.09722
SLX1B-SULT1A4	16	932.08	2.1194e-08	-5.60738	-2.48733
MEF2C	5	6621.15	2.12496e-08	2.60564	1.38164
H2BC20P	1	3681.96	2.16974e-08	2.00038	1.00028
AC023510.2	12	339.925	2.1706e-08	4.61131	2.20518
PRR12	19	4836.99	2.32468e-08	-2.83895	-1.50536
IFIT1B	10	323.484	2.33987e-08	-7.92049	-2.98559
CD1C	1	958.884	2.38118e-08	3.423	1.77526
LINC01422	22	1381.16	2.40662e-08	-2.34623	-1.23034
H2BC4	6	4799.46	2.41247e-08	2.01865	1.01339
RAB30	11	3881.13	2.42433e-08	2.75176	1.46035
TMOD1	9	545.088	2.48634e-08	-5.49477	-2.45806
SUMO2	17	3408.73	2.49998e-08	2.57418	1.36411
GPA33	1	1117.77	2.50858e-08	2.88289	1.52752
STAP1	4	1252.7	2.53711e-08	2.93676	1.55423
BPI	20	574.797	2.55986e-08	-3.7305	-1.89937
AGFG2	7	2382.69	2.58579e-08	-2.13509	-1.0943
RPL29	3	36262.4	2.59734e-08	2.01662	1.01194
RPS27	1	70179	2.68753e-08	2.16867	1.11681
ZMAT3	3	4734.21	2.73983e-08	2.11024	1.07741
TLDC2	20	1800.61	2.76101e-08	-2.2306	-1.15743
UAP1L1	9	1881.94	2.77613e-08	-2.10326	-1.07263
IL1R1	2	982.971	2.79588e-08	4.3743	2.12905
PGGT1B	5	6185.52	2.82309e-08	2.08563	1.06048
OSBPL8	12	23625.5	2.92193e-08	2.00983	1.00708
AP003327.2	11	188.442	2.932e-08	-17.474	-4.12713
IL15RA	10	447.096	2.97254e-08	-3.8139	-1.93127
AC137932.1	16	1530.42	3.01569e-08	-2.18825	-1.12978
AC015911.4	17	531.565	3.13443e-08	-3.59683	-1.84673
IGLC1	22	2247.6	3.2207e-08	3.71069	1.89169
PCMTD2	20	10203.9	3.26048e-08	2.0231	1.01657
NFIX	19	495.624	3.45189e-08	-4.00019	-2.00007
TMED7	5	3625.1	3.45909e-08	2.32699	1.21847
TIPRL	1	2096.82	3.51841e-08	2.28822	1.19423
LEF1	4	23452.9	3.60633e-08	2.31389	1.21032
SLC25A46	5	4268.18	3.69947e-08	2.2453	1.16691
E2F5	8	1189.44	3.83943e-08	2.76772	1.4687
SPTBN1	2	56058.5	3.84304e-08	2.12593	1.0881
OTUD7B	1	1227.26	4.0348e-08	-2.70559	-1.43594
ARL5B	10	2961.19	4.11931e-08	2.44703	1.29103
BACE1	11	1518.66	4.13095e-08	-2.38561	-1.25436
LINC00426	13	985.425	4.3464e-08	-2.47491	-1.30738
AL590627.1	9	1283.3	4.40711e-08	-2.30122	-1.2024
PAM	5	2642.17	4.55461e-08	-2.61009	-1.3841
MSC-AS1	8	265.333	4.61754e-08	-5.53015	-2.46732
PLXDC1	17	2580.97	4.70453e-08	2.26451	1.1792
SRP9	1	6304.03	4.79544e-08	2.42331	1.27698
CHST12	7	4813.75	4.9173e-08	-2.47881	-1.30965
AC090772.1	18	375.042	4.94578e-08	-3.90836	-1.96656
IL15	4	1569.77	5.00285e-08	-2.35087	-1.23319
AL365475.1	14	696.098	5.01802e-08	-4.28503	-2.09931
LGMN	14	649.028	5.05478e-08	3.01619	1.59273
FAXDC2	5	1779.35	5.13536e-08	-2.52616	-1.33695
NRGN	11	2836.79	5.16799e-08	-2.64954	-1.40574
ZNF844	19	1634.68	5.17173e-08	2.11431	1.08019
C9orf139	9	1468.25	5.19545e-08	-2.77804	-1.47407
SAMD12	8	1036.68	5.20332e-08	-3.76429	-1.91238
SCAI	9	3041.75	5.27831e-08	2.13895	1.0969
STRADB	2	3161.86	5.34178e-08	-2.87194	-1.52203
FZD1	7	655.737	5.34537e-08	-2.82709	-1.49932
ADRB2	5	2637.26	5.39761e-08	-2.23372	-1.15945
RPS24	10	46837.2	5.96235e-08	2.12365	1.08654
CEACAM8	19	388.805	6.07624e-08	-7.18926	-2.84584
SLC46A1	17	1164.07	6.08874e-08	-2.44982	-1.29268
HSD17B12	11	1541.48	6.15171e-08	2.32812	1.21917
ENPP2	8	342.413	6.56568e-08	4.14999	2.05311
TMEM107	17	1739.95	6.56678e-08	2.19708	1.13559
ADHFE1	8	890.524	6.84746e-08	-2.8552	-1.51359
TDRD1	10	110.008	7.03245e-08	19.5879	4.29189
UFM1	13	4321.06	7.06062e-08	2.23003	1.15706
THBD	20	1144.37	7.11551e-08	-3.37315	-1.7541
ABHD5	3	4040.93	7.25321e-08	2.15237	1.10593
SQLE	8	925.206	7.30608e-08	2.65258	1.40739
AC104809.2	2	808.082	7.307e-08	-5.00814	-2.32428
CCR7	17	14362.2	7.36494e-08	2.58722	1.3714
LTF	3	3407.23	7.38177e-08	-9.76127	-3.28707
STARD4-AS1	5	1250.29	7.53595e-08	2.50358	1.32399
GNLY	2	17548	7.53846e-08	-2.77428	-1.47212
MYEF2	15	1346.56	8.00876e-08	3.1313	1.64676
CAMTA2	17	4955.25	8.06439e-08	-2.24239	-1.16504
KRR1	12	6413.02	8.37758e-08	2.02875	1.02059
TSPAN5	4	1327	8.47072e-08	-2.40575	-1.26649
AC007620.2	3	270.021	8.56457e-08	-10.2728	-3.36076
MIR2052HG	8	104.031	9.05998e-08	21.1904	4.40534
FP236383.4	21	1577.68	9.32711e-08	-2.90353	-1.53781
AC140125.3	5	222.977	9.34799e-08	-9.31882	-3.22015
PGM5	9	277.085	9.49961e-08	5.63763	2.49509
NIBAN3	19	8036.76	9.85211e-08	2.06673	1.04735
SLAMF1	1	2912.62	9.86163e-08	-2.15208	-1.10573
PPP1CB	2	12750.9	1.00523e-07	2.09434	1.0665
CASC19	8	1030.07	1.05476e-07	-2.57137	-1.36254
LINC002481	4	522.953	1.07324e-07	-3.31596	-1.72943
KLRD1	12	10775.1	1.07554e-07	-2.10023	-1.07055
EDARADD	1	257.776	1.07684e-07	-7.97103	-2.99477
MRPL32	7	2043.64	1.14955e-07	2.25815	1.17514
RPL22	1	24108.9	1.17698e-07	2.25	1.16992
AC006206.1	12	54.5728	1.18268e-07	134.394	7.07033
NSG1	4	1064.75	1.27188e-07	-3.65378	-1.86939
HRK	12	209.162	1.27191e-07	7.5341	2.91344
HBD	11	185.516	1.29142e-07	-13.4547	-3.75004
TNRC18	7	17785.1	1.31475e-07	-2.2362	-1.16105
FBXL8	16	778.027	1.31696e-07	-3.47598	-1.79742
AC138932.4	16	367.735	1.37173e-07	-4.75893	-2.25064
TTYH3	7	5788.1	1.3756e-07	-2.28318	-1.19105
CISH	3	3701.89	1.38169e-07	-2.03365	-1.02407
CD72	9	2131.99	1.38657e-07	2.28105	1.1897
IGHV3-20	14	89.187	1.38983e-07	24.7439	4.629
RPS17	15	37959.1	1.4057e-07	2.11132	1.07814
CNIH1	14	2184.52	1.43463e-07	2.1474	1.10259
BANK1	4	7864.01	1.47406e-07	2.83788	1.50481
COX6C	8	2709.59	1.49e-07	2.3412	1.22725
LINC01215	3	2042.1	1.49679e-07	2.20672	1.1419
HLA-DRB1	6	3799.31	1.50614e-07	-6445.93	-12.6542
PAWR	12	1019.89	1.5244e-07	2.8246	1.49805
NAXE	1	1665.53	1.53566e-07	2.29741	1.20001
GABPA	21	3886.84	1.53613e-07	2.19937	1.13709
TRIM62	1	1914.37	1.54285e-07	-2.20815	-1.14284
AC005803.1	17	491.136	1.55037e-07	-3.62655	-1.8586
FHL3	1	1051.21	1.55129e-07	-3.12496	-1.64384
IGKV3-15	2	923.181	1.55806e-07	3.86923	1.95205
SCRN1	7	4185.86	1.56198e-07	2.0321	1.02297
SNAI3	16	973.685	1.61105e-07	-2.40294	-1.2648
NAPSB	19	4040.97	1.63662e-07	2.04887	1.03483
PMEPA1	20	571.025	1.67531e-07	2.92352	1.54771
AC026369.1	12	89.5499	1.71245e-07	21.6645	4.43726
AC010343.1	5	2636.02	1.714e-07	3.08381	1.62471
AC092127.1	16	670.043	1.73531e-07	-3.37897	-1.75658
TFAM	10	3243.04	1.73814e-07	2.24313	1.16551
NTN4	12	178.295	1.89434e-07	-301.425	-8.23566
BORCS7	10	1118.99	1.89642e-07	2.79588	1.4833
FCRL5	1	5212.77	1.91481e-07	2.91211	1.54206
RN7SL3	14	30784.4	1.98401e-07	-2.8553	-1.51364
DCK	4	4530.2	2.01554e-07	2.07847	1.05552
SLC5A4-AS1	22	223.429	2.0948e-07	-14.6983	-3.87758
EEF1DP3	13	143.266	2.16968e-07	-243.449	-7.92748
DEFA4	8	167.176	2.17135e-07	-15.9328	-3.99393
PRNCR1	8	983.443	2.18488e-07	-2.73339	-1.45069
ALDOC	17	1307.24	2.20153e-07	2.15907	1.11041
TCEA1	8	6051.06	2.25406e-07	2.06504	1.04617
ADAMTS1	21	351.144	2.25742e-07	-4.42637	-2.14612
GNB4	3	3645.56	2.27332e-07	2.13792	1.09621
AC005082.1	7	263.269	2.38735e-07	9.60258	3.26342
CBFA2T3	16	2018.72	2.4934e-07	-2.22918	-1.15651
HCG11	6	1947.59	2.4978e-07	2.41201	1.27024
LINC01242	9	51.1437	2.50422e-07	125.916	6.97632
HSPG2	1	718.24	2.58252e-07	3.08353	1.62458
TMEM19	12	2375.43	2.61154e-07	2.16736	1.11594
AC131392.2	5	2362.32	2.63148e-07	-2.98412	-1.57731
PLXNA4	7	1098.03	2.68407e-07	-3.31443	-1.72876
GATM	15	255.862	2.69541e-07	4.63971	2.21404
TOGARAM2	2	645.127	2.70393e-07	-5.11307	-2.35419
LRRC37A9P	17	273.991	2.74139e-07	-4.89015	-2.28988
SMIM14	4	3396.23	2.79175e-07	2.20036	1.13774
LIG4	13	1649.19	2.81514e-07	2.14613	1.10174
FAM198B-AS1	4	785.925	2.83117e-07	-3.0208	-1.59493
AC007271.1	2	292.345	2.83769e-07	5.98965	2.58247
SIRPB1	20	4005.84	2.8855e-07	-2.41681	-1.27311
ADAM1B	12	401.887	2.88587e-07	-3.91391	-1.96861
AL359962.3	1	3024.68	2.91185e-07	-2.14154	-1.09865
AC015921.1	17	904.375	2.92031e-07	-2.95426	-1.5628
PAQR3	4	1420.19	3.01059e-07	2.27424	1.18539
SLC4A1	17	3260.43	3.09945e-07	-19.1307	-4.25782
SLC25A36	3	5371.52	3.1115e-07	2.06724	1.04771
HOOK1	1	1491.88	3.152e-07	2.74772	1.45823
IGHV3-73	14	78.2653	3.25856e-07	26.1661	4.70963
CCL3	17	405.379	3.3908e-07	-3.46382	-1.79236
HMGB1	13	19473.5	3.42756e-07	2.05897	1.04192
RBM27	5	5749.36	3.44462e-07	2.1448	1.10084
LINC01934	2	1976.42	3.50184e-07	-2.01627	-1.01169
IFT80	3	3203.44	3.52637e-07	2.28894	1.19468
PXN	12	19682.8	3.57141e-07	-2.036	-1.02574
IFITM3	11	1370.05	3.57471e-07	-3.36086	-1.74883
RPL10P19	8	210.148	3.5999e-07	-7.42714	-2.89281
H2AC21	1	1225.6	3.72227e-07	2.23488	1.1602
STK38L	12	2768.31	3.77186e-07	2.01285	1.00924
VNN3	6	2813.36	3.89742e-07	2.77603	1.47302
ATP5MC3	2	2945.34	3.89804e-07	2.04186	1.02988
LINC01293	2	141.146	3.91275e-07	-240.018	-7.907
ACSM3	16	810.782	3.95719e-07	2.70125	1.43363
TSNAX	1	3093.89	4.02516e-07	2.26476	1.17936
ARHGAP42	11	424.964	4.06693e-07	3.34433	1.74172
PPP1R2	3	8953.91	4.07269e-07	2.00844	1.00607
CASZ1	1	1134.7	4.09718e-07	-2.85249	-1.51222
AC138028.2	16	817.018	4.48858e-07	-3.29755	-1.72139
LYPLA1	8	2599.15	4.52864e-07	2.46977	1.30438
TUBB6	18	999.684	4.5713e-07	2.40965	1.26883
AL354993.1	20	152.144	4.584e-07	-18.506	-4.20992
AC092139.3	16	1239.58	4.59347e-07	-2.27368	-1.18503
AF131215.4	8	304.985	4.64322e-07	-4.15445	-2.05466
TJP3	19	349.274	4.72233e-07	-4.22834	-2.08009
PLEKHG1	6	2303.32	4.92494e-07	2.54273	1.34638
PDPK2P	16	1455.18	5.0073e-07	-2.33855	-1.22562
TMEM106B	7	4846.09	5.0432e-07	2.09489	1.06687
PLEKHF2	8	3633.86	5.13791e-07	2.19877	1.1367
ZNF285	19	418.747	5.68944e-07	3.47309	1.79622
DACH1	13	304.758	5.73165e-07	4.10683	2.03803
CDYL2	16	1889.94	5.95728e-07	-2.0773	-1.05471
GHRLOS	3	1658.04	5.9671e-07	-2.73544	-1.45177
RTEL1-TNFRSF6B	20	2612.81	6.07562e-07	-2.23549	-1.16059
LSM5	7	961.294	6.13009e-07	2.61393	1.38622
TYRO3P	15	706.827	6.78277e-07	-2.6811	-1.42283
ZSWIM5	1	395.435	6.81634e-07	-3.29847	-1.7218
RPL26	17	39292	6.90259e-07	2.03563	1.02548
APOBEC3H	22	152.749	7.10103e-07	-10.3701	-3.37436
DSC1	18	388.1	7.16052e-07	3.40156	1.7662
NPRL3	16	2323.5	7.17345e-07	-2.40023	-1.26318
CCR8	3	133.141	7.20952e-07	-28.6056	-4.83823
MEX3A	1	76.9116	7.2435e-07	25.9772	4.69917
AL390318.1	10	1098.97	7.24643e-07	-2.35049	-1.23296
ZDHHC21	9	3930.99	7.33126e-07	2.10097	1.07106
EEF1B2	2	24120.1	7.41531e-07	2.14576	1.10149
ZNF418	19	874.79	7.52353e-07	2.44518	1.28994
PTPN23	3	3318.58	7.69129e-07	-2.24439	-1.16632
IGHV1-18	14	286.719	7.69702e-07	5.37446	2.42612
CCDC152	5	410.92	7.89865e-07	3.49994	1.80733
EAF2	3	1188.55	7.91412e-07	2.52696	1.3374
IGLV3-25	22	280.301	7.95067e-07	7.20068	2.84813
AC004593.1	7	475.104	7.97958e-07	-3.78699	-1.92105
RNF157	17	3193.4	8.17547e-07	-2.05365	-1.03819
AC008895.1	19	551.016	8.26413e-07	-2.74427	-1.45642
PDE1B	12	934.559	8.34215e-07	-2.52019	-1.33353
IGKV2-24	2	172.9	8.35593e-07	7.54725	2.91595
KLRB1	12	4796.24	8.81424e-07	-2.3023	-1.20307
AC046158.3	16	444.97	8.8608e-07	-3.01449	-1.59191
ATP13A4	3	270.836	8.96213e-07	-5.81397	-2.53952
CD19	16	2769.88	8.96915e-07	2.62757	1.39373
KLHL29	2	1398.61	9.00273e-07	-2.21367	-1.14644
ZNF608	5	567.623	9.03246e-07	4.25427	2.08891
IGHD	14	3804.83	9.06295e-07	2.63165	1.39597
PANX2	22	752.287	9.09185e-07	-2.6711	-1.41743
PRICKLE1	12	622.027	9.11262e-07	2.67298	1.41845
TNFRSF10C	8	6228.9	9.12057e-07	-2.02443	-1.01752
TMEM41B	11	2226.6	9.14844e-07	2.19479	1.13409
NPM1	5	26291	9.15136e-07	2.06719	1.04767
H2BC15	6	2501.29	9.19823e-07	2.00791	1.0057
AL445933.1	1	292.875	9.22538e-07	-4.74886	-2.24758
ETFRF1	12	644.933	9.29414e-07	2.80468	1.48784
MLLT3	9	5654.19	9.34564e-07	2.00803	1.00578
IRF4	6	5586.05	9.72671e-07	2.22903	1.15642
BLNK	10	1423.69	9.77125e-07	2.47851	1.30947
AC024451.2	8	418.765	9.92372e-07	-3.63703	-1.86276
CA2	8	717.502	1.02319e-06	-2.93458	-1.55315
FGFRL1	4	1059.78	1.0267e-06	-2.23906	-1.16289
HEATR9	17	182.882	1.05782e-06	-7.47859	-2.90277
TMEM263	12	2084.51	1.06059e-06	2.43131	1.28174
THAP5	7	1961.51	1.07595e-06	2.17738	1.1226
FAM53B-AS1	10	553.227	1.104e-06	-3.25422	-1.70231
AC110792.2	4	620.89	1.11211e-06	2.77609	1.47305
SIGLEC1	20	899.855	1.12449e-06	-4.06719	-2.02403
AL671883.2	6	148.005	1.13173e-06	-250.565	-7.96904
AC105429.1	16	240.312	1.18984e-06	-5.08221	-2.34546
WHAMMP2	15	1488.08	1.19986e-06	2.15835	1.10993
ATN1	12	1847.75	1.2555e-06	-2.7124	-1.43957
DTX2P1-UPK3BP1-PMS2P11	7	2383.72	1.26809e-06	-2.11084	-1.07782
ATXN2L	16	9060.88	1.27728e-06	-2.03571	-1.02553
EPB42	15	405.729	1.2935e-06	-7.45233	-2.89769
PDGFB	22	458.12	1.29731e-06	-3.19942	-1.67781
H4C3	6	1513.11	1.31783e-06	2.231	1.15769
SNX10	7	2868.82	1.3383e-06	2.21606	1.148
ID3	1	643.131	1.34818e-06	2.79272	1.48167
HNRNPDL	4	23299.3	1.3605e-06	2.03709	1.02651
SSPO	7	497.363	1.38805e-06	-4.34402	-2.11903
KIF19	17	155.343	1.39717e-06	-16.5527	-4.049
DLAT	11	1791.86	1.41833e-06	2.04064	1.02902
TMEM14C	6	930.283	1.45887e-06	2.22883	1.15629
FCRL6	1	2851.25	1.47241e-06	-2.85053	-1.51123
NDUFA5	7	1998.29	1.47513e-06	2.3589	1.23812
CMPK1	1	7922.56	1.51243e-06	2.12048	1.08439
TACR1	2	375.368	1.55405e-06	-3.32394	-1.7329
AC015911.5	17	152.4	1.58651e-06	-11.019	-3.46192
PALM2AKAP2	9	5580.18	1.59291e-06	2.1598	1.11089
CAPZA2	7	5680.04	1.61135e-06	2.1039	1.07307
KCNJ2	17	722.076	1.61885e-06	-2.78767	-1.47906
DEFA1	8	933.012	1.63986e-06	-4.53762	-2.18194
IGSF9B	11	2537.53	1.65519e-06	-2.19943	-1.13713
LINC00513	7	1683.38	1.65711e-06	-2.15185	-1.10558
LTK	15	1105.61	1.66236e-06	-4.00453	-2.00163
CAMSAP2	1	1064.45	1.66535e-06	2.80995	1.49055
ESD	13	2651.77	1.66557e-06	2.02723	1.01951
ITPRIPL1	2	660.165	1.70162e-06	-2.67249	-1.41819
GALM	2	1384.09	1.73044e-06	-2.09753	-1.06869
GPR27	3	992.895	1.73115e-06	-2.25717	-1.17452
AC113615.2	4	101.282	1.80362e-06	-171.921	-7.4256
AC090772.2	18	226.735	1.82376e-06	-4.93282	-2.30241
SUFU	10	2204.95	1.87358e-06	-2.05825	-1.04142
AC106795.2	5	406.422	1.88491e-06	-3.23747	-1.69487
SMN2	5	909.019	1.89718e-06	-2.83665	-1.50419
ANKRD20A5P	18	437.513	1.93941e-06	-3.04723	-1.6075
NRG1	8	593.391	2.0021e-06	-3.21742	-1.6859
SERPINB6	6	4870.4	2.00914e-06	-2.15856	-1.11007
ARHGAP32	11	2604.26	2.1251e-06	2.02406	1.01725
PAX5	9	7234.73	2.1499e-06	2.32714	1.21856
RSL24D1	15	4580.35	2.15307e-06	2.08874	1.06264
ITGB1-DT	10	121.345	2.16497e-06	-24.8794	-4.63688
TRIM46	1	368.548	2.1656e-06	-3.44787	-1.78571
AC022898.1	15	124.614	2.23795e-06	-20.2332	-4.33865
PGM2L1	11	2052.53	2.2389e-06	2.01027	1.00739
KRT18	12	240.031	2.24485e-06	4.30399	2.10568
COLQ	3	1246.86	2.26344e-06	-3.14165	-1.65152
DUSP8	11	211.16	2.27518e-06	-6.90079	-2.78676
HS3ST1	4	644.84	2.30485e-06	3.62379	1.8575
GRM2	3	366.217	2.31214e-06	-3.66692	-1.87457
ZNF860	3	770.912	2.33191e-06	2.92469	1.54828
SCAF1	19	2738.12	2.33487e-06	-2.26283	-1.17813
CCDC59	12	2700.49	2.34108e-06	2.17796	1.12298
IGKV1D-16	2	76.5684	2.36494e-06	24.9943	4.64353
ZNF703	8	497.828	2.39102e-06	-3.26992	-1.70925
CRIP2	14	1099.83	2.41756e-06	2.4218	1.27608
KRT8P48	5	149.923	2.421e-06	-8.16702	-3.02981
ZFP41	8	1151.22	2.43794e-06	-2.08755	-1.06181
SCN3A	2	858.568	2.49577e-06	3.20378	1.67977
CCR5	3	1796.75	2.5801e-06	-3.06436	-1.61559
ANKRD49	11	3154.03	2.59894e-06	2.10954	1.07693
NECTIN3	3	297.715	2.68859e-06	-4.7535	-2.24899
AP001324.1	11	1410.01	2.69985e-06	2.4435	1.28895
LINC01943	2	355.938	2.70817e-06	-3.20469	-1.68019
PTPRK	6	1249.83	2.75378e-06	3.49763	1.80638
AC007032.1	7	479.442	2.76272e-06	3.76007	1.91076
LIMS2	2	564.298	2.79775e-06	3.05724	1.61223
CYP4F29P	21	165.192	2.82133e-06	-9.61662	-3.26553
TTC22	1	1055.34	2.82998e-06	-2.22501	-1.15381
PDCD1	2	410.566	2.88203e-06	-4.47337	-2.16136
TTC16	9	1560.98	2.93385e-06	-2.49502	-1.31905
IGKV1-5	2	1665.12	2.97099e-06	8.20638	3.03675
SLC36A1	5	2781.76	2.98637e-06	-2.0922	-1.06502
AC012568.1	15	131.573	2.98988e-06	-10.9188	-3.44874
IGLV1-51	22	237.412	3.00644e-06	4.38387	2.13221
SLC26A11	17	2713.43	3.04352e-06	-2.03041	-1.02177
STAG3L1	7	1356.61	3.07347e-06	-2.69222	-1.4288
AZIN2	1	657.586	3.07901e-06	-2.47599	-1.30801
ABHD17B	9	1798.24	3.07931e-06	2.04743	1.03382
FOXP4	6	840.488	3.12752e-06	-3.11159	-1.63765
CLEC17A	19	1120.47	3.1363e-06	2.74255	1.45552
BTBD3	20	672.791	3.20711e-06	2.45852	1.29779
PLXND1	3	9018.68	3.2289e-06	-2.20984	-1.14394
IGHV4-31	14	51.3334	3.29642e-06	74.9353	6.22757
ZYX	7	12560	3.31482e-06	-2.10688	-1.07511
GLUL	1	35069.8	3.32524e-06	2.01171	1.00842
NUGGC	8	404.545	3.41897e-06	-3.16575	-1.66255
AL390066.2	1	557.142	3.43007e-06	-2.80857	-1.48984
EPHB2	1	231.664	3.46746e-06	-4.6011	-2.20198
AGPAT5	8	2295.9	3.50233e-06	2.0875	1.06177
NAV2	11	146.779	3.60263e-06	-7.35557	-2.87884
SP2	17	1428.83	3.71087e-06	-2.23479	-1.16014
CYP51A1	7	1329.43	3.73556e-06	2.01466	1.01054
ALG10B	12	1502.51	3.7622e-06	2.227	1.1551
STX7	6	18647.3	3.91361e-06	2.04261	1.03041
AC007663.2	22	39.6938	3.94557e-06	97.5692	6.60835
AL845472.2	9	491.489	3.95641e-06	2.84451	1.50818
TPRKB	2	540.17	3.97116e-06	2.73546	1.45178
FAM30A	14	5117.33	4.10898e-06	2.24617	1.16747
ACVR1	2	1465.16	4.1304e-06	-2.04046	-1.0289
KCNA2	1	470.884	4.13777e-06	-3.33617	-1.73819
TWF1	12	2174.27	4.1785e-06	2.08768	1.0619
KLHL33	14	176.498	4.24198e-06	4.66812	2.22284
IGKV1-17	2	242.499	4.25904e-06	4.13937	2.04941
GMPR	6	520.502	4.28882e-06	-3.28924	-1.71775
FAAHP1	1	100.015	4.32953e-06	-168.832	-7.39944
AC017028.2	2	886.505	4.34464e-06	-2.40794	-1.2678
MAP10	1	664.746	4.37906e-06	2.39408	1.25947
RARG	12	1679.52	4.40064e-06	-2.05303	-1.03776
NBAT1	6	62.9454	4.4164e-06	54.4009	5.76556
AC004494.1	16	1255.43	4.45903e-06	-2.41306	-1.27086
TNFRSF18	1	440.358	4.46216e-06	-4.44112	-2.15092
NATD1	17	2313.77	4.46357e-06	-2.252	-1.17121
LINC00852	3	1053.73	4.49251e-06	-2.09962	-1.07013
GAPDHP61	15	358.478	4.56973e-06	-3.32434	-1.73307
OSBPL10	3	3060.84	4.58318e-06	2.02909	1.02083
OSBPL5	11	3519.61	4.60114e-06	-2.16461	-1.11411
OCIAD2	4	1183.28	4.69764e-06	2.38582	1.25449
CNTNAP3C	9	1053.67	4.7651e-06	3.46799	1.7941
OR2C3	1	89.3195	4.82085e-06	17.6912	4.14496
GREM2	1	98.9086	4.82579e-06	-166.958	-7.38334
TCL1A	14	6396.59	4.9191e-06	5.36574	2.42378
C2orf74	2	545.195	5.0447e-06	2.91869	1.54532
IL2RB	22	12865.6	5.22946e-06	-2.23345	-1.15927
GLO1	6	2400.03	5.27417e-06	2.03315	1.02372
MYL4	17	131.233	5.27898e-06	-14.9612	-3.90315
AC090204.1	8	180.444	5.28142e-06	4.49354	2.16785
MIRLET7BHG	22	1070.86	5.37213e-06	-2.38982	-1.2569
AC243829.1	17	155.616	5.4559e-06	-19.6124	-4.29369
AC106865.1	4	396.142	5.46023e-06	5.67792	2.50536
MMP8	11	231.767	5.51488e-06	-9.99227	-3.32081
AL138756.1	9	1329.14	5.56238e-06	-2.07483	-1.053
ZNF300	5	908.959	5.63922e-06	3.36529	1.75073
RNF141	11	5002.19	5.80474e-06	2.09789	1.06894
PRKXP1	15	249.062	5.89471e-06	-7.03658	-2.81487
ERH	14	1672.19	5.94201e-06	2.31654	1.21197
AL078622.1	22	137.356	6.10472e-06	9.94772	3.31437
CCZ1	7	2484.91	6.27922e-06	2.24599	1.16735
TPBG	6	99.3405	6.30168e-06	-167.692	-7.38967
TRGC2	7	2120.1	6.53987e-06	-2.41597	-1.2726
KCTD15	19	1032.06	6.6301e-06	-2.39548	-1.26031
IGLV3-10	22	91.0793	6.64042e-06	19.0667	4.25298
MUC12	7	140.793	6.7472e-06	-90.2232	-6.49543
IGHV4-39	14	580.037	6.78199e-06	4.74942	2.24775
CDC14B	9	1040.37	6.78759e-06	-2.37508	-1.24797
FAM200B	4	1125.41	7.03086e-06	2.36016	1.23888
MUC16	19	84.8786	7.07132e-06	-143.411	-7.16401
ANKDD1A	15	645.735	7.07698e-06	-3.56821	-1.8352
MAP1S	19	2116.62	7.09054e-06	-2.11515	-1.08076
AC018529.2	18	1790.62	7.32194e-06	-2.04718	-1.03364
ERFL	19	419.193	7.32623e-06	-3.07004	-1.61826
RPL10P9	5	1527.95	7.361e-06	2.35006	1.2327
CYCS	7	3317.36	7.36204e-06	2.00587	1.00423
RCN2	15	1965.71	7.37747e-06	2.00716	1.00516
HOXB2	17	420.219	7.37984e-06	-4.18734	-2.06604
AC127070.4	12	754.38	7.42604e-06	-2.24919	-1.16941
AC118344.4	19	776.878	7.47262e-06	-2.663	-1.41305
PFN1P6	1	149.45	7.77263e-06	-6.63502	-2.7301
AC092580.1	2	104.696	7.79704e-06	-17.005	-4.08789
IGHEP2	9	423.865	7.79917e-06	-2.93499	-1.55335
FZD6	8	425.558	7.94518e-06	3.03531	1.60184
AL158071.4	9	116.205	8.54641e-06	-14.5995	-3.86784
PSMA8	18	69.9859	8.63809e-06	19.1118	4.25639
RN7SL674P	2	275.811	8.68878e-06	-4.64912	-2.21696
HSF4	16	475.389	8.74388e-06	-3.97479	-1.99088
ANK1	8	1828.35	8.7513e-06	-2.42465	-1.27777
CD101	1	1866.09	8.79799e-06	-2.52261	-1.33492
GRIK4	11	185.22	8.91049e-06	-58.2201	-5.86345
NDFIP2	13	360.575	8.93934e-06	3.26577	1.70742
PEG10	7	467.225	8.99008e-06	3.74162	1.90366
SNORA74B	5	412.926	9.02443e-06	-3.16894	-1.664
AL121985.1	1	524.578	9.10615e-06	-2.97498	-1.57288
TSPAN18	11	2044.51	9.22528e-06	-2.02325	-1.01668
ATP5MD	10	979.026	9.33365e-06	2.02486	1.01782
F2RL2	5	1078.17	9.35292e-06	-2.05826	-1.04142
AGGF1P2	10	133.451	9.36262e-06	-11.657	-3.54312
JAKMIP3	10	136.694	9.40146e-06	-8.60016	-3.10436
ITPK1-AS1	14	676.637	9.6874e-06	-2.26968	-1.18249
PUS7	7	636.032	9.72388e-06	2.70007	1.433
MPO	17	607.584	9.74479e-06	-2.94429	-1.55792
AL627171.4	14	1120.62	9.90708e-06	-9.58308	-3.26049
EREG	4	237.968	9.90854e-06	5.00188	2.32247
C11orf74	11	117.087	9.99106e-06	6.52471	2.70591
AC025539.1	4	114.373	1.00014e-05	9.62887	3.26737
AL031595.3	22	628.03	1.00409e-05	-2.31657	-1.21199
GLDC	9	253.081	1.00588e-05	3.55312	1.82909
KMO	1	1324.7	1.03457e-05	2.31329	1.20994
AL645568.1	1	1244.57	1.03968e-05	-2.03579	-1.02559
GCFC2	2	1831.4	1.04005e-05	2.10321	1.0726
SCOC	4	900.545	1.06469e-05	2.83477	1.50323
LINC01146	14	405.786	1.07731e-05	-3.45287	-1.7878
AC005726.1	17	167.717	1.08052e-05	-5.77831	-2.53065
ADIPOR1	1	11457.8	1.11069e-05	-2.24839	-1.16889
AC010491.2	5	611.234	1.12283e-05	-2.40835	-1.26804
LPAL2	6	430.457	1.13002e-05	-2.80108	-1.48598
LINC00865	10	326.089	1.1304e-05	3.36872	1.7522
VDAC2P2	12	522.55	1.13281e-05	-2.77196	-1.47091
DPPA4	3	193.39	1.14154e-05	7.38903	2.88539
PLCH2	1	3160.85	1.14303e-05	-2.04778	-1.03406
AC066616.2	15	228.321	1.15825e-05	3.70574	1.88976
KLRC4-KLRK1	12	1773.88	1.16036e-05	2.27306	1.18464
S1PR3	9	1729.2	1.17877e-05	-2.72793	-1.44781
TIAF1	17	1078.47	1.18255e-05	-2.3673	-1.24324
SYNM	15	1174.09	1.18563e-05	-3.07712	-1.62158
AF131215.5	8	1009.28	1.20914e-05	-2.12469	-1.08725
RASSF6	4	157.524	1.21084e-05	4.88068	2.28708
RAB11FIP5	2	870.693	1.2227e-05	-2.21385	-1.14656
XKR6	8	766.628	1.24876e-05	-2.34833	-1.23164
USP32P2	17	162.038	1.25833e-05	-34.946	-5.12706
COL6A3	2	480.127	1.25984e-05	2.63476	1.39767
IGKV5-2	2	65.1752	1.26895e-05	14.7703	3.88462
FOPNL	16	1564.83	1.31941e-05	2.01792	1.01287
ZNF229	19	325.203	1.35364e-05	5.02575	2.32934
RN7SL5P	9	74223.8	1.36231e-05	-2.10092	-1.07102
ALK	2	327.97	1.3665e-05	-3.23653	-1.69445
PDE7B	6	265.256	1.37405e-05	3.78394	1.91989
MTHFD2L	4	1060.5	1.39317e-05	2.65882	1.41079
RASGEF1A	10	633.253	1.41096e-05	-2.44862	-1.29197
SLPI	20	123.593	1.41704e-05	-11.3339	-3.50257
CALCRL	2	209.133	1.42437e-05	5.45128	2.44659
ZNF135	19	490.782	1.42668e-05	2.4477	1.29143
CYB5D1	17	908.163	1.43156e-05	2.04409	1.03146
TRBV7-2	7	493.659	1.43523e-05	3.32752	1.73445
SCGB3A1	5	103.747	1.43605e-05	10.4033	3.37897
CCDC114	19	144.193	1.4397e-05	5.28024	2.4006
NOTCH2NLB	1	1214.33	1.48796e-05	-2.76802	-1.46885
LYRM7	5	2051.88	1.49781e-05	2.08616	1.06085
H1-1	6	130.314	1.50495e-05	8.87933	3.15045
SMIM15	5	1681.67	1.50694e-05	2.05796	1.04121
PDZD2	5	941.46	1.52893e-05	-2.12196	-1.0854
DRAXIN	1	224.372	1.57133e-05	-5.99902	-2.58473
KALRN	3	365.15	1.57409e-05	-3.53693	-1.8225
BZW2	7	1948.31	1.57706e-05	2.01257	1.00904
LINC01270	20	553.276	1.58012e-05	2.63197	1.39614
ELOVL6	4	555.926	1.58172e-05	-2.60957	-1.38381
C22orf34	22	1908.32	1.58402e-05	-2.03742	-1.02674
FLT1	13	279.219	1.58603e-05	3.98381	1.99415
ADAMTSL5	19	132.568	1.66163e-05	-8.0663	-3.01191
AC006230.1	4	524.167	1.6763e-05	4.05189	2.01859
TRGV4	7	423.118	1.67681e-05	-3.2568	-1.70346
CFAP298	21	1372.92	1.68662e-05	2.20877	1.14324
KRT8	12	86.3997	1.73215e-05	9.16295	3.19581
AL023775.1	6	202.392	1.7322e-05	-4.78606	-2.25884
PEAK3	19	1893.84	1.73846e-05	-2.24796	-1.16862
MOB4	2	2088.98	1.75623e-05	2.15752	1.10937
AC011195.1	17	323.28	1.78338e-05	3.1268	1.64469
ANKRD20A11P	21	237.803	1.788e-05	-6.64391	-2.73203
AC104135.1	2	70.5196	1.81612e-05	-119.989	-6.90676
SPDYE2B	7	308.413	1.83509e-05	-8.37186	-3.06555
AL691432.1	1	918.7	1.89594e-05	-2.06979	-1.04948
AC015849.5	17	258.283	1.89911e-05	-3.55919	-1.83155
SLC4A4	4	625.381	1.91001e-05	-2.71272	-1.43974
SNORA38	6	67.8541	1.92383e-05	-115.309	-6.84936
C2CD4D-AS1	1	113.438	1.93692e-05	-11.9585	-3.57996
SCARNA9	11	5053.42	1.95918e-05	2.08514	1.06015
BACE1-AS	11	915.523	1.97063e-05	-2.17264	-1.11945
LAG3	12	307.541	1.97849e-05	-5.58131	-2.4806
PFN1P2	1	663.433	2.00199e-05	-2.36459	-1.24159
IGHV1-45	14	59.5558	2.00811e-05	19.5936	4.29231
AC007496.3	16	959.871	2.01758e-05	-2.17423	-1.12051
PPAT	4	1006.23	2.0184e-05	2.05651	1.0402
SSTR3	22	943.898	2.03764e-05	3.10216	1.63328
AC023509.1	12	284.038	2.04651e-05	-5.35043	-2.41965
SSB	2	3640.85	2.05092e-05	2.04806	1.03426
HNRNPA1P21	3	98.5866	2.0746e-05	-21.1047	-4.39949
AC073115.2	7	114.754	2.08012e-05	-71.4203	-6.15826
GRIP1	12	488.941	2.10592e-05	2.46877	1.30379
AL021155.5	1	845.096	2.1175e-05	2.3833	1.25296
GYPA	4	113.264	2.13562e-05	-10.2576	-3.35862
ABRAXAS1	4	1717.19	2.14039e-05	2.07421	1.05256
IGLV2-8	22	471.76	2.15981e-05	4.26271	2.09177
AL031595.2	22	536.753	2.16476e-05	-2.56315	-1.35792
SERPINE2	2	375.064	2.22549e-05	3.68625	1.88215
LPAR3	1	105.265	2.23299e-05	-17.0838	-4.09456
SNX29P2	16	1497.54	2.25446e-05	2.21711	1.14868
CES1	16	783.583	2.25531e-05	-2.64696	-1.40434
IER3IP1	18	1004.04	2.26345e-05	2.39657	1.26097
CTNNAL1	9	351.2	2.30168e-05	2.87912	1.52563
BATF	14	1035.91	2.32526e-05	-2.03201	-1.02291
DENND5B	12	1653.89	2.32879e-05	2.65946	1.41114
FSBP	8	876.566	2.33687e-05	2.42627	1.27874
KNOP1P2	12	469.786	2.33844e-05	-2.62583	-1.39277
IGLV6-57	22	118.349	2.36383e-05	8.90542	3.15468
DAB1	1	103.486	2.36575e-05	-32.7458	-5.03324
PDE4A	19	894.69	2.36868e-05	-2.33216	-1.22167
ADAMTS17	15	530.725	2.38895e-05	-2.40063	-1.26342
AC093690.1	2	919.114	2.40961e-05	-2.05476	-1.03897
HOXB-AS1	17	106.452	2.41754e-05	-11.7004	-3.54848
LINC00989	4	1216.87	2.42338e-05	-2.49331	-1.31806
AP003352.1	8	771.076	2.42992e-05	2.62629	1.39303
CD151	11	1552.75	2.4406e-05	-2.75011	-1.45949
SOGA3	6	124.515	2.44066e-05	-22.9669	-4.52148
HLA-DOA	6	2389.17	2.45883e-05	2.0293	1.02098
AC239800.2	1	333.353	2.46082e-05	-3.40511	-1.7677
FP325331.1	22	529.313	2.47034e-05	-2.69323	-1.42934
ZRANB2	1	6922.59	2.47367e-05	2.05239	1.0373
ZNF92	7	2534.44	2.5043e-05	2.08291	1.0586
SNRPE	1	1292.97	2.5279e-05	2.07657	1.0542
CHN2-AS1	7	205.341	2.53268e-05	-4.21417	-2.07525
D2HGDH	2	2984.29	2.59439e-05	-2.31978	-1.21399
ACAN	15	211.143	2.59864e-05	-4.20701	-2.0728
ZNF80	3	396.697	2.64395e-05	-2.8574	-1.5147
AHSP	16	142.291	2.69024e-05	-17.8002	-4.15382
AC022400.9	10	980.02	2.69981e-05	-2.06903	-1.04895
LINC00824	8	110.834	2.7592e-05	-14.5329	-3.86125
CACNB1	17	770.214	2.77889e-05	-2.18465	-1.1274
Z93241.1	22	1010.56	2.7936e-05	2.18139	1.12525
AC087878.1	15	112.058	2.79739e-05	-9.7439	-3.2845
AF131215.1	8	234.526	2.86576e-05	-3.74234	-1.90394
ZFYVE9	1	1061.1	2.88998e-05	-2.04712	-1.0336
HOXB4	17	124.019	2.89425e-05	-8.56255	-3.09804
PRKAR1B	7	772.759	2.90397e-05	2.28775	1.19393
ANXA3	4	469.835	2.9393e-05	3.15755	1.65881
AC084125.2	8	501.26	2.95597e-05	-2.65685	-1.40972
ATP5MC2P3	2	590.629	2.96916e-05	-2.322	-1.21536
RPL22L1	3	1277.62	2.97075e-05	2.38903	1.25642
DYNC2H1	11	1503.93	2.99046e-05	-2.08604	-1.06076
AC027279.4	16	278.219	2.99056e-05	-3.62537	-1.85813
U47924.2	12	604.75	3.02106e-05	2.40503	1.26605
CROCC2	2	157.607	3.12622e-05	-8.20374	-3.03628
BTLA	3	3171.63	3.18779e-05	2.03886	1.02776
KRT18P57	1	969.467	3.23648e-05	-2.31627	-1.2118
AC103843.1	8	39.6849	3.26236e-05	57.4162	5.84339
C1orf21	1	2037.86	3.26672e-05	-2.09366	-1.06603
FAM201A	9	93.404	3.28331e-05	-15.9631	-3.99667
SNX18P13	21	110.076	3.30028e-05	-17.9572	-4.16649
AC124944.3	3	851.082	3.30064e-05	-2.23975	-1.16334
ZNF112	19	153.154	3.30783e-05	5.91602	2.56463
GHRL	3	497.948	3.3083e-05	-2.62502	-1.39233
LINC01644	22	81.6256	3.31705e-05	-137.973	-7.10824
AC024028.1	7	109.49	3.35463e-05	-15.7978	-3.98165
H3P4	1	53.3921	3.40015e-05	30.6208	4.93644
GTPBP8	3	1069.16	3.41933e-05	2.02027	1.01455
RBM20	10	94.6262	3.43406e-05	6.9558	2.79822
AC004865.2	1	293.826	3.44976e-05	-3.38533	-1.7593
TNFSF14	19	1053.15	3.48026e-05	-2.05532	-1.03937
AL033519.5	6	478.318	3.48965e-05	-2.69769	-1.43172
MIR181A1HG	1	820.643	3.49063e-05	2.12915	1.09027
NUCB2	11	4757.69	3.49386e-05	2.16241	1.11264
TCP10L	21	171.961	3.50593e-05	-6.09998	-2.60881
TMX1	14	3203.01	3.52412e-05	2.1574	1.10929
CXCR2P1	2	1945.73	3.53934e-05	-2.3131	-1.20983
IGHV2-5	14	254.014	3.69305e-05	3.5447	1.82567
LRRC6	8	497.04	3.70813e-05	2.66416	1.41368
SEMA5A	5	226.81	3.71619e-05	-5.10297	-2.35134
UBE2B	5	2507.13	3.78472e-05	2.01017	1.00732
UBE2V2	8	1524.15	3.85636e-05	2.10096	1.07105
MAP2K3	17	7012.58	3.87556e-05	-2.11063	-1.07768
AC138028.1	16	192.739	3.92153e-05	-5.09195	-2.34822
RN7SL4P	3	105852	3.95613e-05	-2.01307	-1.0094
PIK3R3	1	369.285	4.28908e-05	-3.08119	-1.62349
TVP23C	17	1068.51	4.31137e-05	-2.11435	-1.08022
HBEGF	5	611.164	4.32877e-05	3.88729	1.95876
NCAM1	11	1451.95	4.34305e-05	-2.79728	-1.48402
AC130456.3	16	109.91	4.34677e-05	-67.4818	-6.07643
NEO1	15	1131.01	4.39219e-05	-3.39299	-1.76256
RWDD4	4	865.479	4.61361e-05	2.14364	1.10006
IGHG1	14	7724.23	4.65703e-05	6.04221	2.59508
AK3P5	10	226.214	4.66391e-05	-3.8542	-1.94643
PWAR5	15	299.407	4.73316e-05	444.043	8.79456
CEP41	7	853.237	4.74009e-05	2.19192	1.13219
C5orf15	5	1651.97	4.7674e-05	2.11364	1.07973
AL391097.1	20	125.303	4.77372e-05	-9.30955	-3.21871
AC139272.1	5	1699.5	4.83533e-05	-2.41519	-1.27213
PLK2	5	205.047	4.84767e-05	3.97703	1.99169
BDH2	4	1352.2	4.85837e-05	2.09262	1.06531
LINC00920	16	320.505	5.10274e-05	3.28293	1.71498
AL390728.6	1	438.184	5.10521e-05	4.02054	2.00739
PTGDR	14	2221.05	5.10609e-05	-2.67762	-1.42095
ZNF750	17	234.085	5.11097e-05	-3.89125	-1.96023
ZNF595	4	1929.03	5.17838e-05	2.20126	1.13833
DCBLD2	3	408.36	5.18145e-05	3.0942	1.62957
MB21D2	3	433.005	5.24923e-05	-2.84761	-1.50975
AC092384.3	16	450.673	5.25944e-05	-2.53313	-1.34092
PCDH9	13	6133.91	5.31522e-05	4.97062	2.31343
AC027601.5	17	369.896	5.31659e-05	-3.28073	-1.71402
UBE2E1	3	2191.13	5.38512e-05	2.01886	1.01354
ATP8A2	13	295.829	5.40536e-05	2.82678	1.49916
GYPB	4	116.163	5.42638e-05	-21.191	-4.40538
AC002996.1	12	238.949	5.43263e-05	-7.18317	-2.84462
PNOC	8	341.191	5.45134e-05	2.8319	1.50177
PNMA8A	19	37.2775	5.50261e-05	54.0388	5.75592
IGLC2	22	6261.31	5.54141e-05	4.19961	2.07025
H2AC13	6	1194.56	5.66485e-05	2.3975	1.26153
PRSS1	7	151.046	5.77437e-05	-8.14594	-3.02608
AL158211.5	10	632.183	5.77553e-05	-2.40985	-1.26894
FAM3C	7	1425.61	5.8355e-05	2.22514	1.1539
S100A16	1	30.1049	5.83949e-05	74.0935	6.21127
LINC01238	2	713.104	5.85527e-05	-2.12972	-1.09067
RUNDC3A	17	114.124	5.92005e-05	-9.13228	-3.19098
PRKCA-AS1	17	724.333	5.969e-05	-2.54594	-1.3482
KCNC3	19	665.236	5.98925e-05	-2.5066	-1.32573
EFCAB13	17	1714.97	6.07686e-05	2.01218	1.00876
H2BP1	1	66.5034	6.09409e-05	18.3561	4.19819
SOGA1	20	3024.57	6.10365e-05	-2.11914	-1.08348
DES	2	69.9592	6.16324e-05	9.3836	3.23014
AC097637.1	3	474.807	6.25503e-05	-2.73903	-1.45366
PGAP6	16	5799.87	6.27079e-05	-2.03512	-1.02511
PRSS21	16	68.3121	6.28907e-05	15.612	3.96458
DOCK3	3	377.977	6.3073e-05	-3.36984	-1.75268
TFAP2E	1	216.098	6.37474e-05	-3.88075	-1.95634
LAMA2	6	364.451	6.40272e-05	-4.62222	-2.20859
ZCCHC10	5	799.626	6.41892e-05	2.4142	1.27154
AC138965.3	5	111.216	6.51218e-05	-7.3831	-2.88423
HMGN3	6	1594.51	6.60065e-05	2.15048	1.10466
L3MBTL4	18	317.131	6.78034e-05	-3.54259	-1.8248
AC131212.2	12	350.055	6.78434e-05	-3.0844	-1.62499
AC087190.3	16	542.239	6.80483e-05	2.72349	1.44546
NAV1	1	1230.92	6.81204e-05	-2.13267	-1.09266
IGHV3-53	14	122.533	6.89038e-05	6.05316	2.59769
NOG	17	1571.13	6.93982e-05	7.81362	2.96599
TXNDC9	2	1077.19	7.01011e-05	2.07426	1.0526
TTC39C-AS1	18	53.8933	7.02549e-05	-91.14	-6.51001
POU5F1B	8	295.16	7.07058e-05	-4.57218	-2.19288
TNPO1P1	10	569.7	7.08848e-05	-2.4922	-1.31742
PTPN13	4	1859.24	7.17167e-05	-7.02394	-2.81228
AC009093.2	16	705.897	7.27122e-05	-2.0646	-1.04586
AC006206.2	12	29.6409	7.2884e-05	73.1366	6.19252
STMN1	1	1431.05	7.31923e-05	2.88693	1.52953
AC004672.1	12	260.377	7.35758e-05	-3.18528	-1.67142
ADGRA3	4	494.626	7.36702e-05	2.42748	1.27946
KIF5C-AS1	2	121.605	7.4519e-05	-7.59051	-2.9242
H4C6	6	804.421	7.55864e-05	2.10384	1.07302
PDCL3P2	8	260.686	7.66047e-05	-3.5209	-1.81594
AC073861.1	3	2056.43	7.69002e-05	2.68139	1.42298
RPS6KA2	6	1014.09	7.74207e-05	-2.13819	-1.09639
MUC6	11	164.668	7.75467e-05	-5.38358	-2.42857
RPL14P3	4	160.999	7.79296e-05	13.48	3.75275
LINC00265	7	618.919	7.84041e-05	-2.38746	-1.25548
AC025287.4	16	263.044	7.85558e-05	-3.29119	-1.71861
IGHV1-69D	14	303.622	7.89261e-05	4.06405	2.02292
LINC02397	12	1979.3	7.94827e-05	2.4632	1.30053
CCAT2	8	125.674	7.97374e-05	-6.62419	-2.72774
GOLT1B	12	1841.15	7.99481e-05	2.03373	1.02413
ARL4AP1	10	161.001	8.14129e-05	-4.54786	-2.18519
KRT5	12	80.7144	8.16065e-05	8.54362	3.09485
GIPR	19	216.642	8.19892e-05	-4.30413	-2.10572
AC021188.1	2	178.111	8.26531e-05	-4.7659	-2.25275
Z99496.2	6	276.222	8.31536e-05	-3.0065	-1.58809
DIPK1B	9	710.93	8.35193e-05	2.32533	1.21744
DTD2	14	880.07	8.41514e-05	2.05065	1.03608
WNT10B	12	488.469	8.49469e-05	-2.483	-1.31208
B3GNT9	16	496.687	8.52863e-05	-2.85496	-1.51347
AC005162.2	7	316.078	8.60817e-05	-3.05841	-1.61278
COMMD8	4	708.14	8.62832e-05	2.30163	1.20265
KBTBD6	13	719.075	8.64842e-05	2.03021	1.02163
APC2	19	765.111	8.65875e-05	-2.72408	-1.44577
AGMAT	1	738.714	8.80408e-05	2.14176	1.0988
NBEA	13	1935	8.8114e-05	2.2332	1.15911
MALINC1	5	247.252	8.86261e-05	-3.47609	-1.79746
RAB34	17	1058.29	8.92509e-05	2.13516	1.09434
PLBD2	12	1527.28	9.00652e-05	-2.1387	-1.09674
CARNMT1	9	1970.29	9.04685e-05	2.05862	1.04167
CBWD3	9	1900.15	9.04946e-05	2.08667	1.0612
MYPOP	19	383.664	9.1029e-05	-2.568	-1.36064
ZNF865	19	1467.7	9.26197e-05	-2.18538	-1.12788
AC048382.6	15	59.9795	9.2625e-05	-102.16	-6.67468
AC144521.1	3	382.838	9.41974e-05	3.21743	1.68591
STXBP1	9	310.41	9.44374e-05	-3.36834	-1.75204
AC027020.2	15	625.675	9.47833e-05	-3.02061	-1.59484
IGKC	2	29778.9	9.52318e-05	5.41567	2.43714
TMEM126B	11	931.385	9.52948e-05	2.16266	1.11281
TRBV6-2	7	257.824	9.53968e-05	3.38249	1.75808
LAMC1	1	1355.92	9.55663e-05	2.75524	1.46218
DIXDC1	11	277.749	9.61385e-05	3.04534	1.60661
NAMPTP1	10	2268.63	9.71849e-05	2.52277	1.33501
AJM1	9	459.228	9.74044e-05	-3.08829	-1.62681
NDUFC2-KCTD14	11	28.4197	9.74867e-05	69.9798	6.12887
IRAK1BP1	6	616.796	9.7505e-05	2.18823	1.12977
RNF207	1	391.474	9.76391e-05	-3.27499	-1.71149
CTAGE6	7	401.136	9.97921e-05	-3.01006	-1.58979
AC017035.1	2	503.262	0.000101216	-2.2924	-1.19686
PPIAL4H	1	172.27	0.000101346	-4.30575	-2.10626
GNG10	9	1172.99	0.000104663	2.10731	1.07541
ERBB3	12	194.632	0.000104874	3.4995	1.80715
EDAR	2	1062.89	0.000104888	2.64865	1.40526
AC110079.1	4	1134.01	0.000109333	-2.11857	-1.08309
PRKG2	4	240.564	0.000109622	2.92316	1.54753
NCR3LG1	11	581.535	0.000109972	-2.34616	-1.2303
MANEA-DT	6	525.378	0.000110593	2.47419	1.30695
AC017083.2	2	30.5153	0.0001108	75.7198	6.2426
FCGR2B	1	2557.66	0.000112958	2.22437	1.15339
PCDH1	5	321.062	0.000113772	-3.32918	-1.73517
LMTK3	19	579.546	0.000114022	-2.93183	-1.5518
AP002762.3	11	499.039	0.000118978	-2.39728	-1.2614
RAMAC	15	883.129	0.00012022	2.0571	1.04061
CEMIP	15	379.74	0.000120655	-2.78748	-1.47896
AC010997.6	10	200.682	0.000120823	-3.97362	-1.99045
AZU1	19	310.732	0.00012253	-4.21679	-2.07615
C1D	2	590.498	0.000128481	2.3966	1.26099
SDC1	2	84.029	0.000129564	8.75596	3.13026
KCTD3	1	537.201	0.000129967	2.21863	1.14967
AQP10	1	138.941	0.000129991	-6.63486	-2.73007
FAM171B	2	122.598	0.000130079	4.52638	2.17836
WDR63	1	54.8027	0.00013155	-93.333	-6.54432
TPMT	6	943.129	0.000131674	2.16571	1.11484
MYBPC3	11	575.694	0.000132463	2.47197	1.30566
CDKN2B-AS1	9	455.911	0.000133589	-2.50394	-1.3242
MYO3A	10	70.8627	0.000134014	10.5592	3.40043
TREML4	6	621.273	0.000135309	3.48539	1.80132
LINC00494	20	709.642	0.000135956	2.20702	1.1421
MSC	8	127.993	0.00013609	-5.85274	-2.54911
HCAR3	12	1235.83	0.000136519	-2.1677	-1.11616
TIGD3	11	424.499	0.000137761	-2.64245	-1.40188
EEF1DP2	9	194.589	0.000138339	-3.66515	-1.87387
PHBP19	12	287.665	0.000139578	-2.82455	-1.49802
IGLV4-3	22	43.7706	0.00013995	24.5689	4.61876
C19orf84	19	118.061	0.000140161	-9.729	-3.28229
TIMM8B	11	771.239	0.000141759	2.16639	1.11529
CCDC39	3	513.681	0.000141781	2.91264	1.54233
RPL37P6	8	171.223	0.000142919	7.31766	2.87138
NECTIN1	11	775.111	0.000145048	-2.31459	-1.21076
MACC1	7	254.46	0.000145939	2.96213	1.56663
SLC30A4	15	1302.11	0.000146227	2.06738	1.0478
UBE2D1	10	1922.51	0.000146367	2.01909	1.01371
ZBTB12BP	4	236.047	0.000148011	-3.34285	-1.74108
KIAA1586	6	1006.65	0.000148017	2.11818	1.08283
AC012676.5	16	603.8	0.0001487	-2.63878	-1.39987
H2BC6	6	990.982	0.000149339	2.07083	1.05021
GPR15	3	772.279	0.000150172	-2.3333	-1.22237
VAC14-AS1	16	601.895	0.000153114	-2.19233	-1.13247
KPNA2P3	17	562.065	0.000154152	-2.3973	-1.26141
RGPD1	2	961.887	0.00015463	-2.27361	-1.18498
FSIP2	2	558.041	0.000158165	2.58614	1.3708
PGLYRP1	19	185.639	0.000158736	-4.59232	-2.19922
AC002116.1	19	69.0317	0.000159137	12.519	3.64605
PHLDB1	11	99.3804	0.000159708	-7.57221	-2.92071
DEPP1	10	411.924	0.000160329	-2.50484	-1.32472
LINC02084	3	258.09	0.00016411	-3.57108	-1.83636
HNRNPA1P34	12	286.955	0.000164248	-3.37432	-1.7546
AC002525.1	13	228.558	0.000165795	-4.74526	-2.24649
FOXD2-AS1	1	211.061	0.000168147	-3.53167	-1.82035
SPTB	14	1731.49	0.000168185	-2.56314	-1.35791
SNORD22	11	48.1327	0.0001768	-81.4798	-6.34837
RNU5B-1	15	212.122	0.00018252	3.7975	1.92505
EGLN1P1	15	126.616	0.000182899	-7.47294	-2.90168
AC239800.3	1	155.818	0.000187546	-4.59141	-2.19894
NMUR1	2	1284.99	0.000187972	-2.52917	-1.33866
ANKRD10-IT1	13	279.258	0.000188713	4.10551	2.03756
IGIP	5	893.42	0.000190347	-2.10075	-1.0709
AC239799.2	1	188.761	0.000195577	3.61012	1.85205
LINC00664	19	62.0303	0.000196035	10.5601	3.40056
TRIM7	5	286.743	0.000199249	-2.9738	-1.57231
Z95114.3	22	612.896	0.000199967	-2.17276	-1.11953
SGSM1	22	394.975	0.0002018	-3.01129	-1.59038
DCAF12	9	10031.2	0.000202075	-3.70709	-1.89029
HNRNPA1P71	15	75.6692	0.000203836	-16.0722	-4.00649
ISG15	1	1759.17	0.000204775	2.04153	1.02965
AL032821.1	6	190.791	0.000205075	3.18777	1.67255
MYCBPAP	17	201.787	0.00020704	3.93194	1.97524
CSF1	1	823.543	0.000207058	-2.27033	-1.1829
APBB2	4	153.96	0.000209937	5.23381	2.38786
NPAS2	2	275.992	0.000209939	3.34653	1.74267
AC139495.1	5	179.66	0.000211657	-5.01867	-2.3273
FRG1CP	20	953.397	0.00021302	-2.2961	-1.19918
AC105219.1	8	141.998	0.00021488	-4.96664	-2.31227
MS4A1	11	19124.7	0.000217941	3.434	1.77989
ALDH2	12	3431.7	0.000219473	2.0745	1.05276
AC104370.1	8	96.3262	0.00022067	-9.09612	-3.18525
CEACAM6	19	234.689	0.000223291	-5.31707	-2.41063
GRHL2	8	138.672	0.000226043	-4.94714	-2.30659
AL589743.1	14	80.6049	0.000226261	-13.0919	-3.7106
DNAJB9	7	1680.58	0.000232332	2.01546	1.01111
PRR34	22	308.855	0.000232853	-3.02467	-1.59678
DDAH2	6	511.964	0.000233942	2.1525	1.10601
N4BP3	5	695.837	0.000235104	2.09291	1.06551
AL713852.1	1	309.684	0.000237483	-3.70371	-1.88897
SLC2A9	4	877.382	0.000238571	-2.1741	-1.12042
AL139020.1	14	470.84	0.000241962	2.99424	1.58219
ESPN	1	377.446	0.000242074	-3.05263	-1.61005
TMEM97	17	258.113	0.000242931	2.70312	1.43463
AFDN	6	1621.99	0.000243381	-2.26801	-1.18143
RMI2	16	273.647	0.000245396	2.95371	1.56253
BCRP2	22	143.665	0.000246091	3.68151	1.8803
C2CD4D	1	124.538	0.000247849	-5.14535	-2.36327
NPM3	10	457.376	0.000249142	2.16146	1.112
AC246787.1	14	217.903	0.000250934	5.42624	2.43995
AC110597.3	18	72.4355	0.000251957	-15.4545	-3.94996
ABCB4	7	886.058	0.000255411	2.6569	1.40974
IGKV1-8	2	130.328	0.000255653	7.99817	2.99967
AC009093.7	16	538.72	0.000258832	-2.38186	-1.25209
AC044784.1	10	72.6021	0.000259461	-14.4035	-3.84835
MMP11	22	205.164	0.000260173	3.44004	1.78243
FAM177B	1	198.556	0.000261062	3.57242	1.8369
TMEM150B	19	387.449	0.000261618	-3.43215	-1.77911
AC017104.6	2	150.364	0.000263963	-4.63795	-2.21349
DND1P1	17	261.993	0.000265534	-2.95016	-1.56079
ITGB3	17	8516.89	0.000267481	-2.09322	-1.06572
ZNF385D	3	43.1431	0.000267813	-72.8195	-6.18625
ELL3	15	164.037	0.000272073	4.45902	2.15673
OXER1	2	432.244	0.000272904	-2.56519	-1.35906
AC004893.3	7	651.192	0.00027386	-2.07572	-1.05361
KIF3C	2	822.866	0.000277338	2.14336	1.09988
LINC00161	21	82.4298	0.000285819	-8.56012	-3.09763
AC073046.1	2	521.18	0.000290108	-2.53238	-1.34049
MANEA	6	1054.75	0.000291109	2.01284	1.00923
LINC02824	12	41.9732	0.000291487	-71.1991	-6.15379
AC129507.1	17	74.4099	0.000291894	6.99173	2.80565
VASN	16	924.746	0.000293318	-2.20455	-1.14049
MEIKIN	5	57.8939	0.00029356	9.53436	3.25314
LINC00299	2	3181.49	0.000293742	-4.12132	-2.04311
LGALS3BP	17	2601.25	0.00029665	2.02144	1.01538
CBX2	17	99.841	0.000297089	4.95181	2.30796
ZNF404	19	282.887	0.000297803	2.6143	1.38642
HSP90AB4P	15	344.064	0.000298231	-3.01425	-1.5918
SMIM30	7	559.794	0.000300559	2.22653	1.15479
TAF13	1	355.947	0.000304993	2.57488	1.3645
Z97192.2	22	404.793	0.000305309	-2.92259	-1.54725
AL121672.1	22	312.859	0.000309344	-2.63618	-1.39845
UST	6	1021.65	0.000309445	-2.08879	-1.06267
IGKV1-27	2	239.645	0.000309517	5.07354	2.34299
AC012615.3	19	111.166	0.000309545	-7.9692	-2.99444
AC087286.4	15	343.521	0.00031004	-2.53214	-1.34036
KBTBD8	3	923.318	0.000311195	2.06239	1.04432
AC091057.1	15	295.368	0.000316976	-2.73874	-1.45351
ISM1	20	271.147	0.000322115	-2.76931	-1.46953
ACOT11	1	186.62	0.000324147	-3.33069	-1.73582
BCL2L1	20	8995.39	0.000326367	-4.26113	-2.09124
PINLYP	19	107.656	0.000327025	5.73432	2.51962
AC011342.1	5	269.251	0.000333028	-3.16447	-1.66196
LINC02156	12	69.3824	0.000333048	-23.4648	-4.55242
AP005212.2	18	82.0326	0.000333142	-10.1161	-3.33858
AC139887.2	4	1520.56	0.000336166	-2.08885	-1.06271
TCF3P1	9	535.775	0.00033738	-2.25225	-1.17137
TUBG2	17	310.74	0.000338234	-2.77337	-1.47164
PDGFRB	5	507.741	0.000338764	-3.61901	-1.8556
RPL7AP53	10	78.1728	0.00033907	-22.111	-4.46669
RFK	9	733.664	0.000340477	2.04084	1.02916
CYP2D7	22	759.188	0.000350963	-2.36027	-1.23895
C1QTNF4	11	61.0482	0.000352342	10.0057	3.32275
DPY19L2	12	249.374	0.000354198	3.4201	1.77404
SORCS3	10	83.2256	0.000357266	-9.70104	-3.27814
NUDT2	9	686.828	0.000357563	2.04286	1.03059
AC123912.2	19	99.3781	0.00035944	6.39614	2.6772
RPS13P2	1	759.458	0.000362207	2.50235	1.32328
AC013486.1	15	259.266	0.0003625	-3.31323	-1.72824
NR1D1	17	805.681	0.000364786	-2.54163	-1.34575
JMJD1C-AS1	10	372.301	0.00036485	-2.67999	-1.42223
OSGIN1	16	371.164	0.000366433	-2.3265	-1.21816
HBQ1	16	68.6683	0.000367016	-43.8999	-5.45615
KRT1	12	266.318	0.000367649	-6.56559	-2.71493
IGHV1-3	14	253.4	0.000370886	4.40761	2.14
DDI1	11	177.278	0.000371689	-3.88081	-1.95636
SPARC	5	4685.6	0.000371931	-2.23962	-1.16325
AC010536.1	16	449.381	0.000376141	-2.71204	-1.43938
MDGA1	6	1118	0.000378571	-749.048	-9.54891
LINC02591	1	197.278	0.000378783	-3.56085	-1.83222
MYL9	20	920.97	0.000381453	-2.94415	-1.55785
JPH3	16	280.281	0.000382935	-3.42427	-1.7758
AC019080.1	2	531.477	0.000383995	-2.18473	-1.12745
LINC01597	20	81.8661	0.000384366	-10.1198	-3.33911
AC124319.3	17	459.195	0.00038522	-2.29037	-1.19558
CDHR1	10	232.542	0.000387035	-3.56554	-1.83412
ARV1	1	518.764	0.000395073	2.08486	1.05995
AL513314.2	1	197.078	0.000395206	-3.25811	-1.70403
AL357793.2	1	44.1723	0.000396554	-74.386	-6.21696
AC138932.3	16	39.208	0.000396618	-66.6942	-6.05949
TRBV20-1	7	981.731	0.000396682	2.15319	1.10647
AC131392.1	5	760.39	0.000403793	-2.31298	-1.20975
ATF7-NPFF	12	452.495	0.000404285	-2.33721	-1.22479
AC103705.1	8	669.834	0.000404394	-2.01013	-1.00729
SFR1	10	395.836	0.000407417	2.26289	1.17817
LGSN	6	50.57	0.000409604	11.2194	3.48792
IGHV3-49	14	63.5937	0.000413284	10.6464	3.41229
IGKV2D-26	2	38.5135	0.000415126	32.3749	5.0168
CRISP3	6	92.9698	0.00041816	-10.2892	-3.36306
TPPP	5	778.454	0.000422626	-2.14464	-1.10074
ITGA2B	17	3483.35	0.000424152	-2.2332	-1.15911
CPXM1	20	110.345	0.000424702	5.22513	2.38547
RNF165	18	877.117	0.000425744	-2.53384	-1.34132
SDHAF3	7	295.565	0.000427797	2.70087	1.43342
RGS9	17	314.349	0.000427911	-2.75911	-1.4642
AC046158.4	16	162.416	0.000428746	-3.60127	-1.84851
DSEL	18	540.226	0.000431925	-3.09755	-1.63113
OR1X5P	5	118.498	0.000438273	-6.2485	-2.64351
THAP2	12	426.473	0.000439948	2.26962	1.18245
USP6	17	157.579	0.000440066	3.86985	1.95228
OSBP2	22	799.675	0.000443496	-2.17054	-1.11806
AC093010.1	3	228.282	0.000445304	-3.11195	-1.63782
ANGPTL1	1	1185.35	0.000449351	2.15246	1.10598
AC010609.1	5	572.822	0.000459872	-2.12755	-1.08919
AC020763.3	16	613.695	0.000464138	-2.1678	-1.11623
NPDC1	9	1254.25	0.000467383	-2.71197	-1.43934
TSPAN15	10	141.879	0.000471019	-4.44363	-2.15174
CAV1	7	52.4555	0.000471369	10.0456	3.3285
DTD1-AS1	20	256.338	0.000472757	-2.87177	-1.52194
AC008691.1	5	129.166	0.000474299	-5.51825	-2.46421
AC026725.1	5	584.416	0.000475658	-2.08545	-1.06036
STAR	8	259.416	0.000477989	-3.05151	-1.60953
TUBA8	22	364.605	0.000479808	-3.36341	-1.74992
PI3	20	106.686	0.000482296	-9.02642	-3.17415
AC009731.1	12	121.82	0.000484108	-5.0068	-2.32389
RPL23AP22	1	38.0419	0.000484477	-64.7124	-6.01597
GRIN2C	17	548.642	0.000488275	-2.23753	-1.16191
RCAN2	6	42.1925	0.000489392	-72.0586	-6.1711
AK6	5	338.464	0.000490141	2.56152	1.357
ASH2LP1	22	28.2936	0.000490306	40.3662	5.33507
AC099560.2	3	336.553	0.000492389	3.26438	1.70681
NECTIN2	19	472.813	0.000495665	3.25423	1.70231
FAM50B	6	374.597	0.000497102	2.31901	1.21351
ST8SIA6	10	456.489	0.000500811	-2.30181	-1.20277
MZT1	13	402.701	0.000502739	2.73915	1.45373
DNAAF4-CCPG1	15	39.2657	0.000504853	32.7653	5.0341
DLEU7	13	627.868	0.000506471	-2.90938	-1.54071
AGGF1P1	4	36.304	0.000509512	-61.6375	-5.94574
LINC00653	20	560.348	0.000515591	2.03336	1.02387
NTN5	19	91.9507	0.000518981	-6.95793	-2.79866
AC111170.2	17	280.587	0.000518991	-3.45713	-1.78958
SLC1A7	1	159.751	0.000525329	-4.64251	-2.21491
STRA6LP	9	774.332	0.000527421	-2.00661	-1.00476
SNAPC1	14	394.936	0.000527673	2.51368	1.3298
IGKV3D-15	2	114.258	0.000535241	5.77953	2.53095
FNDC10	1	194.8	0.000537561	-3.49933	-1.80708
AL357874.2	9	121.029	0.000539766	-4.64459	-2.21555
AC135983.4	15	213.439	0.000543267	3.49869	1.80682
CMTM2	16	305.47	0.000544776	-2.67594	-1.42005
AC008750.1	19	111.304	0.000546602	-6.71561	-2.74752
TCF7L2	10	1216.2	0.000548948	-2.00352	-1.00253
IGKV6D-21	2	27.8296	0.000549942	39.8075	5.31497
INTS4P1	7	81.806	0.000550113	-19.1631	-4.26026
TPPP3	16	596.65	0.000554358	2.18959	1.13066
RORA-AS1	15	481.647	0.00055524	-2.13781	-1.09613
PBX1	1	461.456	0.000559752	-2.3163	-1.21182
SH3GL1P1	17	512.698	0.000560832	-2.15912	-1.11045
MIR99AHG	21	127.537	0.000560984	4.74131	2.24529
TAGLN	11	2330.31	0.000564918	-2.01713	-1.01231
AC139491.3	5	107.479	0.000566623	-6.76569	-2.75824
LPIN3	20	92.4352	0.000578631	6.62756	2.72848
LMF1-AS1	16	210.879	0.000583328	-3.30534	-1.7248
ECT2	3	550.093	0.000598127	2.11481	1.08053
SHOC1	9	449.237	0.000600486	2.52606	1.33689
ADAMTS6	5	487.303	0.000604393	2.45567	1.29611
CDKN2A	9	142.778	0.000608786	-3.88675	-1.95857
TNFRSF11A	18	174.527	0.000609108	-3.9677	-1.9883
AC011498.4	19	255.06	0.000610944	3.73039	1.89933
AC093583.1	7	329.146	0.000611844	-2.90599	-1.53903
CCDC200	17	631.822	0.000620873	-2.26753	-1.18112
AC002310.4	16	86.2539	0.000621576	-12.1991	-3.60871
AL391903.1	6	279.001	0.000627303	3.03845	1.60333
AC027601.6	17	100.239	0.000627583	-5.85913	-2.55069
TMEM251	14	347.953	0.000636591	2.35345	1.23478
PAK1IP1	6	514.786	0.00063687	2.19031	1.13114
H2BC13	6	524.65	0.000638753	2.27139	1.18358
ETV7	6	172.375	0.000646911	-3.59399	-1.84559
ORM1	9	120.7	0.000650962	-5.50269	-2.46014
H2AC15	6	371.755	0.000651842	2.85288	1.51242
TRGV3	7	289.836	0.00065345	-2.79198	-1.48129
PARD3	10	581.298	0.000653729	2.42361	1.27716
H2BC17	6	478.231	0.000658377	2.48519	1.31336
IGHV4-61	14	206.698	0.000661815	3.60385	1.84954
CETN3	5	418.755	0.00066258	2.29236	1.19683
TRIP6	7	593.214	0.000663309	2.02085	1.01496
MPP2	17	67.257	0.0006699	-13.2158	-3.72419
PODXL2	3	339.065	0.000670988	2.38455	1.25372
IGKV2D-29	2	279.459	0.000684371	16.2606	4.02331
JCHAIN	4	9552.24	0.000684686	6.1369	2.61751
PLEKHD1	14	85.2289	0.00068565	-8.08028	-3.01441
AL512658.2	6	248.084	0.000687084	2.72421	1.44584
EMBP1	1	1230.76	0.000689552	-2.11961	-1.0838
B4GALNT4	11	57.3122	0.000691195	-34.9294	-5.12637
CCDC187	9	168.011	0.000692548	4.14336	2.0508
MSLN	16	27.2833	0.000692919	39.3995	5.30011
KCNRG	13	517.148	0.000698954	-2.12258	-1.08582
PLPPR2	19	2695.56	0.000701561	-2.01486	-1.01068
ACCS	11	3116.26	0.000707515	-2.25182	-1.17109
AC007731.2	22	400.371	0.000709279	-2.25317	-1.17196
NCAM1-AS1	11	165.028	0.000712306	-4.75598	-2.24974
L1TD1	1	90.339	0.000721858	4.87034	2.28402
H3C4	6	297.781	0.000722573	-50.7287	-5.66473
SERPINA10	14	36.1855	0.000729133	-61.1413	-5.93407
TRGV2	7	248.531	0.00073205	-3.48996	-1.80321
CENPQ	6	169.496	0.000737525	3.50605	1.80985
SPRN	10	481.992	0.000742919	-2.62228	-1.39082
PWRN1	15	22.4309	0.000743588	54.681	5.77297
TXNDC5	6	10596.7	0.000746904	3.4203	1.77412
AC100835.2	15	35.2787	0.000749713	-59.8533	-5.90336
AL161781.2	9	53.167	0.000753978	9.85605	3.30101
CNTNAP3B	9	49.4767	0.000754162	12.4593	3.63915
NPIPP1	16	357.912	0.000761163	2.30508	1.20482
TRBV4-2	7	175.057	0.000762387	3.70369	1.88896
PWP2	21	459.712	0.000789471	-3.50771	-1.81053
CCDC126	7	653.188	0.000789729	2.11729	1.08222
KLF1	19	115.926	0.000792405	-7.55264	-2.91698
ITGA1	5	820.891	0.000801032	2.02754	1.01973
AC011337.1	5	179.74	0.000804575	-3.2364	-1.69439
AC008549.2	5	104.197	0.000805802	-5.28367	-2.40154
AC244034.1	1	81.4587	0.000809018	-7.60383	-2.92673
RPL10P12	12	509.777	0.000809986	-2.05804	-1.04127
AL049840.5	14	516.179	0.000811167	-2.09066	-1.06396
UGT8	4	326.275	0.000811701	2.72	1.44361
ZNF667	19	261.195	0.000812387	2.8224	1.49692
GTF2IP12	4	1074.08	0.000828744	-2.55515	-1.35341
AOC3	17	449.445	0.000832233	2.09605	1.06767
SLC25A35	17	643.723	0.000834034	-2.02814	-1.02016
RPS18P12	17	139.806	0.000849727	7.53198	2.91303
AP003170.1	11	265.321	0.000856208	-2.63552	-1.39809
LGALS2	22	445.958	0.000859469	-2.97516	-1.57297
MRPS17	7	463.286	0.000865621	2.16805	1.1164
AL390726.4	9	43.5102	0.000868201	-73.5333	-6.20033
AL161457.2	9	304.654	0.000872739	2.36247	1.2403
AC034231.1	5	33.6004	0.00087326	-56.8589	-5.82931
AC092865.3	12	35.3824	0.000878026	-59.6937	-5.89951
AC005594.1	19	118.812	0.000885613	-5.37269	-2.42565
LINC02193	16	387.265	0.000886092	2.43451	1.28363
SLC35F3	1	94.8872	0.000888589	-8.13564	-3.02426
AC018638.5	7	1158.35	0.000889744	-2.06856	-1.04863
BEND5	1	198.488	0.000892762	2.77241	1.47114
AF131215.6	8	583.446	0.000895074	-2.14615	-1.10175
POLR3G	5	174.893	0.000902337	3.08319	1.62442
SRGAP1	12	381.392	0.000903132	-2.20479	-1.14064
TAS2R5	7	254.732	0.000906707	-2.61932	-1.38919
AC027801.1	17	557.374	0.0009098	-2.07932	-1.05611
SLC49A3	4	696.693	0.000923962	-2.03643	-1.02604
TNXB	6	279.444	0.000936205	-2.57408	-1.36405
CD248	11	339.502	0.000946184	3.73705	1.9019
KRTAP5-AS1	11	71.1021	0.000946753	-10.6726	-3.41584
POU5F1P5	10	181.561	0.000947075	-3.34267	-1.741
RPL21P108	13	32.2759	0.000949845	-54.6658	-5.77257
ADGRD1	12	643.348	0.000954301	-2.16203	-1.11239
ALOX15P1	17	352.197	0.000957257	2.19608	1.13493
MYO7A	11	291.451	0.000957475	-2.51833	-1.33247
SNHG4	5	601.265	0.000965909	2.01027	1.00739
ALOX12P2	17	281.325	0.000967177	-2.44658	-1.29077
MAGOH	1	711.795	0.000977549	2.04078	1.02912
AL671277.2	6	144.488	0.000989561	-3.95665	-1.98428
AC006030.1	2	148.713	0.000990551	-4.14974	-2.05302
TRBV12-4	7	170.891	0.00099059	3.05603	1.61166
AL031280.1	1	566.518	0.00101475	-2.26857	-1.18178
IGKV2D-30	2	65.223	0.00101572	6.53664	2.70855
PALM	19	40.8144	0.00102209	12.8411	3.6827
GUSBP2	6	191.009	0.00102319	-3.18195	-1.66991
WNT7A	3	499.465	0.00102433	-2.12786	-1.0894
LSMEM1	7	254.77	0.00102628	2.47966	1.31014
CCL3L3	17	110.14	0.00103365	-5.33662	-2.41593
GLB1L3	11	291.929	0.00103536	-2.54228	-1.34612
AC079781.4	7	43.1396	0.00103892	-73.5406	-6.20047
AL158071.3	9	85.3811	0.00104322	-6.14884	-2.62031
AC104129.1	7	850.346	0.0010477	-2.10924	-1.07672
AC023480.1	3	179.066	0.00105022	-3.38209	-1.75792
AC046158.2	16	84.0103	0.0010516	-5.65293	-2.499
BAG2	6	733.692	0.00105285	2.0151	1.01085
CEP170B	14	222.446	0.00105473	-5.67154	-2.50374
AC023483.1	3	86.5114	0.00106372	-5.84894	-2.54818
RNF182	6	271.602	0.00106859	-24.7546	-4.62962
EXTL2	1	315.593	0.0010705	2.26029	1.17651
LAMP5	20	177.364	0.00108852	3.09154	1.62832
AL662907.1	1	346.103	0.00109652	-2.32049	-1.21443
SIAH3	13	81.5931	0.00109819	5.15988	2.36734
GLS2	12	186.648	0.00110196	-3.16834	-1.66373
FAT2	5	354.263	0.00110598	-2.57502	-1.36458
AC005050.3	7	84.592	0.00111392	5.79639	2.53515
TMEM178B	7	77.1415	0.00111818	-7.15594	-2.83914
CMTM8	3	210.935	0.00113416	3.07131	1.61885
SEMA3B	3	187.548	0.00114441	3.03903	1.60361
IGKV3D-20	2	66.9835	0.00115301	7.22622	2.85324
PARVA	11	86.3908	0.00115384	-5.82489	-2.54223
AC006213.2	19	211.934	0.00115866	2.83212	1.50188
SLFNL1	1	551.402	0.0011614	-2.20131	-1.13836
SH3BP4	2	371.572	0.00116474	2.22925	1.15656
ARHGAP33	19	481.725	0.00118102	-2.18637	-1.12854
RPS24P8	3	47.7486	0.00118125	12.2388	3.61338
UNC5A	5	296.706	0.00119077	-2.4857	-1.31365
ZACN	17	457.899	0.00119655	-2.28409	-1.19162
RPS3AP29	7	107.983	0.0011999	-4.507	-2.17217
KRT17P8	12	1848.29	0.00120137	-2.02896	-1.02074
AL078621.3	2	188.834	0.00121221	2.8204	1.4959
AC013437.2	2	41.7393	0.00121322	12.803	3.67841
SYDE2	1	389.773	0.00121486	-2.3912	-1.25773
TTYH1	19	224.294	0.0012151	-2.78569	-1.47803
AL590822.2	1	230.702	0.00121654	-2.96757	-1.56928
CACNB3	12	328.142	0.00121999	-2.92169	-1.5468
ZNF239	10	363.365	0.00122661	2.20932	1.1436
IGHV6-1	14	292.02	0.00123112	13.6699	3.77294
MRTFA-AS1	22	314.069	0.00123529	-2.364	-1.24123
ZNF502	3	516.058	0.00124907	2.40755	1.26757
AL133216.2	10	359.389	0.00125085	-2.81268	-1.49194
AC009560.4	15	98.4408	0.00126099	-5.47601	-2.45313
RAPGEF5	7	206.483	0.00126687	3.21905	1.68663
AC002460.2	4	53.2585	0.00126745	-34.3718	-5.10315
TLR3	4	166.439	0.00126948	-3.4989	-1.8069
IGLL5	22	1934.86	0.00127001	3.96822	1.98849
MRPS36	5	505.513	0.00127897	2.08088	1.05719
AC002044.2	16	74.2915	0.00128351	-6.94505	-2.79598
SNORA63	3	4204.34	0.00128816	2.08206	1.05801
IGKV3-11	2	2144.73	0.00128947	5.84537	2.54729
PHLDA1	12	442.307	0.0012932	-2.00833	-1.006
TMEM63C	14	293.797	0.00129483	2.65397	1.40815
AL160269.1	9	33.8731	0.00130445	-57.5474	-5.84668
AC103591.3	1	61.8168	0.00130744	7.48247	2.90351
KCTD9P1	17	222.636	0.0013108	-3.35974	-1.74835
AMZ1	7	294.761	0.0013228	-2.46755	-1.30308
HLA-F-AS1	6	494.265	0.00132575	-2.215	-1.1473
ALOX15	17	91.6613	0.00132818	-16.6175	-4.05463
RPL4P4	3	873.423	0.00133128	2.0336	1.02404
DACT1	14	764.766	0.00135337	2.92075	1.54634
TUBB3	16	33.0192	0.00135444	18.0499	4.17392
NPIPA8	16	345.138	0.00135654	3.92327	1.97206
HOTAIRM1	7	413.011	0.00136534	-2.11812	-1.08279
CTSG	14	108.103	0.00137132	-4.67525	-2.22504
SLC25A33	1	396.126	0.00137529	2.05302	1.03774
DNAI2	17	89.1711	0.00138682	-9.94226	-3.31357
GPRC5D-AS1	12	112.232	0.0013928	3.73009	1.89921
BMS1P2	10	625.761	0.00139515	-2.19464	-1.13398
SLC16A14	2	49.2363	0.00140351	7.91247	2.98413
RPL13P12	17	1960.77	0.0014064	3.77861	1.91785
KIAA1614	1	710.337	0.00142788	-2.19818	-1.13631
AL008727.1	16	185.108	0.00143115	-3.19118	-1.67409
IGHV3-74	14	957.113	0.0014365	12.6692	3.66325
LCN10	9	513.73	0.00144346	2.47048	1.30479
SKOR1	15	175.382	0.00144774	-3.31547	-1.72921
NIPSNAP3A	9	953.257	0.00144854	2.02526	1.01811
AC116407.3	17	137.31	0.00145829	-4.67559	-2.22515
AL589863.1	10	183.655	0.001459	-3.35208	-1.74505
AL441992.2	9	199.683	0.00147241	2.82397	1.49772
PRXL2A	10	437.034	0.00147483	2.77334	1.47163
LINC00544	13	95.9491	0.00147532	-4.76301	-2.25187
LINC02086	17	33.0701	0.00148676	-56.3979	-5.81757
AC063965.2	10	44.6916	0.00149124	14.6327	3.87113
ENTPD3	3	85.4675	0.00151405	-7.46867	-2.90085
NBL1	1	218.978	0.00151661	-2.81792	-1.49463
AC007431.3	17	163.985	0.00151756	-3.16638	-1.66283
GUCY1B2	13	97.9644	0.00154603	-11.8531	-3.56719
WHRN	9	481.389	0.00154746	-2.07361	-1.05215
AC009412.1	7	417.79	0.00155505	2.11543	1.08095
MREG	2	419.739	0.00156045	2.08861	1.06254
IGSF11	3	54.163	0.00156333	10.204	3.35107
VIT	2	34.0187	0.00158501	-57.2189	-5.83842
RTP5	2	61.6729	0.00158871	-10.6646	-3.41476
AC026403.1	5	533.806	0.00159504	2.44877	1.29206
AKT3-IT1	1	104.025	0.00159517	-4.53628	-2.18151
IATPR	10	62.0991	0.00159971	-11.0797	-3.46984
ROCK1P1	18	117.474	0.00160908	-5.71858	-2.51566
RAI14	5	95.6059	0.00160944	-5.62704	-2.49238
EEF1E1	6	504.696	0.0016217	2.09136	1.06444
SPHK1	17	424.931	0.00162576	-2.28789	-1.19402
RPL5P13	4	222.563	0.00164925	-3.1266	-1.64459
AL390236.1	10	179.959	0.00165	-2.92919	-1.5505
AC141586.5	16	325.117	0.00165025	-2.18951	-1.13061
AC037198.1	15	103.186	0.00165451	5.77944	2.53093
NUDT12	5	183.295	0.00166602	3.93541	1.97651
ADTRP	6	1094.11	0.00167951	2.55107	1.3511
AC023825.2	16	205.269	0.00168307	-3.87299	-1.95345
AL356968.2	1	317.28	0.00168897	-2.55008	-1.35054
PPIAL4G	1	289.182	0.00169892	-2.58097	-1.36791
SPAG16	2	361.313	0.00170472	2.10391	1.07307
RPS20P15	3	163.274	0.00171356	-3.64572	-1.8662
AL133406.1	6	179.884	0.00171514	-2.98443	-1.57745
AC009315.1	2	73.6352	0.00171798	7.76158	2.95635
CASP1P2	11	62.7398	0.0017205	-8.10177	-3.01824
LINC01876	2	52.5058	0.00172957	7.69679	2.94426
METTL18	1	517.116	0.00173141	2.06164	1.04379
SSXP10	6	198.198	0.00173184	-2.9694	-1.57017
WNT5B	12	95.0114	0.00175144	4.15703	2.05555
AL135818.3	14	223.637	0.00175205	-2.6615	-1.41224
CHAC2	2	195.444	0.00176677	2.67974	1.42209
SCN7A	2	31.7591	0.00177753	26.0376	4.70252
AC138965.2	5	60.5653	0.00177863	-10.4725	-3.38853
KLF3P1	5	96.3001	0.00178981	-4.42661	-2.1462
CATSPER2	15	624.54	0.00179527	-2.15758	-1.10942
AP000593.4	11	33.0758	0.00179755	-55.8766	-5.80417
GTF2IP13	7	224.533	0.00180286	-3.10762	-1.63581
IGLV9-49	22	53.0495	0.00180735	6.91926	2.79062
AC012618.3	19	303.589	0.00181781	2.4494	1.29243
PPP4R4	14	53.4743	0.00181791	-31.9771	-4.99897
GOLGA5P1	5	408.125	0.00182447	-2.10333	-1.07267
BX322639.1	10	113.629	0.0018265	6.17164	2.62565
CAMK2N1	1	29.0287	0.00183602	-49.4896	-5.62905
AL355347.1	6	185.63	0.00183787	2.80506	1.48803
PPIAP45	12	73.4828	0.00184482	-17.427	-4.12326
ARHGEF34P	7	823.701	0.00184503	2.35182	1.23378
AKR1C3	10	557.735	0.00185108	-2.42569	-1.2784
AL445931.1	9	304.692	0.00186594	-2.45794	-1.29745
WASH8P	12	2093.84	0.00187446	2.01092	1.00785
FAM91A2P	1	118.045	0.00188356	-4.43854	-2.15008
TACR2	10	298.587	0.00188456	-2.39122	-1.25775
AL442003.1	10	293.1	0.00189316	-2.54577	-1.3481
TRAPPC2B	19	277.221	0.00189871	2.26665	1.18056
IGKV3D-11	2	40.9176	0.00189965	13.3251	3.73608
FP325332.1	22	94.692	0.00190641	-5.08386	-2.34593
AC020651.2	3	55.8692	0.00190981	-11.8259	-3.56387
PLA2G7	6	357.855	0.00191203	2.15064	1.10477
ACTG1P14	9	459.683	0.00191682	-2.36864	-1.24406
DLG5	10	1115.91	0.00192118	-2.0857	-1.06053
RPL5P34	22	454.612	0.00192205	2.3492	1.23217
SEPTIN5	22	491.846	0.00192608	-2.35526	-1.23588
AC009093.6	16	129.286	0.00192799	-3.82388	-1.93504
SLC25A29	14	2296.8	0.00193916	-2.02893	-1.02072
EEF1A1P14	1	149.525	0.00194142	-4.61859	-2.20745
NOL3	16	142.294	0.00194158	-3.88352	-1.95737
AC244034.3	1	81.7237	0.00194287	-5.26788	-2.39722
CENPH	5	274.662	0.00194516	2.73845	1.45336
LRRC4B	19	111.934	0.00196323	-4.28237	-2.09841
LINC01730	20	84.4379	0.00197415	-6.04644	-2.59609
PAPPA	9	244.427	0.00197452	-2.58545	-1.37041
MAP1LC3A	20	349.264	0.00197694	2.08763	1.06186
SHROOM1	5	432.25	0.00198369	-3.04718	-1.60748
THRB	3	119.976	0.00200129	-3.70689	-1.89021
AC090877.1	15	28.0855	0.00201604	-47.496	-5.56973
NDUFA8	9	366.504	0.00201789	2.05322	1.03789
MTCYBP11	2	43.4337	0.00202076	8.9757	3.16602
TREML1	6	818.038	0.00203734	-2.23913	-1.16294
TXNRD3	3	143.799	0.0020667	3.4846	1.80099
AC073264.3	7	300.289	0.00207049	-3.07603	-1.62107
CPAMD8	19	875.702	0.00208024	-2.09896	-1.06968
IGLV2-23	22	614.319	0.00208177	2.49643	1.31987
TNNI2	11	347.286	0.00208456	2.09065	1.06395
LINC01398	1	50.1393	0.00208729	-29.893	-4.90174
MAPK6P3	13	160.494	0.00209263	-2.98139	-1.57599
LNX1	4	113.717	0.00209932	3.76347	1.91206
AC139720.1	4	140.535	0.00210545	-3.45519	-1.78877
CHRNB2	1	691.689	0.00210934	-2.09211	-1.06496
ANO5	11	69.3918	0.00214624	-6.72364	-2.74924
AL157827.2	9	155.65	0.00214636	-3.53116	-1.82014
AC008750.2	19	226.486	0.00214713	-3.40956	-1.76959
ZMAT4	8	77.4298	0.00215576	-16.4861	-4.04317
CISD1	10	317.832	0.00215828	2.25115	1.17066
AC245884.11	19	104.12	0.00216968	4.52891	2.17916
SALL2	14	407.036	0.00217207	2.08912	1.0629
C10orf113	10	30.6552	0.00219417	25.0642	4.64755
ZNF667-AS1	19	266.017	0.00219872	2.66059	1.41174
LRFN3	19	357.34	0.00220084	-2.47691	-1.30854
AC017028.1	2	478.094	0.00221431	-2.26595	-1.18012
AC079331.1	17	454.483	0.00222484	-2.05068	-1.0361
MACROD2	20	410.717	0.00223475	2.68175	1.42318
LINC01013	6	165.365	0.00224804	3.35418	1.74596
GDAP1L1	20	131.016	0.00225066	-3.81426	-1.9314
C8orf17	8	244.477	0.00226582	-2.55236	-1.35183
HTRA3	4	27.8552	0.00226989	-47.1673	-5.55971
EVA1B	1	431.807	0.00229432	-2.14749	-1.10265
NUDT14	14	327.315	0.00230932	2.3866	1.25496
AL078645.2	1	117.994	0.00231404	-4.41819	-2.14346
PODN	1	63.1	0.00232685	-17.1387	-4.09918
CKAP2LP1	20	98.435	0.0023294	4.15911	2.05627
H2BC3	6	298.905	0.00235726	2.87715	1.52464
AC009141.1	16	148.155	0.00237352	-3.18824	-1.67276
AC007688.2	12	169.965	0.0023762	3.26137	1.70548
C15orf54	15	203.614	0.00237766	-3.32284	-1.73242
STYK1	12	92.6904	0.00237819	-5.75768	-2.52549
AL353576.1	10	166.622	0.00238088	-3.94042	-1.97835
AC008993.2	19	795.791	0.00238922	2.05066	1.03609
CDKN2B	9	297.92	0.00240464	-2.33399	-1.2228
AC012254.2	18	393.778	0.00242069	-2.67651	-1.42035
COX5BP3	7	81.6728	0.00242599	-5.41048	-2.43576
LINC00665	19	462.734	0.00243881	2.03048	1.02182
AC002470.2	22	18.5377	0.00244297	45.2458	5.49971
MMRN2	10	117.128	0.00245122	-5.50877	-2.46173
AC005670.2	17	27.8451	0.00247786	-47.4936	-5.56966
AC112173.1	5	128.082	0.00248059	-3.51779	-1.81467
B4GALNT3	12	212.484	0.00248378	-3.91437	-1.96878
AL035461.4	20	63.2405	0.00249014	9.33804	3.22312
SLC25A5P1	22	70.2277	0.00249443	-6.19773	-2.63174
RNVU1-25	1	54.0294	0.00250466	8.35507	3.06265
FAM174B	15	161.5	0.00252913	2.73593	1.45203
YBX1P4	7	183.977	0.00254165	-3.05186	-1.60969
DDR1	6	396.425	0.00255102	2.38961	1.25677
PRSS35	6	30.3836	0.00256121	-51.1375	-5.67631
AL137143.1	13	27.3841	0.00256553	-46.1957	-5.52969
AC023509.2	12	144.165	0.00256787	-5.6845	-2.50703
MTND5P24	2	93.9605	0.00256891	4.81856	2.2686
PTPN20	10	95.8249	0.00257228	5.89217	2.5588
PCARE	2	49.8611	0.00257622	-15.3267	-3.93797
FXYD7	19	153.115	0.00258289	-3.57013	-1.83598
FAM20C	7	679.179	0.00258631	-2.11027	-1.07742
CYP24A1	20	54.7889	0.00259355	-15.0275	-3.90954
AC079331.2	17	277.74	0.00259425	-2.48463	-1.31303
AP005212.4	18	150.922	0.00259919	-3.07246	-1.61939
SLC26A1	4	878.572	0.00262508	-2.00151	-1.00109
KIR3DX1	19	114.799	0.00264369	-4.81465	-2.26743
PDZK1P1	1	377.472	0.0026445	-2.07768	-1.05497
MYBPC2	19	31.9697	0.00264772	17.1509	4.10021
WDR17	4	206.363	0.0026495	2.57484	1.36448
PPP1R14A	19	98.5909	0.00265351	5.03478	2.33193
TECTA	11	100.485	0.00268043	-4.3394	-2.1175
TRGV10	7	575.71	0.0026819	-2.11584	-1.08123
RASA3-IT1	13	83.8459	0.00271375	-5.64714	-2.49752
BNC2	9	715.894	0.00271383	-2.57937	-1.36702
AC125611.3	12	47.8437	0.00271864	-28.6997	-4.84296
LINC01862	19	56.6488	0.00272161	-13.0561	-3.70665
PLEKHN1	1	61.4688	0.00274357	-7.40511	-2.88852
AC095057.3	4	340.143	0.00274698	2.20128	1.13835
SLC17A3	6	27.2351	0.00274995	-45.9854	-5.5231
SPTSSA	14	584.874	0.00276112	2.12396	1.08676
AC073850.1	7	126.205	0.002765	-3.45797	-1.78993
AL157893.2	10	223.013	0.00276811	-2.75983	-1.46458
AC025884.1	15	107.879	0.0027749	-5.24529	-2.39102
TMEM121B	22	612.563	0.00277887	-2.27278	-1.18446
AL592114.1	1	35.7844	0.0027791	30.5801	4.93452
DNAH6	2	410.091	0.00278752	2.46067	1.29905
AP001992.2	11	178.383	0.00279183	-3.1987	-1.67748
PRKCZ-AS1	1	199.158	0.00279582	-2.67245	-1.41816
GFPT2	5	47.8259	0.00282654	-16.28	-4.02503
TTC4P1	7	41.4068	0.00282703	-26.5123	-4.72859
AC093525.2	16	43.7943	0.0028298	-27.9562	-4.8051
AFAP1-AS1	4	391.558	0.00284308	-2.2044	-1.14038
ADORA2A-AS1	22	495.466	0.00285714	2.04644	1.03312
AL357033.3	20	77.4316	0.002858	-6.19346	-2.63074
S100Z	5	379.031	0.00286963	-2.14119	-1.09842
ARHGAP19-SLIT1	10	123.346	0.0028857	-6.90206	-2.78703
HLA-DQB1	6	4609.45	0.00290391	-1274.92	-10.3162
RPL12P16	2	617.907	0.00291383	2.133	1.09288
CABP5	19	90.4134	0.00291395	-4.85288	-2.27884
LINC02141	16	69.653	0.00292101	8.71499	3.1235
FFAR1	19	67.6615	0.00292813	5.18181	2.37346
DPF3	14	236.704	0.00293784	2.50644	1.32564
AC018398.1	8	456.011	0.00294647	-2.08066	-1.05704
AC138207.4	17	358.344	0.00295845	-2.24582	-1.16724
GP1BB	22	1305.77	0.00296801	-2.13776	-1.0961
DCDC1	11	27.4491	0.00296993	-46.6205	-5.54289
AC011379.1	5	227.325	0.00302809	2.56852	1.36093
LINC01011	6	398.848	0.00303034	-2.1232	-1.08624
NANOGP5	9	295.967	0.00303554	-2.47143	-1.30534
AP000866.3	11	32.3159	0.00306031	-54.5353	-5.76912
YWHAQP5	2	212.234	0.00308273	-2.75399	-1.46152
RUNX2-AS1	6	69.2971	0.00308503	-7.12113	-2.83211
CACNA1H	16	365.29	0.00308775	2.23763	1.16197
IGHV2-70D	14	33.4565	0.00309276	18.5943	4.21679
RPAP2P1	10	26.5275	0.00311827	-44.6618	-5.48097
LINC00298	2	124.884	0.00313468	-4.305	-2.10601
MTCO3P23	15	57.0083	0.00315678	7.79788	2.96308
AC096733.3	4	240.254	0.00316049	2.39586	1.26054
OR52U1P	11	99.6965	0.00316251	-4.01958	-2.00704
AC091196.1	11	477.618	0.00316825	-2.11213	-1.0787
AC137932.2	16	365.082	0.00319329	-2.03502	-1.02504
AC069431.2	3	253.631	0.0031985	2.44395	1.28921
CNR1	6	145.296	0.00320335	2.83112	1.50137
TRIM58	1	3952.03	0.00320522	-4.41319	-2.14182
SERINC2	1	119.992	0.00320548	-3.88108	-1.95646
CLEC4O	19	32.6356	0.00321481	-55.0389	-5.78238
FBN1	15	195.011	0.00322014	-2.95718	-1.56422
SNHG21	15	227.555	0.00322489	2.43144	1.28181
CDCA7	2	360.609	0.00325592	2.07868	1.05567
ST7	7	340.149	0.0032682	-2.1965	-1.13521
AP002761.4	11	321.158	0.00327819	-2.37699	-1.24913
KRT18P5	22	320.415	0.00327965	-2.29689	-1.19968
LINC01871	2	111.569	0.00328146	-5.19643	-2.37752
AL078604.2	6	101.493	0.00328947	3.56211	1.83273
SHISA2	13	53.4692	0.00329613	6.77338	2.75988
AC010680.1	2	165.932	0.00330106	3.02682	1.59781
FOXN3-AS1	14	164.574	0.00330328	-2.85302	-1.51249
CHN1	2	140.046	0.00330337	-3.6574	-1.87082
DTX2P1	7	276.411	0.00331701	-3.08311	-1.62439
Z93930.2	22	197.069	0.00332289	-2.59401	-1.37518
C1QA	1	212.887	0.00332523	-5.66316	-2.50161
OR6L2P	10	108.037	0.00332765	-4.7184	-2.2383
DDO	6	44.7923	0.00334731	-28.9286	-4.85443
KLC3	19	26.7496	0.00335856	-44.9924	-5.49161
MS4A4E	11	426.031	0.00336051	-2.21401	-1.14666
AC026124.2	12	141.794	0.00336346	3.61552	1.8542
NUTM2A	10	897.16	0.00339172	-2.17504	-1.12104
PAM16	16	641.427	0.00339856	-2.03546	-1.02536
AC006017.1	7	211.528	0.00341754	-2.57513	-1.36464
AC016168.2	17	32.4698	0.00341786	18.054	4.17424
AC135068.6	15	348.534	0.00342573	8.47092	3.08252
AC139491.5	5	192.102	0.00344496	-3.44886	-1.78612
NLRP9P1	12	155.408	0.00345619	2.74774	1.45825
TRIM36	5	136.695	0.00347194	3.04101	1.60455
ADGRB2	1	128.921	0.00347735	-3.88446	-1.95771
AC136603.1	16	90.2249	0.00349521	-4.88444	-2.28819
KRTCAP3	2	247.658	0.00349794	2.22504	1.15383
RPL29P12	5	75.5105	0.00351604	-6.26024	-2.64622
TNS1	2	2446.84	0.00351921	-3.91726	-1.96985
AL034550.3	20	197.64	0.00352132	-2.75578	-1.46246
LRRC37A15P	4	154.938	0.00352818	-4.6514	-2.21766
KCNMB4	12	236.297	0.00353711	2.79826	1.48453
C3orf52	3	340.05	0.00355981	2.16114	1.11179
DHRS9	2	338.737	0.00357406	-2.3876	-1.25556
AL355310.2	1	386.023	0.00357837	2.08028	1.05678
LINC02295	14	83.2593	0.00359503	5.64686	2.49745
GTSF1	12	122.14	0.00361787	3.11641	1.63988
SEC13P1	3	135.433	0.00363482	-3.31492	-1.72898
AL136231.1	9	24.4834	0.00363889	-41.4699	-5.37399
ZNF300P1	5	20.9353	0.00365232	29.1818	4.867
AC067945.3	2	171.555	0.00366676	-3.43891	-1.78195
MIR34AHG	1	68.4097	0.00367243	-18.1732	-4.18374
IGHV2-70	14	120.002	0.00367941	4.1445	2.0512
FGF9	13	102.591	0.00369632	-4.41141	-2.14124
IGLV7-46	22	124.568	0.00370737	4.26204	2.09155
AL035661.2	20	178.859	0.00371645	-2.75697	-1.46308
AL118516.1	22	293.904	0.00371928	2.34391	1.22892
IL1RL1	2	97.8772	0.00372116	-4.88744	-2.28908
TCN1	11	59.374	0.00379477	-7.65023	-2.9355
NFE4	7	47.8076	0.0037994	-14.6294	-3.8708
BEND3P3	10	577.303	0.00380003	-2.20209	-1.13888
AC098831.1	2	36.2808	0.00380185	-61.074	-5.93249
ST8SIA6-AS1	10	64.8235	0.00381113	-7.05111	-2.81785
GLIS3	9	148.18	0.00387876	-4.18077	-2.06377
FAM27C	9	161.703	0.00388106	-3.05046	-1.60903
PCDHGB6	5	142.592	0.00388653	-3.34825	-1.74341
S100B	21	446.705	0.00388774	2.50361	1.32401
C1orf61	1	98.2885	0.00391156	-4.22805	-2.07999
OR7E126P	11	319.05	0.00391201	-2.1415	-1.09862
PPIAP53	17	118.777	0.00392453	-4.49817	-2.16934
H4C13	6	306.893	0.00393001	2.29542	1.19876
GJC2	1	127.589	0.00393067	3.0032	1.5865
AL354943.1	6	105.32	0.00394555	-3.89557	-1.96183
AL450992.3	1	252.99	0.00395101	-2.86448	-1.51827
IGKV3-20	2	2160.03	0.0040089	4.13015	2.04619
KCNMA1	10	131.032	0.00401083	-5.49586	-2.45834
AL360178.1	6	280.754	0.00402445	2.27332	1.1848
GOLGA8R	15	874.806	0.00402546	-2.05495	-1.03911
AC072022.2	3	283.103	0.00402854	2.29564	1.19889
HHIP-AS1	4	27.8877	0.00403215	23.7054	4.56714
LINC01395	11	25.5612	0.00408678	-43.6129	-5.44668
TMEM86B	19	606.922	0.00408904	-2.31103	-1.20854
TAS2R64P	12	252.595	0.0040998	-428.569	-8.74338
CXADR	21	51.4377	0.00411323	5.83172	2.54392
FRMD5	15	309.723	0.00412004	-2.19478	-1.13407
FAM189B	1	452.739	0.00413291	-2.02043	-1.01466
CACNA1E	1	298.303	0.004183	2.48249	1.31179
PHF2P2	13	26.3107	0.00420375	-44.6706	-5.48125
AC016245.1	17	385.738	0.00420613	-2.11398	-1.07996
FAM114A1	4	170.835	0.00421622	2.85497	1.51347
RPS26P6	8	150.658	0.0042335	-4.42447	-2.1455
IGHA1	14	12450.1	0.00425697	3.93233	1.97538
AP002762.2	11	412.529	0.00426059	-2.12639	-1.0884
DPP9-AS1	19	336.203	0.0042856	-2.25955	-1.17604
GPC1	2	309.805	0.00435733	-2.92229	-1.5471
OR2W3	1	183.429	0.00437798	-4.42086	-2.14433
DLGAP1	18	50.0392	0.00439293	-13.5696	-3.76231
ASIC1	12	89.3911	0.0043986	4.17421	2.0615
CICP16	4	213	0.0044265	-2.52746	-1.33769
PKN3	9	392.752	0.00442764	2.09156	1.06458
AC008750.7	19	71.467	0.00443937	-6.45431	-2.69026
LINC02641	10	82.4864	0.00444416	-6.50237	-2.70096
SLC35G2	3	152.094	0.00449325	-3.04862	-1.60816
AL669983.1	9	27.8426	0.00450691	22.7057	4.50499
KIFC3	16	646.034	0.0045078	-2.13596	-1.09488
AC111170.3	17	151.533	0.00453603	-3.10108	-1.63277
AC009133.2	16	30.8336	0.00456835	-52.7106	-5.72002
AC133644.1	2	38.5576	0.00456907	-22.9705	-4.52171
LINC00092	9	196.741	0.00457047	-2.67835	-1.42135
RIDA	8	229.91	0.00457664	2.49161	1.31708
AL356056.2	10	149.695	0.004579	-3.25266	-1.70162
ZNF730	19	19.8674	0.00458826	27.9059	4.8025
AC010616.1	19	70.8326	0.00458981	-12.0227	-3.58769
MUC5B	11	192.623	0.0046291	-2.66575	-1.41454
SRMP2	14	173.708	0.00463817	-2.70712	-1.43676
ANKK1	11	107.676	0.00465151	-5.26144	-2.39546
IGHV5-51	14	467.999	0.0046556	2.703	1.43456
AC023590.1	8	170.034	0.00465586	-3.03113	-1.59986
AC092384.1	16	147.731	0.00469149	-3.26424	-1.70675
BFSP1	20	74.8822	0.00470704	-5.53857	-2.46951
CLDN9	16	103.644	0.00473968	-4.22582	-2.07923
TRAV38-2DV8	14	251.581	0.00474811	2.36614	1.24254
AL139423.1	1	376.84	0.00475429	-2.12585	-1.08804
MTCO3P5	2	40.6723	0.00477484	8.25433	3.04515
AL357054.1	6	211.411	0.00478416	-2.42696	-1.27915
AL137222.1	6	102.204	0.0047988	-3.75125	-1.90737
HLA-DQA1	6	1028.84	0.0048159	-226.208	-7.8215
TDRD6	6	132.771	0.00484477	3.02471	1.5968
ARHGAP22	10	233.487	0.00484848	-2.91813	-1.54504
NRON	9	27.3732	0.0048521	-46.7371	-5.5465
FOXM1	12	528.918	0.00487056	-2.02956	-1.02117
AC025048.6	17	327.338	0.00487413	2.00725	1.00522
AC005230.1	14	199.301	0.00490911	-2.4213	-1.27578
ASAH2B	10	303.537	0.00491461	2.1118	1.07848
AC005481.1	7	33.5006	0.00491496	10.2299	3.35472
BEAN1	16	345.1	0.00493967	-2.11224	-1.07877
AC093616.1	2	32.2109	0.00495054	-54.2408	-5.76131
AF287957.1	8	99.5952	0.00495696	-3.64901	-1.86751
VWF	12	495.021	0.00498778	-2.21955	-1.15027
AP000944.7	11	149.237	0.00500595	-3.03495	-1.60167
LGALS9C	17	186.338	0.0050105	-3.54767	-1.82687
IGKV2-28	2	707.326	0.00502893	9.18033	3.19855
DDX18P5	11	310.211	0.00505419	-2.05195	-1.03699
SUMO2P1	6	358.535	0.00505638	2.25017	1.17003
AC021028.1	10	70.2583	0.0050825	-5.20128	-2.37887
SEC1P	19	42.1478	0.00508397	-12.9274	-3.69236
AC103858.1	15	254.46	0.00511594	2.44313	1.28873
AC005020.1	7	102.074	0.00512702	-3.7501	-1.90693
AC073349.2	7	393.613	0.00515785	-2.55278	-1.35207
AC048382.5	15	334.301	0.00516637	-2.24936	-1.16951
NHSL1	6	305.724	0.0051668	-2.16345	-1.11333
MERTK	2	416.2	0.00518182	-2.58918	-1.3725
AC074366.1	2	37.1907	0.00520528	-23.8198	-4.57409
AC027129.1	3	54.2278	0.00522924	-8.61668	-3.10713
CA4	17	249.059	0.00524015	2.28672	1.19328
AC099336.1	1	215.446	0.00525882	-2.50836	-1.32675
FOXD2	1	167.711	0.00525945	-3.0784	-1.62218
CYP11B1	8	22.6025	0.00528895	-38.183	-5.25486
AC097369.2	3	286.86	0.00529752	2.68048	1.42249
AC141586.4	16	167.998	0.00529972	-3.13343	-1.64774
ST6GALNAC4P1	13	36.1263	0.00530571	-23.1052	-4.53015
NFATC4	14	67.7907	0.00534003	4.98517	2.31764
ACAP2-IT1	3	84.6451	0.00535088	4.30314	2.10539
AC139834.1	5	70.8761	0.00536741	-6.34263	-2.66508
AC125494.1	12	1081.71	0.00539223	-2.00622	-1.00448
IGKV1D-39	2	517.764	0.00539369	13.0682	3.70799
RPP25	15	314.615	0.00539378	2.06416	1.04555
ADGRB3	6	38.0957	0.00539764	-24.5799	-4.61941
AC022929.2	15	61.5016	0.00540704	-5.91117	-2.56344
AL583824.1	10	148.587	0.00541123	-3.02938	-1.59902
PNPT1P1	3	188.428	0.00543953	-3.17234	-1.66555
GTF2H2B	5	464.959	0.00548142	-2.59983	-1.37842
CD177	19	76.0603	0.00548168	5.33883	2.41652
AC007619.2	12	36.0091	0.00549014	-23.0493	-4.52665
RPL21P1	12	41.1703	0.00550952	-24.162	-4.59467
AL163541.1	13	88.1268	0.00552191	-4.72772	-2.24114
IFNG	12	209.515	0.00555206	-2.4344	-1.28357
GABRR2	6	211.3	0.00558172	2.32016	1.21422
AC096636.1	1	104.668	0.00562832	-3.74807	-1.90615
CLDND2	19	261.063	0.00564533	-2.70485	-1.43555
RPS3AP34	8	271.824	0.00564975	-2.68746	-1.42625
SAMD13	1	19.0866	0.00565462	26.8546	4.7471
KATNBL1P6	6	66.4493	0.00566739	5.45589	2.44781
OASL	12	812.009	0.00567509	-2.03903	-1.02788
ATOH8	2	164.523	0.00572449	-6.51497	-2.70376
PYCR1	17	77.1565	0.00574448	5.15182	2.36508
PDXDC2P	16	242.311	0.00574882	-2.78466	-1.4775
TSPYL6	2	223.905	0.00575172	-2.42991	-1.2809
AC005324.3	17	71.825	0.00576159	-5.56239	-2.47571
AL392089.1	9	133.255	0.00577741	-3.39369	-1.76286
POU5F1P4	1	307.995	0.00577806	-2.05006	-1.03567
LINC01814	2	160.684	0.00578103	-2.70005	-1.43299
DAB2IP	9	77.585	0.00578484	-5.46114	-2.4492
AC100827.3	15	30.5012	0.00578832	-51.802	-5.69494
TRIM51BP	11	88.4974	0.00579797	-4.378	-2.13027
LINC02312	14	246.985	0.00580959	-3.09791	-1.6313
AC138207.6	17	52.2148	0.00580977	-8.37224	-3.06561
AC068580.4	11	372.164	0.00581661	-2.28194	-1.19026
CCN3	8	73.3718	0.00585333	-6.44539	-2.68827
DPYSL4	10	110.383	0.00587745	-3.66622	-1.87429
AC016168.4	17	59.3681	0.00595374	5.20438	2.37973
LINC02249	15	44.2756	0.00599352	-9.21517	-3.20401
AC074386.1	7	60.3378	0.006015	-21.5522	-4.42976
ABLIM3	5	418.481	0.00601673	-2.37511	-1.248
AL512625.3	9	380.023	0.00601824	-2.1181	-1.08277
AC090587.2	11	94.4593	0.00602234	-3.91857	-1.97033
TEX52	12	162.462	0.00606393	-2.84727	-1.50958
RIMBP2	12	31.1692	0.0060803	-52.6811	-5.71921
TBILA	3	32.9695	0.00608408	10.0307	3.32636
AL161729.1	9	68.7659	0.00609101	-4.99425	-2.32027
KIAA0895	7	133.307	0.00613796	2.77271	1.4713
AL645929.1	6	53.9251	0.00620277	-35.2985	-5.14153
AC069410.1	3	26.6663	0.00620835	-44.9614	-5.49062
FRG1BP	20	158.883	0.00622732	-2.72695	-1.44729
CARMIL3	14	275.629	0.00626734	-2.34541	-1.22984
AC241377.4	1	486.966	0.00627065	2.00415	1.00299
CRACR2B	11	208.302	0.00630657	-2.83487	-1.50328
BCAP29	7	751.273	0.00632022	2.07636	1.05406
SYNPO	5	331.222	0.00632808	2.13119	1.09166
ADAM20	14	302.74	0.00634775	-2.10545	-1.07413
IGLV4-69	22	77.2176	0.00639621	3.83684	1.93992
ROR2	9	39.0248	0.00641791	-24.9119	-4.63877
RPL22P2	14	30.7873	0.00643592	26.0669	4.70415
RPP40	6	145.548	0.0064522	3.03217	1.60035
AL807752.5	9	76.7601	0.00648277	-4.20822	-2.07321
AC092821.2	12	161.244	0.00653054	-39.7817	-5.31403
AC015795.1	17	34.2331	0.00656813	-21.8381	-4.44877
AC135782.3	16	381.402	0.00658953	-2.02708	-1.01941
DRC7	16	48.5452	0.00665432	6.12173	2.61394
AL589990.1	1	287.135	0.0066557	-2.04158	-1.02969
FAM186B	12	295.629	0.00670076	-2.21955	-1.15027
RHBDL1	16	84.7113	0.00671976	-4.13354	-2.04738
MST1R	3	69.7923	0.00673831	4.68815	2.22902
ARF1P2	12	205.98	0.00679448	-2.59131	-1.37368
AC007000.4	7	84.3861	0.00680357	-4.33698	-2.11669
[truncated: 1,010 more rows]

## Sheet: UPN624400
Ensembl	Chromosome	Total counts	P-value (TBRS vs. HealthyDonor)	Fold change (TBRS vs. HealthyDonor)	Log2 Fold-Change (TBRS vs. HealthyDonor)
H2BC18	1	17022	2.9068e-227	27.2719	4.76934
AL356274.2	13	5070.41	4.26247e-165	38.0046	5.2481
H2BC21	1	17468.1	3.32682e-143	12.2011	3.60894
DAPK2	15	6760.92	2.3949e-142	14.918	3.89899
AL513327.1	1	4212.74	1.80267e-135	27.2207	4.76663
ABHD5	3	21717.3	9.56786e-135	25.4524	4.66973
PELI1	2	47268	2.83886e-131	21.7622	4.44376
CA4	17	2961.18	6.64715e-129	61.1254	5.9337
PCBP1-AS1	2	30610.6	1.58905e-124	13.8649	3.79336
HAL	12	9432.05	1.45421e-112	14.232	3.83107
CYP4F3	19	16959.8	2.70479e-112	14.0682	3.81437
PPP1R12B	1	21963.5	9.81093e-110	7.86248	2.97498
AC009927.1	8	2441.03	1.05467e-108	19.8751	4.31289
NABP1	2	52633.5	1.31374e-106	11.5666	3.53189
LUCAT1	5	24959.8	2.34575e-103	28.7362	4.8448
NEAT1	11	1.65137e+06	7.16206e-103	12.5953	3.65482
ASAH1	8	35938.6	2.40728e-100	9.343	3.22389
SMCHD1	18	139358	4.74527e-100	7.52671	2.91202
AC012368.1	2	9191.26	9.65943e-100	24.6166	4.62156
KIF27	9	4373.66	1.2993e-99	12.6526	3.66137
AC084871.2	4	2798.69	3.96747e-99	25.015	4.64472
AC011676.5	8	6165.96	1.25294e-98	30.4612	4.9289
PTEN	10	50040.1	6.0501e-98	7.68516	2.94207
STX3	11	13828.5	8.22916e-97	7.88739	2.97955
AL353625.1	6	6261.05	3.26593e-93	10.8011	3.43311
CACUL1	10	17406.5	4.96048e-93	6.35248	2.66732
LRRK2	12	75744.3	1.10934e-92	8.15378	3.02747
CACNB4	2	2903.31	2.42991e-92	22.2821	4.47781
AL355310.2	1	2508.91	2.60108e-92	30.7523	4.94262
MYH10	17	6442.25	3.05122e-89	10.0393	3.32759
EPHB1	3	5323.23	5.13795e-89	9.14123	3.19239
SLC12A6	15	43477.4	1.40521e-88	6.05813	2.59887
SPAG9	17	23906.5	2.89934e-88	6.49639	2.69964
RPL11P3	10	2573.51	4.99708e-88	14.8703	3.89436
VNN3	6	20576.5	5.87804e-87	40.8608	5.35264
GABARAPL1	12	8847.08	3.92623e-86	8.17731	3.03163
AL390957.1	1	1556.66	1.40142e-84	35.209	5.13787
IFRD1	7	17984.7	2.35154e-83	13.6169	3.76732
HIF1A	14	36491.7	3.19739e-83	9.75507	3.28615
PKN2	1	16661.9	1.05008e-82	6.50551	2.70166
DOCK5	8	64562.1	1.78377e-82	12.1276	3.60022
MIR29B2CHG	1	34180.9	2.03337e-82	7.06387	2.82046
FNIP1	5	15157.6	2.59777e-82	6.36107	2.66927
IL1RAP	3	11815.3	6.09829e-82	20.1767	4.33462
TLR2	4	23555.5	1.07901e-81	6.90519	2.78768
TMCC3	12	10880.9	1.11638e-81	13.3495	3.73872
ZNF281	1	9272.61	1.13914e-81	7.08162	2.82408
AMPD2	1	55939.8	1.65007e-81	12.7541	3.67289
TLR1	4	14425.6	6.47436e-81	7.39557	2.88666
NDEL1	17	23947.3	2.42446e-80	8.69799	3.12068
IFNGR1	6	13889.7	2.76834e-80	5.98538	2.58144
DENND3	8	65719.8	4.9194e-80	9.51265	3.24985
CHSY1	15	13671	3.38415e-79	8.61319	3.10655
PLXNC1	12	39094	5.45335e-79	4.90926	2.2955
PPCDC	15	8662.53	2.77514e-77	11.2334	3.48973
AC084871.1	4	3742.15	3.07385e-77	22.8841	4.51627
XPO6	16	95456.8	1.05032e-76	7.58192	2.92256
TRIM25	17	27176.6	1.51021e-76	6.20405	2.63321
BAZ2B	2	35667.5	1.69898e-76	7.32164	2.87217
ARHGAP26	5	53573.8	5.40694e-76	6.31192	2.65808
KY	3	5816.3	6.46236e-76	18.933	4.24283
AL627309.5	1	12084.1	8.2103e-76	8.47634	3.08344
ABCA1	9	13140.2	1.26951e-75	9.14518	3.19301
GRAMD1C	3	2779.56	2.08338e-75	38.3526	5.26125
BEST1	11	19764.7	4.62672e-75	12.6866	3.66523
AC066616.2	15	1347.54	1.81784e-74	39.5099	5.30414
MXD1	2	55813.9	2.96295e-74	12.9541	3.69534
CREB5	7	11619.8	5.90819e-74	7.4677	2.90066
ERGIC1	5	24126.7	1.32826e-73	6.29465	2.65413
GPCPD1	20	32282.7	7.2734e-73	4.95167	2.30791
DOCK4	7	2396.15	1.24045e-72	10.4155	3.38066
SCLT1	4	11093	1.946e-72	6.13557	2.6172
ADGRG3	16	21841.9	3.15222e-72	20.1672	4.33394
PPL	16	3098.89	9.51897e-72	11.7894	3.55942
AIRN	6	1637.65	1.01579e-71	15.1419	3.92048
H2BC20P	1	6891.59	2.47003e-71	7.2139	2.85078
ELF2	4	14954.2	3.36301e-71	5.90259	2.56135
ALPK1	4	13485.3	6.20982e-71	9.0084	3.17127
NUMB	14	20521.1	7.43536e-71	6.03677	2.59378
PDE4B	1	21821.3	4.09675e-70	8.3378	3.05967
GNAI3	1	14432.6	9.60894e-70	5.76499	2.52732
WDFY3	4	28526.2	1.21365e-69	8.44034	3.0773
SLC45A4	8	35477.5	1.22893e-69	13.4739	3.7521
AL139407.1	10	1790.11	7.74733e-69	12.6671	3.66301
MCTP2	15	25901.3	5.47285e-68	7.48781	2.90454
NAMPT	7	182197	8.29777e-68	24.8101	4.63285
CPQ	8	8297.05	1.03694e-67	6.82354	2.77052
TET2	4	32696.4	2.439e-67	4.33618	2.11642
LINC00963	9	7925.01	3.45778e-67	5.71673	2.51519
ACSL1	4	76283	5.01936e-67	20.0843	4.32799
AF305872.2	8	8279.51	7.32335e-67	7.07073	2.82186
AC099489.3	16	2118.72	1.13481e-66	28.8623	4.85111
KIAA0232	4	15107.6	1.47643e-66	4.91092	2.29599
AC007278.2	2	2584.65	4.57024e-66	19.4402	4.28097
ADGRE2	19	19876.5	1.86169e-65	6.77818	2.7609
ENTPD1	10	21520.4	1.86183e-65	6.27606	2.64986
PPP1R3B	8	8903.04	4.30897e-65	11.2885	3.49678
FAM86B3P	8	1583.06	4.58351e-65	16.2004	4.01796
SEC14L1	17	57709.1	6.99329e-65	10.6689	3.41533
RNF149	2	60967.6	7.72874e-65	9.45303	3.24078
ITGAX	16	75050.3	3.10718e-64	5.91591	2.5646
OSBPL2	20	13096.8	3.41874e-64	4.79824	2.2625
FCHO2	5	4193.94	4.37211e-64	9.70764	3.27912
ADAMTSL4-AS1	1	10125.1	1.32446e-63	12.0627	3.59248
UBR2	6	36518.2	1.70032e-63	4.90525	2.29433
RBPJ	4	12913	3.03596e-63	5.67676	2.50507
FAM126B	2	15857.3	4.06565e-63	7.19067	2.84613
USP15	12	56394	6.17079e-63	6.27914	2.65057
LINC00528	22	2775.2	2.2403e-62	8.20846	3.03711
GAB2	11	19140.3	2.6786e-62	6.89928	2.78645
MED13L	12	68911.5	1.36173e-61	3.99882	1.99958
B3GNTL1	17	4854.74	2.74756e-61	7.3229	2.87242
CLEC7A	12	22661.2	1.2357e-60	6.28157	2.65112
AC011933.2	17	3650.48	1.83725e-60	6.20015	2.6323
AC092145.1	16	2179.05	1.87246e-60	8.15507	3.0277
LRRC6	8	1725.58	2.65672e-60	17.9022	4.16207
AC245452.1	22	8433.77	4.16837e-60	5.52099	2.46493
AQP9	15	31119.3	1.06477e-59	13.2063	3.72315
SLA	8	25762.1	1.13136e-59	4.81188	2.2666
AL032821.1	6	920.782	1.33925e-59	28.9375	4.85487
ATG2A	11	32310.1	1.7493e-59	11.3815	3.50862
JMJD1C	10	60017.9	2.7751e-59	5.69107	2.5087
ECE1-AS1	1	1970.87	3.03832e-59	11.2833	3.49612
MX2	21	22442.4	3.16602e-59	6.04078	2.59473
ALG1L13P	8	1511.5	5.44148e-59	32.5682	5.02539
FAM157C	16	27198.9	8.77815e-59	8.0476	3.00856
CEP63	3	7283.66	9.67417e-59	5.81741	2.54038
ALDH1A2	15	1151.4	1.58654e-58	20.9326	4.38768
VMP1	17	35774.4	1.65535e-58	5.61314	2.48881
H2AC19	1	7116.49	3.85766e-58	10.2557	3.35836
TECPR2	14	13578.8	4.22185e-58	7.87476	2.97724
SIPA1L2	1	5489.46	1.69252e-57	9.00706	3.17106
AL356273.6	1	4021.02	2.59805e-57	7.52832	2.91233
AC099489.1	16	36089	2.93682e-57	14.1961	3.82742
TREML2	6	6582.68	3.39382e-57	9.60693	3.26407
IRS2	13	36397.8	3.51106e-57	15.575	3.96116
INKA2	1	12976.2	3.54758e-57	11.5812	3.53371
IVNS1ABP	1	45634.9	3.76287e-57	6.54619	2.71065
AC131568.1	8	6797.86	4.62351e-57	6.48554	2.69723
USP32	17	21786.1	8.53368e-57	5.15909	2.36712
CD93	20	35277.1	9.82586e-57	4.6971	2.23177
LRMP	12	12510	1.32132e-56	4.99641	2.32089
CC2D2A	4	2385.83	1.4048e-56	8.17776	3.03171
LINC00877	3	3588.13	1.5576e-56	7.28724	2.86537
AL022098.1	6	7387.1	2.00458e-56	5.98286	2.58083
SLC15A4	12	10725.7	2.08969e-56	7.35352	2.87844
C3orf62	3	3936.7	2.26022e-56	6.90843	2.78836
DNAJB6	7	14713.9	3.07848e-56	4.99298	2.3199
AC104564.5	17	2440.86	5.13339e-56	8.39861	3.07015
AC003681.1	22	27452.4	8.74759e-56	3.9594	1.98528
LINC02656	10	1842.43	1.06084e-55	22.1712	4.47061
CLEC4E	12	4646.87	1.75433e-55	13.1386	3.71574
ZFYVE16	5	10629.6	1.88087e-55	5.42511	2.43965
ASPRV1	2	4159.98	1.88419e-55	15.9904	3.99914
CXCR1	2	11121.3	2.91246e-55	6.9152	2.78977
STARD7-AS1	2	3579.12	5.29388e-55	7.26098	2.86016
LINC02649	10	2653.96	6.02511e-55	12.8893	3.68811
RAPGEF2	4	20497.5	7.5146e-55	6.36689	2.67059
RNF144B	6	8723.89	1.73218e-54	6.10855	2.61083
SVIL	10	19062.8	1.77091e-54	5.33067	2.41432
PGS1	17	13528.6	4.99414e-54	5.89621	2.55979
BOD1L1	4	47038.4	5.40472e-54	4.86473	2.28236
CFAP45	1	1655.45	6.80185e-54	21.059	4.39637
AOC2	17	1703.87	8.01532e-54	12.6828	3.6648
UBXN2B	8	5632.92	1.11359e-53	4.77112	2.25433
AOC3	17	1300.93	1.24344e-53	12.5848	3.65361
SLC6A6	3	35348.6	1.66177e-53	5.97911	2.57993
PLB1	2	5128.92	4.2419e-53	16.7415	4.06536
PHF20L1	8	21677.9	5.2019e-53	6.10521	2.61004
MBOAT2	2	3932.27	6.14326e-53	10.5761	3.40274
CDK19	6	6943.81	6.86696e-53	4.82328	2.27001
LINC01270	20	1662.27	1.23005e-52	15.1328	3.91961
VNN1	6	3438.83	1.31851e-52	18.3106	4.19461
ZNF117	7	9224.69	1.42693e-52	11.4804	3.5211
PHACTR1	6	5914.66	1.55941e-52	9.8844	3.30515
COP1	1	18170.1	2.08658e-52	4.51676	2.17529
MME	3	11673.6	2.11349e-52	11.9908	3.58385
CPPED1	16	26712.6	2.9096e-52	7.14998	2.83794
IRAK3	12	18619.7	3.37805e-52	4.98124	2.31651
CPD	17	20460	3.66521e-52	4.98183	2.31667
SLC25A44	1	7044.31	5.05811e-52	4.77359	2.25507
GLUL	1	85129.9	6.31447e-52	9.95122	3.31487
GCNT1P3	3	814.742	6.95055e-52	51.3299	5.68173
TUT7	9	27193.2	7.04798e-52	4.14165	2.0502
PAPLN	14	3070.03	1.34486e-51	6.57419	2.71681
CSNK1D	17	41866.7	1.7629e-51	7.8374	2.97037
GSTO2	10	1583.46	1.90732e-51	10.7282	3.42334
ZNF267	16	9219.21	3.2772e-51	6.1213	2.61384
LITAF	16	35673.5	4.74421e-51	4.89501	2.29131
VNN2	6	19261.7	5.28558e-51	8.52517	3.09173
GCA	2	10989.3	6.85611e-51	6.96708	2.80055
MYBPC3	11	2012.32	7.66265e-51	17.1986	4.10422
SAMSN1	21	6000.15	1.25697e-50	6.94339	2.79564
FAM20A	17	1741.94	1.3105e-50	10.0971	3.33586
FGD4	12	7347.5	1.40659e-50	5.69993	2.51094
JARID2	6	16166.9	2.0005e-50	4.27891	2.09724
HMGB1P8	15	1051.74	2.66928e-50	53.9581	5.75377
AC114760.2	2	5591.84	4.35469e-50	7.02102	2.81168
C16orf72	16	56018.4	4.49849e-50	3.93007	1.97456
LIMK2	22	33557.7	4.52278e-50	7.43068	2.89349
ACTN1	14	19920.5	5.02422e-50	3.97665	1.99155
DIP2B	12	18478.5	8.44933e-50	3.85409	1.94639
ADAMTSL4	1	16723.2	9.52678e-50	8.44308	3.07777
KCNJ15	21	8126.09	1.13512e-49	11.407	3.51184
AC015871.3	15	4034.34	1.27679e-49	8.70466	3.12179
SSH2	17	76152.1	1.32641e-49	5.38348	2.42854
SPOPL	2	10340	1.54111e-49	6.00259	2.58559
NIBAN1	1	33862.3	1.86455e-49	5.59121	2.48316
STEAP4	7	11263.6	1.87901e-49	7.90737	2.9832
RELL1	4	7116.26	2.3061e-49	6.40918	2.68014
CD55	1	18594.1	2.3356e-49	6.36211	2.66951
TREML3P	6	743.448	3.11452e-49	59.7088	5.89987
ARRB2	17	29709.3	4.11054e-49	4.19941	2.07019
CSF3R	1	220980	5.42896e-49	9.67831	3.27476
MCL1	1	137058	6.93969e-49	4.94385	2.30563
CEACAM4	19	2782.01	8.57893e-49	9.31404	3.21941
PPP4R1	18	12782.7	9.51862e-49	4.89996	2.29277
NLRP9P1	12	789.17	9.71596e-49	27.7599	4.79493
HIF1A-AS3	14	2562.89	9.92152e-49	12.7387	3.67114
SLC22A1	6	1266.05	1.33354e-48	12.1161	3.59886
IGF2R	6	127313	1.56984e-48	5.34933	2.41936
MMP25	16	48515.5	1.76948e-48	8.71763	3.12394
MMP25-AS1	16	10363	1.81903e-48	9.08377	3.18329
CCDC71L	7	3408.57	2.21758e-48	5.453	2.44705
ACOX1	17	9711.36	3.20873e-48	4.52646	2.17838
AC007271.1	2	1159.83	3.84076e-48	37.2041	5.21739
CEACAM3	19	5106.22	3.8502e-48	10.4001	3.37852
ENTPD1-AS1	10	7549.73	6.17909e-48	5.14618	2.3635
HCG27	6	3452.56	8.54154e-48	9.28953	3.21561
AC025034.1	12	2865.35	9.44509e-48	8.18339	3.0327
SLC2A3	12	35476.7	1.00369e-47	6.34436	2.66547
PVT1	8	3975.7	1.05271e-47	-6.12774	-2.61536
AC016831.1	7	8676.13	1.50337e-47	4.60903	2.20446
TPD52L2	20	13004.7	1.57097e-47	5.00392	2.32306
TPRKBP2	16	786.318	2.90487e-47	31.404	4.97288
ERV3-1	7	6918.2	6.70288e-47	8.02343	3.00422
AC131009.4	12	1791.44	8.39437e-47	8.9302	3.15869
REM2	14	1659.89	1.05784e-46	7.76348	2.9567
CYTIP	2	32803.3	1.20808e-46	3.87377	1.95374
H2BC4	6	7237.31	1.55101e-46	5.45749	2.44824
FAM49A	2	8279.26	1.8077e-46	3.97613	1.99136
LINC02207	15	1556.23	2.7306e-46	27.1435	4.76253
RUBCNL	13	10403.8	2.8913e-46	10.4645	3.38744
KIF1B	1	10312.7	3.38956e-46	4.14032	2.04974
FBXL5	4	27430.5	4.3703e-46	4.07113	2.02543
CHIT1	1	1035.45	4.71366e-46	13.1862	3.72096
NFKBIA	14	22759.9	4.72118e-46	5.16168	2.36784
AC007032.1	7	1739.32	4.78709e-46	23.814	4.57374
BBIP1	10	8949.54	6.69312e-46	4.36206	2.12501
CDC42EP2	11	3738.41	6.72974e-46	8.40511	3.07127
DHX34	19	15516.7	8.64897e-46	7.44352	2.89599
SAMD8	10	7202.04	8.96417e-46	4.44925	2.15356
H2AC18	1	12673.8	1.0394e-45	6.95782	2.79864
CTBS	1	4850.65	1.46844e-45	6.29659	2.65457
FAM8A1	6	8985.37	1.67812e-45	4.94473	2.30589
NCF4	22	11269.1	1.84849e-45	4.90248	2.29351
CPEB2	4	5235.62	2.5945e-45	5.93592	2.56947
RICTOR	5	31675.9	3.13662e-45	4.7065	2.23465
SMIM25	20	8756.76	3.57828e-45	8.25343	3.04499
MAPK13	6	7715.9	5.28366e-45	3.92686	1.97338
AC123595.3	5	1077.23	5.3146e-45	34.7018	5.11694
PACSIN2	22	12463.7	8.82284e-45	4.20309	2.07145
CFLAR	2	88350.7	9.6485e-45	4.12397	2.04403
AL359762.3	1	1841.17	1.11165e-44	8.79481	3.13665
GLT1D1	12	9539	1.13558e-44	5.9026	2.56135
ITPRIP	10	16480.2	2.76433e-44	5.90357	2.56159
NCF2	1	39427.8	2.86254e-44	3.87085	1.95265
AL391903.1	6	1255.92	2.90368e-44	26.0279	4.70199
C9orf72	9	16354.9	2.92202e-44	7.56768	2.91985
DGLUCY	14	15250.2	2.93222e-44	3.93857	1.97767
SORL1	11	275894	3.60623e-44	4.99166	2.31952
AC008533.1	5	2173.6	4.85447e-44	12.1366	3.60129
SRPK2	7	12218.9	5.19011e-44	3.70415	1.88914
TLR6	4	7433.69	5.54566e-44	5.2699	2.39778
CICP27	1	2194.95	9.48615e-44	8.30222	3.0535
AC100788.2	17	1293.4	9.89254e-44	9.09013	3.1843
AL109809.4	20	1007.12	1.0791e-43	11.1422	3.47797
RNF103	2	6037.68	1.65442e-43	3.98597	1.99493
PRR33	11	7156.13	1.85936e-43	4.82534	2.27063
AC016931.1	3	899.87	2.15826e-43	33.3649	5.06026
TRPM6	9	2107.65	2.60519e-43	8.23171	3.04119
SKAP2	7	7378.7	2.86936e-43	4.11257	2.04004
RRM2B	8	3195.66	2.87697e-43	4.91703	2.29779
VPS8	3	16845.2	3.04608e-43	4.08884	2.03169
KIAA0825	5	2601.24	6.02459e-43	6.19424	2.63093
IDI1	10	4946.61	7.47172e-43	4.75479	2.24938
AC068282.1	2	2168.87	8.42157e-43	7.1213	2.83214
CWC25	17	5635.8	9.26991e-43	5.41043	2.43574
FPR1	19	18967.9	1.15332e-42	5.20259	2.37923
ATP6V1A	3	9369.16	1.30328e-42	4.09211	2.03284
AGO2	8	27509.9	1.46234e-42	3.85981	1.94853
CIR1	2	3723.49	2.15364e-42	5.57504	2.47898
KIF13A	6	8257.18	2.383e-42	4.97821	2.31563
RN7SKP296	3	574.277	2.56958e-42	36.9206	5.20635
ASPH	8	5287.42	2.93145e-42	4.73803	2.24429
LYN	8	31872.2	2.98463e-42	4.94737	2.30666
PTPRE	10	41691.1	3.03269e-42	5.90381	2.56165
ALOX5	10	23104.6	3.61012e-42	4.37872	2.13051
AHCTF1	1	22707.8	4.38199e-42	4.2485	2.08695
JDP2	14	3781.51	5.22347e-42	6.49316	2.69892
CPEB4	5	11837	6.04742e-42	4.5124	2.1739
LINC02035	3	3912.1	6.19031e-42	4.43418	2.14867
SNN	16	13293.9	6.83468e-42	3.72675	1.89792
UBE2B	5	4887.58	8.88234e-42	7.61903	2.92961
AC008105.1	17	1998.95	1.40559e-41	6.9654	2.80021
ELL	19	9954.5	1.83711e-41	5.25134	2.39268
QKI	6	22827	2.24951e-41	4.49481	2.16826
RAF1	3	33038.8	2.96832e-41	4.92804	2.30102
FBXO33	14	6190.86	5.13339e-41	3.73406	1.90074
AC106882.1	4	861.003	5.38318e-41	17.5316	4.13188
AC109454.4	5	730.417	5.7632e-41	15.4002	3.94487
LINC00173	12	791.949	6.24425e-41	13.8219	3.78888
DDX60L	4	18539.5	1.78469e-40	4.23042	2.0808
USP4	3	18896.5	2.02589e-40	4.07957	2.02842
CPB2-AS1	13	4136.79	2.32875e-40	5.39727	2.43223
DGAT2	11	10282.6	2.36449e-40	11.2265	3.48883
PELI2	14	8879.01	2.60009e-40	5.2354	2.3883
UBN1	16	23105.3	2.64332e-40	4.35884	2.12394
RASSF2	20	45242.3	2.79142e-40	3.62343	1.85736
AC108704.2	12	2083.79	3.48127e-40	12.9545	3.69538
NT5C2	10	8653.94	3.77727e-40	4.15102	2.05347
AC123567.2	12	1057.26	4.81112e-40	11.3293	3.50199
AC015911.11	17	3491.03	4.99129e-40	-6.59159	-2.72063
ETS2	21	6369.59	5.59102e-40	4.2784	2.09707
NKX3-1	8	877.723	1.04762e-39	26.8288	4.74571
THEMIS2	1	53307.2	1.21716e-39	4.75377	2.24907
KIAA1257	3	3100.07	1.77633e-39	5.33395	2.4152
PIGB	15	2885.55	1.83202e-39	5.17894	2.37266
AC132872.4	17	6856.32	1.89907e-39	9.3176	3.21996
MBOAT7	19	9193.89	2.04133e-39	7.27109	2.86217
H4C15	1	5253.07	2.32381e-39	11.2342	3.48982
AC022973.3	8	2502.27	4.18435e-39	7.79865	2.96322
AC215522.2	7	5724.56	7.43344e-39	8.41697	3.0733
APOBEC3A	22	13063.4	9.77245e-39	6.5814	2.7184
LHFPL5	6	1717.97	1.09757e-38	5.97493	2.57892
AL683842.1	10	1142.78	1.1294e-38	12.5741	3.65238
NCF1	7	14892.7	1.31568e-38	4.08308	2.02966
SLC19A1	21	13953.7	1.35226e-38	6.16461	2.62401
H4C14	1	4366.77	1.65627e-38	5.30823	2.40823
LINC02362	4	1395.81	2.9959e-38	9.27752	3.21374
ADAMTSL4-AS2	1	839.552	3.72983e-38	14.0391	3.81138
TMEM154	4	20474.9	5.04551e-38	4.31548	2.10952
BCL2	18	16474.5	5.24099e-38	-3.46556	-1.79309
NUAK2	1	9683.45	5.58542e-38	4.50553	2.1717
AP1G1	16	17648.3	5.65379e-38	3.11747	1.64038
SNRK	3	27434	6.37453e-38	3.65716	1.87072
PFKFB4	3	6068.6	6.4032e-38	4.48524	2.16519
GLI1	12	1392.71	7.31407e-38	7.13602	2.83512
ATP6V0B	1	11099.2	1.10865e-37	4.56063	2.18923
ZFAS1	20	7203.53	1.26725e-37	4.6151	2.20636
AP001922.3	11	1027.13	1.64598e-37	25.3652	4.66478
CHD1	5	24588.3	1.77688e-37	4.10794	2.03842
ST20-AS1	15	2275.16	1.92131e-37	5.15477	2.36591
CRK	17	5508.81	2.03274e-37	4.10121	2.03605
GCNT7	20	788.073	2.20161e-37	11.745	3.55398
VSIR	10	81669.4	2.39013e-37	4.67871	2.22611
FBXL13	7	798.435	2.45251e-37	12.3438	3.62572
AC015871.6	15	1282.41	2.54692e-37	7.03877	2.81532
AL732372.2	1	3958.69	2.65806e-37	4.9258	2.30036
LINC02470	12	531.301	2.80498e-37	96.1965	6.58791
MGAM2	7	1104.71	3.45744e-37	17.893	4.16132
UBR5-AS1	8	1435.84	3.57156e-37	7.9064	2.98302
TDRD9	14	1623.01	3.58491e-37	12.7723	3.67495
NSUN7	4	1141.4	5.72656e-37	29.0133	4.85864
EEPD1	7	5135.64	6.42053e-37	4.79936	2.26284
AL731559.1	10	2901.58	6.59636e-37	6.02269	2.59041
C10orf105	10	2711.34	7.20204e-37	5.83769	2.5454
SIPA1L1	14	18544.5	8.47472e-37	3.97104	1.98952
MDM2	12	13485.5	9.40148e-37	3.25608	1.70314
AC010507.1	19	3944.16	9.87547e-37	-11.5899	-3.53479
RASGRP4	19	10515.5	1.0437e-36	4.89303	2.29073
BIN3	8	5497.34	1.32526e-36	4.67667	2.22548
AC011379.1	5	778.929	1.49304e-36	17.3085	4.11341
RB1CC1	8	15220.6	1.97952e-36	3.58764	1.84304
AL035106.1	20	3899.48	2.27179e-36	7.6053	2.927
H2BC19P	1	1974.34	2.5427e-36	7.49207	2.90536
NSFL1C	20	6865.21	2.78776e-36	4.11105	2.03951
NR6A1	9	1191.44	2.96315e-36	9.54861	3.25529
CHST15	10	26748.4	7.01843e-36	5.90492	2.56192
ARAP3	5	7282.23	7.14648e-36	4.96633	2.31218
B3GNT5	3	2194.63	8.60881e-36	8.50782	3.08879
SOD2	6	80982.6	9.01986e-36	7.19343	2.84668
ATP2B1	12	34160.4	1.05361e-35	4.58002	2.19535
AC099811.1	17	2203.7	1.09452e-35	4.70932	2.23552
CD46	1	28132.7	1.78199e-35	3.72229	1.89619
FAM53C	5	9986.62	2.30233e-35	4.40864	2.14034
CYB5R4	6	8559.82	2.32707e-35	3.53479	1.82162
RMI2	16	804.886	2.55909e-35	15.8799	3.98913
RNF24	20	22289.7	3.27453e-35	5.956	2.57434
ZNF552	19	3131.87	3.74874e-35	4.67034	2.22353
FFAR2	19	6246.22	4.25683e-35	6.792	2.76384
AP003086.3	11	2973.39	4.48725e-35	13.2954	3.73286
AC016831.6	7	10518.3	4.79865e-35	4.78799	2.25942
ELL2	5	2614.17	4.98357e-35	6.31937	2.65978
H3-2	1	996.737	5.89457e-35	16.229	4.0205
PGM5	9	722.061	6.28013e-35	22.5736	4.49657
PICALM	11	27827.8	6.76227e-35	3.82369	1.93497
C5AR2	19	8422.4	6.90342e-35	6.7158	2.74756
AC023510.2	12	752.2	7.60817e-35	16.0255	4.00229
PPP1R15B	1	17384.1	9.84199e-35	2.99546	1.58278
SEMA3B	3	647.424	1.04413e-34	19.3866	4.27699
TNFRSF10C	8	15260.6	1.16791e-34	5.50396	2.46047
ZBTB34	9	5896.29	1.29783e-34	3.977	1.99168
LINC02193	16	1130.9	1.39701e-34	13.9677	3.80402
GAB1	4	3550.56	1.48298e-34	5.21107	2.38158
CEP295NL	17	1834.79	1.56669e-34	6.54643	2.71071
C4orf19	4	1157.94	1.91291e-34	6.86133	2.77849
TOPORS	9	5349.45	2.2074e-34	3.92852	1.97398
IGF1R	15	14451.1	2.29934e-34	4.05646	2.02022
MAP1LC3A	20	803.08	2.47189e-34	9.54913	3.25537
AL732372.3	1	4834.38	2.62684e-34	7.19516	2.84703
TMEM71	8	11618.4	2.64884e-34	4.54509	2.18431
AC091185.2	8	673.626	2.6915e-34	23.4201	4.54967
YPEL3	16	16435.5	2.97621e-34	4.40455	2.13899
CISH	3	2592.52	4.61559e-34	-7.01272	-2.80997
PHF12	17	18240.2	4.8824e-34	4.53532	2.1812
SMAP2	1	45154.4	7.62211e-34	3.86503	1.95048
ZDHHC18	1	25548.7	8.25804e-34	5.84527	2.54727
KLF7	2	10360.9	8.4513e-34	3.03243	1.60048
PDLIM7	5	6824.5	1.14927e-33	6.28011	2.65079
PURB	7	8780.11	1.16431e-33	3.40574	1.76797
AC005280.1	14	662.049	1.21127e-33	20.1695	4.33411
LINC02288	14	799.089	1.26839e-33	23.9236	4.58036
FAM49B	8	15352.4	1.2825e-33	3.43077	1.77853
IKZF3	17	20770	1.28514e-33	-3.37549	-1.7551
SLC16A3	17	46519.2	1.34395e-33	7.6922	2.9434
ROCK1	18	27672.2	1.35196e-33	2.95606	1.56368
LSMEM1	7	671.684	1.36653e-33	12.5976	3.65507
HOXA2	7	685.846	1.61452e-33	18.2969	4.19353
PPM1F	22	21241.1	1.66399e-33	4.09646	2.03438
TBC1D7	6	1547.24	1.73732e-33	5.18828	2.37526
ABHD3	18	5897.08	1.94717e-33	3.83809	1.94039
FNDC3B	3	15300.3	2.38377e-33	4.10686	2.03803
RRP12	10	13126.7	2.75585e-33	5.38392	2.42866
CHI3L1	1	8549.02	3.07427e-33	8.32104	3.05676
TP53INP2	20	3275.2	3.14783e-33	8.58725	3.1022
ARPC2	2	37087.9	3.73553e-33	3.12019	1.64163
EXOC8	1	6239.5	4.02933e-33	3.49717	1.80619
ZNF274	19	6870.43	4.34453e-33	3.24576	1.69856
AC015911.10	17	1400.92	4.38067e-33	-9.28078	-3.21425
KAZN	1	914.303	4.56331e-33	13.2919	3.73247
TRAF1	9	7895.33	4.81388e-33	-3.8826	-1.95702
SLC11A1	2	65263.7	5.47378e-33	7.28457	2.86484
CDC25B	20	9032.89	6.19787e-33	-4.33483	-2.11597
CAMKK1	17	2452.51	7.67579e-33	6.00003	2.58497
PHC2	1	16247.9	7.81302e-33	5.911	2.5634
AC132872.3	17	2059.57	8.21644e-33	9.66997	3.27351
CASS4	20	3767.67	8.33801e-33	5.60454	2.4866
KDM4B	19	20131.2	8.38616e-33	4.37971	2.13083
AC004263.2	12	2548.78	9.81211e-33	4.78055	2.25718
AC114778.2	2	494.227	9.87314e-33	37.6007	5.23269
ABTB1	3	34275.8	1.07475e-32	6.25345	2.64465
AGTPBP1	9	16758.3	1.19379e-32	2.93159	1.55168
ABHD2	15	35147.7	1.20106e-32	4.25897	2.0905
TLR4	9	20133.6	1.20949e-32	4.07625	2.02724
H2AC21	1	1796.44	1.33974e-32	5.64372	2.49665
BCL6	3	27050.8	1.50706e-32	7.21422	2.85084
RN7SL600P	1	633.659	1.51889e-32	15.9082	3.9917
AL354733.2	9	704.316	1.5357e-32	19.1852	4.26192
AL118508.3	20	726.847	1.54872e-32	21.4331	4.42177
DPEP2	16	10292.6	1.57934e-32	3.67278	1.87687
ZNF776	19	4752.85	1.60078e-32	4.07256	2.02594
CCDC36	3	597.315	1.76353e-32	16.5456	4.04838
DPY19L3	19	2691.6	2.30821e-32	4.12037	2.04277
AC005070.3	7	2968.82	2.37086e-32	4.33765	2.11691
RBM47	4	11054.4	2.53984e-32	4.87603	2.28571
NUP98	11	22605.2	2.73329e-32	3.08232	1.62402
MTMR3	22	25159.9	3.00083e-32	3.32695	1.7342
SDCBP	8	15097.3	3.1184e-32	3.64769	1.86699
NINJ1	9	8774.77	3.48519e-32	4.97388	2.31437
CFLAR-AS1	2	3198.93	3.77869e-32	4.06266	2.02242
TP53INP1	8	14459.4	3.80487e-32	4.86226	2.28163
CELF2	10	46280.6	4.09713e-32	2.66774	1.41562
FCGR2A	1	22572.1	4.40757e-32	5.80058	2.5362
NECAP1	12	8408.57	5.0454e-32	4.37176	2.12822
MCTP1	5	5850.69	5.37696e-32	3.83359	1.9387
ATG16L2	11	72197.1	5.64909e-32	5.0929	2.34849
NFIL3	9	3723.07	5.84335e-32	6.97213	2.8016
AC013394.1	15	3149.22	7.35299e-32	4.29691	2.1033
ACSS3	12	664.3	9.12974e-32	13.7376	3.78006
AC080112.4	17	2369.6	1.03305e-31	7.25683	2.85934
AC023424.3	4	3678.54	1.13229e-31	5.87205	2.55386
AC021078.1	5	7790.16	1.2944e-31	3.59981	1.84792
RIT1	1	5561.08	1.32962e-31	4.48456	2.16497
TPST1	7	1474.83	1.43319e-31	10.0157	3.32419
AC092053.4	3	4031.28	2.27902e-31	6.16222	2.62345
KLHL2	4	3465.21	2.37079e-31	4.3354	2.11616
CCNL1	3	42982.6	2.37607e-31	3.78568	1.92055
AC107959.4	8	1646.07	2.7003e-31	8.51561	3.09011
SKIL	3	4877.18	2.84121e-31	4.52912	2.17923
AC113208.6	15	715.518	3.16843e-31	17.4674	4.1266
NCF1B	7	5553.63	3.34463e-31	5.00284	2.32275
DNAH17	17	1609.67	3.49802e-31	8.32694	3.05779
RN7SKP16	1	530.549	3.55372e-31	28.9638	4.85618
NLRP3	1	6372.55	3.56349e-31	3.58229	1.84088
PITPNA	17	5908.38	3.89418e-31	3.65674	1.87056
AC073548.1	19	1230.61	4.0099e-31	6.47437	2.69474
PLIN5	19	2595.55	4.08295e-31	12.6929	3.66595
OAZ2	15	9933.03	5.09337e-31	3.36873	1.75221
CYTH4	22	34696.6	5.6089e-31	3.16821	1.66367
AF228727.1	8	1279.5	5.63102e-31	6.02358	2.59062
DNMBP	10	3423.15	5.92018e-31	3.60139	1.84855
HSH2D	19	17154.7	6.36812e-31	6.039	2.59431
AVIL	12	1461.01	6.42609e-31	5.69316	2.50923
EXTL3	8	11535.4	7.60132e-31	4.91457	2.29707
AC009432.2	15	1025.66	7.84637e-31	9.31486	3.21953
CCDC162P	6	519.853	7.85659e-31	18.2559	4.19029
RGS13	1	455.422	8.01578e-31	75.9616	6.2472
AC145098.2	5	533.602	1.22807e-30	12.9156	3.69104
RILPL2	12	6278.49	1.24177e-30	4.18877	2.06653
NCOA1	2	21682.5	1.29075e-30	3.40103	1.76597
LYST	1	75334.6	1.45179e-30	3.07191	1.61913
AC005280.3	14	765.388	1.54341e-30	9.0588	3.17932
EIF4EP1	20	1045.3	1.58339e-30	6.68656	2.74126
SP3	2	27233.4	1.69672e-30	3.36276	1.74965
AC004825.3	14	2053.5	1.72262e-30	4.98135	2.31654
MIR3945HG	4	402.757	1.85042e-30	53.5472	5.74274
GNA13	17	21414.5	2.02952e-30	3.45845	1.79013
PLCG2	16	21212.5	2.03456e-30	3.58489	1.84193
PLIN4	19	4606.92	2.03729e-30	9.4509	3.24045
SOS2	14	13015	2.05014e-30	3.7374	1.90203
RESF1	12	91655.4	3.13869e-30	3.73649	1.90168
AC092620.2	2	1522.78	3.19383e-30	5.65048	2.49837
HBP1	7	12052	3.29673e-30	3.20276	1.67932
TMCC1	3	5982.45	3.29986e-30	4.27565	2.09614
STK40	1	14883.2	3.50323e-30	4.08561	2.03055
MXD3	5	4570.53	3.66473e-30	5.2935	2.40422
KLLN	10	688.958	3.74075e-30	10.5153	3.39442
CR1	1	27404.6	4.24963e-30	4.86338	2.28196
RNF19B	1	11019.2	4.27571e-30	4.54287	2.1836
PCNX1	14	49980.9	4.2838e-30	2.74315	1.45584
PHTF1	1	2900.87	5.84823e-30	3.74402	1.90459
NLRP6	11	6936.67	6.27977e-30	8.00087	3.00016
SNRK-AS1	3	1443.42	6.6826e-30	7.12564	2.83302
MICAL2	11	23162.3	7.25247e-30	4.42111	2.14441
IPMK	10	3585.58	8.69263e-30	5.20628	2.38025
KIAA0319	6	685.609	9.54829e-30	12.4312	3.63589
RBM23	14	14011.8	1.09493e-29	3.29869	1.72189
CACNA1I	22	1906.75	1.24589e-29	-13.2811	-3.7313
NRDC	1	17011.6	1.26045e-29	3.05532	1.61132
NEDD9	6	14745.5	1.34978e-29	4.09066	2.03233
AC009487.2	2	2299.96	1.54532e-29	4.03563	2.01279
UHRF1BP1L	12	7033.34	1.61888e-29	3.44241	1.78342
ARAP1-AS2	11	3320.66	1.62389e-29	5.99232	2.58311
PBX2	6	8026.57	1.68779e-29	3.17582	1.66713
FRY	13	22262.3	1.85771e-29	4.12712	2.04514
PPP4R1L	20	3233.63	1.90856e-29	3.68855	1.88305
AC027290.3	12	16070.2	2.14105e-29	3.71497	1.89335
AC093495.1	3	1967.52	2.17921e-29	4.94281	2.30533
SLC8A1	2	10321.6	2.42754e-29	3.11135	1.63754
CHRNE	17	1898.96	2.45841e-29	14.0233	3.80975
LATS2	13	3288.69	2.55558e-29	4.08897	2.03174
PLCG1-AS1	20	1777.71	2.61436e-29	4.81087	2.2663
MTND5P24	2	471.169	2.62509e-29	40.8693	5.35295
CYP4F12	19	653.892	2.95325e-29	12.0219	3.5876
RAB1A	2	4702.89	2.98762e-29	3.65415	1.86954
AP003733.3	11	947.262	3.20586e-29	6.51033	2.70273
U2AF1	21	19776.5	3.27212e-29	3.39472	1.76329
TMEM127	2	19786.2	3.47038e-29	3.97272	1.99013
PANX2	22	1980.22	3.60454e-29	5.68504	2.50717
TSEN34	19	1718.39	4.01687e-29	5.79563	2.53496
PSEN1	14	12290.2	4.11097e-29	2.78731	1.47888
AL109809.1	20	613.111	4.23132e-29	11.1923	3.48444
STK38L	12	3394.02	4.28217e-29	4.05908	2.02115
PFKFB3	10	17502.4	4.6281e-29	7.37709	2.88305
TBXAS1	7	13658.3	5.02283e-29	3.72017	1.89537
HERPUD1	16	8556.47	5.12446e-29	2.96142	1.56629
SULT1A1	16	5876.3	5.42855e-29	4.544	2.18396
SIRPB2	20	6479.43	5.62826e-29	4.2309	2.08097
TLR10	4	1964.56	5.68679e-29	5.43269	2.44167
U73166.1	3	1399.22	8.79624e-29	9.35942	3.22642
CXCR2	2	15519.7	8.93745e-29	4.46485	2.15861
KMT2A	11	30304.1	9.76546e-29	-3.41154	-1.77042
AC092964.1	3	763.229	1.0543e-28	8.45758	3.08024
HERC2	15	7901.36	1.08071e-28	-3.11135	-1.63754
AL451123.1	9	2811.43	1.11659e-28	4.76522	2.25254
CX3CR1	3	7255.8	1.14624e-28	-4.59873	-2.20124
F11R	1	6525.32	1.29126e-28	3.14653	1.65376
MBNL1-AS1	3	4377.27	1.35781e-28	-4.30964	-2.10757
DPEP3	16	674.034	1.37608e-28	11.6336	3.54023
WDR26	1	26101	1.44362e-28	2.75117	1.46004
AC015799.1	17	1541.08	1.50362e-28	5.31694	2.41059
GTPBP1	22	19164.8	1.61281e-28	4.06769	2.02421
AC058791.1	7	7563.2	1.76346e-28	3.32518	1.73343
AC067931.2	8	771.937	1.80588e-28	8.68013	3.11772
ZNF415P1	18	578.025	1.82135e-28	13.0917	3.71059
TBC1D14	4	19126.9	1.85032e-28	3.14876	1.65478
ERMN	2	2231.21	1.85045e-28	4.32006	2.11105
LINC00861	8	7612.06	1.8901e-28	-3.98061	-1.99299
ZNF831	20	9914.27	2.01238e-28	-3.55097	-1.82821
RPL21P123	17	793.136	2.028e-28	8.17342	3.03094
BAZ1A	14	15943.5	2.15951e-28	3.00022	1.58507
SRPK1	6	6592.81	2.24636e-28	3.36926	1.75243
RBMS1P1	12	1832.28	2.36652e-28	4.95168	2.30792
COL9A2	1	1803.47	2.57737e-28	5.06782	2.34136
AC116366.2	5	5523.35	3.05418e-28	3.76406	1.91229
RASIP1	19	427.76	3.28303e-28	133.383	7.05943
AC015911.7	17	1357.86	3.28598e-28	-8.15782	-3.02818
MFN2	1	10725.6	3.32708e-28	2.9669	1.56895
AGO4	1	15974.8	3.45393e-28	2.92773	1.54978
MKNK1	1	5633.89	3.53798e-28	3.1221	1.64252
LINC00402	13	1714.89	3.70946e-28	-11.0363	-3.46418
E2F3P1	17	1084.61	3.85373e-28	-12.5228	-3.64648
AC107959.2	8	464.229	4.82071e-28	20.1476	4.33254
TAFA2	12	1192.4	4.94685e-28	7.15588	2.83913
THAP9-AS1	4	4737.26	5.17259e-28	4.00241	2.00087
RN7SL683P	14	464.402	5.75925e-28	16.7009	4.06185
PARP15	3	7118.43	5.93875e-28	-3.5808	-1.84028
RBM44	2	990.922	5.99949e-28	6.9714	2.80145
AL008729.1	6	751.433	6.08038e-28	11.5875	3.5345
MYO1F	19	86616.4	6.29572e-28	3.78576	1.92058
AC093330.2	18	2820.1	6.3688e-28	5.45582	2.44779
ANK3	10	5713.41	6.39988e-28	-4.44376	-2.15178
RWDD4P1	7	779.313	7.19765e-28	8.31517	3.05575
NPL	1	4358.47	7.28517e-28	4.90674	2.29476
SUSD6	14	22836.5	8.53546e-28	3.49089	1.80359
RELT	11	20717.8	8.7269e-28	4.1819	2.06416
ANKRD13A	12	16652.4	9.21551e-28	2.91772	1.54484
SLFN12L	17	2691.66	9.36945e-28	-4.80932	-2.26583
SLC22A4	5	2517.25	1.07448e-27	9.07655	3.18214
VAPA	18	10714.4	1.14294e-27	3.08394	1.62478
SBNO2	19	26370.5	1.20752e-27	5.31984	2.41138
TLE3	15	39838.8	1.33949e-27	6.49955	2.70034
SESN2	1	2991.71	1.54501e-27	7.45537	2.89828
MED25	19	9099.22	2.28284e-27	5.05944	2.33898
RLF	1	8535.44	2.30731e-27	3.05637	1.61182
TIGD3	11	1360.83	2.30982e-27	7.39929	2.88739
CCDC85C	14	7154.41	2.66669e-27	3.2139	1.68433
TMEM132A	11	1195.23	2.81457e-27	5.93932	2.5703
KCNJ2	17	1965.5	2.87029e-27	5.8792	2.55562
DENND5A	11	23653.7	2.93911e-27	3.72426	1.89695
SLCO3A1	15	9125.87	3.09328e-27	3.04195	1.605
LIN7A	12	2668.56	3.35412e-27	9.85591	3.30099
FAM91A1	8	8480.07	3.39597e-27	4.13085	2.04644
PCED1B-AS1	12	5985.32	3.57363e-27	-3.1492	-1.65499
ETF1	5	6376.78	3.76393e-27	3.17673	1.66754
MBP	18	30924.9	3.89003e-27	2.96442	1.56775
AC005050.3	7	388.645	4.24879e-27	41.6709	5.38097
RPS6KA5	14	10031	4.42424e-27	3.90201	1.96422
APAF1	12	13430.9	4.66626e-27	2.80006	1.48546
MGRN1	16	11871.8	4.86691e-27	3.82933	1.93709
LINC01973	17	439.078	5.07169e-27	31.2001	4.96348
MAPK14	6	17948.9	5.53896e-27	2.71451	1.44069
EPS15L1	19	8164.12	5.56748e-27	3.48516	1.80122
PPP1R14BP3	4	683.851	5.5779e-27	8.34525	3.06096
ATP8B2	1	12997.6	5.7806e-27	-2.93298	-1.55237
SLAMF1	1	2078.57	6.06763e-27	-6.07468	-2.60281
MPZL1	1	2962.43	6.58398e-27	3.39092	1.76168
AC004846.2	14	747.689	7.00632e-27	7.63133	2.93193
NUFIP2	17	28248.4	7.22583e-27	2.8544	1.51319
ZNF333	19	4436.45	7.33534e-27	3.47535	1.79716
SBF2	11	10604.6	7.35869e-27	3.07887	1.6224
PYGL	14	10327.3	7.7426e-27	4.19109	2.06733
PHOSPHO1	17	14135.3	7.96148e-27	7.09193	2.82618
ZNF200	16	2117.41	7.96569e-27	3.87276	1.95336
PREX1	20	83305.9	9.89528e-27	3.9002	1.96355
CACNA1A	19	697.887	1.03224e-26	11.1059	3.47325
MAP3K2	2	23585.6	1.03316e-26	3.06511	1.61594
MRVI1	11	2610.05	1.36658e-26	5.73249	2.51916
NAP1L4P1	1	1122.78	1.52128e-26	5.36858	2.42454
DDIT4	10	7795.44	1.72852e-26	4.78104	2.25732
PPM1A	14	12430.2	1.80844e-26	3.53813	1.82299
NARF	17	5992.21	1.8757e-26	3.1512	1.6559
DYNLT1	6	6133.13	1.96779e-26	3.0879	1.62663
ATP6V1B2	8	19081.2	2.0984e-26	2.758	1.46362
DDIT3	12	1866.32	2.23789e-26	5.15125	2.36492
IL18RAP	2	11756	2.37393e-26	6.32516	2.6611
AC123595.1	5	691.239	2.39271e-26	8.36504	3.06437
ZBTB18	1	8399.88	2.41723e-26	3.3063	1.72522
KDM5B	1	9446.92	2.44647e-26	2.69637	1.43102
AC132938.6	17	771.431	2.56892e-26	9.39841	3.23242
AC113208.3	15	422.15	2.65087e-26	15.649	3.968
LINC01359	1	1124.49	2.93219e-26	6.35037	2.66684
CHGA	14	1018.08	3.09668e-26	9.71534	3.28026
SMAD3	15	7826.3	3.2038e-26	-3.30616	-1.72516
AC024032.2	4	377.293	3.25696e-26	19.0383	4.25083
PLK3	1	7058.52	3.30524e-26	4.42535	2.14579
NFATC2	20	8401.17	3.57833e-26	-3.91898	-1.97048
MEFV	16	17805	3.62922e-26	3.49463	1.80514
CNOT11	2	5140.66	3.83042e-26	3.01074	1.59012
RNF13	3	6216.42	3.93763e-26	3.44669	1.78521
H2AC20	1	4073.2	3.9793e-26	3.24584	1.69859
CXCL16	17	4404.56	4.14998e-26	6.45804	2.6911
SLC49A4	3	4637.73	4.19617e-26	4.83983	2.27496
STK4	20	57679.6	4.22148e-26	2.58517	1.37026
CEP68	2	8752.34	4.4448e-26	2.76949	1.46962
TNFAIP2	14	82489.1	4.7968e-26	4.5268	2.17849
RGL2	6	12383.9	4.92551e-26	3.0968	1.63078
IL11RA	9	4435.28	4.9516e-26	-3.57172	-1.83662
PTCH1	9	1670.89	5.46433e-26	-6.3232	-2.66065
ST20	15	1068.89	5.48313e-26	9.00586	3.17086
SLFN5	17	20592.2	5.8119e-26	-3.1949	-1.67577
CLK1	2	17415.3	6.32245e-26	2.9552	1.56326
AL356274.1	13	360.1	6.62853e-26	35.9115	5.16638
CEBPB	20	18327	7.01758e-26	6.1064	2.61032
AC240565.4	17	1197.08	7.30815e-26	8.67604	3.11704
SNX18	5	8845.55	8.85479e-26	2.89432	1.53322
HECW2	2	670.563	9.1217e-26	12.657	3.66187
NPEPPS	17	12185.9	1.01406e-25	2.69859	1.43221
VDR	12	2694.77	1.01759e-25	4.22041	2.07738
ORAI2	7	15505.3	1.04103e-25	3.85437	1.94649
AC005476.1	14	909.847	1.14325e-25	8.59031	3.10271
AC015871.4	15	549.332	1.14617e-25	13.3741	3.74137
AL391832.2	1	559.659	1.16266e-25	10.7805	3.43036
LINC00862	1	417.05	1.2223e-25	15.1239	3.91876
ZMYND15	17	880.278	1.33718e-25	13.8928	3.79627
CLEC4D	12	1375.81	1.35572e-25	5.87499	2.55459
CREBRF	5	16528.4	1.39576e-25	3.15421	1.65728
ITPK1	14	15165.2	1.45322e-25	3.74757	1.90595
GRAP2	22	7340.24	1.45374e-25	-3.15282	-1.65664
HIVEP3	1	2534.14	1.48764e-25	-5.85302	-2.54918
AC090559.1	11	4758.85	1.52342e-25	3.23337	1.69304
STAT3	17	25278.1	1.59352e-25	2.99075	1.58051
AC007342.4	16	873.696	1.652e-25	9.1825	3.19889
SLC26A8	6	595.16	1.8929e-25	10.9375	3.45121
AC104530.1	19	3811.64	1.94189e-25	3.71043	1.89159
AC011676.1	8	380.733	2.09116e-25	34.8376	5.12258
ICAM1	19	5993.53	2.18983e-25	4.61171	2.2053
ADARB1	21	2870.73	2.27485e-25	-3.75983	-1.91067
AC112191.1	5	378.15	2.58853e-25	42.0619	5.39444
GOSR2	17	4820.15	2.80347e-25	-3.04452	-1.60621
PCED1B	12	2433.78	3.51933e-25	-5.79885	-2.53577
LRG1	19	3013.41	3.54611e-25	5.98646	2.5817
ZNF586	19	5601.98	3.6541e-25	3.11892	1.64105
AL512378.1	6	618.92	4.03329e-25	14.7468	3.88233
CKAP2LP1	20	366.59	4.14644e-25	26.2828	4.71605
HSPBAP1	3	3599.7	4.29437e-25	3.25023	1.70054
ARRDC3	5	13993.1	4.71228e-25	3.01345	1.59142
LINC01001	11	4885.65	4.75806e-25	6.46639	2.69296
N4BP1	16	12000.4	5.29932e-25	3.24242	1.69707
AL163541.1	13	532.7	5.44359e-25	14.5863	3.86655
LGALSL-DT	2	498.438	5.49758e-25	31.2285	4.96479
FBXL20	17	10023.8	5.71454e-25	2.81011	1.49062
PAFAH1B2	11	6786.19	5.90777e-25	2.92393	1.54791
LINC-PINT	7	21305.4	6.00078e-25	3.18605	1.67177
PLCG1	20	12480.5	6.19133e-25	-3.03614	-1.60224
SCRT2	20	380.521	6.39177e-25	27.8171	4.7979
TMEM167B	1	4728.31	7.41064e-25	3.15148	1.65603
IQSEC1	3	45157.3	7.56379e-25	3.22237	1.68812
NFE2L2	2	9148.02	8.07296e-25	2.99838	1.58418
AREL1	14	10728.3	8.0954e-25	2.6697	1.41668
CCNDBP1	15	11194	8.67671e-25	2.97881	1.57474
AC007342.3	16	819.949	9.47363e-25	10.0315	3.32647
AC069262.1	12	463.266	9.74432e-25	13.2196	3.7246
BANP	16	4843.41	1.2007e-24	2.9884	1.57937
AL133342.1	20	731.457	1.26254e-24	6.94106	2.79516
RALB	2	4995.56	1.26275e-24	3.13856	1.6501
PIK3CD-AS1	1	2041.62	1.29707e-24	4.3375	2.11686
IDI2-AS1	10	1746.86	1.34234e-24	4.46581	2.15892
PLXDC2	10	12669.8	1.41557e-24	2.66379	1.41348
TMEM140	7	6843.94	1.42374e-24	3.26181	1.70567
BACH1-IT2	21	794.936	1.62592e-24	6.21091	2.6348
RAB21	12	6545.64	1.93675e-24	3.28966	1.71794
UBE2D3	4	24608.2	2.0353e-24	2.62698	1.3934
AL121839.2	14	1950.16	2.11245e-24	-4.63536	-2.21268
HLX	1	2428.12	2.61706e-24	4.58698	2.19754
SLC35E3	12	3973.48	2.64131e-24	3.67533	1.87787
ZNF394	7	12136.3	2.76741e-24	2.9212	1.54656
AC092279.2	19	4652.5	3.06544e-24	-3.42703	-1.77696
RTF2	20	6302.11	3.31975e-24	2.86625	1.51916
MAST3	19	21904	3.32807e-24	3.56189	1.83264
PLSCR1	3	3693.57	3.34859e-24	3.84147	1.94166
PER1	17	12505.7	3.36548e-24	6.6695	2.73758
MKLN1-AS	7	722.695	3.42486e-24	7.79557	2.96265
PDZD8	10	9059.32	3.50683e-24	3.39732	1.7644
DENND2D	1	13813.8	3.51576e-24	-2.66838	-1.41597
PLEKHG6	12	1037.14	3.94187e-24	8.59039	3.10272
ADGRE3	19	5798.11	3.98542e-24	5.21382	2.38234
NLRC3	16	12569.4	4.1733e-24	-3.07239	-1.61936
FHDC1	4	579.643	4.43448e-24	9.08659	3.18374
AC011498.4	19	818.441	4.63276e-24	20.6162	4.36571
GIMAP5	7	12108.5	4.69153e-24	-3.23846	-1.69531
DMXL2	15	32397.4	5.11111e-24	2.96908	1.57002
CARD19	9	5698.5	5.89441e-24	5.30656	2.40778
AC037459.2	8	3547.26	6.11164e-24	4.27194	2.09489
C1QTNF7	4	791.519	6.12959e-24	8.98154	3.16696
NFKBID	19	5461.12	6.3097e-24	4.99144	2.31946
YIPF3	6	4503.86	7.12982e-24	2.82942	1.50051
GIMAP6	7	9188.65	7.25352e-24	-2.73011	-1.44896
NR3C2	4	3731.78	7.55155e-24	-3.49608	-1.80574
MKNK2	19	27416.1	7.62079e-24	3.47147	1.79555
LINC00342	2	4394.77	8.28077e-24	-3.42814	-1.77742
SPATA20P1	21	953.734	8.31388e-24	14.1653	3.82429
DNAH14	1	878.152	8.64849e-24	6.09667	2.60802
RALGAPA2	20	15996.8	8.82537e-24	2.48926	1.31572
RBM19	12	4942.27	9.55839e-24	-3.22787	-1.69058
ZBTB37	1	15483.1	9.69937e-24	2.61937	1.38922
FBXO38	5	7759.79	9.8537e-24	2.6994	1.43264
SH3D21	1	1247.24	9.96372e-24	5.75912	2.52585
LINC01934	2	1390.76	1.11382e-23	-6.25533	-2.64509
UFD1	22	5417.01	1.13162e-23	2.75003	1.45945
ABHD12B	14	370.411	1.15389e-23	17.1599	4.10097
C12orf76	12	2693.14	1.15673e-23	3.34911	1.74378
DNTTIP1	20	1780.64	1.22505e-23	3.95267	1.98283
EVL	14	30003.5	1.23817e-23	-2.62702	-1.39343
LBR	1	13921.7	1.27397e-23	2.77099	1.4704
CENPUP2	12	706.387	1.35391e-23	10.8024	3.43329
UNC119	17	6681.95	1.39431e-23	2.89559	1.53386
CLUHP3	16	2882.18	1.39942e-23	-4.90604	-2.29456
STK17B	2	46979.5	1.44053e-23	3.07293	1.61961
ACAP2	3	22516.4	1.5268e-23	2.96936	1.57015
TNFSF13B	13	3403.41	1.54033e-23	4.26442	2.09235
AC002543.1	7	1054.54	1.67154e-23	5.02216	2.32831
FAR2	12	2801.52	1.7905e-23	3.32592	1.73375
STXBP5	6	9604.6	1.90665e-23	3.05777	1.61248
ARHGEF3	3	10733	1.93233e-23	-2.51007	-1.32773
H3-3B	17	55890.6	1.98937e-23	2.80407	1.48752
AC020917.4	19	921.796	2.11054e-23	5.52402	2.46572
AC004847.1	7	1338.85	2.43848e-23	-5.75741	-2.52542
RFX2	19	3176.23	2.55487e-23	8.56163	3.09789
WDFY4	10	29393.9	2.65827e-23	3.36524	1.75071
KDM3A	2	19590.6	2.6973e-23	2.40758	1.26759
RTEL1P1	4	2636.58	2.80126e-23	5.82136	2.54136
SH2B2	7	2117.54	2.91114e-23	4.57731	2.1945
SLC22A15	1	2572.02	3.27168e-23	3.78168	1.91903
RRN3P2	16	1787.34	3.2744e-23	-4.46809	-2.15966
CRISPLD2	16	7084.62	3.58554e-23	4.61949	2.20773
APOL3	22	4769.47	3.64272e-23	-3.08372	-1.62467
SNIP1	1	2809.93	4.03425e-23	3.28277	1.71491
FAM13A-AS1	4	13954.4	4.03893e-23	2.74408	1.45632
AC093330.3	18	2212.71	4.56877e-23	3.77106	1.91497
CELF2-AS1	10	9955.25	4.58984e-23	2.73518	1.45164
ITPR3	6	7111.87	4.86243e-23	-3.35815	-1.74767
ARHGAP25	2	23844.5	4.90518e-23	2.43458	1.28368
CSAD	12	4293.84	5.04568e-23	3.67872	1.8792
PPIF	10	4837.44	5.3349e-23	3.22137	1.68768
SLC9A8	20	8849.66	5.41254e-23	4.13211	2.04688
C15orf39	15	33562	5.6089e-23	4.483	2.16446
AL590723.1	1	678.166	5.80246e-23	7.608	2.92752
CLEC1A	12	457.286	6.45529e-23	12.1773	3.60613
KCNK7	11	919.995	6.87853e-23	5.96253	2.57593
MCOLN1	19	2401.95	6.88569e-23	4.59068	2.19871
LINC00664	19	289.776	8.00199e-23	70.0505	6.13032
SLC30A1	1	3206.95	8.07932e-23	3.33014	1.73558
TMCO3	13	3936.04	8.83078e-23	3.44007	1.78244
MTND3P12	15	321.427	9.62944e-23	48.3434	5.59525
HERC3	4	16663	9.95866e-23	2.97267	1.57176
RAPGEFL1	17	1280.47	1.03864e-22	5.5639	2.4761
AL121832.3	20	1053.98	1.18428e-22	6.69322	2.7427
C9orf106	9	584.658	1.22721e-22	7.07808	2.82336
AC004974.1	14	1951.9	1.29729e-22	11.3861	3.5092
TACC1	8	22219.6	1.35185e-22	2.32736	1.2187
CSF2RB	22	33632.6	1.41112e-22	3.50754	1.81046
DEF8	16	10956.4	1.4595e-22	2.78535	1.47786
FMNL1	17	49774.7	1.57707e-22	3.59608	1.84642
KIAA0556	16	5268.43	1.66246e-22	3.07029	1.61838
BCL10	1	3240.91	1.71743e-22	2.98967	1.57998
XKR8	1	4102.74	1.72512e-22	3.77245	1.9155
IGSF9B	11	1805.06	1.73009e-22	-6.93359	-2.7936
LRRK2-DT	12	769.571	1.75765e-22	7.79537	2.96262
TOR1AIP2	1	8270.63	1.7679e-22	2.97098	1.57094
RPTOR	17	4932.11	1.80668e-22	-3.71648	-1.89394
ARNTL	11	8575.09	1.82572e-22	2.4496	1.29255
HAPLN3	15	2549.11	1.89672e-22	-3.62049	-1.85618
WLS	1	2742.2	2.00654e-22	7.07835	2.82341
JAML	11	39409.8	2.02859e-22	2.60416	1.38082
CCNG2	4	5797.08	2.15157e-22	4.05773	2.02067
ABHD4	14	2403	2.15405e-22	4.25489	2.08912
PLAUR	19	8539.74	2.24165e-22	6.69168	2.74237
AC092120.2	16	510.686	2.35713e-22	8.40695	3.07158
DTHD1	4	1154.08	2.47522e-22	-7.97481	-2.99545
AC072022.2	3	631.802	2.72943e-22	9.8089	3.29409
AC018755.5	19	285.932	2.74459e-22	24.7145	4.62728
NCOA2	8	20368	2.9504e-22	2.78329	1.47679
JMJD6	17	3739.86	3.07039e-22	3.11322	1.63841
MAK	6	923.641	3.10732e-22	8.14359	3.02566
RNF169	11	19178.8	3.23364e-22	2.74755	1.45815
AC040162.1	16	6286.34	3.27374e-22	2.96618	1.56861
ARHGEF40	14	11712.9	3.40457e-22	4.04213	2.01511
LRRC4	7	3209.89	3.45892e-22	3.64388	1.86548
CYCSP40	17	366.405	3.49691e-22	26.9165	4.75042
NOTCH1	9	44342.7	3.56374e-22	4.11188	2.0398
LY9	1	4648.08	3.70531e-22	-3.02098	-1.59502
MSL1	17	25066.8	3.72372e-22	2.82244	1.49694
ADORA2A-AS1	22	944.833	4.0043e-22	7.50448	2.90775
BTNL8	5	689.884	4.10417e-22	6.50961	2.70257
FBRS	16	13215.7	4.10493e-22	3.178	1.66812
SPATA2L	16	1710.4	4.52179e-22	4.42514	2.14572
AL117335.1	20	659.908	4.89271e-22	7.26562	2.86109
STK16	2	2363.64	5.09602e-22	3.36437	1.75034
PTPRC	1	151692	5.16456e-22	2.58726	1.37143
DNHD1	11	5812.29	5.19469e-22	-3.10329	-1.6338
KLHL21	1	9012.79	5.82511e-22	3.14085	1.65116
COQ10B	2	2133.68	5.90775e-22	3.43142	1.77881
PRDX3P1	22	1025.73	5.96389e-22	5.55617	2.47409
MAPK1	22	25075.3	6.05805e-22	2.34284	1.22826
FAM214B	9	6642.96	6.56586e-22	4.24986	2.08741
SCARNA10	12	70311.7	6.9732e-22	4.26948	2.09406
AC132872.5	17	428.127	7.02311e-22	10.446	3.38487
PPP1CB	2	14830.8	7.05422e-22	3.86255	1.94955
CATIP	2	555.728	7.52533e-22	8.75219	3.12964
AP000640.1	11	311.75	7.7279e-22	18.5591	4.21406
MAP4K4	2	21261.7	8.23894e-22	2.49506	1.31908
MAP3K4	6	4975.48	8.58955e-22	-2.80333	-1.48714
LIMD1	3	5310.66	8.79222e-22	-2.97518	-1.57298
AL391832.3	1	305.095	1.04354e-21	19.8324	4.30979
AL627309.7	1	509.437	1.04627e-21	8.38054	3.06704
PYGM	11	1146.32	1.06838e-21	4.89421	2.29108
MAEA	4	9641.27	1.08652e-21	3.18468	1.67115
YTHDF3	8	7692.34	1.1324e-21	2.60695	1.38236
DBNL	7	40511.5	1.14511e-21	2.84825	1.51008
PNPLA8	7	4067.58	1.20889e-21	3.45396	1.78825
RC3H1	1	16270.4	1.25781e-21	2.51883	1.33275
AP006222.1	1	898.231	1.30643e-21	5.99766	2.5844
SIDT1	3	3322.52	1.36013e-21	-3.18834	-1.6728
RAB11FIP1	8	30195.9	1.36758e-21	2.72683	1.44722
AC099811.5	17	1201.08	1.37718e-21	4.6601	2.22036
MAP2K4	17	4877.59	1.40324e-21	3.20858	1.68194
CCDC114	19	335.622	1.45273e-21	18.878	4.23863
NFKB2	10	9092.77	1.45522e-21	3.186	1.67175
WDR91	7	4847.37	1.47088e-21	2.78511	1.47773
TNNI2	11	640.674	1.47633e-21	7.32345	2.87252
AC006238.2	18	377.369	1.8128e-21	11.1862	3.48365
PAN3	13	13958.7	1.91593e-21	2.3663	1.24263
AC016831.4	7	4978.91	2.00974e-21	3.19633	1.67642
TOM1	22	10508.2	2.10031e-21	3.72956	1.899
ARHGAP27P1-BPTFP1-KPNA2P3	17	3630.45	2.10598e-21	3.25106	1.70091
BACH1	21	21296.2	2.22879e-21	3.30455	1.72445
OR52K1	11	568.062	2.44006e-21	7.14064	2.83605
AC009682.1	8	743.172	2.51147e-21	6.36461	2.67007
SCN1B	19	805.796	2.52451e-21	8.99736	3.1695
DTX4	11	5245.71	2.68345e-21	3.14857	1.6547
AC007686.3	14	1269.57	2.76426e-21	4.46841	2.15976
IRF2BPL	14	7670.27	3.12955e-21	4.47768	2.16275
NIPAL3	1	4277.13	3.17611e-21	-3.28695	-1.71675
PGAP2	11	2345.7	3.20212e-21	3.71404	1.89299
AC007342.5	16	712.567	3.39769e-21	12.3781	3.62972
PLAGL1	6	2223.22	3.46455e-21	4.01745	2.00628
PRDM5	4	393.761	3.63705e-21	13.9928	3.80661
SAMD4B	19	7414.38	3.64728e-21	3.87628	1.95467
LMNB1	5	4683.88	3.74874e-21	3.34495	1.74199
MTCO3P5	2	271	3.96626e-21	83.858	6.38988
LONRF1	8	3115.82	3.98409e-21	4.45708	2.1561
PPARGC1B	5	1779.09	4.02577e-21	-4.57058	-2.19238
GNAQ	9	11107	4.06278e-21	2.84543	1.50865
LINC01578	15	13428.3	4.34278e-21	3.91072	1.96744
RAB31	18	8309.44	4.47134e-21	2.79465	1.48267
MANBA	4	8636.48	4.59909e-21	2.37355	1.24705
C4orf33	4	1268.68	4.71869e-21	4.90618	2.2946
AL078604.2	6	308.393	4.73427e-21	18.8541	4.23681
SLMAP	3	9906.79	5.49301e-21	2.47305	1.30629
EVI5	1	3362.13	6.25148e-21	3.05261	1.61004
AC132872.2	17	412.292	6.37105e-21	11.4832	3.52146
ST8SIA4	5	7253.9	6.81418e-21	2.65932	1.41106
BTBD19	1	943.607	6.91625e-21	6.08839	2.60606
APPL2	12	4682.79	7.04899e-21	2.61022	1.38417
ENO2	12	2012.98	7.16289e-21	-3.96981	-1.98907
LINC02284	14	708.124	7.45001e-21	5.80899	2.53829
AL592301.1	9	842.032	7.49503e-21	6.88518	2.78349
NAMPTP1	10	11306.2	7.55777e-21	25.7602	4.68707
AC069431.2	3	614.643	7.63842e-21	11.2501	3.49187
WDR27	6	2743.83	8.70012e-21	-3.47404	-1.79661
NLRP12	19	7567.2	9.55186e-21	3.21928	1.68674
DNAJB12	10	5336.51	9.62829e-21	2.63031	1.39523
RIC3	11	1068.19	1.01889e-20	-8.07449	-3.01337
AL359762.1	1	449.309	1.05224e-20	18.5847	4.21604
FES	15	7759.8	1.06085e-20	3.10735	1.63569
OR52K3P	11	1445.66	1.19562e-20	4.87441	2.28523
RASSF5	1	30423.9	1.21392e-20	2.4217	1.27602
ITPK1-AS1	14	1315.34	1.2734e-20	3.83519	1.9393
AL359962.3	1	2199.55	1.30529e-20	-4.88459	-2.28824
HECA	6	22626.7	1.32852e-20	2.3803	1.25115
ANKRD13D	11	16311.5	1.353e-20	2.95577	1.56354
BID	22	6444.78	1.37438e-20	3.34265	1.74099
LAMTOR5	1	1663.45	1.52467e-20	3.5385	1.82314
ARID4A	14	8877.72	1.56001e-20	2.83478	1.50324
PTPN6	12	29873.5	1.71271e-20	2.44816	1.2917
GK3P	4	1529.42	1.72197e-20	4.44982	2.15375
HIP1	7	8278.79	1.73708e-20	5.59629	2.48447
ATXN1L	16	10583.8	1.73973e-20	2.39184	1.25812
AL133445.2	14	440.17	1.77139e-20	8.97234	3.16548
MLKL	16	5863.76	1.81788e-20	3.10151	1.63297
RAB24	5	8306.44	1.94365e-20	2.61801	1.38847
CCDC125	5	1975.42	1.98756e-20	3.71778	1.89444
ZDHHC17	12	6435.69	2.07916e-20	3.05918	1.61315
ZNF516	18	19141.3	2.11625e-20	3.80095	1.92636
FP236383.5	21	94200.6	2.33335e-20	-2.83269	-1.50217
UBAP1L	15	1931.67	2.45394e-20	-4.40497	-2.13913
SNX10	7	3117.32	2.45986e-20	3.6366	1.86259
ANKRD36	2	8110.28	2.50704e-20	-2.73688	-1.45253
ARHGAP9	12	32596.8	2.53076e-20	2.95727	1.56426
SPACA6	19	1011.61	2.53147e-20	10.6629	3.41453
SYT2	1	995.864	2.5716e-20	4.27033	2.09435
ARL11	13	1580.69	2.58611e-20	4.0467	2.01675
ZHX3	20	2838.35	2.65994e-20	-3.58214	-1.84082
MACF1	1	112438	2.79497e-20	-2.1738	-1.12022
RNF175	4	924.901	2.87249e-20	7.04632	2.81687
MBD6	12	8817.9	2.91327e-20	2.96532	1.56819
TPM4	19	18280.2	3.1773e-20	2.6423	1.40179
OGA	10	47107.7	3.50123e-20	2.29831	1.20058
CDK11B	1	3207.46	3.53872e-20	2.78333	1.47681
AC092683.1	2	2779.52	3.62117e-20	-3.72448	-1.89704
RPS2P44	16	902.605	3.73404e-20	6.08799	2.60597
SPDYA	2	607.11	3.79944e-20	7.02523	2.81255
ADAM9	8	2070.17	4.44168e-20	3.35187	1.74497
SIAH1	16	3273.8	4.5244e-20	2.74468	1.45664
OR5AN1	11	239.921	4.5448e-20	42.3813	5.40536
GOLGA2	9	4227.43	4.64027e-20	2.82482	1.49816
CLEC12B	12	832.532	4.81593e-20	6.3204	2.66001
CD84	1	7670.04	5.02442e-20	-3.21069	-1.68289
SLFN13	17	4258.41	5.07153e-20	-2.9824	-1.57647
GJB6	13	302.96	5.13458e-20	22.0834	4.46489
SEC61A2	10	1528.98	5.23353e-20	3.73044	1.89935
NCF1C	7	6671.17	5.33745e-20	3.03774	1.603
FRAT2	10	13986.8	5.34883e-20	3.48377	1.80065
CCNH	5	9789.66	5.52052e-20	2.8527	1.51233
ATF6	1	10502.6	5.55419e-20	2.60008	1.37855
ARID5A	2	9338.88	5.65023e-20	4.28905	2.10066
APTR	7	852.069	5.75694e-20	4.96077	2.31056
CCIN	9	443.27	6.13653e-20	9.129	3.19046
PTGER2	14	4913.59	6.3e-20	-3.38307	-1.75833
SF3B1	2	78385.8	7.18799e-20	2.44655	1.29075
C1RL	12	4204.75	7.21166e-20	2.77432	1.47213
PRKCA	17	5455.18	7.62182e-20	-2.85999	-1.51601
AC122718.1	5	1372.22	7.65231e-20	4.16973	2.05995
C5AR1	19	13432.4	8.04379e-20	4.38405	2.13227
LRRC18	10	726.725	8.32211e-20	6.43846	2.68672
ZRANB1	10	5854.97	8.55524e-20	2.47021	1.30464
PYHIN1	1	3753.1	8.55836e-20	-2.96659	-1.56881
RBM39	20	44921.9	8.58528e-20	2.58313	1.36912
PLEKHG3	14	28244.1	8.91285e-20	4.12809	2.04547
ELOCP19	1	784.498	9.3926e-20	5.72585	2.51749
AC018529.3	18	1375.82	1.02613e-19	3.67433	1.87748
HCAR2	12	3012.88	1.03841e-19	7.54119	2.91479
DDAH2	6	719.742	1.07867e-19	5.19795	2.37794
DICER1	14	22892.5	1.11629e-19	2.47766	1.30898
AC079781.5	7	1517.91	1.11934e-19	-4.40228	-2.13825
GMPR2	14	5542.07	1.26887e-19	2.71459	1.44074
ULK1	12	12657.1	1.28906e-19	4.29934	2.10412
LPGAT1	1	12296.9	1.32684e-19	2.70433	1.43527
AC023157.3	12	1133.1	1.34033e-19	6.93607	2.79412
CCDC9	19	2635.19	1.37037e-19	3.75132	1.9074
LRRC8C	1	6559.46	1.38306e-19	-2.97522	-1.57299
DBN1	5	1491.5	1.38855e-19	3.68976	1.88353
PATJ	1	6158.17	1.40579e-19	-3.18852	-1.67288
LRWD1	7	4866.04	1.44595e-19	4.00072	2.00026
CDCA4P4	1	643.63	1.48958e-19	6.14469	2.61934
BCL9L	11	7256.61	1.50828e-19	-5.42619	-2.43994
SRXN1	20	2163.52	1.64385e-19	3.4655	1.79306
KCNH7	2	348.873	1.73001e-19	21.6833	4.43851
NIN	14	37842.2	1.73706e-19	2.21037	1.14429
ZNF445	3	9767.32	1.78684e-19	2.35772	1.23739
PGGHG	11	58682.1	1.87575e-19	4.50254	2.17074
DCP2	5	17019.8	2.01533e-19	2.6889	1.42702
MIR22HG	17	3858.32	2.0466e-19	5.75809	2.52559
SETX	9	57088.9	2.05021e-19	2.5441	1.34715
UBE2W	8	4461.79	2.06121e-19	3.32175	1.73194
TOP1	20	6406.05	2.31381e-19	2.66383	1.4135
IRGQ	19	3666.2	2.33671e-19	3.05908	1.6131
FAM168A	11	13638.5	2.34355e-19	2.37766	1.24954
ISG20	15	8599.7	2.34946e-19	2.83549	1.5036
AC113208.4	15	452.959	2.40533e-19	10.1256	3.33994
CASP8	2	17178.3	2.4222e-19	2.55678	1.35433
USB1	16	4117.88	2.44502e-19	3.48158	1.79974
AP002985.1	11	642.021	2.52196e-19	7.28358	2.86465
TACC3	4	9701.03	2.63403e-19	2.5398	1.34471
MTCYBP11	2	244.131	2.70352e-19	75.0524	6.22983
MYH11	16	3961.85	2.72366e-19	3.64332	1.86525
TREML5P	6	484.62	2.72769e-19	16.0824	4.00741
EOMES	3	1658.72	2.74038e-19	-4.20029	-2.07049
SNX16	8	774.453	2.7664e-19	5.609	2.48774
AC089984.2	12	1100.21	2.83546e-19	4.27192	2.09489
PCAT1	8	907.069	2.87456e-19	-6.10667	-2.61039
LPAR2	19	10450	2.97442e-19	4.38425	2.13233
TBC1D10B	16	6363.86	2.99105e-19	2.92412	1.548
LMTK2	7	8915.51	3.03641e-19	2.56774	1.3605
CD58	1	1792.38	3.05957e-19	3.20981	1.68249
MICAL3	22	3103.38	3.11627e-19	-3.57457	-1.83777
ASAP1	8	9060.79	3.31744e-19	2.79872	1.48477
SULF2	20	14502.2	3.33601e-19	3.11226	1.63796
WASHC4	12	14970.2	3.39207e-19	2.8422	1.50701
RFLNB	17	10663	3.42391e-19	2.42698	1.27916
BCL2A1	15	3060.88	3.48333e-19	4.72939	2.24165
DYSF	2	24852.4	3.49643e-19	4.18818	2.06632
MMP24	20	1426.26	3.65481e-19	3.46155	1.79142
HCLS1	3	32622.4	3.70722e-19	2.45158	1.29371
FAR1	11	8725.91	3.74658e-19	3.28354	1.71525
TPR	1	32818.2	3.77283e-19	2.42585	1.27849
LINC00683	18	256.095	3.86272e-19	28.0653	4.81071
CHD4	12	27694.3	3.86899e-19	2.20304	1.13949
FGD2	6	6987.51	3.94019e-19	-2.74918	-1.459
CLEC2D	12	16406	3.96824e-19	-2.49981	-1.32182
CTDP1	18	7592.03	3.97457e-19	3.06007	1.61356
AC092620.1	2	681.605	4.2013e-19	5.46466	2.45013
TIGIT	3	2553.84	4.31218e-19	-3.69053	-1.88383
SDCBPP1	10	254.976	4.32901e-19	26.088	4.70532
RARA	17	12803.4	4.41239e-19	3.29935	1.72218
FOSL2	2	38968	4.48334e-19	4.76555	2.25264
SNHG20	17	1965.6	4.58281e-19	3.2691	1.7089
VCPKMT	14	1629.54	4.7999e-19	3.34341	1.74132
FRAT1	10	5699.75	4.87757e-19	2.98144	1.57601
BMP2K	4	5949.81	4.95628e-19	2.52803	1.33801
SMCR8	17	16183.4	5.02251e-19	2.45711	1.29697
RPL13AP6	10	557.37	5.14254e-19	6.03325	2.59294
MLF2	12	5031.94	5.31655e-19	2.95293	1.56215
ADAM17	2	7327.69	5.50277e-19	2.66494	1.4141
LINC00211	2	504.608	5.75089e-19	7.97043	2.99466
SNX13	7	10277.9	5.89005e-19	2.91712	1.54455
AC023813.2	16	369.677	5.95524e-19	9.72982	3.28241
TMEM120A	7	1706.08	6.51864e-19	3.31531	1.72915
CHD7	8	12418.3	6.72078e-19	2.35581	1.23622
SWT1	1	2856.82	6.97811e-19	3.24319	1.69741
H4-16	12	2995.03	7.08693e-19	2.72509	1.4463
P2RX1	17	6211.68	7.30616e-19	3.08382	1.62472
KDM6B	17	25303.7	7.75529e-19	3.64525	1.86602
ARL10	5	1459.58	7.79742e-19	-4.42471	-2.14558
RGS2	1	26285.5	7.8511e-19	4.17153	2.06058
ARF4	3	2979.22	7.95537e-19	2.83909	1.50543
ETV6	12	8149.65	8.22613e-19	2.36727	1.24322
ZNFX1	20	21079.6	8.24995e-19	2.2422	1.16491
ARAP1	11	59483.5	8.38141e-19	3.10693	1.63549
UBE4B	1	7678	8.89656e-19	2.49599	1.31961
GNRH1	8	662.327	9.10424e-19	5.46878	2.45122
NOCT	4	1139.2	9.6782e-19	4.1142	2.04061
NADK	1	24240	9.98895e-19	2.93506	1.55339
ATIC	2	946.776	1.01499e-18	-5.76132	-2.5264
BCKDK	16	3208.55	1.02347e-18	2.94475	1.55815
C21orf59-TCP10L	21	1854.29	1.03343e-18	-5.55711	-2.47434
PHF21A	11	13040.7	1.04018e-18	2.97667	1.5737
PF4	4	3409.88	1.07703e-18	-6.54195	-2.70972
SLC8A1-AS1	2	602.762	1.10907e-18	5.58814	2.48237
AC133919.2	16	297.762	1.26795e-18	14.6377	3.87162
APC	5	13121.9	1.26942e-18	2.53607	1.3426
RPS9	19	9945.29	1.31336e-18	2.68607	1.4255
MAP4K1	19	3975.41	1.32724e-18	-3.95668	-1.98429
OSER1	20	3625.48	1.41094e-18	3.21144	1.68322
LPP	3	17664.1	1.46788e-18	2.40322	1.26497
TMEM63A	1	16643.7	1.46872e-18	-2.5589	-1.35552
AC013437.2	2	255.034	1.47326e-18	110.982	6.79418
AC016957.2	12	1133.39	1.64649e-18	3.87908	1.95572
ARHGAP19	10	4243.36	1.70191e-18	2.61477	1.38669
HCAR3	12	2767.57	1.7512e-18	4.76613	2.25282
SIT1	9	1397.45	1.77932e-18	-4.28516	-2.09935
CASC3	17	11155.6	1.85822e-18	2.6885	1.4268
P2RY13	3	3931.16	1.93028e-18	2.68588	1.4254
INSYN2B	5	9035.99	1.94576e-18	2.27655	1.18685
MDN1	6	18985.7	1.94789e-18	-2.37684	-1.24904
ING1	13	2198.66	1.96535e-18	3.19161	1.67429
TNFRSF1A	12	10766.4	1.99107e-18	2.79801	1.4844
USF1	1	8013.2	2.07455e-18	2.45545	1.29599
ANO10	3	1934.99	2.28333e-18	3.13072	1.64649
SLC12A9	7	15746.7	2.29158e-18	3.1206	1.64182
TRIB1	8	6839.02	2.35644e-18	4.40797	2.14012
AC239868.1	1	573.645	2.36643e-18	7.39381	2.88632
SYNJ1	21	4542.03	2.52163e-18	2.80479	1.48789
RABGEF1	7	3659.45	2.57845e-18	2.68335	1.42403
AL157935.3	9	1837.56	2.6138e-18	-3.91196	-1.96789
MAN2A2	15	18265.4	2.62375e-18	3.06585	1.61629
VPS35	16	11254.1	2.63239e-18	2.43418	1.28344
HYMAI	6	410.541	2.71943e-18	8.18298	3.03263
ADAM8	10	41968.6	2.82861e-18	3.75758	1.9098
AC092969.1	3	284.92	2.9426e-18	18.9302	4.24262
TMEM132D	12	277.154	3.04201e-18	19.9912	4.32129
YPEL5	2	10567.3	3.13884e-18	3.21818	1.68624
LPIN2	18	19586	3.15908e-18	2.20836	1.14298
GDF15	19	403.924	3.27516e-18	9.55001	3.2555
AC084871.4	4	232.774	3.27542e-18	23.8186	4.57402
SFN	1	466.079	3.58149e-18	8.42361	3.07444
DNMBP-AS1	10	252.544	3.6733e-18	16.9127	4.08003
LTBP3	11	3243.89	3.73308e-18	-3.60744	-1.85098
RN7SL368P	19	261.313	3.7704e-18	21.0611	4.39651
AL161457.2	9	510.629	3.83092e-18	7.00084	2.80753
ZNF350	19	2469.94	3.8371e-18	2.76132	1.46536
RCOR1	14	7932.65	3.97587e-18	2.48217	1.3116
AC040970.1	8	624.705	4.01879e-18	6.89788	2.78615
NBPF10	1	9066.91	4.03082e-18	2.50567	1.3252
CCPG1	15	7537.12	4.11005e-18	2.48451	1.31296
CARD11	7	8180.37	4.35043e-18	-2.64463	-1.40306
AC018529.2	18	3116.03	4.44399e-18	3.31836	1.73047
TMUB2	17	4909.02	4.44772e-18	2.76535	1.46746
RAPGEF1	9	23895.7	4.6182e-18	2.61541	1.38704
NDST1	5	7743.88	4.69168e-18	2.73125	1.44956
SEC31B	10	4333.01	4.78496e-18	-3.09614	-1.63047
ACOT13	6	1883.66	4.88321e-18	2.99509	1.5826
AL031005.1	1	343.086	5.42114e-18	10.7405	3.42499
SARM1	17	2589.67	5.4452e-18	-3.28613	-1.71639
ST8SIA1	12	961.376	5.68639e-18	-8.94162	-3.16054
HSPA6	1	6566.33	5.78345e-18	3.89149	1.96032
ZCWPW1	7	1120.76	5.85676e-18	3.89151	1.96033
PCNX2	1	5113.33	6.19674e-18	-2.99294	-1.58156
STX10	19	4906.72	6.76314e-18	2.40603	1.26666
AC138035.1	5	633.224	7.04606e-18	7.19631	2.84726
PPP1R12A	12	17065.4	7.2429e-18	2.6727	1.4183
CHKA	11	1743.48	7.33733e-18	3.03547	1.60192
ZSWIM6	5	4616.56	7.4089e-18	2.66693	1.41518
AC006064.2	12	1014.93	7.56809e-18	7.84874	2.97246
HIVEP1	6	11573.9	7.59909e-18	2.51984	1.33333
EGLN1	1	7929.22	7.81193e-18	2.87291	1.52251
DOK3	5	14401.1	7.8867e-18	4.27891	2.09724
PCTP	17	1359.99	7.98958e-18	3.56942	1.83569
LINC01136	1	287.576	8.33373e-18	13.7633	3.78276
AC003957.1	17	1260.83	8.50491e-18	-4.43463	-2.14881
DHX40	17	3915.18	8.57024e-18	2.66353	1.41334
AC083862.2	7	1663.16	8.62321e-18	4.00896	2.00323
TOX4	14	7504.01	8.66003e-18	2.47037	1.30473
PRKAR1A	17	17640.1	8.89383e-18	2.59533	1.37592
ITPRIP-AS1	10	532.535	9.24268e-18	7.28658	2.86524
EP400	12	9843.59	9.9515e-18	-2.54783	-1.34927
USP35	11	2950.85	1.01113e-17	3.78126	1.91887
FMN1	15	2405.24	1.01457e-17	-4.54365	-2.18385
RBM25	14	21808.2	1.01931e-17	2.55407	1.3528
YIPF4	2	7566.63	1.04952e-17	2.58603	1.37074
MKLN1	7	16511.5	1.05324e-17	2.588	1.37184
AC079316.2	12	1291.24	1.06273e-17	3.96037	1.98564
TOMM20P2	17	580.653	1.06616e-17	-14.8717	-3.8945
AC015802.1	17	464.28	1.10357e-17	7.58814	2.92375
GCN1	12	10555.7	1.10788e-17	-2.38243	-1.25243
WTAP	6	10465.6	1.1455e-17	2.45414	1.29522
DIABLO	12	3134.48	1.14673e-17	2.79568	1.4832
CEBPD	8	8470.5	1.20765e-17	4.62844	2.21053
AC009090.6	16	2210.95	1.2394e-17	3.00433	1.58704
AC108134.3	16	2333.81	1.24804e-17	3.53784	1.82287
ARHGAP26-AS1	5	319.685	1.25556e-17	10.6338	3.41059
LRP10	14	31928.8	1.3377e-17	3.13821	1.64994
RNF157	17	2350.48	1.39963e-17	-3.97564	-1.99119
TRAF5	1	5371.27	1.41678e-17	-2.70125	-1.43363
FCRL6	1	2105.44	1.42634e-17	-7.54852	-2.91619
POFUT2	21	4296.85	1.47506e-17	3.72234	1.89621
MTX1	1	1577.31	1.50628e-17	4.35424	2.12242
CEP250	20	4767.59	1.53244e-17	-2.73815	-1.4532
PPFIA1	11	7563.15	1.53425e-17	2.24439	1.16632
PDE2A	11	359.963	1.58422e-17	8.72274	3.12478
HIPK3	11	22552.9	1.60368e-17	2.32879	1.21958
LCP2	5	23642.5	1.64491e-17	2.20219	1.13894
ZNF438	10	1790.19	1.66562e-17	3.60099	1.84839
U73169.1	3	671.796	1.69521e-17	6.18934	2.62979
SMYD4	17	1946.16	1.7284e-17	-3.34614	-1.7425
APOBR	16	15019.9	1.75053e-17	3.14083	1.65115
AC110792.2	4	764.829	1.83954e-17	5.25505	2.3937
CD6	11	9599.69	1.85627e-17	-3.40118	-1.76604
FBXW7	4	14097.7	1.87369e-17	2.25213	1.17129
MAP3K5	6	13278.2	2.03474e-17	2.22058	1.15094
CYREN	7	4928.42	2.13386e-17	2.49221	1.31743
OGFRL1	6	18159.6	2.16779e-17	3.12119	1.6421
SLC37A3	7	3062.33	2.3358e-17	2.60289	1.38012
ZNF33A	10	11534.1	2.4026e-17	2.61306	1.38574
AC136475.3	11	5736.44	2.40745e-17	5.61973	2.4905
CSNK1G2	19	14447.8	2.45666e-17	2.66132	1.41214
ATXN7	3	19932.5	2.6184e-17	2.11181	1.07848
EID3	12	1015.72	2.6222e-17	5.83887	2.54569
AL353795.3	9	1658.29	2.72146e-17	4.331	2.1147
CARMIL2	16	3511.13	2.73859e-17	-3.48211	-1.79996
AL031846.2	22	2142.26	2.84432e-17	3.55703	1.83067
AC022973.5	8	427.961	2.84609e-17	9.55434	3.25616
CANT1	17	5510.53	3.00578e-17	2.7873	1.47887
ANO9	11	3732.61	3.00941e-17	-3.88624	-1.95838
TYK2	19	29225.5	3.08128e-17	2.85798	1.515
RNA5SP202	6	1872.51	3.08155e-17	-5.94009	-2.57048
CCNG1P1	6	224.629	3.18976e-17	80.2938	6.32722
CLASRP	19	4561.85	3.20734e-17	2.69994	1.43293
AC021483.1	15	216.959	3.25314e-17	22.2296	4.47441
AC087854.1	8	1634.74	3.4897e-17	-3.65587	-1.87021
SMNDC1	10	3172.08	3.51932e-17	2.84012	1.50595
AP002381.2	11	530.68	3.70333e-17	7.90492	2.98275
FAM157A	3	19185.2	3.9255e-17	3.74959	1.90673
NUP210	3	23726.8	4.05228e-17	-2.79673	-1.48374
DNMT1	19	7394.7	4.06046e-17	-2.55708	-1.3545
VASH1	14	2078.38	4.10822e-17	-3.97224	-1.98995
LPCAT2	16	2354.8	4.16157e-17	2.91845	1.5452
ZNF417	19	4291.83	4.19645e-17	2.57081	1.36223
LRFN1	19	3425.38	4.29946e-17	5.42111	2.43859
AC116158.3	15	3184.78	4.34701e-17	-3.32227	-1.73217
SCFD2	4	1960.21	4.47027e-17	-3.25941	-1.70461
DEGS2	14	1128.01	5.15997e-17	-8.20307	-3.03616
ATP6V0D1	16	8391.77	5.18901e-17	2.58344	1.36929
CNNM2	10	7620.25	5.22681e-17	2.42231	1.27639
AL603756.1	10	1383.49	5.27863e-17	3.35959	1.74829
NUP50-DT	22	1605.36	5.33207e-17	3.7056	1.88971
CIITA	16	17595.6	5.35446e-17	-2.8768	-1.52447
AC104162.2	3	1301.64	5.56666e-17	3.28505	1.71591
FAM209A	20	486.363	5.61843e-17	6.7083	2.74595
CBX4	17	4231.19	5.83002e-17	2.84175	1.50678
PSMD6-AS2	3	4767.6	5.86336e-17	2.64752	1.40464
FOXO3	6	25561.6	6.0042e-17	4.01711	2.00616
STAT4	2	6247.86	6.21195e-17	-2.66162	-1.41231
AP5B1	11	28396.7	6.22436e-17	3.39673	1.76415
TANGO6	16	3503.19	6.35477e-17	-2.84936	-1.51064
AHNAK	11	383985	6.4714e-17	-2.1816	-1.12538
ZBED2	3	706.494	6.82866e-17	-7.50502	-2.90786
CHD2	15	48589.9	6.85779e-17	2.22711	1.15517
DOCK10	2	22343.5	6.89495e-17	-2.32077	-1.2146
AC007686.4	14	239.003	6.90598e-17	19.3449	4.27388
PKD1	16	7080.35	6.9432e-17	-3.7559	-1.90916
SLC25A51	9	1925.73	7.06554e-17	2.90732	1.53969
AC010542.6	16	364.876	7.42517e-17	9.72868	3.28224
KAT8	16	5450.32	7.49141e-17	2.46959	1.30427
KCNS1	20	2466.17	7.78158e-17	4.46612	2.15902
WARS2-AS1	1	1466.86	8.04651e-17	-3.82687	-1.93617
DPY19L4P1	1	230.647	8.05366e-17	21.2962	4.41252
THBD	20	2864.01	8.11246e-17	5.04669	2.33534
CBX5	12	7369.42	8.15345e-17	-2.6705	-1.41711
STAT5B	17	29145.3	8.23576e-17	2.26582	1.18003
TNIK	3	7051.67	8.2843e-17	-2.26133	-1.17717
KAT6A	8	37984	8.34904e-17	2.14049	1.09794
MCOLN2	1	948.137	8.71815e-17	-5.69698	-2.5102
TBC1D30	12	720.236	8.7408e-17	5.20729	2.38053
NPM1P29	3	545.033	8.74522e-17	9.37043	3.22811
SLC25A3	12	15288.8	8.80646e-17	2.13419	1.09369
LINC01271	20	359.761	8.96626e-17	11.0481	3.46572
AC135279.4	12	558.179	9.06514e-17	5.38356	2.42856
C9orf131	9	1260.57	9.06939e-17	3.50857	1.81088
ST6GALNAC2	17	945.719	9.11747e-17	3.84765	1.94398
DCHS1	11	1858.58	9.98877e-17	-4.21306	-2.07487
NRXN1	2	257.24	1.00209e-16	21.1605	4.4033
DDHD1	14	8476.44	1.00322e-16	-2.27736	-1.18736
LRRC25	19	9836.94	1.01107e-16	2.76392	1.46671
OSBPL8	12	21387.7	1.03883e-16	2.4687	1.30375
MAP4	3	6858.95	1.04563e-16	-2.47262	-1.30604
SPRTN	1	2260.3	1.06565e-16	2.81988	1.49564
INPP5A	10	2309.56	1.06807e-16	2.88381	1.52797
CCDC88C	14	19041.7	1.07175e-16	-2.69356	-1.42951
LINC01579	15	228.938	1.07815e-16	26.5826	4.73241
STX18-AS1	4	1318.58	1.14652e-16	-4.67635	-2.22538
CENPBD1P1	19	2808.18	1.16224e-16	2.97738	1.57404
MNDA	1	12653.2	1.17263e-16	2.25995	1.17629
HOTAIRM1	7	846.782	1.18219e-16	4.25102	2.08781
AC016026.1	22	1048.07	1.20918e-16	4.79022	2.26009
ARFGAP3	22	3864.82	1.28332e-16	2.60241	1.37985
MAML3	4	4156.99	1.31609e-16	2.54822	1.34949
MACROH2A1	5	26878.2	1.32028e-16	2.06306	1.04478
AL137009.2	6	460.579	1.37133e-16	6.5623	2.7142
LINC02631	2	910.523	1.37374e-16	4.7809	2.25728
IL1R1	2	4114.78	1.37592e-16	30.622	4.9365
OBSCN	1	8905.59	1.37895e-16	-3.79131	-1.9227
RXRA	9	19313.1	1.38226e-16	2.86042	1.51623
AC083862.3	7	766.837	1.42111e-16	4.86797	2.28332
PPP1R3D	20	1930.14	1.51365e-16	3.49324	1.80457
FAM3B	21	211.991	1.53466e-16	51.7077	5.69231
AL627309.6	1	1158.4	1.55483e-16	6.48577	2.69728
SUCLG2P2	12	300.188	1.6376e-16	17.1277	4.09826
CARD8	19	19903.8	1.68475e-16	2.24633	1.16757
AC122718.2	5	1368.56	1.73935e-16	3.76749	1.9136
AC010173.1	12	362.307	1.77198e-16	13.721	3.77832
ZC3H12D	6	3347.98	1.80329e-16	-3.69091	-1.88398
PPDPF	20	1281.38	1.80487e-16	-4.19056	-2.06714
SYNGAP1	6	1851.11	1.85737e-16	-4.67291	-2.22432
MAPKAPK2	1	10429.9	1.87841e-16	2.43126	1.28171
GVINP1	11	18645.6	1.94052e-16	-2.52755	-1.33774
GNAT2	1	231.708	2.00226e-16	18.6597	4.22185
TIAM2	6	876.013	2.01404e-16	3.9181	1.97015
PAK1	11	8992.45	2.09546e-16	2.35135	1.23349
NLRP1	17	58451.7	2.10109e-16	2.376	1.24853
ITGB7	12	8681.62	2.20255e-16	-2.49686	-1.32011
C18orf25	18	9544.64	2.27005e-16	2.15548	1.10801
YBX2P1	10	387.444	2.29999e-16	10.1103	3.33775
GOLGB1	3	22268.5	2.32478e-16	2.30992	1.20784
KATNBL1	15	2155.59	2.34833e-16	2.96337	1.56724
HCK	20	18247.3	2.37741e-16	2.61293	1.38567
ZNF324	19	3599.56	2.46017e-16	2.90946	1.54075
BRAF	7	12724.6	2.49139e-16	2.31102	1.20853
AL109806.1	20	454.411	2.49356e-16	6.43862	2.68675
THEM4	1	2803.97	2.51263e-16	-3.40292	-1.76677
ST3GAL5	2	3740.88	2.5224e-16	-2.73846	-1.45337
ABCC5	3	6816.83	2.63018e-16	2.30445	1.20442
EIF5	14	21523.5	2.65475e-16	2.21903	1.14993
PADI4	1	8613.99	2.66836e-16	4.21356	2.07504
SSU72	1	8444.01	2.6845e-16	2.4246	1.27775
DDX10P1	10	576.856	2.75207e-16	6.22702	2.63854
SHOC1	9	757.167	2.84692e-16	7.37103	2.88187
RNF130	5	8679.28	2.84923e-16	2.2056	1.14117
CD96	3	8661.87	2.96278e-16	-2.30235	-1.20311
DCTN4	5	4646.48	3.15366e-16	2.54208	1.34601
SLAMF6	1	3758.9	3.43873e-16	-2.9107	-1.54137
HAS1	19	280.345	3.5102e-16	18.4087	4.20231
OSBPL9	1	7634.28	3.56993e-16	2.212	1.14535
UAP1L1	9	1398.32	3.60857e-16	-3.77986	-1.91833
GATA3	10	1133.36	3.64701e-16	-4.94549	-2.30611
ARL5B	10	3000.8	3.67766e-16	3.54726	1.8267
MYBBP1A	17	2531.24	3.76615e-16	-3.32491	-1.73332
PARP8	5	28302.5	4.00325e-16	2.33904	1.22592
SMC4	3	5074.89	4.0415e-16	2.5895	1.37267
PDLIM4	5	252.728	4.14074e-16	14.1227	3.81994
MALAT1	11	2.22399e+06	4.17062e-16	2.6812	1.42288
FAM71F2	7	494.188	4.21204e-16	6.86457	2.77917
URB1	21	3541.45	4.40225e-16	-3.52199	-1.81639
ATP11A	13	12737.8	4.48925e-16	2.30937	1.2075
Z82215.1	22	521.445	4.8843e-16	5.72995	2.51852
LYVE1	11	382.155	5.2679e-16	7.64624	2.93475
CEP83	12	2292.67	5.54502e-16	3.97895	1.99239
GOLGA8B	15	16251.8	5.6366e-16	-3.23692	-1.69462
MANSC1	12	634.949	5.66602e-16	4.98287	2.31698
NELFE	6	1366.97	5.83719e-16	3.16097	1.66037
AC135050.5	16	337.882	5.83924e-16	8.36593	3.06453
C3orf86	3	423.104	5.84304e-16	7.52644	2.91197
OSGIN2	8	2078.47	5.89624e-16	3.0465	1.60715
AGFG2	7	1785.53	6.07108e-16	-3.6227	-1.85706
ADCY9	16	2029.29	6.19117e-16	-4.55177	-2.18643
AC123912.2	19	253.286	6.28698e-16	24.4441	4.61142
CAMK2G	10	7581.69	6.43662e-16	2.31013	1.20797
CAD	2	2900.43	6.68316e-16	-3.00274	-1.58628
SRGN	10	27210.7	7.14278e-16	2.55054	1.3508
AL365203.2	10	704.435	7.33555e-16	-8.23304	-3.04142
AC106795.1	5	1724.01	7.35454e-16	-3.77853	-1.91783
MPZ	1	557.231	7.41936e-16	6.89938	2.78647
TTC39C	18	5846.73	7.6371e-16	-2.51101	-1.32827
SLC14A1	18	1080.15	7.69039e-16	-4.61529	-2.20642
STXBP3	1	4785.94	7.73463e-16	2.9214	1.54666
ZNF219	14	945.051	7.81957e-16	4.08602	2.0307
DOCK9	13	7855.44	8.03864e-16	-2.44476	-1.28969
SLC43A2	17	17520.8	8.16639e-16	3.77402	1.9161
TNFSF14	19	1852.36	8.38107e-16	3.3832	1.75839
RFTN1	3	5836.07	8.44195e-16	-2.31738	-1.2125
AC005856.1	17	1047.22	8.45348e-16	4.34721	2.12009
ANXA11	10	22686.9	8.5268e-16	2.29197	1.19659
AL590560.5	1	316.483	8.59914e-16	8.93642	3.1597
MTR	1	7420.76	8.676e-16	-2.22836	-1.15598
NDE1	16	10166.1	8.72784e-16	3.06855	1.61756
TOB1	17	4361.35	9.07124e-16	3.12192	1.64243
PECAM1	17	27872.6	9.48659e-16	2.27956	1.18875
SKIV2L	6	2723.53	9.543e-16	3.57217	1.8368
PIK3CG	7	13694.8	9.82204e-16	2.17857	1.12338
STK3	8	1164.55	9.8835e-16	3.30672	1.7254
GALNT5	2	514.241	1.01762e-15	7.22437	2.85287
JADE1	4	9130.6	1.02963e-15	2.27242	1.18423
ST6GAL1	3	15551.4	1.03394e-15	-2.25284	-1.17175
AC099811.4	17	465.808	1.04649e-15	6.13838	2.61786
AP003117.1	8	241.862	1.08929e-15	24.6226	4.62191
CSNK1A1L	13	400.876	1.10378e-15	11.0443	3.46523
DDB2	11	2441.77	1.112e-15	-2.81653	-1.49392
LINC02833	14	181.949	1.1307e-15	26.952	4.75232
NFAM1	22	23617.3	1.19333e-15	3.46934	1.79466
FAM133B	7	3517.52	1.19357e-15	3.24725	1.69922
KMT2C	7	66868.7	1.20211e-15	2.05744	1.04085
AC069549.2	10	654.44	1.30807e-15	6.08094	2.6043
AL445524.1	1	323.91	1.35476e-15	9.32476	3.22107
ZNF20	19	538.269	1.37983e-15	6.90533	2.78771
SCML4	6	7599.23	1.39894e-15	-2.48273	-1.31193
MRPL16	11	1629.99	1.42674e-15	2.98591	1.57817
AL139274.1	6	631.279	1.51179e-15	4.75053	2.24809
WWP2	16	11845.7	1.52742e-15	2.53076	1.33957
AOC4P	17	193.273	1.53378e-15	22.0272	4.46121
CLP1	11	1070.21	1.53778e-15	3.65324	1.86918
BRCA1	17	1211.59	1.56673e-15	3.38686	1.75995
TDP2	6	3285.47	1.60227e-15	2.82386	1.49767
SFT2D1	6	2011.54	1.61048e-15	2.93088	1.55133
AC007342.9	16	340.979	1.61416e-15	14.0993	3.81755
CNEP1R1	16	1625.19	1.64092e-15	3.7376	1.90211
AC109597.2	16	603.985	1.64635e-15	4.95864	2.30995
AL590560.4	1	380.435	1.67369e-15	13.4421	3.74868
MYBPH	1	393.787	1.69258e-15	13.3634	3.74021
AP001885.1	11	827.207	1.70546e-15	4.72341	2.23983
AC131649.2	16	1024.65	1.71688e-15	-4.2266	-2.0795
FAM133DP	2	870.026	1.73564e-15	6.06914	2.60149
AP000944.5	11	1472.44	1.75557e-15	3.15618	1.65818
HNRNPA1P52	19	197.821	1.76127e-15	22.3932	4.48499
TCP11L2	12	11737.2	1.77191e-15	2.70763	1.43703
CSRNP1	3	10362.5	1.78282e-15	4.00404	2.00146
AC105233.5	8	1464.5	1.7864e-15	3.69732	1.88648
AC098869.2	4	291.152	1.79689e-15	10.115	3.33843
B3GNT4	12	777.279	1.81176e-15	4.45444	2.15524
AC005280.2	14	693.027	1.81312e-15	8.64205	3.11137
XPO5	6	3041.68	1.99635e-15	-2.80665	-1.48885
DMRTC2	19	175.389	2.00148e-15	53.9407	5.7533
MLX	17	3739.66	2.0851e-15	2.43719	1.28522
MAP3K11	11	15127.5	2.13592e-15	2.7232	1.4453
LINC00513	7	2806.72	2.18557e-15	3.04681	1.6073
GAPDHP14	21	220.136	2.21678e-15	18.5959	4.21691
ABHD13	13	3175.15	2.22665e-15	3.42415	1.77575
ARIH1	15	14852.8	2.23122e-15	2.16569	1.11483
RAB8B	15	8955.82	2.26127e-15	2.58005	1.3674
PIAS1	15	14353.1	2.26352e-15	2.29106	1.19601
MIR194-2HG	11	239.774	2.26395e-15	18.4509	4.20562
ECE1	1	20350.4	2.27902e-15	3.50874	1.81095
SASH1	6	829.194	2.3033e-15	-6.30894	-2.6574
KLF3	4	15466.8	2.30667e-15	2.07385	1.05231
LRIG1	3	3794.87	2.32551e-15	-2.85081	-1.51137
UQCC1	20	1947.34	2.34008e-15	-3.09509	-1.62998
NAB2	12	1409.78	2.3627e-15	2.99503	1.58257
SPI1	11	17558.9	2.385e-15	3.29923	1.72213
GLB1L	2	533.406	2.41893e-15	7.91134	2.98392
UBASH3A	21	2754.12	2.47731e-15	-3.97145	-1.98966
SLC15A3	11	5660.21	2.5207e-15	3.18235	1.67009
IP6K1	3	7485.61	2.6809e-15	2.69668	1.43119
SH3BP5-AS1	3	7758.42	2.69081e-15	2.16824	1.11652
SCYL2	12	5751.19	2.71912e-15	2.26796	1.18139
DGKH	13	2347.91	2.77786e-15	-2.74711	-1.45792
ANKUB1	3	412.551	2.85161e-15	6.7918	2.76379
IQCN	19	6222.06	2.91926e-15	4.80486	2.26449
CSNK1G2-AS1	19	912.822	2.91971e-15	5.47243	2.45218
CDKN2AIPNL	5	942.339	3.02244e-15	5.11408	2.35447
ANKRD36C	2	6417.96	3.09296e-15	-2.74366	-1.4561
DROSHA	5	2737.1	3.22317e-15	-3.13422	-1.64811
ADGRE5	19	37650.3	3.2472e-15	2.44048	1.28717
WIPI2	7	7593.9	3.27311e-15	2.16992	1.11764
MTMR6	13	4656.69	3.30495e-15	2.53115	1.33979
CD28	2	8586.94	3.32061e-15	-2.32477	-1.21709
ITCH	20	13881.2	3.36038e-15	2.15382	1.1069
SF3B3	16	10907.3	3.36759e-15	-2.1127	-1.07909
UIMC1	5	5227.42	3.39405e-15	2.36722	1.24319
LAMB3	1	267.229	3.64716e-15	10.3411	3.37032
AL353729.2	9	358.955	3.68695e-15	14.8396	3.89138
PILRA	7	6083.71	3.71979e-15	3.33238	1.73655
FAM177A1	14	1964.28	3.73996e-15	3.20907	1.68215
CALCOCO2	17	9235.17	3.75847e-15	2.16103	1.11172
CLEC12A	12	5499.02	3.92829e-15	3.36185	1.74926
MAP11	7	6286.22	3.97898e-15	3.02586	1.59735
AL161725.1	9	3192.09	4.10957e-15	2.63213	1.39623
IFIT2	10	5121.03	4.19361e-15	3.10819	1.63607
VCPIP1	8	12907.2	4.2694e-15	2.39512	1.2601
AC015911.8	17	907.687	4.79287e-15	-5.71884	-2.51572
ABCD2	12	2362.34	4.79981e-15	-3.24956	-1.70024
TMEM234	1	2493.64	4.81672e-15	2.87552	1.52382
AL133227.1	20	2529.87	4.84227e-15	2.56248	1.35754
AL136320.1	10	959.144	4.92942e-15	3.87346	1.95362
AL662844.4	6	2039.96	4.93433e-15	5.20708	2.38047
MED11	17	1185.98	5.06948e-15	3.15268	1.65658
TAF10	11	6303.34	5.12053e-15	2.43445	1.2836
DRAIC	15	355.398	5.17665e-15	8.69728	3.12056
OTUD1	10	3147.06	5.18742e-15	3.05838	1.61277
KLHDC4	16	3848.71	5.4024e-15	-3.11713	-1.64022
TREM1	6	39748.8	5.48194e-15	15.5398	3.95789
GMIP	19	22782.7	5.49424e-15	3.30011	1.72252
HTT	4	13421.1	5.50581e-15	-2.38031	-1.25115
NSUN5P2	7	1840.45	5.56406e-15	-3.08174	-1.62374
ARID4B	1	17186.7	5.68509e-15	2.1994	1.13711
VPS13B	8	34248.3	5.69726e-15	2.09889	1.06962
ADORA2A	22	3219.59	5.93062e-15	2.52827	1.33815
PLBD1	12	5653.16	6.02657e-15	2.26693	1.18074
CLIC5	6	642.433	6.05889e-15	-7.75006	-2.95421
CYP2T1P	19	1677.84	6.10258e-15	3.65156	1.86851
AC005476.2	14	248.135	6.17454e-15	11.2229	3.48837
SYCP2	20	792.841	6.35992e-15	4.36843	2.12712
CCR3	3	757.41	6.49622e-15	6.58069	2.71824
PCF11	11	23101.1	6.82664e-15	2.09263	1.06532
TRPC4AP	20	11569.5	6.83882e-15	2.15285	1.10625
AC108053.1	4	458.157	6.99649e-15	5.69674	2.51014
H3C14	1	1503.76	7.26202e-15	6.46624	2.69293
CFAP54	12	256.917	7.50885e-15	14.0877	3.81637
PA2G4P6	9	1499.49	7.64064e-15	3.36249	1.74953
ZSWIM8	10	12506.9	7.78049e-15	2.41616	1.27272
MFSD6	2	3561.66	7.84026e-15	-2.50447	-1.32451
POLB	8	1504.94	7.99972e-15	3.2748	1.71141
RPPH1	14	354591	8.08092e-15	2.26586	1.18006
LMF1	16	1367.37	8.34484e-15	-4.03491	-2.01254
NOTCH2	1	70466	8.35468e-15	2.16936	1.11727
CYSTM1	5	1216.91	8.41146e-15	5.41756	2.43764
CASP17P	11	617.978	8.61856e-15	-7.96717	-2.99407
BACE1	11	1138.93	9.04518e-15	-4.33966	-2.11758
RAD51D	17	1700.5	9.20308e-15	-3.07555	-1.62084
CREB3L2	7	4413.87	9.5539e-15	-2.73423	-1.45113
MINDY1	1	4878.2	9.56266e-15	2.45729	1.29707
TLDC2	20	1334.52	9.67112e-15	-4.13115	-2.04654
NAT10	11	3057.5	9.85292e-15	-3.05643	-1.61185
SPTAN1	9	32017.2	9.89502e-15	-2.13519	-1.09437
MTCH1	6	10159.1	1.00122e-14	2.03267	1.02338
GNB4	3	3394.6	1.02209e-14	2.74478	1.45669
ZFAND2A	7	1469.22	1.02776e-14	3.27674	1.71226
Z95152.1	6	1175.94	1.03808e-14	3.87	1.95233
EXD3	9	701.522	1.08536e-14	-5.37957	-2.42749
ZFAND6	15	4637.24	1.09701e-14	2.99485	1.58249
STAT6	12	38860.7	1.10358e-14	2.35853	1.23789
LACTB	15	2123.27	1.13077e-14	3.15123	1.65591
FCGR3B	1	21353.7	1.13716e-14	4.53483	2.18105
MARS1	12	10538.8	1.14431e-14	2.05546	1.03946
LINC00189	21	383.176	1.16712e-14	11.018	3.4618
AL359220.1	14	1058.84	1.16994e-14	-4.08119	-2.02899
PRAG1	8	1072.97	1.22917e-14	-4.75237	-2.24865
ANXA3	4	658.263	1.24398e-14	6.912	2.7891
ZNF783	7	2791.83	1.25317e-14	-2.7302	-1.449
ITSN2	2	20185.1	1.26876e-14	2.11524	1.08082
TTF2	1	1930.5	1.30739e-14	-2.8237	-1.49759
NARF-IT1	17	370.431	1.32099e-14	6.45053	2.68942
AC023830.1	16	737.869	1.35341e-14	5.63835	2.49527
CDKN2D	19	4676.6	1.42619e-14	2.60455	1.38103
RAB11FIP4	17	12218.9	1.44588e-14	2.24931	1.16948
CCNT1	12	7629.7	1.45491e-14	2.35465	1.23551
TMEM184B	22	4454.71	1.47348e-14	3.06771	1.61716
RN7SL473P	1	685.807	1.49377e-14	8.98727	3.16788
ZNF318	6	4909.23	1.51944e-14	-2.43834	-1.2859
GNB2	7	11766.8	1.5204e-14	2.45179	1.29384
RPAP1	15	1585.9	1.53515e-14	-4.07733	-2.02763
SULT1A2	16	342.248	1.55556e-14	9.84862	3.29992
SNORD97	11	1350.04	1.63287e-14	4.17084	2.06034
TMEM229B	14	1960.82	1.63304e-14	-3.1242	-1.64349
CAMKK2	12	9230	1.65834e-14	2.205	1.14078
ELOVL5	6	11443.7	1.66649e-14	2.56548	1.35923
RAB20	13	805.885	1.67891e-14	6.08025	2.60413
FAM131A	3	1783.84	1.74189e-14	3.09003	1.62762
TMEM116	12	1302.87	1.77054e-14	-3.44342	-1.78384
SNHG22	18	7443.7	1.8016e-14	-3.19319	-1.675
WSB1	17	13424.4	1.9503e-14	2.24736	1.16823
CHMP1B	18	7326.35	1.95131e-14	2.35419	1.23523
TBC1D15	12	4384.97	1.97025e-14	2.82774	1.49965
RBM28	7	3686.91	2.01674e-14	-2.39678	-1.2611
AL669831.1	1	12850.9	2.03764e-14	3.49621	1.80579
RPGRIP1	14	919.42	2.04252e-14	8.50963	3.0891
AC005674.2	4	3641.83	2.0826e-14	2.28073	1.1895
HEBP2	6	8087.54	2.09403e-14	2.07959	1.0563
MTMR10	15	6911.11	2.12552e-14	2.22899	1.15639
MAB21L3	1	196.673	2.2206e-14	18.8212	4.23429
SNAPC1	14	542.016	2.22347e-14	5.63341	2.49401
PIK3CD-AS2	1	466.329	2.25703e-14	5.73096	2.51878
PRKCQ	10	5698.25	2.28706e-14	-2.24185	-1.16469
CDH23	10	7266.79	2.35812e-14	2.90246	1.53727
FCHSD2	11	9150.8	2.4801e-14	2.20597	1.14141
AC121247.2	3	299.833	2.5045e-14	13.5789	3.7633
IL32	16	9098.87	2.56257e-14	-3.16384	-1.66168
PSME3	17	5292.26	2.64547e-14	2.41773	1.27365
ABCG1	21	3062.9	2.69314e-14	3.3437	1.74145
ADAM1A	12	532.72	2.69388e-14	-10.7579	-3.42733
RBSN	3	4205.11	2.70187e-14	2.20471	1.14059
BTG1	12	43559.7	2.79661e-14	2.53796	1.34367
AC025164.3	12	461.115	2.82889e-14	7.19822	2.84764
SCARF1	17	4314.65	2.88598e-14	3.9403	1.97831
CSF1R	5	6745.32	2.97753e-14	-2.29115	-1.19607
AC015971.1	2	1598.84	2.99029e-14	3.90484	1.96526
PHIP	6	23689.1	3.00175e-14	2.24916	1.16939
PJA2	5	15392.1	3.00867e-14	2.09617	1.06776
NAP1L4	11	7928.47	3.07269e-14	-2.10204	-1.07179
NAA50	3	6109.76	3.14546e-14	2.17202	1.11904
STXBP2	19	12297.2	3.22487e-14	3.03437	1.6014
ZAP70	2	17659.9	3.26517e-14	-2.90696	-1.53951
RELA	11	8454.05	3.43724e-14	2.67229	1.41808
SLC7A1	13	1781.52	3.43882e-14	-2.93038	-1.55109
AC025423.2	12	382.983	3.46331e-14	6.47099	2.69399
IER3	6	989.763	3.49419e-14	4.58535	2.19703
H2BC5	6	3905.77	3.544e-14	2.51343	1.32966
TMEM262	11	972.002	3.58467e-14	3.97493	1.99093
RBM7	11	2029.05	3.64355e-14	3.20997	1.68256
LBH	2	10749.5	3.68599e-14	-2.15785	-1.10959
AL591719.1	1	316.749	3.7589e-14	7.60705	2.92734
YTHDC1	4	11506.7	3.81199e-14	2.40537	1.26626
CCDC189	16	461.702	3.81996e-14	5.51096	2.4623
MAP3K3	17	19306.3	3.92805e-14	2.0382	1.02729
ATP6V0A1	17	5178.58	3.95484e-14	2.28788	1.19401
ATG3	3	3823.58	3.99888e-14	2.54611	1.3483
PPRC1	10	2194.73	4.04836e-14	-3.2321	-1.69247
LRRFIP1	2	33623.8	4.05962e-14	2.06557	1.04654
GPR160	3	1333.99	4.11996e-14	3.45997	1.79076
PIEZO1	16	14800.7	4.23575e-14	-3.25491	-1.70262
MTG1	10	1745.83	4.26258e-14	-3.54533	-1.82592
MYLK	3	1105.08	4.31601e-14	-4.24032	-2.08417
AL162586.2	9	952.131	4.33853e-14	3.88127	1.95653
CCNJL	5	8626.48	4.36383e-14	14.2896	3.83689
NUP58	13	4827.22	4.47048e-14	2.6142	1.38637
LAT	16	5533.95	4.65347e-14	-2.81265	-1.49193
AC253572.1	1	1337.23	4.68495e-14	4.90297	2.29366
ATXN7L1	7	2309.18	4.73458e-14	-3.05589	-1.61159
AC024267.6	17	378.868	4.85269e-14	6.48839	2.69786
LCOR	10	19743.9	4.92571e-14	2.07303	1.05174
IFFO2	1	4055.74	4.99368e-14	-2.94708	-1.55929
LTBP4	19	1882.35	5.03285e-14	-3.72136	-1.89583
RAB5IF	20	4148.34	5.05243e-14	2.31871	1.21332
STARD9	15	2805.83	5.07334e-14	-2.9388	-1.55522
TANK	2	6038.24	5.22277e-14	2.48827	1.31514
GPRIN3	4	13688.3	5.25262e-14	-2.0996	-1.07011
VAV1	19	13945.3	5.2691e-14	2.1793	1.12386
BCL3	19	4214.58	5.37547e-14	4.52444	2.17774
PVRIG	7	1472.21	5.5007e-14	-4.05082	-2.01821
AL354813.1	20	615.378	5.59779e-14	4.91498	2.29719
LINC01890	2	268.361	5.83525e-14	8.91537	3.15629
CTBP2	10	5601.26	5.96639e-14	2.71999	1.4436
TTN-AS1	2	7515.59	6.00223e-14	2.73556	1.45184
AC018797.3	4	1198.22	6.1274e-14	3.54659	1.82643
RCN3	19	2729.3	6.14967e-14	4.61112	2.20512
STAMBPL1	10	1567.48	6.17157e-14	-3.0114	-1.59043
AC015802.6	17	678.696	6.25729e-14	4.92677	2.30064
AC009542.1	7	538.151	6.3275e-14	5.8685	2.55299
LYZ	12	143429	6.40811e-14	2.81455	1.49291
NEU1	6	1535.43	6.46312e-14	2.94644	1.55897
ZMIZ1	10	13908.9	6.51605e-14	2.8666	1.51934
AC005747.1	17	16414.4	6.59316e-14	2.59671	1.37668
PISD	22	7655.37	6.64232e-14	2.48398	1.31266
SEMA4D	9	44937.9	6.76745e-14	2.20291	1.13941
AC022973.2	8	626.233	6.95507e-14	5.84488	2.54717
DCUN1D3	16	1410.04	6.97803e-14	2.79708	1.48392
AC092120.3	16	386.918	7.1451e-14	6.23884	2.64128
SAMD12	8	782.074	7.31396e-14	-9.22769	-3.20597
SPN	16	15718.3	7.49614e-14	-2.48706	-1.31444
RRP7BP	22	1485.96	7.52308e-14	-4.16844	-2.05951
Z94721.3	6	659.618	7.54517e-14	4.46914	2.16
A2M	12	2166.06	7.71747e-14	-4.62291	-2.2088
PNRC1	6	27647.9	7.76131e-14	2.13	1.09086
MGAM	7	24565.8	7.82451e-14	11.8757	3.56994
SBK1	16	1380.02	7.87967e-14	-4.94134	-2.3049
TXNL1	18	2140.38	7.88589e-14	2.56111	1.35677
QSOX1	1	6683.63	8.23906e-14	2.66747	1.41547
MPZL3	11	3159.88	8.2912e-14	2.90376	1.53792
CLN5	13	7016.39	8.46517e-14	2.37209	1.24616
AGAP7P	10	1612.65	8.49633e-14	4.61974	2.20781
AC243965.2	14	239.382	8.5063e-14	11.051	3.46611
RGL4	22	1647.96	8.60545e-14	2.70606	1.43619
NELL2	12	7517.16	8.70556e-14	-3.01435	-1.59185
TNFRSF12A	16	405.718	8.89152e-14	6.82945	2.77177
LINC00943	12	508.247	9.18836e-14	-13.9694	-3.80419
MEF2D	1	10289.7	9.36583e-14	2.62408	1.39181
PROK2	3	2427.21	9.39699e-14	3.36984	1.75268
CHST11	12	12305.3	9.41503e-14	2.71906	1.44311
CACNA1E	1	534.452	9.78063e-14	7.87329	2.97697
AC139256.3	16	460.169	9.78359e-14	-13.8264	-3.78935
COA1	7	10345.5	9.93935e-14	2.07336	1.05197
GBE1	3	1564.69	1.00187e-13	2.89073	1.53143
MTHFD1	14	1635.32	1.01958e-13	-3.11934	-1.64124
AL021155.5	1	932.138	1.0201e-13	3.96181	1.98616
PRKCH	14	18231.2	1.02344e-13	-2.09272	-1.06538
KCNB1	20	240.836	1.07287e-13	16.5503	4.04878
SENP7	3	9014.75	1.08761e-13	2.42288	1.27673
CD3E	11	7656.42	1.10666e-13	-2.75589	-1.46252
CDK14	7	2436.57	1.10741e-13	3.3276	1.73448
AC100788.1	17	458.142	1.11707e-13	6.1381	2.61779
MPRIP	17	18984.2	1.13342e-13	-2.33645	-1.22432
SEPTIN1	16	5418.14	1.14112e-13	-2.51579	-1.33101
AC097382.2	4	1011.25	1.14343e-13	3.83498	1.93922
FCGBP	19	2736.12	1.14413e-13	-4.79499	-2.26153
ATN1	12	1400.55	1.14435e-13	-4.85339	-2.27899
SH3GLB1	1	8735.61	1.14899e-13	2.15289	1.10627
NSD2	4	4927.6	1.15775e-13	-2.31296	-1.20974
AC005803.1	17	1025.26	1.15987e-13	3.84057	1.94132
DAAM2-AS1	6	171.858	1.17799e-13	37.2707	5.21997
GPX3	5	951.129	1.18606e-13	3.78211	1.91919
AC015911.3	17	692.439	1.20413e-13	-5.20753	-2.3806
TKT	3	29021.6	1.23354e-13	2.30243	1.20316
GGA2	16	8444.22	1.2498e-13	-2.13901	-1.09694
FLT3LG	19	2307.06	1.26799e-13	-3.08988	-1.62755
VILL	3	2411.76	1.27348e-13	-2.72915	-1.44845
AL391903.2	6	213.304	1.27691e-13	24.0214	4.58625
AC005670.3	17	3062.41	1.29609e-13	-3.15769	-1.65887
ZFP90	16	3237.5	1.3144e-13	-2.50762	-1.32632
PSMA3-AS1	14	11692	1.39268e-13	2.06785	1.04813
SLC7A6	16	9285.08	1.40148e-13	-2.06061	-1.04307
TSPAN16	19	192.87	1.41205e-13	16.0778	4.00699
ASAP1-IT2	8	694.465	1.4387e-13	4.74723	2.24708
OSBPL3	7	3865.01	1.45039e-13	-2.48058	-1.31068
SHOC2	10	8886.23	1.47225e-13	2.68958	1.42738
TC2N	14	12514.1	1.47794e-13	-2.28935	-1.19494
RAB18	10	4428.15	1.51717e-13	2.48745	1.31467
LRIG2	1	3819.59	1.5273e-13	-2.31949	-1.21381
EXOC6	10	2575.41	1.53586e-13	2.43179	1.28202
LINC02803	1	281.909	1.56684e-13	8.72312	3.12484
TWF1	12	2192.92	1.59153e-13	3.07636	1.62122
SNX32	11	1025.04	1.60353e-13	3.5417	1.82444
RAB5A	3	3391.27	1.62964e-13	2.48436	1.31287
SERPINB1	6	8554.61	1.65013e-13	2.36554	1.24217
CCDC186	10	5486.02	1.66658e-13	2.38252	1.25249
SEMA3F-AS1	3	1768.85	1.66724e-13	2.94531	1.55842
ZFC3H1	12	16016	1.67396e-13	2.17694	1.1223
RPL3P6	5	1609.16	1.69294e-13	3.41033	1.76991
FASN	17	2513.36	1.70861e-13	-4.0794	-2.02836
ACSS1	20	4235.19	1.71111e-13	-2.22139	-1.15146
MYO9B	19	43507	1.72259e-13	2.28942	1.19498
AC010883.3	2	2139.62	1.72543e-13	3.56237	1.83284
ZNF514	2	2228.98	1.82365e-13	-3.73222	-1.90003
NRBP1	2	7325.61	1.84274e-13	2.10902	1.07657
BCLAF1	6	27251	1.87861e-13	2.44333	1.28885
AC004491.1	7	241.626	1.88666e-13	10.4028	3.3789
ACTA2-AS1	10	633.371	1.89607e-13	-5.51925	-2.46447
ESCO1	18	4362.85	1.91681e-13	2.29776	1.20023
CHST12	7	3706.45	1.94443e-13	-3.67117	-1.87624
CD302	2	4272.36	1.96068e-13	2.52281	1.33503
KIF24	9	1009.52	1.99449e-13	3.24994	1.70041
AP003065.3	11	721.735	2.02495e-13	5.53099	2.46754
ERF	19	3200.25	2.03187e-13	3.68598	1.88205
SLC26A1	4	599.404	2.03187e-13	-10.8508	-3.43973
SLC35E2A	1	7077.01	2.07512e-13	-4.43542	-2.14907
HEMK1	3	4450.1	2.07898e-13	-2.60452	-1.38102
AF131215.2	8	510.43	2.08062e-13	-8.41997	-3.07381
TRIM14	9	5165.44	2.08429e-13	-2.80204	-1.48648
B4GALT5	20	6800.05	2.12985e-13	2.8713	1.5217
FCRL3	1	4464.78	2.14144e-13	-3.21482	-1.68474
CNTNAP3B	9	164.913	2.21684e-13	58.2089	5.86317
CLUAP1	16	1767.92	2.2757e-13	-2.99702	-1.58353
SH3BP2	4	34442.1	2.29087e-13	2.60194	1.37959
FLYWCH1	16	2439.94	2.29334e-13	-4.38841	-2.1337
TUBA4A	2	6150.94	2.29793e-13	2.11961	1.0838
AC011676.3	8	162.954	2.3196e-13	43.0799	5.42894
ACTR3	2	28938.2	2.3327e-13	2.17059	1.11809
AC036176.2	18	670.593	2.33361e-13	4.10318	2.03674
AC018607.1	8	822.362	2.34271e-13	7.22774	2.85355
SIRPG	20	1197.29	2.35007e-13	-4.1511	-2.05349
SCART1	10	1332.81	2.37203e-13	-7.1676	-2.84149
SLC44A2	19	18898.1	2.38776e-13	2.09151	1.06454
RTN4	2	8578.64	2.44032e-13	2.24197	1.16477
AL096816.1	6	1538.39	2.44467e-13	-2.97394	-1.57238
KCNE1	21	1341.54	2.51769e-13	4.98033	2.31624
TCF25	16	12664.5	2.56731e-13	2.3866	1.25495
TESPA1	12	6752.84	2.59708e-13	-2.64167	-1.40145
RN7SKP1	13	150.979	2.76322e-13	31.6567	4.98444
REL	2	13849	2.83533e-13	2.16478	1.11422
GIMAP8	7	5381.25	2.8795e-13	-2.69456	-1.43005
PRMT7	16	2726.23	2.92397e-13	-2.58458	-1.36993
RPL4P6	22	543.457	2.94363e-13	4.60865	2.20434
AC007278.1	2	2282.74	3.04556e-13	20.3056	4.34381
ZNF815P	7	1376.24	3.08094e-13	-3.52651	-1.81824
AC093525.7	16	3370.04	3.10146e-13	2.71227	1.4395
GZF1	20	2839.27	3.118e-13	3.1997	1.67794
TAX1BP1	7	11569.1	3.15658e-13	2.14919	1.10379
TXNRD1	12	5175.03	3.21139e-13	2.23245	1.15863
PRR12	19	3848.52	3.28286e-13	-3.33976	-1.73974
DIS3L2	2	3370.86	3.28655e-13	-2.63321	-1.39682
AC006369.1	2	427.098	3.50532e-13	-10.8073	-3.43394
STX4	16	4675.17	3.52305e-13	2.70707	1.43673
TRBC2	7	10268.6	3.53228e-13	-2.32765	-1.21888
RPS16P5	6	588.512	3.53683e-13	4.60973	2.20468
ZNF646	16	8049.55	3.586e-13	2.51351	1.3297
PRKD2	19	9872.23	3.73102e-13	2.21543	1.14759
AC005183.1	12	499.978	3.75975e-13	4.81784	2.26839
AL050343.2	1	680.458	3.84249e-13	5.24083	2.38979
CSNK2B	6	1911.38	3.90525e-13	2.96388	1.56749
AGK	7	3294.13	3.9195e-13	-2.27699	-1.18713
OPTN	10	4557.27	4.04506e-13	-2.31894	-1.21346
SPATA5L1	15	1595.67	4.09862e-13	3.03279	1.60065
ICAM2	17	3565.7	4.15856e-13	-2.65247	-1.40734
AC092746.1	12	155.139	4.16169e-13	32.8291	5.0369
PLEKHM1P1	17	19648.6	4.21795e-13	2.6805	1.4225
POLRMT	19	3154.94	4.39911e-13	-2.98803	-1.57919
CHD6	20	9983.56	4.48815e-13	-2.03383	-1.0242
PLBD1-AS1	12	666.976	4.507e-13	5.42024	2.43836
PPP2R2B	5	1248.02	4.57043e-13	-3.24188	-1.69683
ABCB8	7	1780.89	4.57115e-13	-3.53354	-1.82112
FYCO1	3	6412.45	4.60346e-13	-2.21101	-1.14471
DXO	6	1859.18	4.79333e-13	2.82329	1.49738
MIR4435-2HG	2	6863.88	4.81236e-13	2.57921	1.36693
CD101	1	1389.03	4.98829e-13	-5.04419	-2.33462
GBA2	9	7004.74	5.04096e-13	2.20336	1.13971
ZFAND5	9	12518.3	5.26042e-13	2.10504	1.07385
GBP2	1	20417.7	5.31856e-13	2.28764	1.19386
PIK3CD	1	38355.7	5.3381e-13	2.1636	1.11343
ATP10A	15	5738.31	5.34617e-13	-2.80026	-1.48556
MFHAS1	8	3675.31	5.39308e-13	-2.28459	-1.19194
ZNF862	7	4153.76	5.71714e-13	-2.4637	-1.30083
BTN3A3	6	8096.38	5.7182e-13	-2.14765	-1.10276
ZBTB48	1	4076.42	5.73165e-13	2.58899	1.37239
PPM1B	2	8011.97	5.82494e-13	2.25672	1.17423
DNAJB11	3	2782.46	5.83328e-13	2.31901	1.21351
AREG	4	295.301	5.93025e-13	9.13676	3.19168
EYA3	1	3916.7	5.95793e-13	2.26928	1.18223
MTND5P32	15	1355.01	6.22007e-13	38.5741	5.26956
FCGR1B	1	824.641	6.25604e-13	4.39847	2.137
CERT1	5	10248.6	6.3428e-13	2.13488	1.09415
ZNF746	7	8153.15	6.37013e-13	2.4521	1.29402
CBLB	3	7101.93	6.37123e-13	-2.24113	-1.16423
TMEM33	4	5783.48	6.37822e-13	2.3921	1.25828
IL1R2	2	7046.46	6.63166e-13	27.2402	4.76766
UBAP1	9	5327.76	6.65062e-13	2.21122	1.14484
PRDM11	11	1109.19	6.84568e-13	-3.90027	-1.96357
AC245060.6	22	629.56	6.88973e-13	-9.55386	-3.25608
CARS1	11	5710.57	6.91835e-13	2.55139	1.35128
NAPA	19	5824.66	6.97902e-13	2.42244	1.27646
AC093525.8	16	1138.88	7.06356e-13	3.7131	1.89262
AC008277.1	2	327.483	7.07191e-13	22.1763	4.47095
OMG	17	996.903	7.2606e-13	3.09165	1.62838
CAPZA1	1	12974.4	7.28249e-13	2.14271	1.09944
PSMD6	3	8685.34	7.31886e-13	2.10391	1.07307
CCNK	14	4005.15	7.4871e-13	2.44387	1.28917
AC066613.1	15	684.405	7.49473e-13	3.85962	1.94846
PLEC	8	48748.3	7.70659e-13	-2.534	-1.34142
KIRREL3	11	418.485	7.73492e-13	6.20133	2.63258
Z82243.1	22	317.98	7.75298e-13	6.81149	2.76797
CMTM6	3	11678	7.77139e-13	2.31814	1.21297
AC138409.1	5	1928.02	7.79672e-13	-3.41294	-1.77101
ANO8	19	1121.68	7.89546e-13	-3.40355	-1.76704
AC022973.4	8	317	7.90559e-13	7.42304	2.89201
PPP3CA	4	6323.22	7.93979e-13	2.23335	1.15921
URGCP	7	1729.67	8.00744e-13	-2.93405	-1.55289
TRIM33	1	11489.8	8.02101e-13	2.0474	1.0338
YLPM1	14	9628.45	8.08856e-13	-2.00486	-1.0035
EGLN2	19	14785.6	8.16128e-13	2.2178	1.14913
ANPEP	15	11688.1	8.41963e-13	3.7346	1.90095
AC103705.1	8	460.928	8.60448e-13	-8.62352	-3.10828
UCP2	11	8536.1	8.64212e-13	-2.71767	-1.44237
CDS2	20	14286.2	8.7049e-13	2.03692	1.02639
RN7SL798P	8	228.603	8.95545e-13	11.4234	3.51392
PFDN1	5	2024.76	8.95886e-13	2.71974	1.44347
CRIPT	2	3147.74	8.98458e-13	2.45812	1.29756
PNP	14	2207.94	9.11567e-13	-3.38995	-1.76126
FAM153A	5	1065.21	9.14633e-13	-4.33971	-2.1176
GTF2IP1	7	11803.1	9.17374e-13	2.30668	1.20582
BCAT1	12	929.462	9.24388e-13	3.5706	1.83617
SPATA5	4	2572.05	9.303e-13	-2.68312	-1.42391
RNASET2	6	21259.5	9.41998e-13	2.09112	1.06428
HEG1	3	3828.26	9.61873e-13	-2.73354	-1.45077
HLCS	21	1518.65	9.61898e-13	-3.27636	-1.71209
LINC01002	19	6637.59	9.6791e-13	3.50363	1.80885
RYBP	3	4612.8	9.72577e-13	2.35249	1.23419
LRRFIP2	3	4995.98	9.73785e-13	2.21518	1.14742
LY6G5B	6	1644.21	9.74796e-13	3.13933	1.65046
SLC2A3P2	1	377.693	9.87518e-13	5.45958	2.44879
H3P4	1	169.056	9.91311e-13	124.501	6.96002
LRBA	4	21163.7	1.00197e-12	-2.20086	-1.13807
PEAK3	19	3508.7	1.00265e-12	3.55806	1.83109
ARHGAP26-IT1	5	210.359	1.00935e-12	16.4022	4.03582
FRMD4B	3	2776.09	1.02464e-12	2.23881	1.16273
HNRNPA1P49	6	594.495	1.04195e-12	4.48499	2.16511
CEBPB-AS1	20	285.462	1.062e-12	8.8451	3.14488
UPF2	10	6952.62	1.06486e-12	2.24749	1.16832
VIPR1	3	2446.23	1.07848e-12	-2.68236	-1.4235
ADCY4	14	1188.05	1.08735e-12	3.32784	1.73459
HDGFL3	15	2178.05	1.10208e-12	2.89678	1.53445
LINC00671	17	227.009	1.10646e-12	18.265	4.19101
GALT	9	4165.62	1.13739e-12	-2.29825	-1.20054
AC138932.1	16	2300.93	1.13863e-12	-3.43659	-1.78098
AL391988.1	10	603.224	1.16887e-12	5.4159	2.4372
CXCR6	3	1719.05	1.17675e-12	-3.18924	-1.67321
KIFC2	8	2649.29	1.19394e-12	-3.20198	-1.67896
SKAP1	17	3035.4	1.19653e-12	-2.4351	-1.28398
MVP	16	24157.8	1.20302e-12	2.47181	1.30557
AARS1	16	1989.95	1.24219e-12	-3.0636	-1.61523
AC003991.1	7	289.53	1.35227e-12	9.39148	3.23135
AC116903.2	15	510.999	1.36188e-12	4.97576	2.31492
TRIM8	10	14056.1	1.38177e-12	2.66328	1.4132
TMF1	3	8558.31	1.38259e-12	2.07812	1.05528
H3C13	1	921.069	1.40692e-12	3.98914	1.99608
PPP2R2A	8	4141.18	1.46507e-12	2.24789	1.16857
DHRS12	13	1797.31	1.51505e-12	2.62974	1.39492
SAP30BP	17	5783.55	1.51715e-12	2.22554	1.15416
TTPAL	20	4081.98	1.5338e-12	2.16998	1.11768
ZBTB40	1	9190.29	1.58637e-12	-2.01831	-1.01315
PPP1R15A	19	10377.8	1.6865e-12	2.98765	1.57901
TCIRG1	11	42730.7	1.69207e-12	2.926	1.54893
TREML4	6	3345.71	1.71927e-12	34.3354	5.10162
ERN1	17	17380.8	1.74756e-12	2.56147	1.35697
MRTFB	16	1637.93	1.76314e-12	-2.91404	-1.54302
ITFG2	12	3201.8	1.78764e-12	-2.37069	-1.24531
PIGX	3	1199.31	1.79156e-12	2.8247	1.4981
TNFRSF1B	1	47283.7	1.79795e-12	2.4895	1.31585
ESR1	6	1267.76	1.80231e-12	-3.46325	-1.79213
PHLPP2	16	1664.36	1.81332e-12	-3.04899	-1.60833
H2AC6	6	8040.37	1.83306e-12	2.35085	1.23318
POLR3A	10	2005.32	1.835e-12	-2.5686	-1.36098
SLC25A37	8	97860.7	1.8618e-12	10.0701	3.332
IKBKE	1	3928.03	1.88396e-12	-2.89932	-1.53571
CUL3	2	8290.65	1.89505e-12	2.19003	1.13095
AP001107.1	11	792.024	1.91478e-12	3.78733	1.92118
AC009948.2	2	643.712	1.91534e-12	3.79778	1.92516
POLE	12	3697.27	1.93687e-12	-2.62038	-1.38978
AC007068.1	12	2135.83	1.94285e-12	-3.87157	-1.95292
SIGLEC10	19	6049.87	2.00595e-12	2.78982	1.48017
TRAC	14	9865.64	2.03708e-12	-2.10483	-1.07371
FAM102A	9	9584.6	2.04968e-12	-2.73885	-1.45357
TNRC6C	17	6592.7	2.0557e-12	-2.04894	-1.03488
SNAP23	15	5937.14	2.07854e-12	2.24256	1.16515
CHUK	10	3251.52	2.0822e-12	2.48621	1.31395
URB2	1	1180.92	2.12574e-12	-3.24621	-1.69876
AC002316.1	17	18593.8	2.13311e-12	2.44067	1.28728
ST3GAL4	11	1543.61	2.1515e-12	3.56953	1.83573
SUDS3	12	6140.87	2.15412e-12	2.02086	1.01497
GRAMD1A	19	8695.15	2.16583e-12	2.31858	1.21324
LINC02680	10	306.318	2.16734e-12	6.77554	2.76034
APLP2	11	23579.7	2.20427e-12	2.0102	1.00734
ZBED6	1	14945.8	2.21868e-12	2.1374	1.09586
ZNRD1ASP	6	1277.09	2.29697e-12	-3.40865	-1.7692
ATP6V1D	14	2279.02	2.3389e-12	2.46007	1.2987
SPON1	11	798.035	2.35985e-12	-4.04222	-2.01515
RPS20P31	12	323.624	2.41178e-12	5.85421	2.54947
ZNF687	1	7151.56	2.42461e-12	2.29224	1.19676
AP005432.1	18	194.136	2.43061e-12	14.1963	3.82744
AC092139.2	16	1505.06	2.45342e-12	2.96725	1.56913
TMEM43	3	8980.41	2.47995e-12	2.08107	1.05733
AC098582.1	4	1513.48	2.48385e-12	3.79748	1.92504
TBC1D24	16	804.194	2.51083e-12	-4.28661	-2.09984
PHF19	9	3232.13	2.56013e-12	-2.52945	-1.33882
ZNF827	4	1877.07	2.58194e-12	-2.86455	-1.51831
PLAAT4	11	2674.84	2.59466e-12	-2.44447	-1.28952
ITPRID2	2	8308.22	2.60635e-12	2.21726	1.14878
HSDL2	9	2199.18	2.6249e-12	2.76892	1.46932
ST3GAL3	1	1120.8	2.63898e-12	-3.41871	-1.77345
H3-3A	1	20764	2.6486e-12	2.23378	1.15949
RARG	12	1254.32	2.69324e-12	-3.57929	-1.83967
AC004241.1	12	543.748	2.75699e-12	5.06917	2.34175
DLEU2	13	4002.39	2.7969e-12	2.49037	1.31636
SLAMF7	1	2456.81	2.83078e-12	-3.24357	-1.69758
TIAM1	21	7931.4	2.84644e-12	-2.28465	-1.19197
USP8	15	9154.95	2.86072e-12	2.07804	1.05522
ABCC10	6	3500.58	2.89495e-12	-3.06963	-1.61807
UPB1	22	455.632	2.91214e-12	6.0822	2.60459
TLE4	9	9829.2	2.91556e-12	2.08087	1.05719
INF2	14	2833.5	2.91678e-12	-3.28164	-1.71442
FGR	1	35539.6	2.92284e-12	2.4209	1.27554
LIG4	13	1534.55	2.94344e-12	2.75252	1.46075
KANK1	9	1011.57	3.06601e-12	-5.81988	-2.54099
AP001434.1	21	141.691	3.10676e-12	43.1771	5.4322
PRPF38B	1	9653.55	3.10888e-12	2.03917	1.02799
CASC19	8	778.148	3.11647e-12	-4.5164	-2.17517
KIF21A	12	1188.23	3.13254e-12	-3.36309	-1.74979
EVA1C	21	643.602	3.16353e-12	-5.18559	-2.37451
FURIN	15	14329	3.17551e-12	2.86319	1.51762
LRRN2	1	1898.4	3.24643e-12	3.00669	1.58817
TALDO1	11	10026.9	3.25128e-12	2.25367	1.17228
AC020916.1	19	21081.2	3.28191e-12	3.58023	1.84005
KSR1	17	8805.71	3.29932e-12	2.36446	1.24151
ATP11A-AS1	13	558.438	3.48311e-12	3.87304	1.95347
FOXK1	7	8627.5	3.49223e-12	-2.27347	-1.1849
LAPTM4A	2	1988.4	3.50763e-12	2.40858	1.26818
AC067931.1	8	294.853	3.59295e-12	6.73818	2.75236
DEDD2	19	8245.77	3.59659e-12	2.61256	1.38546
AL158163.1	10	1091.15	3.61344e-12	3.5105	1.81168
LINC02287	14	205.62	3.61427e-12	10.9635	3.45464
ABHD16A	6	407.919	3.68421e-12	6.4573	2.69093
TXK	4	4528.82	3.69242e-12	-2.18322	-1.12646
MED29	19	3459.97	3.69412e-12	2.26618	1.18026
AC093520.2	16	174.115	3.72188e-12	16.4466	4.03972
RNU5B-1	15	409.01	3.727e-12	11.7547	3.55517
FRMD8	11	6978.35	3.78843e-12	2.36556	1.24218
ST6GALNAC6	9	3726.93	3.79564e-12	-2.47967	-1.31015
WDR4	21	957.046	3.82796e-12	-4.11837	-2.04207
NPIPA9	16	2596.58	3.94992e-12	-2.97496	-1.57287
GIMAP1	7	4871.56	3.9693e-12	-2.12122	-1.0849
ANKRD36B	2	4520.05	3.98767e-12	-3.57772	-1.83904
DGKG	3	2322.92	3.99629e-12	2.64848	1.40516
[truncated: 5,786 more rows]
