# Supplementary material for: Functional and epigenetic phenotypes of humans and mice with DNMT3A Overgrowth Syndrome
Source: Nat Commun. 2021 Jul 27;12:4549. doi: 10.1038/s41467-021-24800-7 (PMC8316576; doi:10.1038/s41467-021-24800-7)
Supplement: Supplementary file 8 — Supplementary Data 5 [file 41467_2021_24800_MOESM8_ESM.xlsx]

## Sheet: Figures
Figures associated with data
5a
5c
5d
5e
5f
Supplemental 5d

## Sheet: dmrs
dmr.id	chromosome	start	end	closest_gene	islands	shores	shelves	genes	enhancers	promoters	tss	size	L2_052319	L1_061319	R4_061319	X44930	X43921	X43769	X43761	X44768	X43756	WGBS_52.2wk_WT_WBM		X44922	X44931	X43762	X44767	X43766	X43755		X34705	X35133	X31814	X28187		L3_052319	R2_052719	L2_061319	R1_061319
1_105781200_105781995	1	105781200	105781995	Tnfrsf11a	0	0	0	1	0	1	0	795	0.325008	0.3529	0.352413	0.525382	0.337232	0.359423	0.364706	0.345686	0.228368	0.302657		0.149639	0.158854	0.174149	0.161608	0.092959	0.107919		0.216376	0.159711	0.178647	0.306883		0.178738	0.139755	0.188338	0.155475
1_105880646_105881380	1	105880646	105881380	Tnfrsf11a	0	0	0	0	0	0	0	734	0.275755	0.320652	0.364061	0.348861	0.222379	0.463075	0.295081	0.144388	0.333571	0.215693		0.0734941	0.136495	0.0467909	0.0246753	0.0305691	0.072285		0.251156	0.253389	0.196561	0.211792		0.136853	0.0611408	0.0762387	0.0572348
1_119048828_119049406	1	119048828	119049406	Gli2	0	0	1	1	0	0	0	578	0.248222	0.356643	0.261495	0.337544	0.318415	0.395493	0.491497	0.446796	0.470624	0.29475		0.104304	0.186565	0.111975	0.0764765	0.088427	0.0738095		0.24739	0.255301	0.279674	0.318793		0.0961415	0.1198	0.0641026	0.08837
1_119304028_119306255	1	119304028	119306255	Inhbb	0	0	0	0	0	0	0	2227	0.511707	0.563588	0.501297	0.690753	0.579893	0.698158	0.658478	0.588696	0.760272	0.715581		0.338063	0.444803	0.320637	0.367817	0.365545	0.451317		0.582391	0.55513	0.58692	0.567352		0.272252	0.328785	0.273074	0.198418
1_120643553_120644388	1	120643553	120644388	En1	0	0	0	0	0	0	0	835	0.571294	0.616532	0.607268	0.701305	0.580379	0.540523	0.571561	0.57026	0.541176	0.705688		0.193114	0.353016	0.34719	0.212724	0.201243	0.21466		0.556131	0.518012	0.459345	0.589239		0.176343	0.137869	0.167984	0.169775
1_120961712_120962275	1	120961712	120962275	Insig2	0	0	0	0	0	0	0	563	0.402281	0.503159	0.447562	0.637273	0.555231	0.555952	0.58103	0.650956	0.696259	0.625672		0.276511	0.321429	0.149603	0.277801	0.219578	0.267246		0.467489	0.52241	0.423833	0.428227		0.118673	0.0879254	0.121465	0.092456
1_120963685_120964531	1	120963685	120964531	Insig2	0	0	0	0	0	0	0	846	0.514525	0.581586	0.576967	0.73207	0.436617	0.633358	0.569218	0.586711	0.641567	0.4932		0.383155	0.415604	0.481926	0.420868	0.21757	0.299458		0.299798	0.559381	0.486906	0.456368		0.278482	0.214437	0.205174	0.207181
1_12865122_12865605	1	12865122	12865605	Slco5a1	0	0	0	0	0	0	0	483	0.367192	0.431533	0.350831	0.44494	0.449673	0.39469	0.28	0.532965	0.464361	0.385835		0.147998	0.110694	0.0849874	0.227702	0.245046	0.181391		0.268645	0.350007	0.344091	0.234641		0.134049	0.0385082	0.0529762	0.0824456
1_130422642_130423099	1	130422642	130423099	Cd55b	0	0	0	1	0	1	2	457	0.832756	0.859823	0.71116	0.970206	0.8756	0.855415	0.787351	0.832374	0.826857	0.80704		0.55513	0.660313	0.590243	0.456746	0.629261	0.578245		0.842553	0.708877	0.836927	0.811086		0.442593	0.45708	0.439177	0.360075
1_13104283_13105400	1	13104283	13105400	Prdm14	0	0	0	0	0	0	0	1117	0.509364	0.570143	0.548411	0.549894	0.580589	0.418862	0.558048	0.60116	0.608777	0.442727		0.243476	0.227283	0.339409	0.289948	0.254838	0.202973		0.548485	0.644657	0.56294	0.406078		0.314719	0.296969	0.276687	0.265168
1_131972183_131973467	1	131972183	131973467	Slc45a3	0	0	0	1	0	0	0	1284	0.600874	0.736295	0.712146	0.855721	0.779299	0.821015	0.822328	0.809816	0.878075	0.717063		0.521219	0.569196	0.470271	0.526693	0.535335	0.666879		0.688202	0.68879	0.730968	0.634219		0.178006	0.18005	0.198677	0.125224
1_132211831_132212136	1	132211831	132212136	Lemd1	0	0	0	1	0	0	0	305	0.422049	0.579888	0.413854	0.421322	0.604245	0.518383	0.507082	0.468268	0.651786	0.562063		0.320815	0.255782	0.184694	0.159181	0.215246	0.245181		0.396224	0.517675	0.344072	0.375479		0.212947	0.14804	0.0378074	0.0448094
1_132287859_132288513	1	132287859	132288513	Klhdc8a	0	0	0	0	0	0	0	654	0.659313	0.700894	0.662903	0.882112	0.836201	0.814371	0.811021	0.858333	0.871454	0.785629		0.500782	0.580902	0.482697	0.541404	0.516355	0.439579		0.784	0.806102	0.75966	0.74024		0.158135	0.140149	0.151537	0.112034
1_132814641_132814976	1	132814641	132814976	Lrrn2	0	0	0	0	0	0	0	335	0.631736	0.696297	0.583334	0.704077	0.706205	0.619127	0.681825	0.722951	0.776349	0.690976		0.49381	0.499937	0.511977	0.457704	0.265103	0.362583		0.570053	0.64885	0.480915	0.622303		0.313847	0.338638	0.298086	0.294669
1_132928471_132928869	1	132928471	132928869	Lrrn2	0	0	0	1	0	0	0	398	0.462099	0.532928	0.679895	0.705311	0.46875	0.664227	0.560317	0.655778	0.569231	0.486802		0.287678	0.333211	0.22848	0.285728	0.294123	0.363535		0.489049	0.575155	0.522139	0.539563		0.203437	0.226133	0.181612	0.320452
1_133298339_133299197	1	133298339	133299197	Plekha6	0	0	0	1	0	0	0	858	0.55439	0.534177	0.59022	0.701352	0.602284	0.76763	0.617323	0.706923	0.737502	0.591164		0.397672	0.372455	0.411136	0.346082	0.26459	0.45903		0.508085	0.686869	0.705791	0.501621		0.276616	0.313933	0.242037	0.241718
1_133385861_133386468	1	133385861	133386468	Sox13	0	0	0	1	0	1	0	607	0.689683	0.700412	0.682089	0.687943	0.644674	0.580672	0.732738	0.676038	0.693878	0.640785		0.34994	0.497902	0.40502	0.379585	0.365548	0.300435		0.595933	0.589379	0.434743	0.571397		0.428378	0.378458	0.351472	0.359894
1_133434166_133434918	1	133434166	133434918	Sox13	0	0	0	0	0	0	0	752	0.594257	0.529978	0.643056	0.814624	0.652902	0.608185	0.638333	0.453735	0.608645	0.575397		0.228809	0.29254	0.209487	0.150008	0.221354	0.288814		0.576923	0.433308	0.498372	0.443849		0.078125	0.115131	0.0265152	0.0637153
1_13371291_13371867	1	13371291	13371867	Ncoa2	0	1	0	1	0	1	0	576	0.581604	0.695081	0.732828	0.727201	0.656602	0.816375	0.724278	0.777489	0.847078	0.677778		0.440651	0.474006	0.36436	0.401876	0.379706	0.38658		0.669255	0.672914	0.665681	0.416905		0.0550472	0.0849518	0.0656323	0.0671537
1_134681023_134681251	1	134681023	134681251	Syt2	0	0	0	1	0	0	0	228	0.662821	0.651571	0.659868	0.670803	0.667735	0.838183	0.878571	0.754183	0.787298	0.807099		0.508418	0.333225	0.374278	0.45182	0.475808	0.252822		0.528017	0.660562	0.618958	0.635466		0.323667	0.293699	0.296779	0.423092
1_135258312_135258626	1	135258312	135258626	Elf3	0	0	0	1	0	1	2	314	0.63602	0.743362	0.683782	0.855017	0.887727	0.868476	0.795323	0.795238	0.915816	0.898482		0.320457	0.277749	0.404691	0.248498	0.302021	0.155357		0.820869	0.774127	0.692967	0.655619		0.126522	0.199565	0.10293	0.148281
1_135507873_135508392	1	135507873	135508392	Nav1	0	0	0	1	0	1	0	519	0.651936	0.688247	0.726587	0.764998	0.818386	0.832275	0.937831	0.840476	0.91875	0.754101		0.398218	0.48955	0.325485	0.494136	0.4226	0.434744		0.754813	0.711015	0.693783	0.720263		0.100132	0.0555556	0.194753	0.143771
1_135698777_135699358	1	135698777	135699358	Csrp1	0	0	0	0	0	0	0	581	0.625514	0.617349	0.585732	0.784497	0.817689	0.802679	0.819742	0.727798	0.7525	0.793572		0.180978	0.267381	0.274784	0.247134	0.26384	0.26065		0.572911	0.588525	0.60597	0.536976		0.0699284	0.111098	0.0668921	0.105466
1_136512298_136512956	1	136512298	136512956	Kif14	0	0	0	1	0	0	0	658	0.724649	0.763569	0.7694	0.628186	0.72408	0.515152	0.525531	0.632919	0.709596	0.708878		0.276013	0.366877	0.35589	0.297421	0.218359	0.437771		0.518772	0.498959	0.522727	0.571837		0.399879	0.361252	0.344893	0.386851
1_136569653_136570857	1	136569653	136570857	Kif14	0	0	0	0	0	0	0	1204	0.436147	0.471387	0.49706	0.507169	0.59491	0.426954	0.616039	0.5282	0.651703	0.447217		0.124145	0.145385	0.147715	0.135007	0.113028	0.165449		0.367344	0.427948	0.209651	0.403247		0.0865726	0.0773001	0.0800188	0.090548
1_136670227_136670967	1	136670227	136670967	Zfp281	0	0	0	0	0	1	0	740	0.786299	0.790437	0.69195	0.906853	0.857352	0.795802	0.833333	0.787302	0.929113	0.856363		0.684985	0.686195	0.535276	0.60087	0.659843	0.52173		0.829216	0.822842	0.868583	0.820561		0.187156	0.224411	0.225998	0.253352
1_136675324_136675658	1	136675324	136675658	Zfp281	0	0	0	0	0	0	0	334	0.760411	0.641784	0.710203	0.757407	0.699098	0.778968	0.704738	0.655778	0.717593	0.674402		0.277133	0.32886	0.265797	0.320066	0.22785	0.319742		0.58044	0.692508	0.605199	0.411111		0.0906455	0.0520308	0.0342593	0.0783845
1_136696195_136696510	1	136696195	136696510	Zfp281	0	0	0	0	0	1	0	315	0.548137	0.529181	0.591284	0.725646	0.552833	0.572716	0.659259	0.694206	0.603376	0.552991		0.219074	0.292308	0.0713353	0.0749567	0.0791077	0.240875		0.42403	0.575547	0.458136	0.451084		0.085968	0.0717483	0.0494048	0.0848485
1_136781652_136782671	1	136781652	136782671	Nr5a2	0	0	0	0	0	0	0	1019	0.55791	0.653895	0.581047	0.644713	0.706508	0.500656	0.614333	0.622984	0.647619	0.435001		0.221462	0.330882	0.321789	0.285817	0.333826	0.229743		0.507416	0.535902	0.470828	0.399083		0.133274	0.134924	0.160385	0.131479
1_136789270_136789479	1	136789270	136789479	Nr5a2	1	0	0	0	0	1	0	209	0.747926	0.783956	0.854338	0.953736	0.932222	0.873353	0.929592	0.843725	0.88873	0.883519		0.349418	0.429259	0.480185	0.533498	0.3853	0.492299		0.852913	0.813566	0.881583	0.682937		0.463179	0.390983	0.42246	0.357256
1_14304935_14305444	1	14304935	14305444	Eya1	0	0	0	1	0	1	0	509	0.582936	0.404894	0.61702	0.667593	0.622965	0.517366	0.561221	0.558195	0.589881	0.70947		0.332119	0.442521	0.218048	0.401435	0.239793	0.311376		0.632945	0.685377	0.394399	0.296054		0.103349	0.136887	0.115264	0.0697573
1_151167554_151167951	1	151167554	151167951	Gm47985	0	0	0	0	0	0	0	397	0.515201	0.579732	0.590833	0.640408	0.577143	0.528514	0.483333	0.744048	0.586147	0.701604		0.183765	0.245952	0.245595	0.220571	0.185348	0.37623		0.479035	0.359361	0.416245	0.486615		0.11793	0.0692446	0.115357	0.0811538
1_151551057_151551382	1	151551057	151551382	Fam129a	0	0	0	0	0	0	0	325	0.495666	0.385494	0.312147	0.368675	0.513214	0.453139	0.425044	0.495238	0.562831	0.449775		0.210494	0.231481	0.14177	0.112169	0.160053	0.218827		0.386756	0.362033	0.349572	0.343651		0.125379	0.102025	0.147954	0.0652557
1_151685750_151687112	1	151685750	151687112	Fam129a	0	0	0	1	0	0	0	1362	0.624499	0.579176	0.586111	0.606079	0.601643	0.525038	0.670356	0.457397	0.488569	0.519708		0.277258	0.353193	0.238438	0.223978	0.225889	0.256159		0.520855	0.4039	0.412502	0.434656		0.128723	0.128056	0.120415	0.140999
1_152790562_152791281	1	152790562	152791281	Ncf2	0	0	0	0	0	0	0	719	0.581672	0.440842	0.504022	0.614144	0.61836	0.503062	0.53531	0.598333	0.55042	0.615503		0.180587	0.283333	0.249834	0.280773	0.270332	0.282962		0.534318	0.483456	0.536347	0.556717		0.174225	0.164165	0.0984271	0.113225
1_153048009_153048540	1	153048009	153048540	Nmnat2	0	0	0	1	0	0	0	531	0.641273	0.607497	0.561791	0.80005	0.684943	0.814935	0.805311	0.685373	0.831052	0.650582		0.341783	0.572222	0.401951	0.310745	0.32732	0.436186		0.723128	0.641112	0.685914	0.676228		0.333333	0.314583	0.2942	0.222983
1_153053426_153054952	1	153053426	153054952	Nmnat2	0	0	0	1	0	0	0	1526	0.573116	0.661818	0.695804	0.686584	0.678025	0.641595	0.727002	0.741613	0.681962	0.639107		0.413692	0.290371	0.434877	0.367227	0.368028	0.436093		0.610933	0.62621	0.573941	0.616492		0.126416	0.17511	0.193898	0.156259
1_153072497_153073877	1	153072497	153073877	Nmnat2	0	0	0	1	0	0	0	1380	0.500726	0.538218	0.52725	0.569741	0.54951	0.599288	0.542891	0.607239	0.684069	0.58215		0.319092	0.318064	0.25963	0.302667	0.305327	0.385426		0.522164	0.551369	0.555944	0.558061		0.257241	0.226128	0.214366	0.216335
1_153345791_153346370	1	153345791	153346370	Lamc1	0	0	0	0	0	0	0	579	0.788796	0.786874	0.812169	0.965741	0.804894	0.942063	0.834259	0.84902	0.86336	0.778627		0.694571	0.669818	0.453329	0.615342	0.693651	0.681548		0.716705	0.854592	0.78339	0.761643		0.367913	0.316218	0.378175	0.411111
1_155085177_155085530	1	155085177	155085530	Ier5	0	1	0	0	0	0	0	353	0.459436	0.542295	0.645086	0.530978	0.75978	0.618771	0.732892	0.73955	0.624339	0.599162		0.273514	0.363536	0.234498	0.222917	0.285518	0.396296		0.520205	0.35113	0.435063	0.511508		0.0663152	0.151363	0.0813153	0.0978876
1_155491214_155492035	1	155491214	155492035	Acbd6	0	0	0	0	0	0	0	821	0.53049	0.601455	0.604998	0.634904	0.526873	0.48082	0.463578	0.492147	0.459772	0.450253		0.150652	0.265349	0.234933	0.247569	0.194359	0.156735		0.38802	0.31852	0.347293	0.472965		0.236906	0.165784	0.214906	0.213297
1_155526975_155528935	1	155526975	155528935	Acbd6	0	0	0	0	0	1	0	1960	0.636585	0.726137	0.706445	0.865911	0.7574	0.830729	0.819233	0.834312	0.870311	0.837819		0.549978	0.575269	0.556825	0.551575	0.612652	0.576153		0.829575	0.839394	0.796023	0.822123		0.296387	0.259662	0.20672	0.261921
1_157450430_157451006	1	157450430	157451006	Cryzl2	0	0	0	0	0	0	0	576	0.638335	0.662425	0.600104	0.823748	0.852646	0.727646	0.719202	0.768651	0.856481	0.693757		0.435558	0.419511	0.412288	0.360935	0.447266	0.469595		0.68908	0.672565	0.60721	0.638619		0.202752	0.0835545	0.102051	0.142086
1_160351528_160352010	1	160351528	160352010	Rabgap1l	0	0	0	1	0	1	1	482	0.254458	0.240411	0.363003	0.321429	0.402345	0.348333	0.490714	0.29716	0.263951	0.316378		0.0867769	0.100826	0.0989899	0.0963203	0.0801653	0.0735931		0.120455	0.190208	0.28083	0.237023		0.0517933	0.0427916	0.0629821	0.0727273
1_162004168_162005201	1	162004168	162005201	Dnm3	0	0	0	1	0	1	0	1033	0.332859	0.460858	0.418826	0.49601	0.536243	0.333162	0.398409	0.409831	0.492695	0.418916		0.243196	0.223268	0.127958	0.166335	0.256133	0.178668		0.301325	0.329853	0.287248	0.345155		0.137826	0.140021	0.136116	0.103949
1_16294021_16295039	1	16294021	16295039	Stau2	0	0	0	1	0	0	0	1018	0.571573	0.564366	0.475909	0.65919	0.607679	0.642026	0.711924	0.591175	0.697702	0.736509		0.3494	0.324799	0.388882	0.316266	0.425784	0.389817		0.513039	0.567262	0.610053	0.584463		0.246229	0.297108	0.299337	0.282556
1_163309463_163311821	1	163309463	163311821	Prrx1	0	1	1	1	0	1	0	2358	0.381131	0.347062	0.423163	0.469527	0.457065	0.457672	0.457035	0.48642	0.576697	0.507581		0.194759	0.272618	0.294016	0.186138	0.212361	0.220672		0.349175	0.411335	0.395416	0.338363		0.172651	0.158492	0.130457	0.168913
1_164184148_164184577	1	164184148	164184577	F5	0	0	0	1	0	0	0	429	0.427159	0.581684	0.436928	0.517279	0.469947	0.518457	0.465607	0.572842	0.47197	0.547859		0.322396	0.303333	0.355549	0.184911	0.246419	0.332376		0.403987	0.478676	0.364613	0.342024		0.451384	0.372983	0.178286	0.226396
1_165018765_165019198	1	165018765	165019198	Xcl1	0	0	0	0	0	0	0	433	0.650843	0.696204	0.610906	0.833333	0.859006	0.850992	0.794728	0.678102	0.733078	0.656995		0.307983	0.437879	0.330629	0.307109	0.254337	0.29836		0.530607	0.616622	0.639025	0.693223		0.301558	0.250021	0.177427	0.28767
1_165191555_165192179	1	165191555	165192179	Sft2d2	0	1	1	1	0	0	0	624	0.751433	0.776543	0.606561	0.684657	0.564554	0.517659	0.771693	0.584083	0.591111	0.573806		0.27365	0.284325	0.265267	0.326675	0.174515	0.345922		0.501053	0.476971	0.419243	0.439038		0.306347	0.425971	0.359885	0.287015
1_165616734_165617490	1	165616734	165617490	Mpzl1	0	0	0	1	0	0	0	756	0.451855	0.472874	0.549119	0.630132	0.585488	0.478489	0.555187	0.485697	0.496676	0.508406		0.304401	0.394076	0.198789	0.130442	0.197866	0.239358		0.408975	0.454022	0.327255	0.273512		0.321838	0.259345	0.243801	0.253902
1_165618249_165618638	1	165618249	165618638	Mpzl1	0	0	0	1	0	0	0	389	0.647412	0.860256	0.686247	0.83252	0.722909	0.737963	0.696946	0.734568	0.858726	0.680882		0.414637	0.454525	0.255114	0.482524	0.498925	0.456061		0.704731	0.538232	0.529082	0.735809		0.108949	0.147054	0.223857	0.133722
1_165633129_165633954	1	165633129	165633954	Mpzl1	0	1	0	1	0	1	0	825	0.362539	0.368969	0.417071	0.616503	0.587097	0.574081	0.524651	0.511781	0.620927	0.479896		0.186425	0.183804	0.220935	0.137171	0.164455	0.161612		0.454787	0.270828	0.309267	0.345457		0.108064	0.0768053	0.115666	0.0581421
1_165702753_165702935	1	165702753	165702935	Rcsd1	0	0	0	1	0	1	0	182	0.324246	0.163861	0.280203	0.397439	0.317817	0.203616	0.37037	0.266066	0.316931	0.265873		0.0380952	0.0416667	0.0222222	0.0347924	0.010101	0.0212121		0.141819	0.0673401	0.254409	0.126294		0.0111111	0.0630422	0.0469104	0
1_166043549_166043732	1	166043549	166043732	Pou2f1	0	0	0	0	0	0	0	183	0.772127	0.692951	0.800979	0.77977	0.806349	0.954823	0.917582	0.907135	0.967033	0.88047		0.470971	0.591736	0.709646	0.600427	0.705311	0.634615		0.706663	0.86766	0.861199	0.774552		0.109617	0.245358	0.238938	0.253938
1_166154742_166155306	1	166154742	166155306	Gpa33	0	0	0	1	0	0	0	564	0.283221	0.2625	0.321038	0.357653	0.367251	0.359952	0.339683	0.45805	0.483333	0.466592		0.165584	0.204735	0.0881818	0.0474074	0.104567	0.0818254		0.423926	0.331277	0.223721	0.330663		0.14604	0.0734197	0.0798942	0.14564
1_167270054_167271999	1	167270054	167271999	Uck2	0	0	0	1	0	0	0	1945	0.413988	0.429961	0.449392	0.520032	0.430803	0.433558	0.510228	0.426488	0.405945	0.532026		0.17656	0.316964	0.219084	0.19321	0.179197	0.233595		0.380059	0.392969	0.308705	0.334389		0.176224	0.119679	0.119186	0.14175
1_168416179_168417225	1	168416179	168417225	Pbx1	0	0	0	1	0	0	0	1046	0.678011	0.700849	0.737616	0.898821	0.820444	0.922969	0.839897	0.82535	0.921895	0.830739		0.548172	0.609921	0.503268	0.435967	0.495848	0.609734		0.797474	0.773763	0.812451	0.663312		0.428028	0.333068	0.420565	0.364707
1_171250808_171252468	1	171250808	171252468	Adamts4,Ndufs2	0	0	1	2	0	1	3	1660	0.472746	0.448374	0.442257	0.639891	0.608377	0.478426	0.598753	0.561198	0.679301	0.580051		0.322905	0.273055	0.257977	0.273355	0.276982	0.303531		0.450492	0.555722	0.534209	0.494575		0.215825	0.14969	0.204493	0.207143
1_171285238_171285982	1	171285238	171285982	Usp21	0	1	1	1	0	1	0	744	0.8401	0.711751	0.700354	0.669312	0.639681	0.568246	0.625018	0.575821	0.612657	0.617381		0.409656	0.500877	0.413158	0.404719	0.395489	0.396366		0.513711	0.636091	0.619456	0.626162		0.483756	0.50475	0.498773	0.438127
1_171360107_171360459	1	171360107	171360459	Klhdc9	0	1	0	1	0	1	0	352	0.26631	0.295287	0.280734	0.285654	0.360046	0.246719	0.37746	0.312183	0.313553	0.272772		0.0785164	0.0630037	0.0626584	0.111576	0.0803825	0.081198		0.150548	0.161456	0.102677	0.194009		0.0951815	0.0655961	0.0764934	0.111034
1_171438636_171440051	1	171438636	171440051	F11r	0	1	1	1	0	1	0	1415	0.473142	0.351002	0.356292	0.495907	0.400667	0.451143	0.332873	0.351516	0.309865	0.293803		0.141943	0.18081	0.153383	0.160775	0.14304	0.084557		0.230593	0.25304	0.167084	0.188041		0.0729626	0.0391134	0.0370476	0.0645155
1_171477266_171478758	1	171477266	171478758	F11r	0	0	0	0	0	0	0	1492	0.584571	0.575776	0.551189	0.632542	0.620901	0.593074	0.64632	0.532918	0.584889	0.735496		0.339662	0.413535	0.426641	0.226409	0.387827	0.418558		0.546201	0.558455	0.481337	0.516527		0.190785	0.14039	0.168359	0.121644
1_172350070_172350971	1	172350070	172350971	Kcnj10	0	0	0	1	0	0	0	901	0.370677	0.373751	0.455263	0.571309	0.46721	0.466484	0.615917	0.552831	0.533409	0.670656		0.220493	0.259774	0.237119	0.204762	0.189747	0.30398		0.409257	0.40203	0.378287	0.509816		0.0796784	0.0431013	0.0965577	0.0501385
1_172532060_172532800	1	172532060	172532800	Cfap45	0	0	0	1	0	0	0	740	0.49083	0.448721	0.540417	0.651057	0.695191	0.625014	0.663768	0.643349	0.685143	0.584509		0.354526	0.367851	0.229502	0.261504	0.276555	0.324865		0.540079	0.625256	0.534411	0.458349		0.0876033	0.068771	0.08301	0.101472
1_177484999_177485306	1	177484999	177485306	Zbtb18	0	0	0	0	0	0	0	307	0.619489	0.498575	0.652835	0.615266	0.610362	0.45329	0.627457	0.432484	0.575132	0.556437		0.21142	0.315212	0.211376	0.309075	0.214875	0.202293		0.470899	0.329869	0.414562	0.333685		0.24202	0.223425	0.177405	0.184303
1_178917263_178918246	1	178917263	178918246	Kif26b	0	0	0	1	0	1	0	983	0.63607	0.781169	0.749571	0.803695	0.71917	0.794156	0.774311	0.816464	0.855754	0.732493		0.377939	0.424074	0.432981	0.419876	0.394506	0.531378		0.766829	0.803199	0.732986	0.698059		0.270605	0.303246	0.319685	0.289475
1_179136610_179137125	1	179136610	179137125	Smyd3	0	0	0	1	0	0	0	515	0.711255	0.736131	0.748522	0.904127	0.6838	0.664011	0.767857	0.655495	0.824206	0.594308		0.60419	0.463919	0.342299	0.483761	0.366087	0.412882		0.584205	0.662904	0.603832	0.582197		0.316814	0.384029	0.471836	0.260573
1_180191259_180191786	1	180191259	180191786	Coq8a	0	0	1	1	0	0	0	527	0.70145	0.721049	0.686949	0.779371	0.72102	0.724462	0.774021	0.737407	0.688095	0.708572		0.444941	0.533365	0.41988	0.341847	0.542553	0.482569		0.723357	0.675873	0.529515	0.701896		0.325501	0.267256	0.388651	0.339733
1_180312405_180314666	1	180312405	180314666	Itpkb	0	0	0	0	0	0	0	2261	0.493035	0.537519	0.479629	0.597412	0.637609	0.540501	0.61439	0.598913	0.653053	0.568456		0.312806	0.342495	0.345987	0.322118	0.287014	0.371127		0.546734	0.516588	0.536721	0.434989		0.171996	0.183694	0.169479	0.186846
1_180893911_180894618	1	180893911	180894618	Lefty2	1	1	0	1	0	1	0	707	0.226099	0.318326	0.238973	0.321716	0.403003	0.303846	0.553939	0.318338	0.366872	0.378004		0.135618	0.185891	0.146241	0.0913321	0.105211	0.105688		0.24074	0.316052	0.260134	0.266322		0.164096	0.201755	0.137411	0.192937
1_181880999_181881547	1	181880999	181881547	Enah	0	0	0	0	0	0	0	548	0.53608	0.554326	0.532677	0.527685	0.686997	0.603051	0.566164	0.605556	0.441146	0.472655		0.252856	0.212701	0.232637	0.27443	0.168479	0.19812		0.407452	0.421515	0.386742	0.388944		0.0799224	0.0593074	0.085322	0.0550347
1_182136989_182137706	1	182136989	182137706	Srp9	0	0	0	0	0	0	0	717	0.501202	0.516624	0.546542	0.610712	0.494599	0.537257	0.603434	0.501058	0.663003	0.602027		0.394297	0.264739	0.417374	0.327727	0.377597	0.240079		0.598214	0.598394	0.458212	0.548414		0.193408	0.215591	0.246723	0.26048
1_182747770_182748135	1	182747770	182748135	Ccdc185	0	0	0	1	0	0	0	365	0.848343	0.776611	0.849134	0.945013	0.894557	0.944118	0.821989	0.903922	0.988235	0.88459		0.683183	0.667857	0.705556	0.659261	0.702296	0.618627		0.84216	0.829055	0.841187	0.810927		0.467193	0.501078	0.395898	0.454015
1_183319436_183319928	1	183319436	183319928	Aida	0	0	0	1	0	0	0	492	0.882143	0.707341	0.751104	0.707652	0.747293	0.653383	0.739418	0.75459	0.784596	0.733288		0.432564	0.466931	0.410735	0.303042	0.538197	0.486392		0.603984	0.638953	0.612121	0.517041		0.588989	0.365895	0.609015	0.541498
1_184724110_184725488	1	184724110	184725488	Hlx	0	0	1	0	0	0	0	1378	0.441184	0.475015	0.468136	0.654429	0.610736	0.578721	0.588127	0.633644	0.698844	0.56848		0.175422	0.213739	0.185768	0.222536	0.199415	0.251493		0.496622	0.582488	0.479958	0.438256		0.0955883	0.0688224	0.088293	0.0816471
1_184729869_184731196	1	184729869	184731196	Hlx	0	1	0	1	0	1	0	1327	0.741561	0.596884	0.644069	0.781578	0.697106	0.566355	0.746742	0.696703	0.714087	0.770782		0.4784	0.575	0.445481	0.444949	0.414929	0.466286		0.558659	0.68144	0.605185	0.63074		0.0632824	0.0523046	0.0610761	0.0659582
1_184748719_184749525	1	184748719	184749525	Hlx	0	0	0	0	0	0	0	806	0.606076	0.567289	0.525948	0.683155	0.589936	0.74131	0.636809	0.640354	0.714167	0.708797		0.341786	0.445098	0.338918	0.308665	0.322254	0.422706		0.645638	0.591629	0.613167	0.582538		0.355253	0.399427	0.254466	0.325016
1_185099119_185100027	1	185099119	185100027	Mark1	0	0	0	0	0	0	0	908	0.530318	0.486732	0.532442	0.589071	0.538049	0.491431	0.516451	0.584259	0.649694	0.564769		0.241942	0.222027	0.271352	0.261991	0.277693	0.295295		0.542206	0.575871	0.446965	0.426839		0.231415	0.245127	0.133217	0.146795
1_186407668_186408070	1	186407668	186408070	Tgfb2	0	0	0	0	0	0	0	402	0.344425	0.342444	0.306624	0.392381	0.54996	0.303307	0.364057	0.364815	0.330503	0.333037		0.190789	0.140741	0.0547924	0.0589879	0.0766755	0.129759		0.242962	0.246467	0.158908	0.230434		0.262145	0.189688	0.23774	0.188579
1_189703224_189703845	1	189703224	189703845	Cenpf	0	0	0	0	0	0	0	621	0.430324	0.460048	0.448992	0.397831	0.329834	0.321697	0.250758	0.456169	0.345799	0.326828		0.0803424	0.10308	0.143795	0.12972	0.0842057	0.0836777		0.213044	0.338012	0.160304	0.396561		0.0919819	0.138536	0.0830513	0.179244
1_190006433_190007463	1	190006433	190007463	Smyd2	0	0	0	0	0	0	0	1030	0.605506	0.548855	0.648563	0.705835	0.737368	0.701896	0.646542	0.653426	0.718831	0.637483		0.377289	0.467453	0.414415	0.328622	0.391879	0.386581		0.585905	0.58164	0.589289	0.492293		0.363875	0.316224	0.339737	0.299889
1_190682082_190682306	1	190682082	190682306	Rps6kc1	1	1	0	0	0	0	0	224	0.779137	0.706404	0.740141	0.697231	0.805486	0.707653	0.821062	0.725716	0.609297	0.808248		0.585564	0.407653	0.441084	0.603571	0.576608	0.461697		0.626755	0.890803	0.849991	0.652959		0.373701	0.364305	0.425595	0.326786
1_191411003_191411385	1	191411003	191411385	Ppp2r5a	0	0	0	0	0	0	0	382	0.623148	0.706313	0.626852	0.794974	0.690741	0.633838	0.768519	0.774804	0.645635	0.667538		0.38254	0.303704	0.348474	0.431313	0.32284	0.347547		0.634987	0.582752	0.445062	0.66746		0.223345	0.237458	0.111518	0.178086
1_191450222_191450933	1	191450222	191450933	Ppp2r5a	0	0	0	0	0	0	0	711	0.363417	0.459497	0.417169	0.549411	0.420449	0.307663	0.2375	0.444956	0.470833	0.3376		0.0991162	0.277475	0.252029	0.124406	0.0973906	0.121154		0.314467	0.259469	0.224736	0.444307		0.235578	0.205287	0.122221	0.160552
1_193153492_193153930	1	193153492	193153930	Irf6	0	1	0	1	0	1	0	438	0.615576	0.529681	0.744807	0.764706	0.641743	0.612169	0.537879	0.553249	0.54256	0.553263		0.331206	0.359921	0.321869	0.311133	0.381234	0.239352		0.617813	0.656854	0.394775	0.42227		0.14207	0.225989	0.155093	0.145569
1_193272381_193272838	1	193272381	193272838	G0s2,Lamb3	0	0	0	2	0	1	0	457	0.622103	0.659569	0.595339	0.791566	0.752487	0.535394	0.588889	0.674897	0.550564	0.540083		0.187177	0.255952	0.168213	0.148747	0.277601	0.0905104		0.403659	0.501956	0.314627	0.530268		0.10117	0.0773002	0.0494779	0.0599924
1_20891655_20891882	1	20891655	20891882	Paqr8	0	1	0	1	0	1	0	227	0.70575	0.646794	0.74602	0.780203	0.603159	0.601896	0.580952	0.609788	0.669444	0.44305		0.391855	0.351852	0.386199	0.306958	0.245752	0.421713		0.710204	0.683787	0.463065	0.664061		0.288384	0.378563	0.275786	0.3367
1_34432466_34432853	1	34432466	34432853	Ccdc115	0	0	0	0	0	1	0	387	0.723953	0.722168	0.697281	0.541474	0.650748	0.551299	0.464728	0.738548	0.630116	0.561783		0.324765	0.273333	0.243797	0.280081	0.377135	0.252546		0.422761	0.609963	0.534439	0.541902		0.27659	0.274407	0.312857	0.167225
1_34536018_34536559	1	34536018	34536559	Cfc1	0	0	0	1	0	0	0	541	0.306246	0.484952	0.310705	0.495478	0.500097	0.513305	0.609675	0.447899	0.489029	0.477611		0.165149	0.223039	0.288305	0.154757	0.12071	0.137722		0.363553	0.306103	0.284353	0.345075		0.106691	0.0523692	0.114557	0.0698052
1_34806909_34807171	1	34806909	34807171	Arhgef4	0	0	0	1	0	0	0	262	0.901171	0.818294	0.800786	0.921296	0.877505	0.984127	0.880952	0.938973	0.9375	0.898232		0.56433	0.482739	0.593519	0.538421	0.368799	0.608189		0.919048	0.882536	0.912452	0.846247		0.0931217	0.204212	0.138021	0.141104
1_36254725_36255229	1	36254725	36255229	Neurl3	0	0	0	0	0	0	0	504	0.494529	0.611733	0.605772	0.700689	0.583997	0.450076	0.647262	0.513851	0.418764	0.66789		0.240143	0.155329	0.192028	0.153139	0.272505	0.127098		0.444053	0.441764	0.600188	0.481645		0.0969542	0.120277	0.126068	0.117046
1_39410070_39410525	1	39410070	39410525	Tbc1d8	0	0	0	1	0	0	0	455	0.87109	0.847115	0.847835	0.919775	0.976068	0.737021	0.782051	0.884799	0.827106	0.785738		0.647642	0.568054	0.500275	0.646216	0.665659	0.470029		0.857214	0.79662	0.666219	0.666243		0.490688	0.405988	0.385813	0.289302
1_39907126_39907984	1	39907126	39907984	Map4k4	0	0	0	1	0	0	0	858	0.687025	0.740193	0.744201	0.667292	0.719378	0.703902	0.648629	0.69084	0.777854	0.721104		0.465272	0.423213	0.505363	0.385913	0.454756	0.505392		0.666266	0.630355	0.660863	0.67072		0.680557	0.603203	0.56429	0.589807
1_40325581_40326135	1	40325581	40326135	Il1rl2	1	2	0	1	0	1	1	554	0.468648	0.50544	0.543214	0.53835	0.647767	0.480713	0.534949	0.64186	0.675454	0.654509		0.111721	0.262947	0.13896	0.16364	0.18824	0.263457		0.455928	0.443109	0.47181	0.483185		0.051086	0.0423223	0.0385444	0.0701724
1_51923008_51923213	1	51923008	51923213	Myo1b	0	0	0	0	0	0	0	205	0.602408	0.61367	0.675265	0.873401	0.879012	0.767196	0.7625	0.75199	0.809259	0.771242		0.372278	0.356229	0.453591	0.340125	0.400926	0.510538		0.742777	0.728362	0.628299	0.774628		0.184707	0.183103	0.243445	0.241049
1_55171857_55172479	1	55171857	55172479	Rftn2	0	0	0	1	0	0	0	622	0.702674	0.833694	0.854273	0.938923	0.803711	0.772294	0.867544	0.828511	0.86514	0.736913		0.51186	0.615166	0.642772	0.530952	0.709847	0.548872		0.72565	0.809254	0.80325	0.722577		0.577541	0.340929	0.542929	0.38521
1_55226065_55226407	1	55226065	55226407	Rftn2	0	0	0	1	0	1	0	342	0.426753	0.320676	0.380888	0.472222	0.426852	0.48565	0.48642	0.405099	0.644388	0.535033		0.25748	0.110494	0.116395	0.10117	0.14903	0.216667		0.320849	0.379406	0.29752	0.45962		0.0162037	0.026738	0.0617284	0.0511957
1_56984507_56985181	1	56984507	56985181	Satb2	0	0	0	0	0	0	0	674	0.336194	0.479373	0.409904	0.523906	0.553938	0.585741	0.465161	0.37619	0.487775	0.425926		0.182884	0.352619	0.177268	0.193867	0.243075	0.188137		0.447944	0.37436	0.387823	0.398964		0.145035	0.152631	0.223232	0.191009
1_59340970_59341515	1	59340970	59341515	Cdk15	0	0	0	1	0	0	0	545	0.313641	0.329674	0.339377	0.412887	0.472405	0.422145	0.357692	0.43533	0.488675	0.494461		0.111172	0.163187	0.166207	0.129945	0.160975	0.129713		0.420512	0.435836	0.405371	0.177424		0.117	0.169462	0.151496	0.118602
1_59484225_59484770	1	59484225	59484770	Fzd7	0	1	0	1	0	1	0	545	0.764429	0.837072	0.850544	0.929322	0.879918	0.879353	0.871839	0.934633	0.9422	0.911479		0.5239	0.649021	0.626563	0.623262	0.609939	0.635329		0.861458	0.889285	0.873425	0.833483		0.327661	0.278706	0.325061	0.278522
1_59516073_59516863	1	59516073	59516863	Gm973	0	0	0	1	0	1	1	790	0.311617	0.340825	0.295038	0.474651	0.509205	0.485473	0.530533	0.464088	0.520629	0.562797		0.200744	0.187718	0.210392	0.146961	0.202799	0.207612		0.465871	0.39853	0.424536	0.321882		0.155811	0.113812	0.128239	0.124191
1_59602416_59603266	1	59602416	59603266	Gm973,Sumo1	0	0	0	2	0	0	0	850	0.582411	0.615208	0.542491	0.666977	0.727202	0.658314	0.700233	0.627778	0.596528	0.668429		0.425038	0.46596	0.328885	0.335506	0.372244	0.387241		0.598673	0.597585	0.473664	0.497931		0.270656	0.309516	0.269898	0.242124
1_61143090_61143757	1	61143090	61143757	Icos	0	0	0	0	0	0	0	667	0.383482	0.516828	0.456264	0.611423	0.513605	0.384617	0.526616	0.457893	0.451871	0.321951		0.259807	0.22381	0.193176	0.230054	0.172722	0.191187		0.332238	0.412124	0.348743	0.336771		0.242295	0.180592	0.240221	0.219791
1_63994839_63996012	1	63994839	63996012	Klf7	0	0	0	0	0	0	0	1173	0.542118	0.494717	0.496236	0.498263	0.472199	0.50303	0.384668	0.503891	0.619084	0.392798		0.281257	0.251082	0.268215	0.318322	0.260155	0.224559		0.458498	0.507595	0.473701	0.413342		0.222661	0.196585	0.191629	0.2358
1_64337955_64338665	1	64337955	64338665	Creb1	0	0	0	0	0	0	0	710	0.613435	0.738111	0.738061	0.781963	0.771784	0.653655	0.599457	0.632999	0.783459	0.77932		0.375439	0.340894	0.397767	0.334846	0.414403	0.316813		0.527724	0.694236	0.296787	0.577014		0.115536	0.186836	0.175368	0.186167
1_64735851_64735970	1	64735851	64735970	Fzd5	1	0	0	1	0	1	0	119	0.495591	0.397517	0.382868	0.408817	0.416796	0.485097	0.454012	0.654762	0.646753	0.500281		0.150108	0.297896	0.209235	0.242857	0.163655	0.138228		0.220938	0.235938	0.444921	0.415064		0.0949353	0.0440276	0.0593888	0.0642536
1_72577224_72577921	1	72577224	72577921	Smarcal1	0	0	0	0	0	0	0	697	0.575742	0.680658	0.677259	0.798829	0.626639	0.754569	0.814069	0.672281	0.762121	0.659099		0.344736	0.540476	0.495489	0.279227	0.479181	0.447006		0.634021	0.619043	0.70096	0.730329		0.182642	0.167028	0.217519	0.212426
1_72640799_72640983	1	72640799	72640983	Ankar	1	0	0	0	0	1	0	184	0.745961	0.667055	0.788462	0.66904	0.722636	0.721368	0.6529	0.858974	0.674359	0.730186		0.518448	0.343333	0.4108	0.521159	0.504876	0.418315		0.622223	0.663333	0.629953	0.602173		0.245636	0.286756	0.459737	0.501246
1_73913804_73914731	1	73913804	73914731	Tns1	0	0	0	1	0	0	0	927	0.619412	0.662983	0.72523	0.787447	0.779637	0.764405	0.791283	0.734276	0.799143	0.780648		0.44535	0.520772	0.443063	0.335612	0.380203	0.431702		0.750948	0.735246	0.839169	0.76471		0.384319	0.266714	0.25093	0.304705
1_73955492_73956313	1	73955492	73956313	Tns1	0	0	0	1	0	0	0	821	0.736739	0.601944	0.704127	0.693639	0.57881	0.628571	0.636869	0.695714	0.533544	0.625833		0.206926	0.411953	0.308117	0.165	0.374678	0.216049		0.589469	0.491016	0.39881	0.476789		0.210093	0.113951	0.176688	0.163849
1_75219848_75220499	1	75219848	75220499	A630095N17Rik,Tuba4a	1	1	0	2	0	1	1	651	0.487034	0.40714	0.440252	0.457509	0.540824	0.502002	0.542298	0.437205	0.523882	0.456292		0.247176	0.303626	0.260694	0.288429	0.30583	0.238463		0.355242	0.361382	0.3786	0.359642		0.251895	0.215784	0.24341	0.230146
1_75344423_75346067	1	75344423	75346067	Des	0	0	0	0	0	0	0	1644	0.482428	0.503114	0.501775	0.620267	0.608723	0.569277	0.623193	0.638365	0.732876	0.622222		0.280461	0.270865	0.341669	0.3161	0.258869	0.324415		0.592306	0.621228	0.526625	0.559988		0.220486	0.228239	0.249419	0.213605
1_75492660_75493035	1	75492660	75493035	Obsl1	0	0	0	1	0	0	0	375	0.726105	0.808923	0.760115	0.847294	0.842646	0.885034	0.97619	0.868821	0.903788	0.823431		0.398107	0.48141	0.485714	0.625312	0.388781	0.601616		0.87429	0.891241	0.863898	0.876018		0.237171	0.268321	0.27142	0.134014
1_75509660_75509898	1	75509660	75509898	Inha	0	0	1	1	0	0	0	238	0.725675	0.807774	0.840476	0.844104	0.876376	0.82381	0.911905	0.875	0.915816	0.843723		0.486688	0.445238	0.391801	0.527551	0.448609	0.504422		0.774309	0.717404	0.822717	0.777962		0.130826	0.27229	0.177381	0.287748
1_77506119_77506372	1	77506119	77506372	Epha4	0	0	0	1	0	0	0	253	0.796789	0.929048	0.78298	0.761072	0.754293	0.777056	0.781317	0.871904	0.841827	0.669372		0.441978	0.57684	0.405429	0.536764	0.446045	0.505936		0.793638	0.759522	0.768877	0.801183		0.383092	0.31544	0.341203	0.434596
1_86047152_86047346	1	86047152	86047346	2810459M11Rik	0	1	0	1	0	1	0	194	0.291582	0.313309	0.239047	0.469827	0.369553	0.411508	0.397575	0.425687	0.343935	0.379552		0.102694	0.121693	0.0478989	0.0963444	0.0924976	0.0385802		0.222678	0.32147	0.353186	0.186243		0.0516687	0.025	0.0250305	0.0469136
1_88699077_88700541	1	88699077	88700541	Arl4c	0	1	0	1	0	1	0	1464	0.426932	0.482953	0.379707	0.219413	0.355497	0.419906	0.425413	0.404777	0.412405	0.387657		0.105096	0.144933	0.105208	0.106899	0.0665374	0.197697		0.252567	0.267983	0.290383	0.305191		0.0576198	0.0833066	0.0763438	0.0553429
1_89102243_89103183	1	89102243	89103183	Sh3bp4	0	0	0	1	0	0	0	940	0.614322	0.833969	0.726351	0.900471	0.933557	0.822698	0.882366	0.876699	0.826562	0.861209		0.601522	0.44836	0.493233	0.459845	0.584978	0.660073		0.779955	0.818343	0.801135	0.817775		0.263376	0.2655	0.214561	0.234429
1_89730665_89731131	1	89730665	89731131	Agap1	0	0	0	1	1	0	0	466	0.693616	0.80047	0.770678	0.926918	0.773986	0.793745	0.883592	0.833141	0.872418	0.722091		0.479793	0.486045	0.470451	0.455504	0.516812	0.597625		0.898135	0.836222	0.728916	0.854973		0.307179	0.258639	0.163126	0.302918
1_89750417_89751269	1	89750417	89751269	Agap1	0	0	0	1	0	0	0	852	0.737743	0.689324	0.696504	0.597903	0.667003	0.67608	0.647849	0.76168	0.698443	0.752145		0.260688	0.306415	0.189524	0.206332	0.156839	0.19186		0.557798	0.598831	0.658683	0.596666		0.228029	0.185692	0.162235	0.159851
1_89931649_89932755	1	89931649	89932755	Gbx2	0	1	0	0	0	0	0	1106	0.714793	0.544247	0.569643	0.752859	0.77023	0.803096	0.745351	0.672866	0.774922	0.69619		0.153809	0.258612	0.241225	0.284839	0.25315	0.234666		0.522152	0.594831	0.645516	0.648758		0.11055	0.193605	0.130369	0.0858069
1_89933470_89937243	1	89933470	89937243	Gbx2	0	0	1	0	0	0	0	3773	0.627786	0.546151	0.589261	0.627551	0.63137	0.713825	0.695857	0.701795	0.774427	0.614757		0.22676	0.211461	0.330026	0.248904	0.230483	0.262024		0.511618	0.499047	0.599236	0.544539		0.11249	0.177435	0.13293	0.140582
1_91017285_91017893	1	91017285	91017893	Lrrfip1	0	0	0	1	0	0	0	608	0.621299	0.689341	0.696542	0.714817	0.626417	0.581926	0.598232	0.643488	0.585119	0.634286		0.210103	0.259416	0.30772	0.445489	0.248214	0.177816		0.65697	0.785235	0.550074	0.519852		0.235525	0.190941	0.157387	0.103474
1_92397745_92398861	1	92397745	92398861	Ndufa10	0	0	0	0	0	0	0	1116	0.498056	0.475617	0.514154	0.682521	0.716078	0.546825	0.615434	0.617573	0.714327	0.646788		0.338123	0.389339	0.386742	0.339648	0.357038	0.319463		0.595764	0.555071	0.585584	0.544991		0.25355	0.243632	0.261553	0.201677
1_94080624_94081393	1	94080624	94081393	Pdcd1	0	0	0	0	0	0	0	769	0.536789	0.578476	0.507684	0.708795	0.676417	0.71369	0.627541	0.700645	0.813519	0.663519		0.361955	0.486601	0.38422	0.528995	0.379932	0.303935		0.573017	0.580622	0.617356	0.514857		0.253704	0.2713	0.233472	0.254242
1_97918281_97918786	1	97918281	97918786	Pam	0	0	0	1	0	0	0	505	0.75868	0.781065	0.716402	0.731004	0.822507	0.749206	0.635891	0.741926	0.702469	0.641355		0.396128	0.427028	0.423878	0.323501	0.382534	0.464461		0.664077	0.691687	0.680849	0.70469		0.36366	0.308286	0.496078	0.340576
1_9908293_9909045	1	9908293	9909045	Mcmdc2	0	0	0	1	0	1	4	752	0.624233	0.471119	0.583328	0.580643	0.642888	0.619762	0.620021	0.54717	0.546787	0.523162		0.36146	0.285215	0.304831	0.380369	0.295925	0.245658		0.531524	0.533485	0.482517	0.405401		0.177174	0.14669	0.226088	0.256702
10_107494082_107494522	10	107494082	107494522	Myf6	0	0	0	1	0	0	0	440	0.728783	0.82762	0.711508	0.818451	0.767094	0.766317	0.843162	0.719872	0.870696	0.81589		0.446612	0.433883	0.55986	0.446368	0.304304	0.365218		0.708117	0.687499	0.761106	0.744171		0.163126	0.220721	0.152534	0.18864
10_111381783_111382350	10	111381783	111382350	Bbs10	0	0	0	0	0	0	0	567	0.79139	0.741619	0.690095	0.822346	0.849678	0.7546	0.848497	0.663447	0.913385	0.884312		0.604284	0.544356	0.385801	0.492029	0.408489	0.464484		0.731229	0.785661	0.62069	0.659751		0.11547	0.0956018	0.199645	0.135089
10_111519768_111520515	10	111519768	111520515	Phlda1	0	0	0	0	0	0	0	747	0.622871	0.547978	0.640388	0.596234	0.582459	0.642087	0.645968	0.72554	0.534317	0.644429		0.357128	0.457524	0.286029	0.319828	0.207333	0.45313		0.410479	0.584694	0.538766	0.528014		0.348507	0.215498	0.314359	0.261303
10_115471141_115471473	10	115471141	115471473	Lgr5	0	0	0	1	0	0	0	332	0.50582	0.578704	0.564977	0.559977	0.625499	0.540041	0.665741	0.708025	0.789322	0.528247		0.42963	0.200265	0.202844	0.268519	0.320591	0.376178		0.4094	0.684764	0.480224	0.325397		0.265614	0.189191	0.231728	0.268937
10_116206012_116206705	10	116206012	116206705	Ptprr	0	0	0	1	0	0	0	693	0.480749	0.617699	0.677702	0.784566	0.759147	0.651367	0.678858	0.640917	0.699904	0.677214		0.421527	0.42563	0.330026	0.317327	0.394098	0.365894		0.647199	0.666767	0.527082	0.530835		0.232245	0.194192	0.2182	0.219797
10_116266642_116267239	10	116266642	116267239	Ptprr	0	0	0	1	0	0	0	597	0.596383	0.733384	0.707001	0.838026	0.780844	0.920635	0.746065	0.821747	0.82877	0.846412		0.510284	0.482176	0.554566	0.577725	0.4864	0.616354		0.728506	0.749237	0.661394	0.741232		0.20328	0.244402	0.335038	0.194743
10_116330820_116331503	10	116330820	116331503	Ptprb	0	0	0	1	0	0	0	683	0.651771	0.731126	0.689015	0.84535	0.800824	0.773773	0.847	0.708504	0.78323	0.726429		0.505014	0.466042	0.396231	0.352651	0.58226	0.526921		0.818361	0.77567	0.75234	0.747645		0.2116	0.28358	0.254271	0.170881
10_116727692_116728385	10	116727692	116728385	Myrfl	0	0	0	0	0	0	0	693	0.427503	0.514802	0.356347	0.413954	0.432866	0.377689	0.372123	0.5435	0.574581	0.492259		0.0962776	0.093225	0.0870671	0.103869	0.130521	0.0741685		0.210304	0.362826	0.24844	0.268345		0.0461038	0.0371465	0.0305357	0.0330357
10_116919427_116919626	10	116919427	116919626	Rab3ip	0	0	0	1	0	0	0	199	0.44245	0.270226	0.283794	0.265657	0.201543	0.377249	0.37963	0.164731	0.309259	0.281025		0.0719136	0.037037	0.0472222	0.0952381	0.0742725	0.0676447		0.115264	0.127425	0.173321	0.0701058		0.265881	0.0634039	0.0269841	0.152169
10_117045313_117046008	10	117045313	117046008	Lrrc10	0	0	0	1	0	1	1	695	0.447254	0.539676	0.481101	0.564116	0.564555	0.42492	0.645483	0.633508	0.598144	0.618154		0.246855	0.323176	0.388482	0.346304	0.191355	0.159395		0.459183	0.464733	0.415994	0.430443		0.215974	0.110295	0.166323	0.165334
10_117150798_117151735	10	117150798	117151735	Frs2	0	1	1	0	0	1	0	937	0.562999	0.66763	0.597266	0.812863	0.689485	0.58025	0.868386	0.721151	0.742479	0.665062		0.409589	0.379048	0.288568	0.312755	0.285611	0.327407		0.649394	0.603233	0.600301	0.528035		0.222392	0.198985	0.198086	0.138617
10_117173969_117174805	10	117173969	117174805	Frs2	0	0	0	0	0	0	0	836	0.69268	0.793141	0.703671	0.826141	0.776541	0.781109	0.719031	0.818908	0.797237	0.827755		0.62883	0.54986	0.393555	0.578299	0.575677	0.550178		0.729696	0.73801	0.751776	0.716518		0.272722	0.298148	0.29809	0.303613
10_117947007_117947685	10	117947007	117947685	Rap1b	0	0	0	0	0	0	0	678	0.661587	0.713091	0.822283	0.883575	0.773254	0.756569	0.851294	0.825656	0.892598	0.855661		0.403457	0.551892	0.431214	0.439881	0.515042	0.614078		0.721524	0.755691	0.759039	0.687254		0.362882	0.353306	0.409585	0.303466
10_120233760_120234051	10	120233760	120234051	Llph	0	0	0	0	0	0	0	291	0.392989	0.404346	0.483901	0.340369	0.454325	0.537698	0.457407	0.218182	0.292377	0.490478		0.112716	0.273148	0.126375	0.0992063	0.0386504	0.129012		0.350944	0.373925	0.246633	0.392988		0.176565	0.0940981	0.126401	0.0994565
10_120391309_120392424	10	120391309	120392424	Hmga2	0	0	0	1	0	1	0	1115	0.733188	0.773742	0.744019	0.765441	0.714445	0.684762	0.741389	0.750842	0.650476	0.73743		0.247116	0.33668	0.232132	0.204669	0.216749	0.262196		0.613439	0.630549	0.486993	0.533709		0.17859	0.154162	0.194679	0.16101
10_120421020_120421552	10	120421020	120421552	Hmga2	0	0	0	1	0	0	0	532	0.614272	0.738822	0.668746	0.776741	0.750155	0.534993	0.782251	0.693723	0.666224	0.651238		0.449351	0.432648	0.32764	0.410964	0.382792	0.350551		0.521468	0.58602	0.460996	0.447816		0.448862	0.513856	0.42826	0.444372
10_120801464_120803164	10	120801464	120803164	Msrb3	0	0	0	1	0	1	0	1700	0.645686	0.673737	0.60575	0.787306	0.713245	0.630614	0.736671	0.723311	0.716398	0.680105		0.436046	0.557201	0.421099	0.439873	0.46136	0.445526		0.635839	0.688241	0.725869	0.625587		0.360643	0.303022	0.240771	0.301764
10_120857519_120858255	10	120857519	120858255	Msrb3	0	0	0	1	0	1	0	736	0.646744	0.603322	0.743376	0.576341	0.787554	0.459343	0.67563	0.701137	0.668741	0.621614		0.317536	0.52585	0.35906	0.280261	0.471827	0.404487		0.652394	0.656597	0.538141	0.497154		0.18356	0.199639	0.124008	0.154072
10_121415895_121417375	10	121415895	121417375	Rassf3	0	0	0	1	0	0	0	1480	0.570335	0.617152	0.592565	0.556227	0.465513	0.484383	0.552113	0.465416	0.503571	0.532228		0.276285	0.308246	0.337779	0.261983	0.310614	0.261403		0.423837	0.364991	0.415213	0.38224		0.392107	0.312972	0.275586	0.347237
10_121461468_121462128	10	121461468	121462128	Rassf3	0	0	0	1	0	1	0	660	0.67459	0.64921	0.566185	0.784031	0.751216	0.611587	0.730839	0.61113	0.778061	0.69346		0.245497	0.388466	0.277934	0.201513	0.209902	0.241002		0.461294	0.492609	0.374392	0.447724		0.0823819	0.0785717	0.126786	0.0980869
10_121781105_121781666	10	121781105	121781666	Srgap1	0	0	0	1	0	0	0	561	0.486566	0.48163	0.463492	0.551367	0.382939	0.59031	0.5	0.417003	0.470833	0.3839		0.19049	0.276317	0.318288	0.211867	0.330368	0.22886		0.333745	0.481152	0.433305	0.407135		0.279385	0.137115	0.14127	0.140399
10_122791364_122792414	10	122791364	122792414	Ppm1h	0	0	0	1	0	1	0	1050	0.430387	0.349842	0.588095	0.570586	0.518095	0.422917	0.47127	0.437567	0.42	0.463243		0.146801	0.115476	0.0822173	0.130709	0.0785582	0.184495		0.378521	0.299401	0.321539	0.338695		0.07198	0.103929	0.0688988	0.080188
10_122960867_122961423	10	122960867	122961423	Ppm1h	0	0	0	0	0	0	0	556	0.826869	0.811911	0.793694	0.884358	0.908787	0.817262	0.858581	0.846949	0.830303	0.78376		0.559141	0.628175	0.419338	0.429001	0.503258	0.478886		0.83784	0.861059	0.760789	0.685025		0.19662	0.162231	0.215621	0.351031
10_122963344_122963834	10	122963344	122963834	Ppm1h	0	0	0	0	0	0	0	490	0.321917	0.444048	0.411567	0.504799	0.588864	0.309524	0.330769	0.463532	0.314815	0.386623		0.155714	0.208889	0.24871	0.121627	0.105144	0.0972727		0.292825	0.242037	0.213765	0.221441		0.140758	0.0747294	0.12	0.0822727
10_125949065_125949492	10	125949065	125949492	Lrig3	0	0	0	0	0	0	0	427	0.662458	0.747611	0.679533	0.629894	0.738194	0.717589	0.774074	0.637566	0.87037	0.624339		0.304545	0.423545	0.266402	0.234484	0.308947	0.426953		0.616785	0.712554	0.621737	0.675198		0.241698	0.206614	0.275617	0.268078
10_125967684_125969416	10	125967684	125969416	Lrig3	0	1	1	1	0	1	0	1732	0.439445	0.489166	0.567908	0.604238	0.518471	0.685736	0.63908	0.594568	0.654769	0.66246		0.303101	0.384673	0.352479	0.397416	0.343024	0.371204		0.534416	0.524145	0.586884	0.49244		0.160565	0.15788	0.181191	0.19387
10_126809400_126810333	10	126809400	126810333	Atp23	0	0	0	0	0	1	0	933	0.659572	0.617692	0.530252	0.699199	0.758669	0.551343	0.703669	0.676764	0.723541	0.67069		0.431237	0.377416	0.511325	0.474727	0.388063	0.57153		0.538916	0.531833	0.474921	0.284693		0.0803422	0.0617257	0.161553	0.118082
10_126956559_126957517	10	126956559	126957517	Ctdsp2	0	0	0	0	0	1	0	958	0.66756	0.600156	0.581183	0.698107	0.732528	0.729211	0.549405	0.7	0.825661	0.674357		0.323891	0.298148	0.250683	0.23869	0.3016	0.314257		0.572858	0.622432	0.527329	0.561385		0.177595	0.137842	0.171054	0.140433
10_126970901_126972596	10	126970901	126972596	Ctdsp2	0	0	0	0	0	0	0	1695	0.584132	0.675308	0.650405	0.84249	0.768014	0.672768	0.722048	0.715128	0.748539	0.74337		0.465652	0.460858	0.435823	0.423421	0.439193	0.471524		0.623707	0.668384	0.658991	0.652548		0.186327	0.163607	0.183756	0.171286
10_127076940_127078834	10	127076940	127078834	Agap2	0	1	1	1	0	1	0	1894	0.633012	0.67904	0.630266	0.832145	0.724731	0.702556	0.756066	0.670611	0.809354	0.789047		0.313315	0.480983	0.373848	0.346538	0.426233	0.409953		0.639901	0.61226	0.628486	0.639465		0.224356	0.19601	0.257569	0.204333
10_127081182_127082085	10	127081182	127082085	Agap2	1	2	0	1	0	0	0	903	0.76881	0.80579	0.878107	0.924125	0.879048	0.776429	0.903725	0.881905	0.951681	0.785509		0.303013	0.381439	0.27943	0.247996	0.361986	0.215625		0.78377	0.874885	0.746704	0.87037		0.292373	0.310458	0.18961	0.229426
10_127111115_127111400	10	127111115	127111400	Os9	0	0	0	1	0	0	0	285	0.420879	0.350525	0.424207	0.450339	0.427348	0.467219	0.516132	0.466905	0.246667	0.470059		0.0975794	0.148571	0.187619	0.159177	0.145163	0.199048		0.341968	0.323022	0.27984	0.253538		0.259729	0.168871	0.172047	0.159167
10_127183663_127184388	10	127183663	127184388	Arhgef25	0	0	1	1	0	1	0	725	0.295168	0.206687	0.232195	0.342583	0.254326	0.480483	0.443849	0.336604	0.269349	0.445194		0.119263	0.0798421	0.118819	0.100082	0.106519	0.168546		0.344398	0.259049	0.303401	0.346741		0.0630909	0.0855663	0.0715928	0.0617816
10_127238824_127239365	10	127238824	127239365	Kif5a	1	1	0	1	0	0	0	541	0.57761	0.697025	0.563928	0.811657	0.735654	0.681781	0.780456	0.66875	0.816234	0.773229		0.411786	0.402232	0.383916	0.511031	0.428684	0.534292		0.668489	0.665851	0.558472	0.642445		0.328025	0.362715	0.403024	0.36518
10_127326750_127327098	10	127326750	127327098	Arhgap9	1	0	0	1	0	1	0	348	0.641511	0.681773	0.738602	0.890839	0.77745	0.837831	0.813043	0.858178	0.92205	0.718683		0.368817	0.293772	0.276523	0.362008	0.384673	0.427922		0.81116	0.684372	0.747842	0.694572		0.121491	0.0616259	0.103521	0.0605364
10_127331300_127333065	10	127331300	127333065	Gli1	0	0	0	1	0	1	0	1765	0.519179	0.566619	0.670434	0.701404	0.611763	0.581244	0.672619	0.45871	0.585274	0.681976		0.456286	0.426249	0.387628	0.402495	0.34871	0.333896		0.582147	0.602813	0.494162	0.596996		0.408343	0.411457	0.438847	0.41324
10_127515746_127516910	10	127515746	127516910	Ndufa4l2	0	0	1	1	0	2	0	1164	0.42825	0.384208	0.393748	0.599405	0.591667	0.454749	0.552923	0.540707	0.501979	0.526711		0.197883	0.182796	0.184281	0.159495	0.158548	0.179563		0.426241	0.444251	0.306153	0.386607		0.124334	0.0862728	0.114638	0.165213
10_127661143_127662010	10	127661143	127662010	Nab2	0	0	0	1	0	1	0	867	0.670456	0.583153	0.520579	0.782742	0.700126	0.584331	0.535417	0.612281	0.670614	0.550121		0.348474	0.291944	0.275456	0.315034	0.250076	0.313039		0.529221	0.705927	0.464901	0.451834		0.201091	0.322376	0.206021	0.294289
10_127749643_127750659	10	127749643	127750659	Gpr182	0	0	0	1	0	1	0	1016	0.580054	0.688533	0.558586	0.754445	0.706962	0.699369	0.75	0.724452	0.721895	0.763228		0.351697	0.250983	0.406735	0.249916	0.337968	0.404114		0.62957	0.695127	0.577142	0.682819		0.19006	0.156421	0.136543	0.100974
10_127755955_127756550	10	127755955	127756550	Rdh1	0	0	0	0	0	0	0	595	0.316883	0.328715	0.386344	0.345493	0.447256	0.404444	0.392708	0.565271	0.561565	0.359553		0.103274	0.10625	0.137621	0.141295	0.138801	0.0585069		0.36184	0.365058	0.294572	0.34875		0.0730925	0.0853874	0.0531994	0.0379239
10_12941332_12941688	10	12941332	12941688	Stx11	1	0	0	1	0	0	0	356	0.295125	0.251304	0.179538	0.227438	0.279864	0.247506	0.311129	0.485264	0.260266	0.259829		0.0503409	0.061819	0.0651354	0.101099	0.0920658	0.11629		0.277553	0.146858	0.280591	0.196007		0.0757075	0.0504937	0.037852	0.0291484
10_17827324_17827972	10	17827324	17827972	Txlnb	0	0	0	1	0	0	0	648	0.443775	0.51746	0.468558	0.525346	0.480576	0.450027	0.660291	0.573232	0.607437	0.522489		0.229595	0.167352	0.118808	0.216186	0.144599	0.201904		0.463586	0.613309	0.470516	0.45118		0.126128	0.079608	0.122156	0.0874535
10_18204245_18204574	10	18204245	18204574	Ect2l	0	0	0	1	0	0	0	329	0.566358	0.732009	0.742609	0.844657	0.808454	0.799471	0.872934	0.85058	0.821561	0.8467		0.507395	0.518166	0.38772	0.494865	0.411732	0.507003		0.7842	0.710065	0.78606	0.578102		0.342312	0.323487	0.340191	0.291402
10_18470182_18470818	10	18470182	18470818	Nhsl1	0	0	0	1	0	1	0	636	0.599012	0.74028	0.743885	0.830357	0.735713	0.668628	0.666752	0.702126	0.811887	0.827867		0.306718	0.391327	0.413303	0.389641	0.389371	0.441065		0.656594	0.659694	0.556207	0.588142		0.247547	0.290807	0.222957	0.260446
10_19187861_19188689	10	19187861	19188689	Olig3	0	0	0	0	0	0	0	828	0.503472	0.465662	0.445132	0.500847	0.465067	0.414881	0.436806	0.271132	0.465079	0.441107		0.1625	0.255646	0.106277	0.171704	0.247182	0.168803		0.278782	0.405049	0.31133	0.32791		0.12773	0.159893	0.0678346	0.120784
10_20169829_20170310	10	20169829	20170310	Map7	0	0	0	1	0	1	0	481	0.636418	0.641041	0.680251	0.807692	0.730159	0.688272	0.7462	0.757937	0.699735	0.770004		0.45582	0.482937	0.389878	0.315616	0.35873	0.227992		0.671457	0.712205	0.636732	0.689683		0.391213	0.194158	0.367074	0.394485
10_20199402_20199868	10	20199402	20199868	Map7	0	0	0	1	0	0	0	466	0.733672	0.590321	0.645343	0.690281	0.595807	0.633983	0.555303	0.547863	0.391725	0.488174		0.323627	0.371581	0.292406	0.28134	0.23205	0.245405		0.470377	0.563807	0.276494	0.457119		0.301419	0.370155	0.241214	0.309071
10_21048264_21049131	10	21048264	21049131	Ahi1	0	0	0	1	0	0	0	867	0.450053	0.635331	0.48419	0.476429	0.514479	0.470635	0.442165	0.375492	0.60279	0.612612		0.21897	0.185724	0.220482	0.255219	0.208866	0.299824		0.408483	0.400482	0.36631	0.396162		0.234124	0.159315	0.15596	0.16129
10_21936495_21937533	10	21936495	21937533	Sgk1	0	0	0	1	0	0	0	1038	0.556641	0.547224	0.486081	0.612441	0.637075	0.575926	0.618764	0.610053	0.642118	0.545366		0.409871	0.369061	0.329417	0.294562	0.246932	0.267166		0.474837	0.587389	0.396292	0.47638		0.15638	0.149759	0.090325	0.157079
10_23894582_23895657	10	23894582	23895657	Vnn1	0	0	0	1	0	1	1	1075	0.408395	0.428138	0.553276	0.577399	0.388219	0.346903	0.360366	0.463124	0.601346	0.388524		0.249976	0.350585	0.154879	0.235794	0.190562	0.251234		0.319599	0.333658	0.447902	0.380331		0.291325	0.369883	0.318326	0.317559
10_24596180_24596849	10	24596180	24596849	Ctgf	0	1	0	1	0	1	0	669	0.617454	0.616703	0.55491	0.736651	0.665711	0.639214	0.64569	0.718775	0.672078	0.58466		0.342053	0.413636	0.30381	0.360916	0.385241	0.388943		0.563345	0.685898	0.531844	0.47051		0.328708	0.26508	0.227123	0.245869
10_34208032_34208436	10	34208032	34208436	Dse	0	1	0	0	0	1	0	404	0.494261	0.461661	0.431685	0.542168	0.427732	0.414369	0.341392	0.499451	0.314103	0.565813		0.175641	0.215901	0.215183	0.210731	0.149264	0.202991		0.186172	0.398244	0.297894	0.318773		0.0711852	0.0834465	0.0644134	0.125916
10_39172152_39173379	10	39172152	39173379	Wisp3	0	0	0	0	0	2	0	1227	0.383176	0.39332	0.430656	0.394321	0.458149	0.330568	0.341729	0.316402	0.455866	0.422768		0.21739	0.177604	0.176937	0.158438	0.110255	0.173823		0.373093	0.293879	0.267392	0.274768		0.130058	0.118625	0.103217	0.128424
10_40339090_40339714	10	40339090	40339714	Cdk19	0	0	0	1	0	0	0	624	0.621632	0.69373	0.697779	0.690873	0.63759	0.736874	0.82629	0.68171	0.724405	0.717767		0.428282	0.418112	0.386511	0.44178	0.400943	0.46199		0.706492	0.575061	0.602668	0.653862		0.2645	0.171446	0.214518	0.230414
10_41181742_41182260	10	41181742	41182260	Fig4	0	0	0	0	0	0	0	518	0.8078	0.720129	0.709854	0.728928	0.689459	0.835097	0.651235	0.758333	0.746914	0.800649		0.605556	0.432179	0.527557	0.443122	0.478307	0.526182		0.646946	0.757102	0.717172	0.617544		0.426413	0.480722	0.351515	0.526178
10_41963488_41963774	10	41963488	41963774	Armc2	0	0	0	1	1	0	0	286	0.794997	0.88307	0.879942	0.917063	0.946864	0.919192	0.869949	0.919766	0.897702	0.92034		0.721488	0.685281	0.787046	0.543438	0.714056	0.593506		0.936988	0.840293	0.927442	0.892374		0.435787	0.404936	0.375505	0.386507
10_4242453_4243104	10	4242453	4243104	Akap12	0	0	0	0	0	0	0	651	0.593981	0.657634	0.597127	0.75084	0.674602	0.75172	0.743144	0.684376	0.740536	0.635923		0.491261	0.487086	0.511692	0.445138	0.454557	0.441054		0.666941	0.612652	0.58193	0.606764		0.326404	0.275158	0.337374	0.34181
10_42864221_42864962	10	42864221	42864962	Scml4	0	0	0	1	0	2	0	741	0.552427	0.563698	0.448086	0.629068	0.506965	0.436465	0.621032	0.507323	0.454321	0.545898		0.136482	0.186891	0.160689	0.182094	0.192783	0.163827		0.421109	0.575504	0.374134	0.381488		0.0924083	0.0435169	0.0971621	0.0616863
10_43437947_43438675	10	43437947	43438675	Pdss2	0	0	0	1	0	0	0	728	0.513938	0.612678	0.478009	0.637686	0.685966	0.628333	0.607509	0.608195	0.583081	0.663393		0.291816	0.189269	0.213825	0.288927	0.209978	0.174168		0.433713	0.470995	0.401375	0.396085		0.232015	0.21006	0.206788	0.1842
10_43439914_43440300	10	43439914	43440300	Pdss2	0	0	0	1	0	0	0	386	0.813931	0.673963	0.569687	0.761137	0.728571	0.713167	0.835317	0.812801	0.607143	0.644825		0.368903	0.388889	0.524203	0.262049	0.404936	0.408171		0.59528	0.691815	0.68089	0.830417		0.200449	0.111146	0.09329	0.0568376
10_43477387_43477793	10	43477387	43477793	Bend3	0	1	0	0	0	1	0	406	0.493029	0.609518	0.6698	0.692585	0.745266	0.702389	0.716026	0.81859	0.734122	0.681247		0.432014	0.301496	0.320366	0.313259	0.356592	0.322189		0.539303	0.633229	0.559754	0.633737		0.0822753	0.0751878	0.117491	0.0655714
10_43742385_43743093	10	43742385	43743093	Qrsl1	0	0	0	0	0	1	0	708	0.292444	0.288951	0.21684	0.355483	0.342277	0.234616	0.268016	0.385256	0.225608	0.324315		0.0650794	0	0.0760606	0.00793651	0.0369048	0.0459184		0.124794	0.141844	0.160663	0.209732		0.0648942	0.0486632	0.0690524	0.0359483
10_56468641_56469499	10	56468641	56469499	Gja1	0	0	0	0	0	0	0	858	0.552045	0.536467	0.502016	0.489317	0.458393	0.455833	0.671885	0.46125	0.737543	0.607534		0.370388	0.472143	0.273345	0.329165	0.192621	0.273887		0.528026	0.540872	0.458295	0.455074		0.316067	0.396601	0.380323	0.372647
10_59503431_59504254	10	59503431	59504254	Mcu	0	0	0	1	0	0	0	823	0.766423	0.782784	0.756502	0.859124	0.833861	0.773214	0.874157	0.779521	0.831662	0.799061		0.669284	0.600147	0.577739	0.449165	0.438183	0.455494		0.803689	0.790291	0.689589	0.646763		0.348892	0.320124	0.322707	0.383275
10_59868505_59869170	10	59868505	59869170	Micu1	0	0	0	0	0	0	0	665	0.685331	0.784434	0.782275	0.826836	0.879195	0.767697	0.90506	0.83778	0.880556	0.77968		0.589644	0.645899	0.59928	0.539752	0.701676	0.465575		0.778643	0.764767	0.675654	0.7354		0.500431	0.385978	0.485345	0.438518
10_60009508_60009977	10	60009508	60009977	Ascc1	0	0	0	1	1	0	0	469	0.596149	0.490517	0.555061	0.634694	0.433036	0.594739	0.551587	0.674868	0.461752	0.52068		0.303274	0.204795	0.336941	0.182435	0.29356	0.22609		0.516305	0.435955	0.418981	0.429118		0.217546	0.158285	0.257234	0.120541
10_60133837_60134281	10	60133837	60134281	Spock2	0	0	0	1	0	0	0	444	0.678811	0.739532	0.634307	0.760101	0.852381	0.699048	0.877525	0.807359	0.882215	0.854004		0.384057	0.48595	0.494492	0.450367	0.415657	0.556415		0.65452	0.709395	0.741162	0.673506		0.235951	0.253107	0.312696	0.349931
10_60361270_60362664	10	60361270	60362664	Cdh23,Vsir	0	0	0	2	0	0	0	1394	0.687774	0.654276	0.740955	0.715913	0.511506	0.578962	0.715713	0.609043	0.550683	0.60173		0.418476	0.454618	0.342739	0.401682	0.371972	0.366601		0.540148	0.579661	0.527708	0.520206		0.395271	0.19676	0.308979	0.324621
10_60592994_60593376	10	60592994	60593376	Cdh23	0	0	0	1	0	0	0	382	0.482603	0.493327	0.577103	0.540651	0.556111	0.573274	0.578541	0.537612	0.615385	0.625641		0.234493	0.219636	0.0998168	0.284058	0.265326	0.13466		0.472848	0.401285	0.418116	0.293643		0.107032	0.197672	0.135897	0.120502
10_60753118_60753555	10	60753118	60753555	Slc29a3	0	1	0	0	0	1	0	437	0.684171	0.754229	0.792063	0.597459	0.519056	0.520899	0.712464	0.708069	0.609127	0.676075		0.358345	0.380952	0.281746	0.197194	0.314778	0.337792		0.488475	0.631093	0.462799	0.556536		0.280792	0.14011	0.131313	0.367735
10_60798457_60800371	10	60798457	60800371	Unc5b	0	0	0	1	0	0	0	1914	0.472155	0.483988	0.562763	0.652728	0.549754	0.615399	0.709028	0.6497	0.658221	0.545642		0.355723	0.360906	0.353414	0.351066	0.352607	0.34397		0.535386	0.625368	0.524854	0.565695		0.273581	0.25345	0.219758	0.265473
10_61415613_61416983	10	61415613	61416983	Nodal	0	1	1	0	0	0	0	1370	0.557633	0.49155	0.624895	0.668727	0.624926	0.615543	0.65174	0.603552	0.750942	0.644053		0.398894	0.355952	0.37426	0.256661	0.331147	0.291275		0.564222	0.494946	0.59725	0.521716		0.252814	0.19965	0.263813	0.243899
10_62404940_62405267	10	62404940	62405267	Hkdc1	0	0	0	1	0	0	0	327	0.489965	0.608147	0.509524	0.543223	0.519444	0.585684	0.618315	0.71857	0.610501	0.51554		0.255897	0.38641	0.35807	0.203277	0.312277	0.396017		0.566826	0.614989	0.567911	0.584461		0.407518	0.190709	0.223628	0.163588
10_62885446_62885901	10	62885446	62885901	Tet1	0	1	0	1	0	1	0	455	0.39162	0.419793	0.485678	0.422114	0.481217	0.47202	0.533386	0.533309	0.483466	0.445637		0.103662	0.256111	0.108081	0.205301	0.218917	0.130635		0.391133	0.358705	0.395587	0.285582		0.1271	0.0784189	0.0881838	0.0662071
10_63366653_63367360	10	63366653	63367360	Sirt1	0	0	0	1	0	0	0	707	0.764034	0.664551	0.653048	0.80395	0.783954	0.752165	0.742532	0.731859	0.807846	0.77304		0.398088	0.560913	0.488445	0.374934	0.503063	0.516035		0.743212	0.693436	0.661629	0.676694		0.270212	0.301702	0.30653	0.279591
10_66901376_66901873	10	66901376	66901873	Reep3	0	0	0	0	0	0	0	497	0.424715	0.375105	0.327559	0.353935	0.531614	0.581503	0.500992	0.494456	0.519096	0.438054		0.151263	0.340146	0.149411	0.105094	0.16627	0.099262		0.313489	0.351787	0.400056	0.439974		0.123299	0.0745993	0.111574	0.132872
10_66913231_66913875	10	66913231	66913875	Reep3	0	0	0	0	0	0	0	644	0.803185	0.803954	0.756706	0.86563	0.860333	0.773904	0.895	0.872354	0.821248	0.800357		0.466285	0.546032	0.431186	0.479016	0.37893	0.463029		0.759676	0.770719	0.746236	0.753412		0.235867	0.200164	0.213494	0.185151
10_67320045_67320531	10	67320045	67320531	Nrbf2	0	0	0	0	0	0	0	486	0.689614	0.722833	0.835507	0.861988	0.78864	0.818056	0.896726	0.715097	0.888065	0.807653		0.447942	0.571633	0.458479	0.672659	0.560362	0.552473		0.730656	0.718116	0.738112	0.747411		0.122855	0.0950743	0.0759027	0.0835317
10_67789247_67789932	10	67789247	67789932	Zfp365	0	0	0	0	0	0	0	685	0.641114	0.658172	0.687711	0.825038	0.817976	0.687864	0.69801	0.763925	0.788155	0.769224		0.447135	0.539613	0.459911	0.35995	0.466637	0.517789		0.740435	0.704247	0.733938	0.642266		0.31005	0.375253	0.321995	0.267509
10_70244232_70244529	10	70244232	70244529	Slc16a9	0	1	0	0	0	1	0	297	0.500885	0.479574	0.338552	0.479323	0.471958	0.524206	0.434772	0.459836	0.505556	0.332981		0.154586	0.239583	0.0930671	0.127778	0.0917302	0.148457		0.271147	0.433168	0.259793	0.318863		0.044111	0.105004	0.0415825	0.0980981
10_71362134_71362482	10	71362134	71362482	Ipmk	0	0	0	1	0	0	0	348	0.354517	0.622631	0.64881	0.558003	0.476819	0.585317	0.629167	0.614583	0.609788	0.64556		0.336864	0.258607	0.359626	0.270503	0.208115	0.389848		0.518989	0.48954	0.667537	0.54193		0.264499	0.284349	0.259659	0.366771
10_7393882_7394321	10	7393882	7394321	Ulbp1	0	1	0	0	0	0	0	439	0.739423	0.727722	0.701052	0.716369	0.83631	0.838194	0.861111	0.775298	0.708333	0.841982		0.587916	0.478175	0.416601	0.686328	0.520791	0.516873		0.757449	0.757876	0.728057	0.788727		0.230981	0.182109	0.225806	0.175
10_75041783_75042272	10	75041783	75042272	Rab36	0	0	0	1	0	0	0	489	0.510823	0.547652	0.702187	0.693065	0.701226	0.56749	0.647098	0.554834	0.619697	0.6701		0.403354	0.513564	0.251791	0.524413	0.400184	0.391486		0.589791	0.79155	0.560468	0.573549		0.37099	0.198949	0.402399	0.327643
10_75148284_75149149	10	75148284	75149149	Bcr	0	0	0	1	0	0	0	865	0.681375	0.773263	0.668885	0.913327	0.756429	0.761343	0.787037	0.792151	0.936932	0.775794		0.435619	0.456849	0.386899	0.342163	0.4021	0.353692		0.669917	0.629996	0.686747	0.631562		0.366849	0.38969	0.361723	0.346431
10_75568492_75568767	10	75568492	75568767	Ggt1	0	0	0	1	0	1	6	275	0.535205	0.634735	0.619917	0.735216	0.751578	0.628042	0.661111	0.592593	0.793871	0.777104		0.19321	0.272403	0.255042	0.242725	0.180327	0.183069		0.517074	0.65561	0.503451	0.466696		0.077385	0.0869353	0.108333	0.174074
10_75881983_75883131	10	75881983	75883131	Derl3	0	0	0	0	0	0	0	1148	0.507303	0.399551	0.527108	0.628531	0.552461	0.578621	0.739668	0.642257	0.611262	0.662384		0.313909	0.318269	0.319329	0.279868	0.348444	0.282033		0.496345	0.492916	0.457963	0.518551		0.245811	0.213607	0.182405	0.159116
10_77251194_77252512	10	77251194	77252512	Pofut2	0	0	0	0	0	0	0	1318	0.676658	0.751879	0.740087	0.868173	0.839504	0.733989	0.726576	0.793379	0.77573	0.753375		0.539603	0.4772	0.5546	0.503132	0.464869	0.59208		0.712345	0.776547	0.726932	0.706687		0.368627	0.300514	0.291765	0.25649
10_77589440_77589814	10	77589440	77589814	Pttg1ip	0	0	0	1	0	0	0	374	0.795963	0.72431	0.928607	0.867718	0.805678	0.765709	0.74881	0.920543	0.835495	0.842033		0.594888	0.631012	0.658571	0.475525	0.528268	0.561325		0.821383	0.793198	0.739252	0.712492		0.213431	0.244146	0.431882	0.329782
10_79794428_79794706	10	79794428	79794706	Palm	0	1	0	1	0	1	0	278	0.459936	0.471137	0.432275	0.534392	0.62963	0.424383	0.418563	0.396942	0.503968	0.556181		0.159568	0.224627	0.168208	0.211111	0.24085	0.159406		0.312881	0.406514	0.387519	0.375799		0.0920314	0.0598116	0.118234	0.132716
10_79803532_79804047	10	79803532	79804047	Palm	0	0	0	1	0	1	0	515	0.66202	0.662281	0.6667	0.765195	0.6925	0.672348	0.812698	0.808937	0.803406	0.649335		0.370802	0.365741	0.31751	0.449096	0.320337	0.446759		0.619246	0.761101	0.625986	0.649926		0.204263	0.150866	0.18887	0.129335
10_79820635_79821132	10	79820635	79821132	Misp,Palm	0	1	0	2	0	2	1	497	0.654871	0.594877	0.691624	0.583727	0.666979	0.740774	0.609226	0.679688	0.733631	0.679748		0.362475	0.342262	0.311012	0.339385	0.403589	0.351929		0.603242	0.601875	0.558323	0.607406		0.330999	0.337155	0.281557	0.284673
10_79921901_79922008	10	79921901	79922008	Kiss1r	1	1	0	1	0	0	0	107	0.404209	0.532641	0.416025	0.621693	0.406878	0.532804	0.529145	0.540751	0.544444	0.650518		0.314616	0.152548	0.187346	0.119709	0.172772	0.256746		0.3707	0.525673	0.34416	0.484146		0.0402597	0.053032	0.0459035	0.0400285
10_80050254_80051658	10	80050254	80051658	Gpx4	0	1	1	1	0	0	0	1404	0.520284	0.520768	0.544626	0.622668	0.525435	0.516627	0.549206	0.601071	0.492753	0.48845		0.31996	0.26564	0.279085	0.279504	0.231256	0.24971		0.434599	0.366265	0.325206	0.414606		0.140239	0.100528	0.129704	0.106698
10_80131329_80132339	10	80131329	80132339	Cbarp	1	2	0	1	0	0	0	1010	0.581436	0.664917	0.589951	0.683876	0.680801	0.781085	0.765015	0.73253	0.704429	0.76703		0.169748	0.328287	0.147644	0.212315	0.243555	0.289989		0.631896	0.781863	0.660459	0.689606		0.151451	0.0814222	0.103933	0.111054
10_80185379_80187383	10	80185379	80187383	Efna2	1	2	0	1	0	0	0	2004	0.334499	0.397182	0.324499	0.375748	0.335199	0.437711	0.494152	0.443118	0.460981	0.438659		0.214068	0.193413	0.247336	0.182367	0.203859	0.176048		0.383638	0.366651	0.361488	0.399599		0.27841	0.196589	0.257089	0.211317
10_80312798_80313189	10	80312798	80313189	Apc2	1	0	0	1	0	0	0	391	0.658051	0.699138	0.674773	0.844195	0.904363	0.841024	0.805018	0.902039	0.721992	0.814988		0.539153	0.611243	0.495783	0.576398	0.650437	0.591893		0.776881	0.723191	0.812638	0.83806		0.525739	0.493187	0.494541	0.452339
10_80791548_80792108	10	80791548	80792108	Dot1l	0	0	0	1	0	0	0	560	0.741697	0.68505	0.612875	0.660894	0.542854	0.603955	0.587602	0.591731	0.619444	0.602545		0.256681	0.423243	0.307566	0.345359	0.252122	0.298078		0.571297	0.581732	0.531563	0.530639		0.331249	0.358448	0.269889	0.303001
10_80808057_80808592	10	80808057	80808592	Jsrp1	0	1	0	1	0	0	0	535	0.435723	0.376306	0.390282	0.57806	0.477672	0.281646	0.377171	0.565173	0.418155	0.367991		0.103408	0.280036	0.172762	0.189477	0.146015	0.129568		0.359892	0.328445	0.184588	0.237014		0.104748	0.0767924	0.126263	0.0913837
10_80888273_80888569	10	80888273	80888569	Tmprss9	1	0	0	1	0	0	0	296	0.600563	0.60851	0.491667	0.557242	0.741667	0.638889	0.602983	0.576446	0.633971	0.603264		0.358159	0.31	0.20146	0.478586	0.304904	0.336451		0.415505	0.597459	0.466948	0.582579		0.305092	0.20258	0.312004	0.214442
10_80897786_80898245	10	80897786	80898245	Tmprss9	1	1	0	1	0	0	0	459	0.764535	0.857578	0.73619	0.915527	0.933017	0.834921	0.859649	0.872993	0.821515	0.895986		0.33271	0.325521	0.456469	0.334748	0.368297	0.351054		0.758169	0.775329	0.765982	0.778723		0.283422	0.186223	0.158189	0.191351
10_80961150_80962847	10	80961150	80962847	Gng7	0	0	0	1	0	0	0	1697	0.536969	0.536313	0.580136	0.6488	0.585816	0.462907	0.477696	0.607766	0.588015	0.544966		0.332994	0.354916	0.24181	0.305017	0.2827	0.266093		0.493175	0.503955	0.47888	0.515666		0.116922	0.176008	0.133646	0.121881
10_81279377_81280062	10	81279377	81280062	Tjp3	0	0	0	1	0	0	0	685	0.672686	0.731433	0.684368	0.904182	0.840613	0.86732	0.908333	0.806107	0.912176	0.88985		0.611341	0.689912	0.518357	0.606706	0.571144	0.637594		0.869135	0.860138	0.901916	0.746241		0.329012	0.254976	0.234623	0.302114
10_81288033_81288539	10	81288033	81288539	Tjp3	0	1	1	1	0	0	0	506	0.538855	0.678554	0.630812	0.718768	0.694958	0.692113	0.666667	0.71766	0.850446	0.786418		0.372091	0.408482	0.428309	0.412498	0.304915	0.323926		0.730423	0.706022	0.656056	0.722496		0.159048	0.151764	0.138063	0.181821
10_81289650_81291074	10	81289650	81291074	Tjp3	0	1	1	1	0	1	0	1424	0.53021	0.670393	0.584425	0.618403	0.670955	0.455066	0.651786	0.650823	0.720507	0.547642		0.435038	0.37075	0.358752	0.342661	0.284727	0.305921		0.523095	0.540708	0.493558	0.423972		0.223503	0.284676	0.274063	0.278773
10_81401020_81402396	10	81401020	81402396	Nfic	0	0	0	1	0	2	0	1376	0.70775	0.633617	0.603735	0.793512	0.692881	0.732906	0.743993	0.800216	0.767287	0.70304		0.388393	0.323241	0.445816	0.259208	0.354924	0.429488		0.624693	0.651867	0.64875	0.626554		0.212587	0.228378	0.24659	0.267572
10_81404664_81404846	10	81404664	81404846	Nfic	0	0	0	1	0	0	0	182	0.535448	0.587963	0.644356	0.772459	0.53836	0.48642	0.663316	0.466667	0.537037	0.530423		0.22856	0.151852	0.235241	0.253616	0.364506	0.150648		0.459364	0.514713	0.348036	0.456705		0.385913	0.251862	0.416667	0.358538
10_81410241_81412583	10	81410241	81412583	Nfic	0	0	0	1	0	1	0	2342	0.645057	0.65177	0.647932	0.683893	0.569584	0.499455	0.571612	0.523094	0.529697	0.579302		0.418957	0.494869	0.294766	0.309748	0.313391	0.249305		0.510836	0.517606	0.424405	0.452554		0.433853	0.359682	0.347224	0.344777
10_81424251_81425631	10	81424251	81425631	Nfic	0	0	1	1	0	1	0	1380	0.586849	0.591236	0.540311	0.546767	0.534555	0.409114	0.49329	0.550625	0.35881	0.473612		0.234739	0.340123	0.22274	0.277002	0.262693	0.186869		0.41501	0.37301	0.355112	0.367941		0.220456	0.156144	0.213655	0.151791
10_82777683_82778038	10	82777683	82778038	Nfyb	0	0	0	0	0	0	0	355	0.629982	0.647521	0.639426	0.609656	0.447042	0.464703	0.680159	0.717725	0.469516	0.516498		0.185541	0.152116	0.191895	0.320944	0.163059	0.17963		0.376014	0.455128	0.333686	0.327365		0.273185	0.190347	0.147627	0.132681
10_82890387_82890594	10	82890387	82890594	Txnrd1	0	0	0	1	0	0	0	207	0.694711	0.563224	0.6724	0.657359	0.643099	0.543877	0.718615	0.641667	0.637626	0.58095		0.303768	0.254662	0.174675	0.263636	0.222219	0.236986		0.497219	0.527302	0.539502	0.458946		0.417494	0.278693	0.223575	0.356209
10_82894118_82895763	10	82894118	82895763	Txnrd1	0	0	0	1	1	0	0	1645	0.640503	0.720221	0.724131	0.731607	0.639627	0.632583	0.569714	0.643378	0.622135	0.570458		0.451576	0.474817	0.353922	0.359128	0.406249	0.365496		0.580826	0.626433	0.528693	0.538791		0.613849	0.596961	0.574245	0.592196
10_84371592_84372539	10	84371592	84372539	Nuak1	0	0	0	1	0	0	0	947	0.613993	0.605153	0.619584	0.788427	0.655868	0.751927	0.820531	0.811025	0.804167	0.777035		0.28267	0.307011	0.348166	0.427877	0.449202	0.541402		0.710636	0.782991	0.750355	0.731051		0.173228	0.135106	0.198375	0.156445
10_86776909_86777314	10	86776909	86777314	Gm49358	0	1	1	1	0	0	0	405	0.654717	0.713074	0.6818	0.857834	0.805	0.845139	0.798728	0.827778	0.903935	0.883466		0.351606	0.364054	0.337458	0.412314	0.383102	0.262963		0.62319	0.726862	0.690146	0.654105		0.185929	0.170968	0.103925	0.193456
10_8878322_8878691	10	8878322	8878691	Sash1	0	0	0	1	0	0	0	369	0.858267	0.775798	0.731215	0.818656	0.75184	0.623129	0.58716	0.787415	0.679677	0.770972		0.424264	0.41789	0.465443	0.392112	0.428463	0.406509		0.713389	0.733233	0.69127	0.616539		0.223768	0.155494	0.251877	0.299052
10_93299625_93299830	10	93299625	93299830	Elk3	0	0	0	1	0	0	0	205	0.567725	0.464966	0.529855	0.528259	0.593127	0.408249	0.553704	0.558333	0.308146	0.618519		0.144272	0.216033	0.187424	0.143825	0.192971	0.17037		0.374501	0.385999	0.327574	0.407203		0.200158	0.167035	0.0996914	0.161884
10_93540553_93540761	10	93540553	93540761	Ccdc38	0	1	0	1	0	1	1	208	0.468858	0.443691	0.539977	0.44526	0.484524	0.58141	0.429487	0.475916	0.583944	0.48514		0.207453	0.255525	0.214591	0.108859	0.132114	0.0326923		0.265428	0.37696	0.220821	0.413572		0.0686869	0.0502891	0.152167	0.0402098
10_93819702_93820230	10	93819702	93820230	Usp44	0	0	0	0	0	0	0	528	0.598964	0.700128	0.759231	0.858824	0.846592	0.833609	0.808123	0.721429	0.873623	0.802623		0.398801	0.35	0.292537	0.2419	0.440126	0.232633		0.582242	0.706489	0.612115	0.741583		0.0969351	0.0852327	0.107552	0.0784387
10_94078248_94078738	10	94078248	94078738	Fgd6	0	0	0	1	0	0	0	490	0.715731	0.700233	0.663175	0.658423	0.61793	0.642769	0.740327	0.745047	0.81241	0.624193		0.38868	0.539827	0.494033	0.351653	0.397241	0.380447		0.57084	0.53928	0.633586	0.519938		0.352699	0.299667	0.373829	0.311472
10_94523766_94524091	10	94523766	94524091	Tmcc3	0	0	0	1	0	0	0	325	0.452054	0.596381	0.498421	0.581949	0.662876	0.579487	0.568315	0.60452	0.817766	0.578743		0.131364	0.174398	0.167854	0.139843	0.142493	0.057265		0.435509	0.640047	0.543133	0.432961		0.0661198	0.0891065	0.0485043	0.059259
10_95218089_95218519	10	95218089	95218519	Cradd	0	0	0	1	0	0	0	430	0.556738	0.699312	0.575392	0.702381	0.644872	0.723452	0.555357	0.722344	0.707265	0.55897		0.399664	0.418845	0.420583	0.293428	0.300381	0.225885		0.618143	0.555979	0.50237	0.441991		0.295364	0.319419	0.261795	0.312841
10_95264158_95264709	10	95264158	95264709	Cradd	0	0	0	1	0	0	0	551	0.574137	0.522412	0.69985	0.573831	0.517308	0.643254	0.612434	0.595607	0.642582	0.698036		0.259149	0.317399	0.227642	0.312199	0.197461	0.323327		0.521719	0.524665	0.415152	0.438847		0.121454	0.131163	0.152778	0.199803
10_95265413_95267903	10	95265413	95267903	Cradd	0	0	0	1	0	0	0	2490	0.437212	0.468615	0.409218	0.504985	0.41409	0.457301	0.552313	0.443938	0.501354	0.496919		0.232753	0.270106	0.260321	0.191388	0.20925	0.303738		0.351513	0.412162	0.336869	0.351964		0.190362	0.144396	0.174532	0.174414
10_95407677_95408128	10	95407677	95408128	Socs2	0	0	0	1	1	0	0	451	0.613213	0.702001	0.656503	0.862843	0.800748	0.806926	0.774324	0.688894	0.789646	0.699621		0.453237	0.441958	0.397881	0.354772	0.374662	0.493752		0.668604	0.68407	0.739156	0.684877		0.280279	0.272764	0.313167	0.241374
10_95680805_95681378	10	95680805	95681378	Anapc15-ps	0	0	0	0	0	0	0	573	0.680254	0.638171	0.608415	0.834953	0.815469	0.746149	0.629828	0.629265	0.818761	0.646437		0.298437	0.440462	0.472435	0.555865	0.360131	0.491097		0.750049	0.636632	0.62759	0.606844		0.253272	0.268998	0.37621	0.177778
10_99115583_99116271	10	99115583	99116271	Poc1b	0	0	0	1	0	0	0	688	0.667105	0.670337	0.631788	0.790512	0.817838	0.758712	0.766036	0.905741	0.787807	0.736984		0.495097	0.453382	0.462956	0.515742	0.436518	0.453005		0.657795	0.728438	0.654015	0.760279		0.0510813	0.0980408	0.103422	0.0594867
10_99286246_99287411	10	99286246	99287411	Dusp6	0	0	0	0	0	0	0	1165	0.435313	0.494934	0.540453	0.594259	0.504183	0.469259	0.409644	0.456315	0.526395	0.457304		0.216972	0.254457	0.220599	0.160026	0.227976	0.135281		0.401506	0.432276	0.340412	0.284051		0.0957983	0.0708301	0.0601743	0.0834763
11_100656819_100657707	11	100656819	100657707	Zfp385c	0	0	0	1	0	0	1	888	0.6555	0.659876	0.681071	0.731885	0.613122	0.709472	0.724378	0.626734	0.764727	0.719144		0.267687	0.30463	0.361719	0.326093	0.269557	0.281266		0.629725	0.651974	0.544144	0.584977		0.117196	0.150806	0.123647	0.146339
11_101079072_101079268	11	101079072	101079268	Hsd17b1	0	1	0	1	0	0	0	196	0.506349	0.504551	0.490224	0.665013	0.6829	0.582749	0.651515	0.679109	0.630178	0.579054		0.190077	0.38595	0.195494	0.250528	0.292929	0.269028		0.539074	0.593215	0.495015	0.515351		0.266049	0.132389	0.140332	0.150999
11_101178258_101178908	11	101178258	101178908	Cntnap1	0	0	1	1	0	0	0	650	0.512719	0.558208	0.603746	0.554573	0.515859	0.665524	0.632242	0.741419	0.602282	0.493361		0.379703	0.234799	0.338112	0.421429	0.390453	0.283527		0.487799	0.63405	0.560987	0.514188		0.212532	0.285137	0.282667	0.25587
11_101276099_101276935	11	101276099	101276935	Wnk4	0	0	0	1	0	1	1	836	0.731063	0.766797	0.724179	0.823417	0.786002	0.762695	0.740079	0.83535	0.781889	0.784811		0.362802	0.471473	0.430397	0.307897	0.330322	0.454352		0.750487	0.778592	0.741199	0.718093		0.297591	0.223626	0.339972	0.278477
11_101617037_101617776	11	101617037	101617776	Rdm1	0	0	0	0	0	0	0	739	0.46648	0.446917	0.472722	0.611959	0.638655	0.568981	0.689893	0.640593	0.667831	0.597033		0.254869	0.24828	0.264264	0.224018	0.226016	0.326124		0.452644	0.605063	0.524538	0.528289		0.149791	0.1273	0.103253	0.167939
11_101673203_101673512	11	101673203	101673512	Arl4d	0	0	0	0	0	0	0	309	0.164462	0.197643	0.224908	0.473677	0.284039	0.233642	0.428704	0.263845	0.29321	0.276852		0.0138889	0.0277778	0.0885802	0.0484568	0.0911897	0.0555556		0.0856125	0.181505	0.188889	0.198148		0.0502412	0.0290123	0.0277778	0.0947571
11_101814337_101814756	11	101814337	101814756	Etv4	0	0	0	0	0	0	0	419	0.463248	0.462998	0.493182	0.582035	0.597819	0.516667	0.656349	0.709222	0.630303	0.563712		0.233333	0.27619	0.299113	0.223818	0.256759	0.243028		0.504662	0.58769	0.532532	0.485926		0.102972	0.127117	0.156566	0.14548
11_101830172_101830509	11	101830172	101830509	Etv4	0	0	0	0	0	0	0	337	0.638953	0.580423	0.613797	0.79562	0.778395	0.690476	0.685185	0.837566	0.665344	0.726764		0.267749	0.410714	0.297222	0.298148	0.340697	0.357804		0.617088	0.743843	0.657231	0.490123		0.223693	0.173359	0.199214	0.140156
11_101936976_101936999	11	101936976	101936999	Sost	0	1	0	0	0	0	0	23	0.747553	0.819665	0.811795	0.759259	0.822344	0.888889	0.903395	0.848351	0.94709	0.932362		0.494709	0.659877	0.663384	0.719495	0.527382	0.527778		0.781848	0.78054	0.83739	0.836195		0.158832	0.162242	0.102953	0.228831
11_102437355_102437636	11	102437355	102437636	Fam171a2	1	1	0	1	0	0	0	281	0.593492	0.499551	0.344471	0.542341	0.517275	0.311071	0.441964	0.354444	0.472619	0.341614		0.0936532	0.0847222	0.121944	0.177938	0.0548545	0.145833		0.405139	0.556601	0.407143	0.516922		0.0616887	0.0448699	0.0350389	0.0351852
11_102437712_102438842	11	102437712	102438842	Fam171a2	1	0	0	1	0	0	0	1130	0.310383	0.327776	0.417222	0.488162	0.32495	0.446388	0.399927	0.310594	0.41699	0.34105		0.0554031	0.0676323	0.073311	0.0588823	0.0555869	0.0454661		0.297143	0.453315	0.330164	0.460911		0.0325922	0.0359639	0.0309562	0.0222888
11_102465854_102466782	11	102465854	102466782	Itga2b	0	1	0	1	0	1	0	928	0.625844	0.74908	0.729681	0.820883	0.744344	0.768815	0.790993	0.720417	0.790205	0.776071		0.527209	0.371094	0.500091	0.442624	0.561508	0.503018		0.729388	0.731322	0.706403	0.705996		0.275174	0.289153	0.238381	0.266697
11_102594977_102596374	11	102594977	102596374	Fzd2	0	0	0	0	0	0	0	1397	0.550754	0.620501	0.634891	0.78687	0.721446	0.62795	0.851517	0.734867	0.776569	0.751829		0.406741	0.404528	0.40432	0.420686	0.485173	0.5109		0.677164	0.650797	0.624319	0.654166		0.210524	0.202484	0.119088	0.182926
11_102638290_102639890	11	102638290	102639890	Meioc	0	0	0	0	0	0	0	1600	0.599822	0.571588	0.635567	0.759722	0.732293	0.712514	0.707639	0.741916	0.714	0.716589		0.360925	0.412615	0.339353	0.428602	0.428711	0.486925		0.675885	0.686249	0.613453	0.579979		0.206408	0.206995	0.250896	0.186408
11_103111546_103111783	11	103111546	103111783	Acbd4	0	0	0	1	0	0	0	237	0.838524	0.658249	0.649802	0.769136	0.811067	0.805556	0.73836	0.834436	0.785185	0.684608		0.216274	0.288889	0.28518	0.17996	0.347403	0.392464		0.645695	0.626112	0.550781	0.594095		0.231041	0.160158	0.139629	0.132636
11_103112659_103113103	11	103112659	103113103	Acbd4	0	0	1	0	0	0	0	444	0.689503	0.734009	0.787009	0.76455	0.698737	0.730159	0.806349	0.783333	0.792593	0.597222		0.25778	0.473413	0.270461	0.243056	0.411111	0.345503		0.609436	0.600896	0.627636	0.574127		0.309742	0.350156	0.277033	0.298341
11_103333987_103334313	11	103333987	103334313	Arhgap27	1	0	0	1	0	1	0	326	0.771623	0.792575	0.832451	0.895804	0.877933	0.827262	0.789821	0.828321	0.89055	0.884643		0.597329	0.571201	0.610902	0.610332	0.695797	0.633521		0.804192	0.807723	0.808249	0.824275		0.425346	0.484403	0.56351	0.556125
11_105165239_105165627	11	105165239	105165627	Tlk2	1	0	0	0	0	0	0	388	0.835367	0.916593	0.90418	0.867714	0.902067	0.899554	0.766551	0.931944	0.781006	0.87791		0.536105	0.762879	0.600073	0.736607	0.577412	0.675035		0.812632	0.771685	0.741231	0.895864		0.545604	0.611273	0.614931	0.72276
11_105166079_105166296	11	105166079	105166296	Tlk2	1	0	0	0	0	0	0	217	0.819388	0.725	0.619408	0.811224	0.869133	0.898183	0.771429	0.764881	0.822449	0.71892		0.60414	0.453316	0.427617	0.667602	0.49271	0.454762		0.764206	0.661907	0.652183	0.764031		0.638761	0.429529	0.490968	0.511735
11_106365082_106365865	11	106365082	106365865	Prr29	0	0	0	1	0	1	1	783	0.694579	0.589265	0.638908	0.78425	0.787093	0.694236	0.771825	0.674353	0.759649	0.731465		0.328448	0.15307	0.275136	0.410025	0.305628	0.225012		0.600972	0.575287	0.561812	0.542761		0.173061	0.141978	0.134357	0.155693
11_106381681_106383736	11	106381681	106383736	Icam2	0	0	0	1	0	1	1	2055	0.459404	0.517299	0.588078	0.62821	0.611455	0.400287	0.534957	0.470638	0.510771	0.444163		0.32555	0.276095	0.31249	0.278707	0.261909	0.270775		0.492066	0.430507	0.399015	0.386994		0.382041	0.25541	0.291711	0.23702
11_106723680_106724047	11	106723680	106724047	Pecam1	0	0	0	1	0	0	0	367	0.898243	0.927126	0.819295	0.935781	0.928268	0.960956	0.908425	0.902482	0.953691	0.828528		0.700419	0.697802	0.707945	0.564316	0.697319	0.634615		0.834823	0.890067	0.835721	0.832523		0.29664	0.313817	0.43315	0.352717
11_107029513_107030520	11	107029513	107030520	1810010H24Rik	0	1	0	1	1	0	0	1007	0.477199	0.416616	0.483129	0.49902	0.449437	0.624907	0.703334	0.632366	0.659349	0.553272		0.352563	0.356826	0.458769	0.342387	0.295342	0.231784		0.458769	0.640535	0.453815	0.504666		0.176589	0.268633	0.168974	0.293392
11_107334948_107335523	11	107334948	107335523	Pitpnc1	0	0	0	1	0	0	0	575	0.730145	0.848443	0.857934	0.891239	0.859451	0.829118	0.723478	0.878205	0.896181	0.864534		0.535714	0.558347	0.497889	0.532631	0.591148	0.466987		0.825153	0.783028	0.845406	0.798255		0.338549	0.212615	0.248381	0.33994
11_107376384_107376537	11	107376384	107376537	Pitpnc1	0	0	0	1	0	0	0	153	0.850527	0.859788	0.852778	0.812346	0.984127	0.81045	0.836155	0.73695	0.907407	0.807127		0.603097	0.680776	0.552083	0.562871	0.545855	0.604674		0.829198	0.861654	0.777381	0.756647		0.434663	0.391494	0.404882	0.62138
11_108236712_108237407	11	108236712	108237407	Prkca	0	0	0	1	0	0	0	695	0.47795	0.516779	0.652512	0.600457	0.46914	0.564462	0.530335	0.478963	0.499603	0.378988		0.21649	0.263791	0.205802	0.181481	0.179257	0.147443		0.423165	0.343463	0.279658	0.296583		0.105359	0.119796	0.0970517	0.1382
11_108890532_108890828	11	108890532	108890828	Axin2	0	0	0	0	0	0	0	296	0.3393	0.467856	0.331474	0.40845	0.503541	0.440007	0.303663	0.383333	0.421318	0.559907		0.158303	0.264927	0.128509	0.103907	0.175871	0.230986		0.260918	0.292243	0.217428	0.254078		0.231261	0.0758611	0.151268	0.121547
11_108892719_108894581	11	108892719	108894581	Axin2	0	0	0	0	0	0	0	1862	0.496804	0.54122	0.484263	0.522981	0.573739	0.638211	0.619915	0.590917	0.672505	0.576992		0.388493	0.32748	0.355248	0.338972	0.319937	0.305081		0.610704	0.583806	0.539757	0.586126		0.175822	0.1696	0.190711	0.179695
11_109622833_109623056	11	109622833	109623056	Wipi1	0	0	0	0	0	0	0	223	0.322976	0.525507	0.428131	0.515305	0.471429	0.489815	0.536243	0.513889	0.354212	0.333271		0.166783	0.0567901	0.229762	0.109524	0.137891	0.0592593		0.326009	0.379158	0.332909	0.369791		0.100309	0.143559	0.0532336	0.0898453
11_111843234_111844704	11	111843234	111844704	Kcnj2	0	0	0	0	0	0	0	1470	0.583361	0.67162	0.655994	0.8348	0.788911	0.721213	0.796737	0.810677	0.791832	0.726406		0.394841	0.436738	0.511181	0.550142	0.545147	0.598551		0.756245	0.734058	0.776925	0.722063		0.222929	0.280833	0.302256	0.246788
11_112990292_112990666	11	112990292	112990666	Sox9	0	0	0	0	0	0	0	374	0.764015	0.81505	0.768939	0.866736	0.85974	0.777273	0.787879	0.880087	0.683333	0.863958		0.4443	0.420851	0.588889	0.503968	0.531467	0.46526		0.66922	0.735091	0.730952	0.604281		0.514365	0.449981	0.622511	0.373485
11_113709501_113710203	11	113709501	113710203	Cpsf4l	0	0	0	1	0	0	3	702	0.752741	0.6038	0.678715	0.752119	0.738765	0.683185	0.651786	0.68619	0.53022	0.634673		0.244178	0.255655	0.267751	0.23957	0.257729	0.353075		0.571684	0.678669	0.594701	0.663875		0.224636	0.163737	0.21633	0.169792
11_114175600_114176553	11	114175600	114176553	Sdk2	0	0	0	0	0	0	0	953	0.534456	0.675307	0.561728	0.719151	0.702758	0.594354	0.738401	0.679028	0.743182	0.582771		0.369591	0.416435	0.362381	0.436142	0.340601	0.38891		0.596197	0.594041	0.59083	0.587153		0.393428	0.418403	0.283272	0.403151
11_114216822_114218108	11	114216822	114218108	Sdk2	0	0	0	0	0	0	0	1286	0.364377	0.451506	0.361507	0.627188	0.473382	0.439603	0.519349	0.459856	0.419921	0.333817		0.174078	0.206329	0.202185	0.184204	0.18139	0.13341		0.295062	0.287012	0.271551	0.304578		0.170935	0.128474	0.11133	0.0926279
11_114472505_114473278	11	114472505	114473278	Rpl38	0	0	0	0	0	0	0	773	0.382708	0.41394	0.401478	0.536834	0.455404	0.403878	0.523773	0.510203	0.530045	0.484812		0.23131	0.221645	0.18523	0.163801	0.224021	0.223149		0.459294	0.430399	0.368078	0.409372		0.0920659	0.135239	0.196866	0.0820127
11_114560905_114561261	11	114560905	114561261	Rpl38	0	0	0	0	0	0	0	356	0.542394	0.720337	0.659127	0.836425	0.763792	0.78254	0.756151	0.776786	0.771212	0.770226		0.352381	0.505605	0.347286	0.391898	0.395251	0.562247		0.699485	0.736177	0.732564	0.680215		0.179266	0.168838	0.160549	0.219511
11_114639208_114639829	11	114639208	114639829	Rpl38	0	0	0	0	0	0	0	621	0.306533	0.277097	0.325521	0.387777	0.372752	0.380007	0.492188	0.33006	0.362202	0.499049		0.136956	0.161111	0.154415	0.190327	0.165064	0.19122		0.31236	0.300995	0.292022	0.321042		0.230837	0.216214	0.211713	0.204539
11_114667120_114667570	11	114667120	114667570	Rpl38	0	1	0	0	0	0	0	450	0.293305	0.375731	0.375886	0.245185	0.345833	0.426354	0.333333	0.234781	0.319414	0.501068		0.0820256	0.115851	0.116276	0.0494461	0.12563	0.0393939		0.115625	0.302919	0.284014	0.313104		0.0542279	0.0410419	0.0648693	0.0352941
11_114785362_114786240	11	114785362	114786240	Kif19a	0	1	0	1	0	0	0	878	0.596182	0.600046	0.543005	0.792914	0.562657	0.68916	0.656254	0.71554	0.53587	0.686333		0.381506	0.436496	0.421718	0.488988	0.367465	0.477548		0.608932	0.618233	0.618961	0.616967		0.333634	0.312714	0.280552	0.276929
11_115393446_115394205	11	115393446	115394205	Cdr2l	1	1	0	1	0	0	0	759	0.633428	0.707316	0.771499	0.784203	0.7826	0.796454	0.854596	0.851467	0.763449	0.871497		0.417816	0.492883	0.328465	0.349318	0.332551	0.305735		0.731753	0.707875	0.747395	0.826005		0.158286	0.202624	0.248166	0.123292
11_115436142_115436503	11	115436142	115436503	Trim80	0	0	0	0	0	0	0	361	0.329878	0.402653	0.287546	0.493453	0.530767	0.367374	0.371886	0.458547	0.458333	0.41947		0.173179	0.265476	0.171601	0.147741	0.139276	0.220008		0.405947	0.413591	0.35988	0.245778		0.161851	0.140646	0.165113	0.18317
11_115823357_115823712	11	115823357	115823712	Tsen54	0	1	0	0	0	1	0	355	0.538956	0.596269	0.458953	0.578317	0.589961	0.553499	0.599784	0.441811	0.593283	0.574013		0.19733	0.143939	0.344683	0.314405	0.275402	0.309231		0.434776	0.489348	0.432562	0.505004		0.184195	0.228332	0.132535	0.28438
11_115989200_115990055	11	115989200	115990055	Itgb4	0	0	0	1	0	1	0	855	0.628239	0.666319	0.583038	0.751328	0.733779	0.560266	0.847908	0.70422	0.816811	0.734658		0.296722	0.359307	0.335184	0.310016	0.300424	0.421637		0.618733	0.708021	0.655401	0.646873		0.271255	0.226102	0.154327	0.190515
11_116075700_116076661	11	116075700	116076661	Unc13d	0	0	0	1	0	1	0	961	0.427051	0.50493	0.514627	0.70413	0.644689	0.44627	0.480548	0.639774	0.59156	0.519829		0.332963	0.301027	0.209288	0.2505	0.23777	0.271652		0.474192	0.533537	0.488594	0.475489		0.123952	0.105322	0.160886	0.144876
11_116232498_116232982	11	116232498	116232982	Evpl	1	1	0	1	0	0	0	484	0.760048	0.846377	0.84074	0.874603	0.908883	0.875425	0.888143	0.946429	0.90051	0.848999		0.660606	0.611395	0.492694	0.728526	0.624816	0.693793		0.812704	0.858087	0.849851	0.834023		0.364133	0.306262	0.308532	0.298387
11_116515730_116516198	11	116515730	116516198	Sphk1	0	0	0	0	0	0	0	468	0.362792	0.400084	0.369741	0.454597	0.489048	0.365428	0.333333	0.428069	0.598701	0.443155		0.140972	0.205192	0.135671	0.197622	0.178342	0.0592593		0.298871	0.32096	0.419118	0.282428		0.21002	0.196913	0.176587	0.0743056
11_116643977_116644435	11	116643977	116644435	Cygb	0	0	0	0	0	0	0	458	0.540133	0.672543	0.610841	0.774677	0.705269	0.768561	0.717157	0.757812	0.715428	0.763518		0.299691	0.331845	0.405569	0.401279	0.387368	0.462037		0.539578	0.684421	0.494444	0.616564		0.22041	0.175046	0.135494	0.102844
11_116993707_116993970	11	116993707	116993970	Mgat5b	0	0	0	0	0	0	0	263	0.705273	0.704052	0.728395	0.736111	0.670156	0.922222	0.884259	0.83567	0.887037	0.834298		0.390572	0.512169	0.464927	0.573677	0.445679	0.517249		0.641955	0.751455	0.690585	0.644257		0.178891	0.180873	0.225108	0.2386
11_117047329_117048317	11	117047329	117048317	Mgat5b	0	0	0	0	0	0	0	988	0.450524	0.55014	0.493946	0.480728	0.5126	0.287551	0.504424	0.555077	0.512257	0.446624		0.168323	0.30039	0.16438	0.198414	0.210068	0.276046		0.34976	0.448452	0.276369	0.303063		0.258141	0.225511	0.190127	0.211694
11_117091327_117092473	11	117091327	117092473	Sec14l1	0	0	0	0	0	1	0	1146	0.453228	0.44445	0.468184	0.565715	0.61882	0.515176	0.462088	0.449352	0.546507	0.452876		0.228221	0.274555	0.203716	0.153357	0.240818	0.206797		0.418569	0.493672	0.347373	0.360625		0.114781	0.102824	0.075918	0.0799283
11_117121179_117121483	11	117121179	117121483	Sec14l1	0	0	0	1	0	0	0	304	0.601548	0.592857	0.650079	0.574002	0.643333	0.57381	0.645833	0.7275	0.812381	0.67571		0.345556	0.313333	0.327897	0.308494	0.254158	0.325952		0.515687	0.59631	0.518405	0.452143		0.153636	0.136026	0.151797	0.112063
11_117139185_117140200	11	117139185	117140200	Sec14l1	0	0	0	1	0	0	0	1015	0.599752	0.600036	0.590708	0.402259	0.498582	0.400541	0.529555	0.390831	0.357143	0.382583		0.261704	0.235797	0.31813	0.275181	0.173902	0.197025		0.374495	0.301953	0.360121	0.377508		0.460673	0.520511	0.504286	0.494602
11_117174555_117174777	11	117174555	117174777	Sec14l1	0	0	0	0	0	0	0	222	0.438567	0.376026	0.308356	0.564646	0.492805	0.351299	0.390909	0.510331	0.413961	0.365245		0.0151515	0.129221	0.191232	0.270924	0.116667	0.15		0.301724	0.299664	0.263219	0.135273		0.164034	0.127847	0.142678	0.126041
11_117185003_117185941	11	117185003	117185941	9-Sep	0	0	0	0	0	0	0	938	0.55862	0.477884	0.577346	0.502759	0.540081	0.451637	0.474255	0.515828	0.563665	0.485407		0.272718	0.347418	0.188931	0.300225	0.26232	0.263231		0.326893	0.331649	0.361197	0.327269		0.1947	0.162822	0.189137	0.178609
11_117199136_117199459	11	117199136	117199459	9-Sep	1	1	0	0	0	1	0	323	0.455481	0.357409	0.568783	0.56	0.649669	0.422216	0.550741	0.549735	0.515851	0.484907		0.165783	0.208624	0.297479	0.174601	0.14475	0.164418		0.363669	0.38481	0.338398	0.426884		0.198142	0.149492	0.186023	0.113492
11_117232363_117233245	11	117232363	117233245	9-Sep	0	0	0	1	0	1	0	882	0.677722	0.676028	0.592882	0.832451	0.723375	0.681738	0.627917	0.641723	0.692857	0.613615		0.382612	0.511338	0.34658	0.418831	0.329758	0.386255		0.746752	0.614524	0.578228	0.461627		0.257258	0.291784	0.29067	0.374641
11_117273788_117274521	11	117273788	117274521	9-Sep	0	0	0	1	0	0	0	733	0.712154	0.611541	0.679144	0.763418	0.724662	0.667336	0.782118	0.818903	0.783333	0.758062		0.58022	0.455208	0.531373	0.418889	0.431719	0.320338		0.776531	0.590045	0.605535	0.590652		0.167684	0.342384	0.28024	0.337937
11_117864173_117864328	11	117864173	117864328	Tmem235	0	0	1	1	0	0	0	155	0.758889	0.807989	0.819841	0.968069	0.955291	0.924762	0.88254	0.941667	0.942222	0.870657		0.520079	0.73545	0.764228	0.655952	0.714281	0.736111		0.80746	0.879567	0.841391	0.893089		0.363146	0.524312	0.549048	0.323677
11_119078618_119079881	11	119078618	119079881	Cbx4	0	1	1	1	0	0	0	1263	0.617479	0.630157	0.686566	0.773177	0.707184	0.528893	0.673214	0.667857	0.750977	0.752677		0.353513	0.461979	0.190134	0.368044	0.294261	0.239081		0.570924	0.616711	0.586508	0.616237		0.335252	0.319876	0.156406	0.235306
11_119937155_119938242	11	119937155	119938242	Baiap2	0	0	0	0	0	0	0	1087	0.499332	0.54158	0.482708	0.681809	0.548556	0.473611	0.474608	0.548297	0.458013	0.474458		0.326114	0.27359	0.316003	0.329919	0.271673	0.265308		0.445674	0.426982	0.409479	0.401106		0.154901	0.0872104	0.129087	0.138297
11_120185021_120187107	11	120185021	120187107	Slc38a10	1	2	0	0	0	1	0	2086	0.443425	0.416367	0.374218	0.62433	0.506439	0.372821	0.452273	0.348164	0.362263	0.38652		0.124394	0.15348	0.0935815	0.106824	0.104132	0.118453		0.193321	0.275161	0.175101	0.19084		0.0582711	0.052358	0.0495496	0.0531522
11_120215397_120216451	11	120215397	120216451	Bahcc1	0	0	0	0	0	1	0	1054	0.408808	0.565562	0.533375	0.583828	0.509722	0.333333	0.582183	0.434722	0.459153	0.422289		0.194139	0.229699	0.21123	0.115833	0.113374	0.154643		0.28334	0.371508	0.317465	0.356916		0.0594643	0.0601721	0.0675595	0.0748034
11_120226771_120229554	11	120226771	120229554	Bahcc1	0	1	1	0	0	1	0	2783	0.488517	0.542807	0.543772	0.611219	0.600867	0.558595	0.637072	0.617854	0.665826	0.541312		0.295365	0.330782	0.290453	0.238363	0.361233	0.276345		0.484675	0.459752	0.496768	0.47685		0.0990127	0.0797437	0.0727812	0.0907699
11_120239647_120240705	11	120239647	120240705	Bahcc1	0	1	1	1	0	1	0	1058	0.281806	0.403654	0.319571	0.44518	0.443366	0.312952	0.362489	0.349679	0.346108	0.342546		0.0659189	0.117725	0.0700164	0.0721193	0.101543	0.059628		0.311894	0.251731	0.185626	0.192165		0.0273893	0.045177	0.0479277	0.0334963
11_120240795_120241437	11	120240795	120241437	Bahcc1	0	0	1	1	0	1	0	642	0.707314	0.778736	0.725521	0.827785	0.823206	0.780812	0.738429	0.828264	0.893287	0.754528		0.264845	0.261035	0.27969	0.320017	0.249661	0.243936		0.614013	0.718339	0.580567	0.699845		0.139953	0.0705151	0.104793	0.0447018
11_120306051_120307568	11	120306051	120307568	Bahcc1	0	1	0	0	0	0	0	1517	0.527426	0.534239	0.509196	0.625586	0.599216	0.596325	0.717	0.562091	0.573751	0.626255		0.318874	0.394378	0.312394	0.32468	0.422973	0.386381		0.507253	0.515629	0.5539	0.555686		0.203581	0.176911	0.153864	0.161781
11_120608727_120609492	11	120608727	120609492	Npb	1	1	0	1	0	1	0	765	0.541312	0.48546	0.559349	0.535868	0.32213	0.342293	0.362745	0.457294	0.302318	0.403843		0.193317	0.189262	0.104919	0.235673	0.168609	0.223589		0.263995	0.248045	0.25371	0.252947		0.204897	0.15755	0.162343	0.222808
11_120949518_120950619	11	120949518	120950619	Slc16a3	1	1	0	1	0	1	0	1101	0.560066	0.534962	0.543398	0.647815	0.592419	0.618247	0.712016	0.627727	0.676944	0.733377		0.285219	0.378504	0.289321	0.309518	0.28785	0.315227		0.561719	0.549007	0.563415	0.550369		0.165414	0.1253	0.227684	0.177123
11_19423954_19424662	11	19423954	19424662	Meis1	0	0	0	0	0	0	0	708	0.504498	0.432082	0.523254	0.591569	0.602403	0.403828	0.637028	0.577124	0.643434	0.585518		0.333408	0.33209	0.26825	0.358511	0.294333	0.337804		0.524937	0.469532	0.542892	0.530623		0.195246	0.206678	0.201359	0.201442
11_19964997_19965415	11	19964997	19965415	Spred2	0	0	0	1	0	0	0	418	0.588681	0.564081	0.522878	0.402239	0.359615	0.367988	0.625	0.420835	0.542308	0.4337		0.133791	0.166209	0.239343	0.135018	0.202991	0.192716		0.449938	0.272619	0.213539	0.374172		0.0799041	0.0902531	0.0814103	0.110951
11_19987530_19989510	11	19987530	19989510	Spred2	0	0	0	1	0	0	0	1980	0.579803	0.573325	0.519801	0.750007	0.665563	0.627225	0.691931	0.666865	0.702072	0.705246		0.277204	0.439663	0.283603	0.305571	0.308768	0.343623		0.548354	0.555972	0.478763	0.534287		0.149195	0.14136	0.127648	0.103007
11_20446412_20446658	11	20446412	20446658	Sertad2	0	0	0	0	0	1	0	246	0.50504	0.833995	0.485847	0.608619	0.665123	0.579343	0.541865	0.631548	0.596693	0.557448		0.322673	0.306614	0.381198	0.447929	0.294619	0.360985		0.613693	0.70719	0.56737	0.456745		0.22479	0.155442	0.203704	0.242011
11_20656374_20657287	11	20656374	20657287	Sertad2	0	0	0	0	0	0	0	913	0.39557	0.328357	0.333892	0.119994	0.428068	0.222527	0.157292	0.282678	0.262825	0.315844		0.0795815	0.0445513	0.0374633	0.0199849	0.156529	0.0279332		0.098026	0.180912	0.0953512	0.18078		0.0430403	0.0375491	0.0374481	0.0347136
11_23020186_23020580	11	23020186	23020580	Fam161a	0	0	0	1	0	1	2	394	0.793612	0.814658	0.759524	0.964063	0.882143	0.90805	0.915972	0.900818	0.928125	0.796627		0.47941	0.551265	0.355208	0.568031	0.55445	0.632217		0.838021	0.811239	0.815294	0.775833		0.364031	0.56693	0.424752	0.557046
11_24234120_24235646	11	24234120	24235646	Bcl11a	0	0	0	0	0	0	0	1526	0.596045	0.586238	0.59692	0.669539	0.602694	0.570635	0.620581	0.650829	0.67381	0.581345		0.293725	0.39499	0.338205	0.324831	0.265636	0.2865		0.463438	0.565227	0.566548	0.525857		0.148186	0.10386	0.201736	0.183528
11_24236222_24237766	11	24236222	24237766	Bcl11a	0	0	0	0	0	0	0	1544	0.733399	0.720453	0.727438	0.856509	0.773457	0.691497	0.786848	0.762528	0.804448	0.79025		0.540445	0.466079	0.463796	0.447244	0.57263	0.486822		0.799846	0.718058	0.755786	0.61317		0.284309	0.168841	0.285547	0.266771
11_29825307_29825538	11	29825307	29825538	4931440F15Rik,Eml6	1	1	0	2	0	1	0	231	0.44828	0.509628	0.501863	0.591978	0.555534	0.586706	0.649471	0.557804	0.607407	0.689972		0.307584	0.350643	0.247795	0.321737	0.266191	0.264141		0.521627	0.447738	0.518717	0.514274		0.20137	0.239058	0.199935	0.316878
11_31872481_31874098	11	31872481	31874098	Cpeb4	0	1	1	1	0	1	1	1617	0.77191	0.705137	0.772755	0.742168	0.705374	0.708694	0.608909	0.709421	0.736742	0.656206		0.401468	0.640947	0.393844	0.459803	0.492063	0.369182		0.627326	0.62024	0.528457	0.616959		0.399059	0.423125	0.480512	0.413253
11_31965770_31966053	11	31965770	31966053	4930524B15Rik	1	0	0	1	0	1	0	283	0.798787	0.799945	0.684516	0.886671	0.80535	0.901867	0.915769	0.852348	0.882819	0.875823		0.51763	0.566667	0.577075	0.573148	0.660362	0.642372		0.823283	0.83333	0.764057	0.765534		0.326169	0.337352	0.302936	0.241434
11_32102800_32103173	11	32102800	32103173	Nsg2	0	0	0	0	0	1	0	373	0.472272	0.571194	0.506491	0.731133	0.578922	0.434666	0.579861	0.652721	0.609439	0.496834		0.270924	0.264835	0.27323	0.135776	0.169048	0.228571		0.50334	0.491997	0.522673	0.409332		0.0501879	0.0737013	0.0327381	0.0776644
11_3471360_3471599	11	3471360	3471599	Pla2g3	0	0	0	0	0	1	0	239	0.640392	0.560787	0.653363	0.760582	0.503042	0.561508	0.607407	0.589787	0.572222	0.617813		0.277778	0.25	0.322896	0.165152	0.237261	0.324766		0.461033	0.492525	0.560593	0.535081		0.251696	0.14949	0.197442	0.180568
11_4031412_4032089	11	4031412	4032089	Sec14l4	0	0	0	1	0	1	1	677	0.796671	0.843818	0.861616	0.907367	0.827674	0.791356	0.90487	0.867667	0.843974	0.81894		0.477295	0.504555	0.625883	0.552381	0.528126	0.487767		0.87907	0.919841	0.728639	0.769565		0.153893	0.192173	0.213267	0.133889
11_4308352_4309047	11	4308352	4309047	Lif	0	0	0	0	0	0	0	695	0.503787	0.568482	0.49694	0.608296	0.492615	0.365839	0.513277	0.39931	0.400311	0.428975		0.161307	0.192056	0.178668	0.147872	0.225417	0.17883		0.328943	0.446017	0.296334	0.331972		0.135296	0.121365	0.120394	0.109998
11_43625919_43627520	11	43625919	43627520	Fabp6	0	0	0	0	0	0	0	1601	0.448413	0.528226	0.493379	0.638378	0.567116	0.473826	0.562483	0.527047	0.605672	0.498856		0.27421	0.229377	0.227319	0.176378	0.296783	0.26249		0.448186	0.461083	0.418232	0.340827		0.118838	0.0816575	0.121609	0.0795014
11_4440803_4441327	11	4440803	4441327	Hormad2	0	0	0	1	0	1	2	524	0.788614	0.753316	0.716437	0.845484	0.828936	0.714204	0.798536	0.861535	0.862548	0.806722		0.457328	0.565134	0.487366	0.426761	0.571719	0.370493		0.676656	0.754708	0.723378	0.709888		0.267157	0.237986	0.289376	0.22558
11_44539018_44539758	11	44539018	44539758	Rnf145	0	0	0	1	0	0	0	740	0.833632	0.813703	0.762966	0.555852	0.63836	0.734127	0.655589	0.655549	0.616087	0.634375		0.449415	0.511445	0.384996	0.443287	0.352369	0.381295		0.651031	0.621392	0.513538	0.607285		0.643557	0.598568	0.635368	0.650042
11_44620580_44622513	11	44620580	44622513	Ebf1	1	1	0	1	0	1	0	1933	0.509983	0.539613	0.552981	0.685398	0.621843	0.713123	0.690193	0.70216	0.615703	0.600252		0.317082	0.397965	0.278616	0.321126	0.29172	0.388753		0.505364	0.642094	0.610623	0.541652		0.102299	0.107854	0.0914141	0.080914
11_44685946_44686442	11	44685946	44686442	Ebf1	0	0	0	1	0	0	0	496	0.440432	0.366445	0.492018	0.504229	0.432999	0.451088	0.517949	0.494104	0.473533	0.327534		0.139618	0.14227	0.14277	0.114712	0.084127	0.18026		0.29585	0.30595	0.194684	0.275997		0.0611279	0.0949719	0.083196	0.0457071
11_44696229_44697135	11	44696229	44697135	Ebf1	0	0	0	1	0	0	0	906	0.525964	0.47868	0.461658	0.622273	0.563498	0.302659	0.391106	0.404311	0.455068	0.458721		0.273148	0.288095	0.3025	0.169706	0.209905	0.194108		0.374452	0.411114	0.403983	0.36236		0.215369	0.211054	0.194372	0.196486
11_44701427_44702070	11	44701427	44702070	Ebf1	0	0	0	1	0	0	0	643	0.72383	0.626671	0.692707	0.794031	0.680243	0.664286	0.790945	0.613228	0.667617	0.67218		0.359568	0.432451	0.428507	0.388899	0.393378	0.460082		0.616724	0.60142	0.51378	0.603158		0.230038	0.291406	0.382041	0.313107
11_44740302_44741229	11	44740302	44741229	Ebf1	0	0	0	1	0	0	0	927	0.674276	0.553804	0.567714	0.795572	0.636524	0.677506	0.592398	0.617127	0.507052	0.522505		0.459566	0.480265	0.364627	0.372217	0.355764	0.355821		0.616641	0.675281	0.689639	0.510243		0.281734	0.270126	0.336771	0.364617
11_45026693_45027293	11	45026693	45027293	Ebf1	0	0	0	0	0	0	0	600	0.561414	0.386328	0.499245	0.482723	0.628486	0.279592	0.461541	0.453043	0.461905	0.539782		0.199972	0.342491	0.161706	0.142087	0.219297	0.23022		0.409127	0.36249	0.397307	0.402824		0.145484	0.16733	0.308333	0.122655
11_46051750_46052314	11	46051750	46052314	Gm12166	0	0	1	1	0	1	1	564	0.613726	0.619772	0.533063	0.706764	0.650787	0.718676	0.749653	0.752016	0.704466	0.701814		0.372589	0.335762	0.487216	0.392181	0.352077	0.443581		0.582485	0.728934	0.714963	0.648632		0.360364	0.285744	0.394474	0.370399
11_48849513_48850164	11	48849513	48850164	Trim7	1	2	0	1	0	0	0	651	0.685535	0.711736	0.804642	0.845214	0.831513	0.700341	0.868347	0.809392	0.867507	0.797708		0.50363	0.626681	0.407315	0.561345	0.506415	0.510955		0.686281	0.699836	0.680763	0.782927		0.182984	0.20527	0.180697	0.254225
11_49633895_49634973	11	49633895	49634973	Flt4	1	2	0	1	0	0	0	1078	0.640487	0.67446	0.658987	0.755439	0.743582	0.724714	0.7467	0.736426	0.704235	0.692799		0.227998	0.220557	0.297873	0.280182	0.278057	0.256283		0.670929	0.660084	0.701993	0.734926		0.193947	0.23643	0.282291	0.2188
11_49636823_49637332	11	49636823	49637332	Flt4	0	0	1	1	0	0	0	509	0.707199	0.69788	0.81677	0.759885	0.789778	0.773532	0.8603	0.85097	0.833038	0.732833		0.437535	0.369824	0.43064	0.438854	0.47633	0.50559		0.781213	0.714461	0.837838	0.820818		0.224078	0.242459	0.283282	0.270465
11_50231178_50231322	11	50231178	50231322	Mgat4b	1	0	0	1	0	1	0	144	0.708645	0.854025	0.830782	0.805128	0.857143	0.856009	0.690476	0.762821	0.91131	0.850318		0.438044	0.481122	0.603486	0.438095	0.523469	0.497279		0.812271	0.773042	0.745313	0.797698		0.382145	0.419589	0.490561	0.40737
11_50232825_50233576	11	50232825	50233576	Mgat4b	0	1	0	1	0	0	0	751	0.641978	0.815388	0.745407	0.676471	0.527235	0.55068	0.591458	0.623303	0.589286	0.569298		0.412366	0.513073	0.238945	0.312199	0.287993	0.379825		0.588925	0.621776	0.473123	0.547447		0.562335	0.384842	0.332353	0.612059
11_5056204_5057604	11	5056204	5057604	Gas2l1	0	1	0	1	0	1	0	1400	0.584658	0.590875	0.548596	0.776026	0.710586	0.715993	0.774325	0.778802	0.825115	0.68934		0.359913	0.329563	0.44087	0.382152	0.356912	0.46873		0.622455	0.657388	0.622488	0.635493		0.225196	0.216255	0.195177	0.228782
11_5063863_5064620	11	5063863	5064620	Gas2l1	1	2	0	1	0	1	0	757	0.626676	0.558067	0.620604	0.667319	0.574493	0.701708	0.863607	0.77854	0.741149	0.718696		0.283111	0.193396	0.421359	0.191065	0.207548	0.239362		0.605454	0.603009	0.594811	0.673322		0.214013	0.131042	0.10639	0.119904
11_5184587_5184713	11	5184587	5184713	Kremen1	0	0	0	0	0	0	0	126	0.646941	0.638284	0.607071	0.540741	0.552261	0.507937	0.718519	0.578527	0.57672	0.514536		0.164815	0.333333	0.119065	0.160802	0.25463	0.145833		0.403704	0.512897	0.190476	0.333333		0.0178063	0.114731	0.0649443	0.0940476
11_52284617_52284973	11	52284617	52284973	Tcf7	0	1	0	0	0	0	0	356	0.640249	0.761253	0.629286	0.740079	0.890909	0.73595	0.768001	0.821056	0.617262	0.823718		0.301975	0.445563	0.430401	0.431287	0.369949	0.44697		0.542247	0.700479	0.674134	0.617127		0.131598	0.131425	0.147911	0.241017
11_52641837_52642555	11	52641837	52642555	Fstl4	0	0	0	0	1	0	0	718	0.520629	0.616047	0.571764	0.743593	0.765196	0.630669	0.764835	0.728715	0.756716	0.698218		0.323638	0.410612	0.351767	0.352949	0.351085	0.566697		0.681826	0.627717	0.66669	0.608624		0.213596	0.181931	0.249686	0.202055
11_53132457_53132939	11	53132457	53132939	Fstl4	0	0	0	1	0	0	0	482	0.562441	0.447857	0.585431	0.595657	0.612434	0.571196	0.557619	0.725496	0.605952	0.576766		0.243135	0.367445	0.427136	0.36029	0.249345	0.250873		0.500641	0.655189	0.485142	0.484229		0.326618	0.197597	0.254863	0.227784
11_53462558_53463339	11	53462558	53463339	Shroom1	1	1	0	1	0	0	0	781	0.458081	0.462883	0.490095	0.588436	0.50956	0.572325	0.572799	0.66797	0.664907	0.642906		0.223931	0.414773	0.306797	0.344156	0.247127	0.263432		0.478315	0.545453	0.502906	0.561313		0.175416	0.195524	0.255472	0.199236
11_53465483_53466556	11	53465483	53466556	Shroom1	1	1	0	1	0	0	0	1073	0.571682	0.630579	0.613909	0.713933	0.689389	0.693644	0.671501	0.688707	0.772351	0.731085		0.484661	0.393734	0.446415	0.442571	0.464102	0.551733		0.645924	0.564698	0.664518	0.640908		0.252951	0.21682	0.24443	0.263457
11_53519318_53519520	11	53519318	53519520	8-Sep	0	1	0	1	0	1	0	202	0.473301	0.299495	0.431217	0.59234	0.481715	0.460412	0.532011	0.389973	0.5125	0.401828		0.127353	0.148597	0.161681	0.102072	0.138348	0.215881		0.300136	0.298518	0.349766	0.239372		0.0120208	0.0394445	0.0111111	0.0385349
11_53608323_53608685	11	53608323	53608685	Il4	0	0	0	1	0	0	0	362	0.688272	0.608882	0.617235	0.722002	0.787257	0.740476	0.66453	0.781526	0.706173	0.714556		0.267989	0.351852	0.369123	0.338889	0.33495	0.34119		0.596975	0.66611	0.463781	0.565496		0.245771	0.246805	0.262081	0.241322
11_53637230_53637767	11	53637230	53637767	Il13	0	1	0	0	0	0	0	537	0.551884	0.552012	0.661991	0.73619	0.710942	0.718371	0.706092	0.732026	0.826331	0.699869		0.357086	0.302109	0.290711	0.377344	0.297788	0.243796		0.706665	0.641323	0.608469	0.686792		0.0954843	0.133715	0.131324	0.193709
11_5442991_5443595	11	5442991	5443595	Znrf3	0	1	0	1	0	1	0	604	0.281919	0.28975	0.208621	0.466134	0.433492	0.397919	0.404392	0.481246	0.466323	0.416822		0.16578	0.13	0.119149	0.145	0.165212	0.245075		0.233884	0.301578	0.272102	0.315094		0.0462179	0.0881869	0.0607407	0.0571958
11_57670786_57671098	11	57670786	57671098	Galnt10	0	0	0	1	0	0	0	312	0.854592	0.923147	0.703421	0.759524	0.931008	0.943101	0.898352	0.812821	0.935897	0.85104		0.626983	0.640537	0.501343	0.609829	0.549281	0.535348		0.822527	0.823327	0.835728	0.814783		0.435648	0.206925	0.375093	0.375733
11_5878847_5879176	11	5878847	5879176	Pold2	0	1	0	0	0	1	0	329	0.617569	0.598651	0.497982	0.595632	0.670018	0.577565	0.657407	0.590548	0.525	0.469916		0.301852	0.378042	0.281987	0.306702	0.37247	0.452201		0.484863	0.474644	0.390302	0.46384		0.324878	0.199214	0.300421	0.158129
11_60030190_60030527	11	60030190	60030527	Pemt	0	0	0	1	0	0	0	337	0.68631	0.623016	0.543316	0.75874	0.740184	0.798214	0.626777	0.602852	0.757937	0.624108		0.274137	0.317177	0.370572	0.528486	0.389973	0.47108		0.758828	0.725015	0.523023	0.648846		0.52346	0.467758	0.324954	0.442319
11_60140537_60140856	11	60140537	60140856	Rai1	2	1	0	1	0	1	0	319	0.367778	0.305198	0.393571	0.37038	0.468651	0.414603	0.336806	0.364536	0.310952	0.373492		0.104949	0.211735	0.105071	0.0457407	0.085	0.0305556		0.119238	0.187302	0.168968	0.196461		0.11627	0.111387	0.0857143	0.0929461
11_60160675_60161384	11	60160675	60161384	Rai1	0	0	0	1	0	0	0	709	0.691311	0.70964	0.687302	0.548569	0.599206	0.750914	0.600529	0.621296	0.684083	0.731151		0.423232	0.271958	0.282185	0.382363	0.408277	0.335979		0.48358	0.685449	0.599471	0.62377		0.673901	0.585736	0.584524	0.712434
11_60200016_60200239	11	60200016	60200239	Srebf1	0	0	0	1	0	0	0	223	0.480685	0.403515	0.516611	0.43699	0.566358	0.260746	0.365873	0.31358	0.332011	0.442929		0.159744	0.0526936	0.150397	0.131053	0.0931624	0.105952		0.362769	0.330944	0.33429	0.209715		0.13769	0.178586	0.245202	0.160708
11_60477891_60478640	11	60477891	60478640	Myo15	0	1	0	1	0	0	0	749	0.520712	0.7235	0.588348	0.751039	0.66436	0.604071	0.69158	0.697454	0.629018	0.694916		0.425141	0.389918	0.400867	0.399918	0.435506	0.336756		0.527247	0.566998	0.563962	0.59735		0.200987	0.20452	0.191214	0.195825
11_6068346_6068446	11	6068346	6068446	Camk2b	0	0	1	0	0	0	0	100	0.145118	0.286981	0.251984	0.36835	0.378968	0.444444	0.25	0.446429	0.237831	0.259259		0.0481481	0.125	0.0246914	0.0925926	0.0462963	0.0938272		0.19508	0.392372	0.0796296	0.31655		0.166667	0.0813797	0.0941358	0.152778
11_61146857_61147750	11	61146857	61147750	Tnfrsf13b	1	2	0	1	0	0	0	893	0.629649	0.64443	0.559703	0.769804	0.730633	0.700108	0.642665	0.65401	0.753119	0.705092		0.150299	0.228328	0.238619	0.161177	0.239803	0.217798		0.639926	0.639166	0.572444	0.540521		0.167204	0.130091	0.111089	0.154712
11_61477223_61477403	11	61477223	61477403	Mfap4	0	0	0	0	0	0	0	180	0.833951	0.702287	0.779862	0.85641	0.827302	0.641005	0.823942	0.847222	0.694444	0.850936		0.588933	0.609251	0.447531	0.434991	0.576148	0.495683		0.492019	0.841251	0.732584	0.6056		0.311873	0.278788	0.323701	0.234203
11_62669530_62669954	11	62669530	62669954	Mmgt2	0	0	0	0	0	0	0	424	0.553663	0.656979	0.655257	0.67744	0.678355	0.614773	0.629272	0.630903	0.745915	0.673775		0.355034	0.384789	0.347122	0.288506	0.474868	0.446791		0.55705	0.669915	0.594798	0.634883		0.211753	0.229714	0.201027	0.256438
11_6598800_6599424	11	6598800	6599424	Nacad	0	0	0	1	0	1	0	624	0.791712	0.604377	0.683929	0.806606	0.786859	0.62197	0.617532	0.768498	0.891667	0.778159		0.382025	0.413163	0.518164	0.35873	0.434666	0.408333		0.760805	0.826282	0.721047	0.69632		0.525321	0.548434	0.543477	0.512807
11_68188303_68189190	11	68188303	68189190	Stx8	0	0	0	1	1	0	0	887	0.479266	0.458964	0.406766	0.633203	0.633991	0.573943	0.566667	0.502827	0.672148	0.627013		0.177485	0.178734	0.208674	0.215179	0.2097	0.198492		0.572879	0.313273	0.551533	0.526742		0.0849454	0.164882	0.122991	0.107585
11_68257078_68257609	11	68257078	68257609	Ntn1	0	0	0	1	0	0	0	531	0.527101	0.61974	0.521373	0.622959	0.545592	0.706494	0.60881	0.576217	0.669048	0.612319		0.245159	0.365926	0.315185	0.353369	0.258333	0.384286		0.615904	0.485979	0.374062	0.538703		0.349153	0.223744	0.31463	0.229797
11_68373769_68374232	11	68373769	68374232	Ntn1	0	0	0	1	0	0	0	463	0.582043	0.510226	0.507881	0.72537	0.578563	0.711406	0.586806	0.653348	0.613801	0.494157		0.228968	0.3	0.234269	0.358645	0.343648	0.333333		0.530176	0.515103	0.33281	0.543021		0.376902	0.401473	0.326094	0.357672
11_68556204_68556586	11	68556204	68556586	Mfsd6l	1	1	0	1	0	1	0	382	0.408425	0.470346	0.545115	0.498232	0.465238	0.428234	0.397758	0.448772	0.40829	0.438008		0.217842	0.243472	0.18273	0.256429	0.245354	0.118056		0.388608	0.363546	0.340554	0.336026		0.303175	0.235817	0.286197	0.232761
11_68882142_68882491	11	68882142	68882491	Rnf222	0	0	0	0	0	0	0	349	0.55797	0.721581	0.508087	0.707054	0.741625	0.656899	0.74504	0.713787	0.816422	0.793648		0.304682	0.449634	0.38079	0.340039	0.326812	0.414177		0.610887	0.690123	0.658566	0.622703		0.243304	0.145959	0.153045	0.178191
11_68956259_68957087	11	68956259	68957087	Arhgef15	0	0	0	1	0	1	0	828	0.679643	0.677747	0.614286	0.716043	0.720068	0.74743	0.844501	0.819292	0.872789	0.78498		0.358802	0.427863	0.435317	0.352796	0.560374	0.488265		0.565149	0.691201	0.698496	0.72485		0.161345	0.125099	0.139827	0.137921
11_69119609_69119996	11	69119609	69119996	9130213A22Rik	0	1	0	0	0	1	0	387	0.478422	0.599541	0.515516	0.558874	0.701182	0.740909	0.629726	0.60303	0.656277	0.657126		0.256772	0.23631	0.285895	0.251082	0.221904	0.265368		0.491891	0.476315	0.575707	0.493017		0.0999425	0.101501	0.0759052	0.0970363
11_6923916_6924842	11	6923916	6924842	Gm11983	0	0	0	0	0	0	0	926	0.444425	0.475803	0.422766	0.569644	0.623439	0.52924	0.551953	0.620565	0.639056	0.467282		0.298777	0.324812	0.252901	0.272144	0.190586	0.263621		0.512769	0.522796	0.438127	0.472726		0.174298	0.17989	0.188824	0.184362
11_69364624_69364876	11	69364624	69364876	Chd3	0	0	1	1	0	1	1	252	0.745805	0.6055	0.63637	0.612434	0.55501	0.462963	0.611376	0.545495	0.492857	0.545262		0.174439	0.189947	0.225772	0.133598	0.161917	0.312963		0.420822	0.484873	0.358379	0.418871		0.253583	0.16927	0.11552	0.0914259
11_69397406_69398769	11	69397406	69398769	Kdm6b,Tmem88	0	1	0	2	0	1	1	1363	0.773821	0.740504	0.79501	0.822814	0.730739	0.594074	0.808077	0.631342	0.715	0.672251		0.245011	0.237861	0.128287	0.205551	0.151537	0.151603		0.612934	0.663503	0.530597	0.584316		0.227276	0.260388	0.239234	0.235892
11_69526899_69527326	11	69526899	69527326	Dnah2	0	0	0	1	0	0	0	427	0.463578	0.423726	0.396429	0.482455	0.306491	0.492593	0.365354	0.527004	0.385143	0.292107		0.224584	0.139545	0.164628	0.16056	0.12984	0.196443		0.312735	0.403855	0.32724	0.293982		0.200126	0.137447	0.1584	0.132662
11_69556718_69557780	11	69556718	69557780	Efnb3	0	0	1	1	0	1	0	1062	0.491786	0.428115	0.474083	0.53762	0.446392	0.412085	0.518144	0.553348	0.588182	0.453527		0.221748	0.236183	0.191032	0.196094	0.241228	0.261583		0.395099	0.425224	0.479599	0.413706		0.188252	0.135687	0.200856	0.20237
11_69695137_69695503	11	69695137	69695503	Tnfsf12,Tnfsfm13	0	0	0	2	0	1	0	366	0.446526	0.666455	0.751047	0.710749	0.670422	0.5918	0.590201	0.619192	0.633838	0.573126		0.38187	0.301794	0.206282	0.175722	0.214134	0.304572		0.518938	0.543385	0.475379	0.503556		0.181793	0.197197	0.171124	0.164602
11_69858499_69859183	11	69858499	69859183	Tnk1	0	0	0	1	0	1	3	684	0.677871	0.721302	0.732399	0.766923	0.685437	0.796292	0.825207	0.768737	0.84289	0.754447		0.422381	0.391234	0.435767	0.328374	0.444625	0.332762		0.692658	0.722443	0.646021	0.709295		0.122214	0.132644	0.138196	0.152758
11_70215533_70215721	11	70215533	70215721	Slc16a11	0	1	0	1	0	0	0	188	0.462177	0.65976	0.577778	0.774026	0.612372	0.720022	0.784091	0.699626	0.692424	0.69246		0.122891	0.210606	0.226335	0.164683	0.166854	0.0917749		0.574928	0.666657	0.399459	0.506564		0.210137	0.0713945	0.169372	0.112121
11_70226131_70227580	11	70226131	70227580	Bcl6b	1	2	0	1	0	1	0	1449	0.518282	0.615453	0.511582	0.714471	0.728225	0.51578	0.673318	0.590432	0.732557	0.569086		0.145056	0.140133	0.10497	0.146088	0.118391	0.195363		0.445649	0.646771	0.545877	0.499324		0.0616154	0.0489714	0.0617699	0.0644358
11_70464681_70466488	11	70464681	70466488	Zmynd15	1	2	0	1	0	0	0	1807	0.493393	0.609153	0.560654	0.636158	0.581245	0.572712	0.620303	0.698844	0.656493	0.586336		0.25358	0.289795	0.288823	0.271218	0.312744	0.267371		0.480721	0.565839	0.484086	0.533836		0.160188	0.111266	0.112628	0.118496
11_70520013_70520530	11	70520013	70520530	Gltpd2	1	1	0	1	0	1	0	517	0.542642	0.677217	0.688639	0.841474	0.802885	0.819703	0.849017	0.781336	0.812801	0.803814		0.165652	0.185218	0.223659	0.202215	0.163887	0.204541		0.699684	0.669593	0.823701	0.716207		0.0921807	0.0722808	0.0507946	0.065501
11_70670352_70670849	11	70670352	70670849	Camta2	0	1	0	1	0	1	0	497	0.69381	0.704763	0.573082	0.785382	0.733901	0.762903	0.661045	0.80679	0.754541	0.810551		0.407666	0.448148	0.475463	0.333852	0.402161	0.368607		0.644213	0.664148	0.593967	0.63972		0.123554	0.213745	0.140608	0.166577
11_71996556_71997191	11	71996556	71997191	Aipl1	0	0	0	0	0	0	0	635	0.501649	0.577863	0.544356	0.671305	0.687359	0.532672	0.594905	0.629012	0.692857	0.534519		0.231994	0.268436	0.277303	0.217579	0.243208	0.186887		0.445735	0.47605	0.426751	0.41617		0.164506	0.149544	0.152146	0.136152
11_75051533_75052311	11	75051533	75052311	Smg6	0	0	0	1	0	0	0	778	0.635983	0.566353	0.482107	0.759137	0.605195	0.682864	0.66533	0.641775	0.718539	0.756099		0.300758	0.256061	0.3116	0.299747	0.377972	0.499459		0.550241	0.678647	0.519253	0.553214		0.152453	0.305708	0.255779	0.403043
11_75213497_75214354	11	75213497	75214354	Rtn4rl1	1	2	0	1	0	0	0	857	0.363874	0.409858	0.360631	0.498375	0.398183	0.404034	0.486341	0.507213	0.458333	0.357125		0.11362	0.0882211	0.0998284	0.147191	0.152039	0.0732738		0.326605	0.321678	0.238901	0.286256		0.0964506	0.108436	0.0952381	0.0899985
11_75291496_75292166	11	75291496	75292166	Rpa1	0	0	0	0	0	0	0	670	0.66751	0.625515	0.781986	0.810665	0.683718	0.73447	0.865769	0.761726	0.853424	0.809501		0.391291	0.487578	0.381123	0.41659	0.547414	0.390227		0.652994	0.731343	0.681001	0.677389		0.228653	0.246237	0.255739	0.308616
11_75650392_75650774	11	75650392	75650774	Myo1c	0	1	0	1	0	1	1	382	0.841711	0.690114	0.830776	0.912963	0.895723	0.830335	0.925926	0.918871	0.833333	0.868687		0.657744	0.443915	0.642136	0.581614	0.678788	0.500577		0.820177	0.825123	0.864174	0.831357		0.260812	0.237017	0.167074	0.202802
11_76436977_76437483	11	76436977	76437483	Abr	1	1	0	1	0	1	0	506	0.693697	0.694074	0.807079	0.872589	0.808053	0.783036	0.876786	0.820055	0.920139	0.637164		0.27806	0.489048	0.320833	0.261127	0.349436	0.29234		0.765343	0.831002	0.701291	0.629336		0.269879	0.177577	0.197314	0.169306
11_76700219_76700748	11	76700219	76700748	Trarg1	0	0	0	0	0	0	0	529	0.619429	0.745327	0.629488	0.815129	0.771337	0.643685	0.68283	0.737073	0.771238	0.646034		0.495676	0.5587	0.524417	0.412934	0.462884	0.509856		0.714163	0.692637	0.616371	0.621515		0.445211	0.289236	0.23353	0.204352
11_77867512_77868459	11	77867512	77868459	Myo18a	0	0	0	0	0	0	0	947	0.353454	0.491568	0.35566	0.502163	0.600926	0.463399	0.498246	0.471596	0.458854	0.500173		0.123893	0.21792	0.156844	0.100198	0.151889	0.228178		0.407888	0.540987	0.243351	0.378179		0.0945204	0.106217	0.110262	0.0818922
11_79974630_79974930	11	79974630	79974930	Utp6	0	1	0	0	0	0	0	300	0.733873	0.671777	0.531077	0.627445	0.646296	0.565829	0.705852	0.675924	0.670258	0.713278		0.390357	0.264442	0.305627	0.45657	0.246659	0.226437		0.51694	0.664524	0.429269	0.586528		0.0844017	0.128439	0.0962814	0.0777778
11_80295226_80296217	11	80295226	80296217	Rhbdl3	0	0	0	0	1	0	0	991	0.335347	0.326538	0.372315	0.494926	0.547446	0.370056	0.528406	0.55728	0.568353	0.524463		0.277183	0.439614	0.233947	0.172179	0.206271	0.214084		0.472745	0.446902	0.461081	0.354878		0.189412	0.178333	0.144243	0.144281
11_80484091_80484358	11	80484091	80484358	Myo1d	0	0	0	1	0	0	0	267	0.762797	0.73412	0.766387	0.897046	0.885215	0.855195	0.827201	0.874747	0.870346	0.817641		0.480483	0.614863	0.632468	0.489014	0.541051	0.620455		0.880803	0.792537	0.838911	0.781102		0.313056	0.242222	0.172188	0.127312
11_82989452_82990472	11	82989452	82990472	Slfn9	0	0	0	1	0	1	0	1020	0.5855	0.580261	0.597163	0.602371	0.582843	0.580261	0.540476	0.600724	0.713426	0.686087		0.286905	0.174603	0.140673	0.262566	0.218699	0.204223		0.453646	0.523587	0.39538	0.420161		0.0827446	0.0580662	0.0598463	0.0623737
11_84599104_84599726	11	84599104	84599726	Lhx1	0	0	0	0	0	0	0	622	0.566185	0.664014	0.800838	0.749339	0.778968	0.768078	0.77407	0.808223	0.836331	0.707472		0.47954	0.420139	0.483761	0.502257	0.542743	0.387963		0.648439	0.683834	0.67376	0.731723		0.27498	0.298966	0.195584	0.22903
11_85961039_85961997	11	85961039	85961997	Tbx4	0	0	0	0	0	0	0	958	0.561583	0.578081	0.549137	0.669137	0.585739	0.659673	0.709659	0.708722	0.726329	0.604631		0.286197	0.331649	0.35623	0.302765	0.307455	0.350014		0.593742	0.532362	0.584463	0.566637		0.24084	0.152502	0.170425	0.191583
11_87404796_87405136	11	87404796	87405136	Rad51c,Tex14	0	1	0	2	0	1	2	340	0.843404	0.834152	0.750802	0.870998	0.874105	0.943452	0.901667	0.881618	0.865639	0.851756		0.46239	0.522065	0.728462	0.473739	0.546186	0.543426		0.672465	0.787323	0.689628	0.8159		0.246958	0.216827	0.264232	0.193516
11_87763367_87763681	11	87763367	87763681	Tspoap1	0	1	0	1	0	1	0	314	0.674575	0.613253	0.475719	0.627601	0.373708	0.469577	0.564815	0.554233	0.541005	0.584293		0.170263	0.231217	0.22704	0.225207	0.0977752	0.105556		0.37057	0.488262	0.363615	0.354295		0.117861	0.149534	0.119865	0.0757576
11_87778072_87778409	11	87778072	87778409	Tspoap1	0	0	0	1	0	1	0	337	0.65025	0.645215	0.772946	0.88631	0.732353	0.569328	0.640056	0.626701	0.711391	0.720652		0.35205	0.487255	0.228433	0.234314	0.34482	0.318207		0.57614	0.599235	0.6469	0.581377		0.0697479	0.0816781	0.215826	0.195705
11_88235727_88236375	11	88235727	88236375	Mrps23	0	0	0	0	0	0	0	648	0.487341	0.578625	0.496407	0.718664	0.693003	0.64074	0.638972	0.617738	0.594564	0.546487		0.274283	0.441884	0.194992	0.251364	0.29649	0.3365		0.46159	0.525041	0.449186	0.495247		0.0681025	0.0577767	0.0466937	0.0644952
11_88581789_88582966	11	88581789	88582966	Msi2	0	0	0	1	0	1	0	1177	0.563384	0.61269	0.638789	0.581717	0.403327	0.406071	0.558036	0.471946	0.480866	0.501949		0.30017	0.23632	0.287631	0.170418	0.223447	0.249638		0.322468	0.368827	0.345334	0.344736		0.0792493	0.112062	0.162063	0.150739
11_88714786_88715834	11	88714786	88715834	Msi2	0	0	1	1	0	1	0	1048	0.547253	0.652315	0.537858	0.585668	0.472958	0.694006	0.557601	0.601128	0.669298	0.541909		0.253973	0.319069	0.284395	0.306057	0.248634	0.294344		0.454184	0.480061	0.437764	0.410074		0.166488	0.244629	0.242232	0.142491
11_88803244_88803741	11	88803244	88803741	Akap1	0	0	0	0	0	0	0	497	0.654151	0.615888	0.555859	0.769519	0.744899	0.745114	0.721381	0.707107	0.751429	0.72827		0.450261	0.388048	0.462792	0.429894	0.37721	0.396795		0.587237	0.638964	0.670429	0.542619		0.242843	0.297077	0.362651	0.266596
11_90358064_90359133	11	90358064	90359133	Hlf	0	0	0	1	0	0	0	1069	0.759207	0.813777	0.842491	0.8481	0.788317	0.798427	0.723951	0.752843	0.803356	0.716311		0.584509	0.645181	0.512352	0.636281	0.4773	0.577735		0.683898	0.701664	0.63612	0.731608		0.770322	0.748677	0.765272	0.807438
11_90371255_90373092	11	90371255	90373092	Hlf	0	0	0	1	0	0	0	1837	0.642284	0.711352	0.701329	0.601432	0.595167	0.561069	0.556449	0.547121	0.62898	0.520793		0.272583	0.36574	0.307993	0.361726	0.25239	0.311586		0.409444	0.467862	0.426526	0.470522		0.62248	0.563548	0.533368	0.515897
11_90381278_90384935	11	90381278	90384935	Hlf	0	0	0	1	0	0	0	3657	0.613009	0.675535	0.635314	0.616179	0.601963	0.511437	0.574612	0.612081	0.514486	0.476565		0.266385	0.258622	0.26783	0.276644	0.22485	0.247763		0.411383	0.422514	0.423852	0.396338		0.481571	0.451811	0.410041	0.439223
11_90385284_90386689	11	90385284	90386689	Hlf	0	0	1	1	0	0	0	1405	0.476176	0.435842	0.459912	0.41191	0.398523	0.324704	0.246298	0.332702	0.348082	0.282688		0.158129	0.268534	0.128526	0.169466	0.156811	0.108411		0.226159	0.216913	0.19441	0.245268		0.288494	0.230501	0.272573	0.184268
11_93818196_93818747	11	93818196	93818747	Utp18	0	0	0	0	0	0	0	551	0.556621	0.49465	0.675212	0.600327	0.601154	0.566667	0.482126	0.801974	0.61952	0.653634		0.279312	0.382792	0.222963	0.0930891	0.275364	0.29308		0.395871	0.490502	0.509747	0.384777		0.401146	0.370144	0.239551	0.371191
11_94044064_94045552	11	94044064	94045552	Spag9	0	0	0	1	0	1	5	1488	0.724031	0.72323	0.684663	0.80294	0.789564	0.615483	0.710524	0.691445	0.782248	0.730705		0.547814	0.5308	0.413185	0.429199	0.490462	0.539159		0.648001	0.654214	0.63961	0.584953		0.389196	0.394021	0.322189	0.349759
11_94414889_94415418	11	94414889	94415418	Cacna1g	0	0	0	1	0	0	0	529	0.470459	0.507641	0.51875	0.511905	0.616534	0.567901	0.701058	0.45	0.587037	0.715608		0.192593	0.154762	0.270282	0.15463	0.266975	0.236111		0.644468	0.570988	0.377083	0.372465		0.185586	0.231526	0.139947	0.231481
11_94424533_94424890	11	94424533	94424890	Cacna1g	0	0	0	1	0	0	0	357	0.477857	0.546053	0.565034	0.530185	0.707804	0.45572	0.576508	0.669438	0.639385	0.673611		0.117328	0.165278	0.150572	0.231293	0.255399	0.263744		0.484681	0.455899	0.549048	0.532237		0.101914	0.113297	0.153629	0.091746
11_94565088_94565750	11	94565088	94565750	Acsf2,Chad	0	0	0	2	0	1	0	662	0.542047	0.499483	0.590237	0.545772	0.550401	0.450011	0.375905	0.416748	0.602595	0.388079		0.179593	0.277121	0.117012	0.210819	0.163923	0.168663		0.365253	0.376572	0.462343	0.361623		0.0741499	0.0917354	0.129378	0.0879732
11_94970891_94971479	11	94970891	94971479	Sgca	0	0	0	1	0	0	0	588	0.574504	0.580705	0.719921	0.748462	0.725124	0.852183	0.865625	0.712619	0.682222	0.767648		0.453623	0.374236	0.412121	0.539642	0.418021	0.615584		0.652691	0.678046	0.462789	0.615232		0.352244	0.328956	0.310448	0.357079
11_95515231_95517333	11	95515231	95517333	Nxph3	0	1	1	0	0	0	0	2102	0.465974	0.465256	0.42945	0.670337	0.637402	0.606642	0.714517	0.64626	0.584065	0.640048		0.311339	0.250759	0.356978	0.370547	0.322597	0.346086		0.490646	0.556587	0.590016	0.545429		0.125679	0.144505	0.205631	0.149321
11_95617973_95618250	11	95617973	95618250	Ngfr	0	0	0	0	0	0	0	277	0.583911	0.526557	0.72381	0.726492	0.653544	0.652151	0.699675	0.70669	0.464069	0.69228		0.394553	0.390332	0.307211	0.341628	0.319264	0.260331		0.522949	0.514906	0.584551	0.484096		0.228961	0.288165	0.240981	0.324781
11_95693962_95694174	11	95693962	95694174	Phb	0	0	0	0	0	0	0	212	0.776491	0.688722	0.753924	0.857183	0.738095	0.731958	0.774735	0.814484	0.751323	0.670106		0.478704	0.601935	0.494661	0.46174	0.525509	0.487037		0.68739	0.665795	0.580433	0.754258		0.134475	0.31146	0.178792	0.111998
11_95823162_95823853	11	95823162	95823853	Zfp652	0	1	0	1	0	1	0	691	0.55596	0.615947	0.642814	0.766937	0.691654	0.682251	0.724405	0.681696	0.652694	0.661515		0.264682	0.301905	0.400476	0.446856	0.233155	0.397853		0.582753	0.62161	0.631803	0.535977		0.218621	0.219069	0.182242	0.138764
11_95911290_95912293	11	95911290	95912293	B4galnt2	0	0	1	1	0	0	0	1003	0.485888	0.527613	0.432305	0.598781	0.435147	0.599632	0.590909	0.663492	0.532143	0.403391		0.355253	0.212338	0.273168	0.284893	0.30966	0.211702		0.538958	0.540271	0.514863	0.484314		0.111825	0.171578	0.158307	0.108325
11_95991488_95991887	11	95991488	95991887	Igf2bp1	1	1	0	1	0	0	0	399	0.469779	0.452098	0.586848	0.478094	0.45	0.481845	0.744444	0.519118	0.662132	0.510913		0.119589	0.144841	0.147767	0.214569	0.192593	0.288972		0.395512	0.484226	0.45359	0.479428		0.17495	0.1246	0.148639	0.134165
11_96263869_96265308	11	96263869	96265308	Hoxb9	0	0	0	0	0	0	0	1439	0.40702	0.436649	0.414377	0.430941	0.477676	0.425362	0.57312	0.485399	0.589411	0.563673		0.178092	0.319974	0.254595	0.198783	0.202533	0.231239		0.363221	0.365381	0.38817	0.457623		0.0870688	0.0937415	0.0977513	0.103584
11_96316487_96317270	11	96316487	96317270	Hoxb4	0	1	0	0	0	1	0	783	0.651246	0.741683	0.705268	0.817819	0.583835	0.668045	0.745865	0.653321	0.696867	0.700272		0.426486	0.37807	0.400469	0.286905	0.308772	0.291187		0.580432	0.671387	0.494612	0.572071		0.0506911	0.105184	0.10678	0.0761698
11_96332048_96332398	11	96332048	96332398	Hoxb3	0	1	0	1	0	1	0	350	0.452621	0.472421	0.397002	0.596902	0.547531	0.342256	0.623413	0.531113	0.493599	0.601347		0.181987	0.185538	0.123505	0.212963	0.113228	0.18179		0.453666	0.516105	0.422278	0.416998		0.157585	0.0648629	0.112795	0.185758
11_96348481_96350145	11	96348481	96350145	Hoxb2	0	0	1	0	0	1	0	1664	0.734124	0.694831	0.716894	0.828856	0.709977	0.826069	0.714785	0.74124	0.747751	0.723315		0.432797	0.437365	0.356442	0.250527	0.292613	0.350642		0.629938	0.664208	0.604762	0.628692		0.0551486	0.069947	0.0821441	0.104097
11_96374114_96375168	11	96374114	96375168	Hoxb1	0	0	0	0	0	0	0	1054	0.332788	0.334531	0.366674	0.456432	0.365614	0.39686	0.51045	0.473778	0.473247	0.431104		0.185731	0.162678	0.178898	0.248449	0.141005	0.146447		0.340674	0.371695	0.305772	0.454429		0.118398	0.143578	0.120486	0.110782
11_96928622_96929399	11	96928622	96929399	Prr15l	0	0	0	1	0	1	3	777	0.69588	0.724331	0.750238	0.821766	0.880556	0.745068	0.813016	0.762897	0.867949	0.905043		0.451963	0.451667	0.467531	0.495079	0.449864	0.5929		0.75373	0.75735	0.696901	0.739874		0.194299	0.220391	0.195248	0.224586
11_97338486_97339270	11	97338486	97339270	Gpr179	1	2	0	1	0	0	0	784	0.627103	0.59349	0.529545	0.725985	0.728575	0.492567	0.648701	0.684796	0.569231	0.586833		0.264998	0.368338	0.323635	0.455051	0.398743	0.242925		0.563568	0.527589	0.387605	0.655486		0.274072	0.181942	0.192955	0.232741
11_97589114_97589650	11	97589114	97589650	Srcin1	0	0	0	0	0	0	0	536	0.713832	0.79738	0.700526	0.898049	0.855556	0.857143	0.98125	0.934028	0.946429	0.788911		0.428175	0.384921	0.439249	0.399041	0.363068	0.560714		0.819877	0.898485	0.853186	0.890577		0.159722	0.206861	0.169048	0.126843
11_97626087_97628049	11	97626087	97628049	Epop	0	1	1	1	0	0	0	1962	0.451652	0.379888	0.413497	0.657503	0.498062	0.574535	0.605501	0.570783	0.65736	0.55755		0.24161	0.255285	0.203548	0.213508	0.15859	0.202006		0.503949	0.423767	0.459579	0.513497		0.122861	0.111376	0.0943932	0.153432
11_97628131_97628299	11	97628131	97628299	Epop	1	1	0	1	0	0	0	168	0.176299	0.272635	0.164502	0.344805	0.347835	0.246309	0.387013	0.293592	0.270887	0.466423		0.0373377	0.0835498	0.0196281	0	0.0272727	0		0.247407	0.165598	0.224242	0.194149		0.0241047	0.0292435	0.0173554	0.0955605
11_97698020_97698399	11	97698020	97698399	Pcgf2	0	1	0	1	0	1	0	379	0.71526	0.738407	0.818651	0.854942	0.694444	0.670635	0.727273	0.78	0.925	0.792424		0.350117	0.422619	0.521861	0.372727	0.39026	0.558861		0.690634	0.79881	0.840404	0.739656		0.275128	0.288223	0.344691	0.209776
11_97798215_97798723	11	97798215	97798723	Lasp1	0	1	0	0	0	1	0	508	0.548718	0.55348	0.486148	0.699367	0.592923	0.54033	0.633377	0.555247	0.571989	0.5461		0.253107	0.206349	0.282937	0.272332	0.325948	0.264667		0.563371	0.498196	0.487299	0.418131		0.085451	0.061382	0.089927	0.0625661
11_98019466_98019873	11	98019466	98019873	Cacnb1	0	0	1	1	0	1	0	407	0.458632	0.662578	0.539603	0.714048	0.655503	0.739815	0.649418	0.71686	0.801282	0.627153		0.290904	0.189524	0.330963	0.327857	0.285574	0.349471		0.526313	0.566794	0.708165	0.540228		0.0637973	0.0798942	0.0985551	0.0857398
11_98447532_98448614	11	98447532	98448614	Grb7	0	0	0	1	0	1	0	1082	0.469744	0.467428	0.397762	0.577815	0.494171	0.461381	0.581993	0.541714	0.58621	0.633339		0.274137	0.256004	0.262753	0.135828	0.346097	0.274545		0.369648	0.582444	0.53181	0.556804		0.160535	0.124044	0.148167	0.177561
11_98849126_98850524	11	98849126	98850524	Rapgefl1	0	0	0	1	0	2	0	1398	0.539454	0.510193	0.565814	0.634899	0.585792	0.545248	0.5712	0.561876	0.551114	0.548766		0.1337	0.200072	0.194278	0.158014	0.148303	0.186739		0.400864	0.531697	0.409184	0.44756		0.0886851	0.0873481	0.0931574	0.0755868
11_98928136_98931033	11	98928136	98931033	Rara	0	0	0	1	0	1	0	2897	0.48361	0.528359	0.578615	0.615433	0.545118	0.507285	0.527744	0.638955	0.65744	0.526831		0.380615	0.391534	0.36089	0.30421	0.318038	0.387458		0.414771	0.417649	0.426198	0.480875		0.222454	0.215591	0.202692	0.207312
11_98944386_98945755	11	98944386	98945755	Rara	0	0	0	1	0	1	0	1369	0.393727	0.376142	0.278244	0.363127	0.336062	0.430303	0.411791	0.37205	0.447619	0.346432		0.159041	0.125057	0.163512	0.180296	0.160674	0.155418		0.244757	0.344072	0.297883	0.324426		0.0593449	0.0955727	0.0592942	0.0613196
11_98969595_98970512	11	98969595	98970512	Rara	0	0	0	1	0	0	0	917	0.649796	0.672637	0.644138	0.804661	0.809235	0.780177	0.81072	0.702927	0.859592	0.770403		0.354735	0.311812	0.408962	0.405008	0.363416	0.334025		0.725118	0.594755	0.802082	0.725308		0.17558	0.195833	0.136549	0.155354
11_99932039_99932492	11	99932039	99932492	Krtap31-2	1	1	0	0	0	1	0	453	0.472281	0.416237	0.474235	0.640196	0.530934	0.62043	0.637749	0.416807	0.485632	0.5114		0.302237	0.217172	0.342941	0.416234	0.262606	0.242833		0.489196	0.432664	0.530976	0.366583		0.28076	0.288163	0.187681	0.424639
12_100129850_100130230	12	100129850	100130230	Nrde2	0	1	0	1	0	0	0	380	0.834553	0.731321	0.835355	0.646949	0.701282	0.702742	0.624242	0.691158	0.733153	0.690929		0.27317	0.287374	0.309452	0.374005	0.369662	0.449144		0.641962	0.643939	0.565285	0.624343		0.384136	0.516768	0.467832	0.432362
12_100405808_100406724	12	100405808	100406724	Ttc7b	0	0	0	1	1	0	0	916	0.426837	0.417537	0.436728	0.503572	0.521274	0.493012	0.551859	0.445143	0.558664	0.518527		0.238641	0.266645	0.230143	0.238678	0.21541	0.256052		0.380065	0.422734	0.357979	0.428571		0.252582	0.228575	0.226584	0.234304
12_102284077_102284673	12	102284077	102284673	Rin3	0	1	0	1	0	1	0	596	0.338367	0.339559	0.387619	0.527637	0.376842	0.393452	0.416394	0.440326	0.308965	0.514444		0.128924	0.194347	0.149984	0.256873	0.165576	0.205629		0.342429	0.32024	0.225102	0.338586		0.0544891	0.0898887	0.0483902	0.101515
12_102369088_102369874	12	102369088	102369874	Rin3	0	0	0	1	0	0	0	786	0.494013	0.45384	0.33926	0.259637	0.331495	0.272468	0.386508	0.300521	0.239394	0.34145		0.135864	0.174928	0.0808697	0.0945609	0.0917842	0.0500541		0.260808	0.245583	0.194996	0.224297		0.133598	0.122407	0.116338	0.154472
12_102570094_102571358	12	102570094	102571358	Itpk1	0	0	0	1	0	0	0	1264	0.636343	0.647476	0.588677	0.631596	0.672781	0.634276	0.744707	0.65573	0.67776	0.504077		0.37256	0.44003	0.27688	0.325692	0.292555	0.198127		0.570269	0.596351	0.533028	0.482282		0.393315	0.385126	0.39249	0.337147
12_102721798_102722589	12	102721798	102722589	Gm28051	0	0	0	1	1	0	0	791	0.641496	0.680231	0.645599	0.841613	0.772696	0.813776	0.904195	0.784524	0.849206	0.876241		0.341073	0.393038	0.431494	0.449085	0.452888	0.534091		0.747082	0.679171	0.678553	0.638061		0.275981	0.218961	0.253811	0.219605
12_104461548_104462217	12	104461548	104462217	Gsc	0	0	0	0	0	0	0	669	0.400901	0.418962	0.498946	0.5911	0.476701	0.527041	0.605754	0.665533	0.590561	0.61879		0.349985	0.285998	0.459751	0.210348	0.364563	0.214456		0.513306	0.567391	0.453495	0.487595		0.267744	0.320645	0.304053	0.252943
12_108118960_108119608	12	108118960	108119608	Setd3	0	0	0	1	0	0	0	648	0.687281	0.723099	0.706999	0.843592	0.787598	0.813458	0.741446	0.866165	0.886026	0.755591		0.426457	0.500118	0.402569	0.503475	0.268137	0.530478		0.790717	0.757221	0.830484	0.797181		0.229536	0.279714	0.222729	0.218847
12_108219254_108219530	12	108219254	108219530	Ccdc85c	0	0	0	1	0	0	0	276	0.599306	0.56119	0.635833	0.84418	0.775	0.796296	0.75	0.692704	0.734405	0.778439		0.181667	0.435185	0.278968	0.201046	0.291944	0.249206		0.452946	0.555303	0.318333	0.470691		0.221667	0.147114	0.324107	0.211667
12_108265738_108267216	12	108265738	108267216	Ccdc85c	0	0	0	1	0	0	0	1478	0.644785	0.727915	0.61535	0.82737	0.850221	0.685903	0.709557	0.780331	0.746726	0.712345		0.441544	0.562178	0.457009	0.575965	0.570248	0.461258		0.749544	0.731978	0.702579	0.653053		0.220205	0.181473	0.235751	0.167372
12_108319082_108320745	12	108319082	108320745	Hhipl1	0	1	0	1	1	0	0	1663	0.466234	0.421514	0.422531	0.5701	0.535278	0.576188	0.645106	0.564054	0.528435	0.524245		0.284182	0.384854	0.320537	0.284576	0.264664	0.359611		0.506014	0.520295	0.50246	0.459691		0.156349	0.208522	0.283972	0.218312
12_109424803_109425422	12	109424803	109425422	Dlk1	0	0	0	0	0	0	0	619	0.594811	0.589286	0.52545	0.619907	0.688576	0.777193	0.653008	0.700877	0.855556	0.697515		0.407534	0.412412	0.373177	0.317411	0.338253	0.415602		0.638122	0.571708	0.730635	0.687757		0.24165	0.236094	0.147201	0.205924
12_109458851_109459812	12	109458851	109459812	Dlk1	1	1	0	1	0	1	0	961	0.393463	0.347508	0.38661	0.463829	0.421633	0.423874	0.382654	0.541015	0.490858	0.480095		0.20173	0.310842	0.230717	0.192695	0.179102	0.227215		0.460861	0.496237	0.358886	0.387301		0.235123	0.182429	0.208589	0.194689
12_110497078_110498460	12	110497078	110498460	Ppp2r5c	0	0	0	1	0	0	0	1382	0.656257	0.712466	0.675453	0.766589	0.73608	0.71903	0.68445	0.784823	0.807202	0.653782		0.491302	0.570333	0.500235	0.482382	0.495077	0.568983		0.650698	0.638883	0.687993	0.65422		0.513946	0.438071	0.46734	0.399514
12_110697134_110698266	12	110697134	110698266	Hsp90aa1	0	1	0	1	0	1	0	1132	0.539848	0.491952	0.433997	0.604385	0.554187	0.464739	0.540035	0.477644	0.509325	0.476282		0.23771	0.44235	0.301551	0.266057	0.209725	0.227617		0.33372	0.356414	0.395834	0.428301		0.110528	0.132481	0.105038	0.0903522
12_111252422_111252837	12	111252422	111252837	Traf3	0	0	0	1	0	0	0	415	0.724723	0.61355	0.779882	0.74887	0.722783	0.544444	0.770006	0.79944	0.902778	0.769974		0.418329	0.466049	0.426647	0.430556	0.494108	0.433936		0.55069	0.620824	0.583106	0.702497		0.369874	0.329194	0.411824	0.383903
12_111285467_111286029	12	111285467	111286029	Cdc42bpb	0	0	0	0	0	1	0	562	0.583598	0.644899	0.704959	0.590205	0.631099	0.533647	0.59317	0.587884	0.68826	0.492108		0.300713	0.260986	0.2976	0.320409	0.283913	0.311039		0.529081	0.636717	0.653172	0.456259		0.283282	0.23433	0.201247	0.264972
12_111447300_111448451	12	111447300	111448451	Tnfaip2	0	1	1	1	0	0	0	1151	0.811709	0.848022	0.802053	0.874254	0.831552	0.870432	0.849887	0.879619	0.921068	0.928054		0.60103	0.621775	0.618489	0.625283	0.572905	0.640351		0.784786	0.804034	0.875499	0.882204		0.220273	0.2818	0.287906	0.287955
12_111449051_111449854	12	111449051	111449854	Tnfaip2	0	0	1	1	0	0	0	803	0.649978	0.61713	0.688664	0.639509	0.676723	0.604675	0.652623	0.579736	0.761905	0.771075		0.419717	0.457004	0.493243	0.375	0.519853	0.327824		0.630073	0.638532	0.664368	0.665942		0.278044	0.2229	0.16826	0.272658
12_111455732_111456196	12	111455732	111456196	Tnfaip2	0	0	0	0	1	0	0	464	0.585405	0.532922	0.709821	0.860802	0.643322	0.705688	0.796633	0.668254	0.789683	0.693378		0.358333	0.387037	0.535682	0.326455	0.358452	0.278042		0.678395	0.646869	0.622119	0.586284		0.176892	0.180285	0.156746	0.211137
12_111669283_111669695	12	111669283	111669695	Ckb	0	1	0	1	0	1	0	412	0.794431	0.694174	0.702494	0.768313	0.668712	0.781793	0.81936	0.841019	0.839776	0.702805		0.524121	0.550649	0.480411	0.458302	0.537304	0.443353		0.744845	0.754121	0.734379	0.744981		0.131879	0.126098	0.0899561	0.145278
12_112214436_112214843	12	112214436	112214843	Kif26a	0	0	0	0	0	0	0	407	0.488462	0.552348	0.64219	0.625079	0.57982	0.67674	0.697589	0.75351	0.746154	0.672297		0.404021	0.355198	0.448195	0.348535	0.411225	0.403352		0.587292	0.630407	0.601374	0.534308		0.274542	0.284076	0.254912	0.305368
12_112700371_112701157	12	112700371	112701157	Zbtb42	0	0	0	0	0	0	0	786	0.435257	0.445754	0.494955	0.664967	0.615392	0.477139	0.527838	0.562789	0.606029	0.672632		0.306533	0.369505	0.293382	0.3242	0.253464	0.342274		0.491454	0.53383	0.450493	0.490681		0.246539	0.252603	0.251887	0.312823
12_112796649_112798556	12	112796649	112798556	Ahnak2	0	0	1	1	0	0	0	1907	0.580444	0.618044	0.651944	0.748238	0.719006	0.703041	0.759601	0.691086	0.744589	0.558602		0.469776	0.519475	0.485504	0.438401	0.38752	0.513714		0.632777	0.648847	0.648425	0.600954		0.298143	0.305205	0.300125	0.305332
12_113141596_113143595	12	113141596	113143595	Crip2	0	1	1	1	0	1	1	1999	0.351892	0.406239	0.402712	0.523222	0.515374	0.468593	0.506723	0.562858	0.569889	0.520995		0.254895	0.33349	0.251033	0.229636	0.228941	0.271678		0.438441	0.420104	0.430803	0.421369		0.225344	0.180877	0.184967	0.1553
12_117788527_117789487	12	117788527	117789487	Cdca7l	0	0	0	0	0	0	0	960	0.472386	0.54634	0.588152	0.61921	0.56764	0.627607	0.653404	0.589433	0.657283	0.608939		0.29276	0.443199	0.422697	0.308796	0.34318	0.443651		0.480581	0.598751	0.424521	0.534114		0.155206	0.114277	0.112428	0.107008
12_118595022_118595802	12	118595022	118595802	Sp8	0	0	0	0	0	0	0	780	0.579192	0.523906	0.515176	0.640423	0.651797	0.683995	0.672698	0.650053	0.623158	0.590216		0.183598	0.363889	0.274762	0.32866	0.208906	0.276531		0.538731	0.530528	0.438053	0.597471		0.202772	0.111542	0.128396	0.110808
12_12693688_12694232	12	12693688	12694232	Mycn	0	0	0	0	0	0	0	544	0.772972	0.871469	0.829825	0.882955	0.924152	0.920455	0.94733	0.938456	0.922168	0.845522		0.442828	0.654473	0.602713	0.594615	0.59064	0.677417		0.850001	0.817244	0.78956	0.745919		0.375276	0.321323	0.369731	0.301639
12_12810734_12811249	12	12810734	12811249	Mycn	0	0	0	0	0	0	0	515	0.618707	0.706264	0.56387	0.759542	0.777174	0.692971	0.706122	0.531293	0.768396	0.640595		0.326446	0.412755	0.278811	0.283716	0.34037	0.365221		0.630289	0.634707	0.461802	0.575454		0.192066	0.185847	0.242834	0.116922
12_12842245_12842690	12	12842245	12842690	Mycn	0	0	0	0	0	0	0	445	0.681829	0.604719	0.637543	0.856571	0.786469	0.59915	0.786621	0.648753	0.812528	0.786139		0.433477	0.487505	0.426842	0.455687	0.341646	0.400327		0.712673	0.632435	0.573853	0.559906		0.181969	0.258592	0.202008	0.162028
12_12986896_12987431	12	12986896	12987431	Mycn	0	0	0	0	0	0	0	535	0.768609	0.717278	0.653873	0.877945	0.811266	0.843396	0.761257	0.822306	0.79848	0.788865		0.578669	0.624123	0.587072	0.476361	0.506925	0.55566		0.704637	0.83244	0.638067	0.702196		0.357775	0.383234	0.433897	0.45398
12_17183961_17184400	12	17183961	17184400	Kcnf1	0	0	0	0	0	0	0	439	0.294589	0.424959	0.482279	0.38141	0.468358	0.297884	0.35506	0.444004	0.524074	0.473809		0.105996	0.0861111	0.151297	0.157343	0.164883	0.256349		0.528438	0.554552	0.560494	0.495196		0.452758	0.284446	0.516835	0.389803
12_25083498_25084623	12	25083498	25084623	Id2	0	0	0	0	0	0	0	1125	0.550739	0.642551	0.520519	0.806349	0.690238	0.662864	0.717381	0.662624	0.669799	0.74133		0.339161	0.307095	0.30638	0.323686	0.269721	0.284676		0.530081	0.468942	0.558764	0.522826		0.221518	0.120951	0.202473	0.172622
12_25125347_25126051	12	25125347	25126051	Id2	0	0	0	0	0	1	0	704	0.82403	0.850689	0.717528	0.821416	0.789507	0.8832	0.903938	0.866044	0.927951	0.831158		0.431841	0.520058	0.366678	0.41703	0.457117	0.45756		0.776827	0.77493	0.704574	0.730304		0.0635789	0.0593973	0.0946266	0.0745445
12_27310349_27310836	12	27310349	27310836	Sox11	0	0	0	0	0	0	0	487	0.736941	0.741392	0.703704	0.735971	0.6444	0.709877	0.755556	0.828704	0.879533	0.858754		0.41039	0.503571	0.365961	0.471681	0.292328	0.40625		0.393004	0.784111	0.395062	0.566835		0.416418	0.273709	0.574515	0.336949
12_28700033_28701614	12	28700033	28701614	Trappc12	0	0	0	1	0	0	0	1581	0.787039	0.81412	0.820712	0.899072	0.852861	0.82716	0.802607	0.871151	0.88375	0.863783		0.566327	0.641617	0.488135	0.494887	0.486346	0.481916		0.61253	0.872992	0.586799	0.660061		0.608077	0.617463	0.649978	0.625095
12_28704307_28705034	12	28704307	28705034	Trappc12	0	0	0	1	0	0	0	727	0.792094	0.803642	0.799017	0.930314	0.790131	0.854977	0.961971	0.960417	0.955514	0.889808		0.598375	0.741468	0.539722	0.571874	0.663299	0.680357		0.818636	0.828136	0.778295	0.689939		0.702477	0.627545	0.573844	0.614257
12_28916725_28918048	12	28916725	28918048	Eipr1	0	0	0	0	0	0	0	1323	0.79053	0.830023	0.820777	0.966693	0.923889	0.929048	0.920833	0.876984	0.925	0.828861		0.4575	0.54418	0.4125	0.604012	0.50131	0.600265		0.600595	0.795616	0.526567	0.612962		0.752831	0.791881	0.821151	0.755071
12_29280299_29281604	12	29280299	29281604	Myt1l	0	0	0	0	0	0	0	1305	0.487196	0.531605	0.55987	0.691861	0.540456	0.543341	0.736984	0.606151	0.714854	0.657264		0.306981	0.389598	0.25399	0.269296	0.341873	0.419048		0.528859	0.613403	0.438302	0.528744		0.3408	0.278698	0.309908	0.262579
12_29633387_29633977	12	29633387	29633977	Myt1l	0	0	0	1	0	0	0	590	0.65945	0.825568	0.815909	0.978889	0.952665	0.948333	0.86754	0.874643	0.963889	0.817677		0.477722	0.631673	0.557738	0.549383	0.490741	0.558333		0.452738	0.823273	0.480926	0.593601		0.791657	0.745568	0.755669	0.68374
12_29664722_29665445	12	29664722	29665445	Myt1l	0	0	0	1	0	0	0	723	0.562209	0.647912	0.623616	0.67954	0.718849	0.715593	0.772321	0.616682	0.725993	0.697575		0.233381	0.322053	0.345922	0.360565	0.377828	0.338027		0.475124	0.660276	0.521612	0.438609		0.314745	0.329241	0.28637	0.187922
12_29743380_29745588	12	29743380	29745588	Myt1l	0	0	0	1	0	0	0	2208	0.810828	0.788234	0.785162	0.888622	0.876456	0.855873	0.777635	0.889491	0.862152	0.778221		0.684993	0.605303	0.583915	0.57861	0.636952	0.576714		0.594097	0.859401	0.446161	0.515505		0.800474	0.793477	0.830798	0.760208
12_30081711_30082447	12	30081711	30082447	Tpo	0	0	0	1	0	0	0	736	0.699772	0.742162	0.718122	0.903395	0.846138	0.724691	0.860831	0.85232	0.864418	0.86727		0.635774	0.511498	0.561143	0.527221	0.43468	0.44596		0.617645	0.805593	0.513698	0.612885		0.757861	0.706596	0.625802	0.694432
12_33028387_33028814	12	33028387	33028814	Cdhr3	0	0	0	0	0	0	0	427	0.757289	0.814392	0.829335	0.85657	0.844484	0.924596	0.88665	0.960152	0.910714	0.861199		0.579648	0.524579	0.598487	0.499127	0.689476	0.592624		0.76267	0.777308	0.798657	0.805805		0.233649	0.283436	0.294766	0.231245
12_3366032_3366257	12	3366032	3366257	Kif3c	0	1	0	1	0	1	0	225	0.466455	0.606157	0.492032	0.638636	0.595058	0.505579	0.645022	0.58923	0.722356	0.738312		0.273162	0.361547	0.244805	0.316345	0.279988	0.296957		0.492563	0.456563	0.622595	0.645918		0.312651	0.280704	0.183379	0.254229
12_35028041_35028795	12	35028041	35028795	Snx13	0	0	0	0	0	0	0	754	0.693932	0.800738	0.732891	0.934644	0.886245	0.824374	0.921423	0.893708	0.97619	0.83606		0.560697	0.589815	0.570503	0.623374	0.599603	0.721528		0.906614	0.842141	0.875182	0.827486		0.792148	0.785853	0.812314	0.773785
12_35930240_35931862	12	35930240	35931862	Agr3	0	0	0	1	0	0	0	1622	0.773915	0.78211	0.803329	0.964316	0.863608	0.862698	0.922868	0.927863	0.971111	0.795936		0.552976	0.658985	0.607802	0.600476	0.51369	0.637755		0.868116	0.86416	0.889555	0.863856		0.824308	0.703992	0.717223	0.767382
12_3825729_3826276	12	3825729	3826276	Dnmt3a	0	0	0	1	0	0	0	547	0.79892	0.697773	0.837138	0.935926	0.861905	0.804444	0.907738	0.767513	0.813651	0.870969		0.518276	0.550685	0.549239	0.503032	0.600624	0.590173		0.790466	0.807639	0.782602	0.773913		0.122376	0.118094	0.0636467	0.11309
12_51704471_51705010	12	51704471	51705010	Ap4s1	0	0	0	1	0	0	0	539	0.421384	0.600438	0.592903	0.633702	0.56083	0.588352	0.553175	0.482341	0.54721	0.524074		0.177974	0.200262	0.192059	0.208535	0.311172	0.167228		0.349134	0.533958	0.427032	0.389248		0.212379	0.116518	0.180454	0.12037
12_51709186_51710502	12	51709186	51710502	Ap4s1	0	0	0	1	0	0	0	1316	0.656058	0.568202	0.723577	0.728989	0.785505	0.606845	0.797578	0.611499	0.81592	0.749725		0.284152	0.417724	0.337275	0.368978	0.394352	0.448437		0.633624	0.577419	0.648143	0.640302		0.355409	0.355323	0.320646	0.308974
12_54657113_54657628	12	54657113	54657628	Sptssa	0	1	0	0	0	1	0	515	0.759415	0.722572	0.761814	0.734252	0.758332	0.692857	0.599752	0.686243	0.594533	0.771491		0.51054	0.509259	0.506962	0.469224	0.38201	0.408255		0.628421	0.593341	0.631118	0.522641		0.301465	0.330574	0.212638	0.267074
12_55438368_55438661	12	55438368	55438661	Psma6	0	0	0	0	0	0	0	293	0.698192	0.714021	0.738981	0.653624	0.795635	0.84127	0.596296	0.784259	0.686607	0.798148		0.301267	0.308333	0.305242	0.297819	0.361649	0.41194		0.694898	0.63702	0.694801	0.575607		0.17013	0.208757	0.158249	0.167605
12_55487262_55487533	12	55487262	55487533	Nfkbia	0	0	0	0	0	0	0	271	0.736155	0.835354	0.800529	0.793439	0.838034	0.729918	0.806878	0.794172	0.674074	0.775926		0.583273	0.424074	0.52963	0.42037	0.464731	0.327249		0.701587	0.674542	0.586893	0.725529		0.444974	0.356469	0.432319	0.249898
12_55493317_55493765	12	55493317	55493765	Nfkbia	0	1	0	0	0	1	0	448	0.69509	0.611518	0.722054	0.703445	0.642797	0.535185	0.673214	0.690476	0.607011	0.418166		0.21532	0.420996	0.249676	0.275895	0.277425	0.377778		0.469312	0.578713	0.440825	0.284568		0.104462	0.0984163	0.156614	0.166382
12_55504138_55504697	12	55504138	55504697	Nfkbia	0	0	0	0	0	0	0	559	0.455435	0.407277	0.461299	0.633815	0.491771	0.390697	0.345238	0.56746	0.595599	0.483987		0.267391	0.191818	0.140311	0.189629	0.216626	0.150497		0.370867	0.479238	0.323499	0.229339		0.28391	0.174796	0.140989	0.137715
12_59040065_59041426	12	59040065	59041426	Trappc6b	0	0	0	0	0	1	0	1361	0.330512	0.387132	0.333554	0.502481	0.486106	0.353143	0.495362	0.395206	0.492553	0.403231		0.210259	0.233175	0.146537	0.192011	0.148357	0.207784		0.448693	0.413133	0.4335	0.339673		0.137681	0.14271	0.137753	0.110352
12_69129749_69130653	12	69129749	69130653	Rps29	0	0	0	0	0	1	0	904	0.491679	0.594875	0.481792	0.512546	0.494118	0.566751	0.553671	0.547408	0.602295	0.463208		0.246846	0.199618	0.304881	0.302975	0.341837	0.301413		0.431963	0.516329	0.484826	0.346097		0.153328	0.213724	0.240246	0.18175
12_69751863_69752351	12	69751863	69752351	Cdkl1	0	0	0	1	0	0	0	488	0.515551	0.585419	0.54372	0.45487	0.533283	0.571212	0.511255	0.632251	0.546429	0.540886		0.199875	0.203247	0.183786	0.179703	0.150457	0.193506		0.424081	0.383905	0.517572	0.327202		0.303958	0.260823	0.321699	0.183675
12_70192324_70193066	12	70192324	70193066	Pygl	0	0	0	1	0	0	0	742	0.739229	0.698863	0.812925	0.80883	0.609319	0.772152	0.75259	0.731947	0.789055	0.78849		0.391474	0.543568	0.405471	0.438919	0.498147	0.454894		0.743676	0.68503	0.765376	0.733861		0.338738	0.358227	0.501396	0.404535
12_71301265_71301803	12	71301265	71301803	Dact1	0	0	0	0	0	0	0	538	0.652452	0.716755	0.635715	0.770163	0.688988	0.73458	0.77168	0.767517	0.801469	0.782165		0.410629	0.449663	0.541218	0.502812	0.449414	0.509439		0.736664	0.708198	0.718604	0.767522		0.306095	0.455553	0.413165	0.368777
12_72082160_72082712	12	72082160	72082712	L3hypdh	0	1	1	1	0	0	0	552	0.334217	0.278175	0.304747	0.350821	0.393512	0.27915	0.393175	0.514562	0.406283	0.325923		0.10081	0.147675	0.1795	0.0575397	0.0814973	0.0333333		0.261877	0.285246	0.137403	0.276626		0.132753	0.0986237	0.130839	0.178056
12_73367512_73367981	12	73367512	73367981	Slc38a6	0	0	0	0	0	0	0	469	0.56579	0.572464	0.543184	0.60405	0.552894	0.603459	0.663369	0.618546	0.72563	0.658008		0.211665	0.20754	0.166138	0.31711	0.20017	0.210171		0.47741	0.440253	0.514768	0.514721		0.212424	0.110696	0.111047	0.155532
12_73617752_73618082	12	73617752	73618082	Prkch	0	0	0	1	0	0	0	330	0.680057	0.752387	0.832663	0.801782	0.795738	0.714343	0.80885	0.69472	0.694114	0.70016		0.308291	0.527778	0.405322	0.390476	0.297222	0.388712		0.710947	0.690708	0.504924	0.508326		0.225863	0.159521	0.149213	0.210381
12_73631166_73631894	12	73631166	73631894	Prkch	0	0	0	1	0	0	0	728	0.676169	0.67223	0.705658	0.618591	0.592639	0.533466	0.476455	0.689009	0.598181	0.42317		0.251323	0.315987	0.201046	0.221809	0.177441	0.283918		0.395478	0.566417	0.281312	0.368247		0.392354	0.411671	0.367698	0.398954
12_73686924_73687189	12	73686924	73687189	Prkch	0	0	0	1	0	0	0	265	0.718519	0.564624	0.597379	0.797559	0.660774	0.53545	0.825926	0.66897	0.592593	0.724074		0.452707	0.245657	0.306198	0.228752	0.189618	0.328395		0.532451	0.436113	0.357127	0.545062		0.190411	0.14738	0.197152	0.16386
12_75766182_75767109	12	75766182	75767109	Sgpp1	0	0	0	0	0	0	0	927	0.519868	0.569515	0.548619	0.587322	0.649209	0.55692	0.564026	0.597887	0.600317	0.517006		0.254861	0.314295	0.239782	0.228652	0.253497	0.252827		0.507583	0.56961	0.533426	0.46864		0.186998	0.169777	0.107229	0.115614
12_76546507_76547142	12	76546507	76547142	Plekhg3	0	0	0	1	0	1	2	635	0.475277	0.488191	0.539356	0.613387	0.564596	0.42869	0.66817	0.577103	0.760119	0.645238		0.236564	0.255967	0.2655	0.0439899	0.132836	0.304107		0.52184	0.543697	0.495427	0.5618		0.0729068	0.0317681	0.0546474	0.0940512
12_77780845_77781394	12	77780845	77781394	Fut8	0	0	0	0	0	0	0	549	0.611614	0.703997	0.631456	0.753718	0.592133	0.784957	0.708849	0.771727	0.833784	0.76395		0.250794	0.478832	0.418362	0.344529	0.339775	0.368903		0.543328	0.534323	0.572217	0.599858		0.235726	0.153389	0.227098	0.175728
12_79796843_79797553	12	79796843	79797553	Rad51b	0	0	0	1	1	0	0	710	0.242971	0.385918	0.273347	0.389541	0.302635	0.249573	0.42803	0.335756	0.426389	0.404583		0.159815	0.104798	0.0999504	0.0699405	0.10493	0.0873016		0.272485	0.326672	0.258317	0.342961		0.0933634	0.0827114	0.0823121	0.121903
12_79807221_79807807	12	79807221	79807807	Rad51b	0	0	0	1	0	0	0	586	0.656319	0.814115	0.80638	0.830797	0.856241	0.759605	0.687632	0.88141	0.864377	0.917888		0.511966	0.413675	0.369711	0.295513	0.359099	0.33663		0.710478	0.699394	0.6807	0.644755		0.166245	0.165812	0.239744	0.191608
12_80110515_80110824	12	80110515	80110824	Zfp36l1	0	1	0	1	0	1	0	309	0.599747	0.433187	0.578018	0.643434	0.633638	0.527024	0.704233	0.584524	0.610714	0.707937		0.274722	0.272109	0.192989	0.190588	0.165344	0.137566		0.464815	0.604777	0.443478	0.463567		0.036075	0.071954	0.0691919	0.139338
12_80998678_80999186	12	80998678	80999186	Smoc1	0	0	0	0	0	0	0	508	0.205451	0.191813	0.166429	0.357403	0.22422	0.348095	0.308535	0.367935	0.314048	0.361126		0.0848168	0.0122619	0.0491871	0.0396552	0.0756638	0.0793891		0.131442	0.208943	0.282425	0.197015		0.0449735	0.0225136	0.0448413	0.0502778
12_82189466_82190164	12	82189466	82190164	Sipa1l1	0	0	0	1	0	0	0	698	0.52108	0.537646	0.609981	0.450727	0.373971	0.479855	0.307563	0.428501	0.43057	0.372249		0.203656	0.175347	0.151649	0.184061	0.220495	0.242053		0.403054	0.310711	0.26273	0.280859		0.2381	0.188734	0.230098	0.215325
12_8410862_8411629	12	8410862	8411629	Hs1bp3	0	0	0	0	0	0	0	767	0.775155	0.815114	0.888797	0.934978	0.917778	0.859645	0.936667	0.834848	0.932381	0.919953		0.658849	0.690556	0.666248	0.551412	0.65766	0.56213		0.905483	0.80588	0.885861	0.79079		0.397601	0.305163	0.360099	0.497727
12_84187135_84188047	12	84187135	84188047	Elmsan1	0	0	0	1	0	0	0	912	0.693572	0.788828	0.735181	0.759693	0.757792	0.650397	0.613435	0.713781	0.611905	0.589475		0.472837	0.563265	0.469384	0.401753	0.473877	0.473951		0.553424	0.567305	0.560617	0.61929		0.602353	0.464714	0.493194	0.489247
12_84671400_84672104	12	84671400	84672104	Syndig1l	0	0	0	0	0	0	0	704	0.597617	0.702507	0.61168	0.831728	0.782275	0.793939	0.794805	0.748273	0.755159	0.809112		0.54359	0.499297	0.504798	0.463222	0.432242	0.475649		0.675919	0.709079	0.623461	0.688223		0.267355	0.198843	0.206079	0.204272
12_8495926_8496688	12	8495926	8496688	Rhob	0	0	1	0	0	1	0	762	0.544074	0.571997	0.54772	0.660649	0.649755	0.543571	0.463889	0.649365	0.533175	0.432846		0.335934	0.342033	0.252435	0.188095	0.194209	0.260366		0.504567	0.551807	0.477632	0.481172		0.165033	0.131036	0.103458	0.087151
12_85139837_85140816	12	85139837	85140816	Rps6kl1	0	0	0	1	0	0	0	979	0.613158	0.611635	0.595289	0.510317	0.694504	0.672408	0.61697	0.572483	0.620929	0.605372		0.480744	0.269062	0.358441	0.476421	0.269719	0.399735		0.531648	0.539472	0.549086	0.500982		0.24899	0.275508	0.298202	0.262059
12_85262546_85262831	12	85262546	85262831	Mlh3	0	0	0	1	0	0	0	285	0.683072	0.721807	0.828852	0.901543	0.873765	0.860417	0.783862	0.899691	0.850485	0.796542		0.456489	0.421344	0.409325	0.515633	0.436308	0.569577		0.699656	0.627405	0.830877	0.625635		0.423956	0.277264	0.304837	0.350987
12_85484954_85485701	12	85484954	85485701	Fos	0	1	0	0	0	0	0	747	0.659659	0.659521	0.684282	0.775763	0.75815	0.564131	0.773107	0.701675	0.81595	0.638281		0.364059	0.478874	0.40068	0.438774	0.477427	0.393647		0.557241	0.662263	0.552692	0.53539		0.269346	0.242831	0.236675	0.24406
12_85638077_85638340	12	85638077	85638340	Jdp2	0	0	0	1	0	0	0	263	0.488877	0.295973	0.395387	0.43993	0.335329	0.191799	0.27037	0.310442	0.348037	0.466667		0.099537	0.175397	0.087963	0.138228	0.163067	0.0962963		0.264615	0.407597	0.362887	0.353205		0.256918	0.162226	0.0844729	0.18116
12_86077703_86078564	12	86077703	86078564	Tgfb3	0	1	0	1	0	1	0	861	0.604995	0.698245	0.665657	0.864286	0.775254	0.802561	0.884307	0.809037	0.830839	0.741429		0.453926	0.515152	0.461326	0.512662	0.590065	0.457144		0.728734	0.709263	0.775032	0.701794		0.221688	0.124025	0.172111	0.13346
12_86320455_86321174	12	86320455	86321174	Gpatch2l	0	0	0	0	0	0	0	719	0.711719	0.566303	0.587215	0.649267	0.707051	0.543612	0.535147	0.53351	0.573199	0.671417		0.255882	0.337479	0.346388	0.445421	0.335302	0.281023		0.523223	0.562539	0.454026	0.440414		0.124612	0.194121	0.160932	0.175644
12_86395346_86396145	12	86395346	86396145	Esrrb	0	0	0	1	1	0	0	799	0.659453	0.679882	0.622425	0.770013	0.706402	0.689021	0.765986	0.74296	0.778957	0.664021		0.46851	0.464947	0.453261	0.436384	0.42602	0.392838		0.630008	0.676091	0.647149	0.679666		0.356309	0.28377	0.347863	0.34673
12_91685804_91686535	12	91685804	91686535	Ston2	0	0	0	1	0	1	0	731	0.624625	0.672748	0.587745	0.813591	0.808301	0.803125	0.85873	0.843122	0.795938	0.672406		0.488854	0.485849	0.479044	0.423628	0.418554	0.588811		0.718126	0.752395	0.778661	0.71906		0.370627	0.392745	0.319919	0.338346
12_99411927_99412496	12	99411927	99412496	Foxn3	0	0	0	1	0	0	0	569	0.799495	0.870062	0.856033	0.916931	0.837037	0.891919	0.873942	0.885185	0.851852	0.710317		0.520679	0.522487	0.611111	0.405736	0.41829	0.564062		0.891041	0.79232	0.801411	0.84332		0.188557	0.211538	0.117284	0.197992
12_99574140_99574814	12	99574140	99574814	Foxn3	0	0	0	0	0	0	0	674	0.485392	0.549156	0.578484	0.644881	0.606214	0.68472	0.639418	0.522156	0.742384	0.513685		0.326377	0.317681	0.276371	0.348623	0.296351	0.267442		0.431412	0.52236	0.525454	0.332384		0.115778	0.17296	0.215256	0.125982
12_99836458_99836979	12	99836458	99836979	Efcab11	0	0	0	1	0	0	0	521	0.387921	0.407345	0.485142	0.298975	0.309329	0.261754	0.418371	0.37643	0.371758	0.277778		0.173512	0.186217	0.105335	0.160275	0.129315	0.18114		0.268867	0.23443	0.14883	0.20568		0.19297	0.176368	0.156765	0.151108
13_100331306_100331875	13	100331306	100331875	Naip6	0	0	0	0	0	0	0	569	0.445069	0.577472	0.636109	0.600141	0.641035	0.559174	0.72445	0.652747	0.53584	0.558245		0.341752	0.398562	0.34599	0.351004	0.378697	0.312434		0.475465	0.572924	0.569268	0.466077		0.347916	0.254788	0.290456	0.288745
13_101233557_101234443	13	101233557	101234443	Slc30a5	0	0	0	0	0	0	0	886	0.611204	0.654278	0.7421	0.827477	0.773771	0.726678	0.788605	0.814889	0.8199	0.777782		0.529358	0.486451	0.552799	0.467337	0.526188	0.561602		0.768838	0.756619	0.744317	0.719749		0.419619	0.368822	0.34452	0.374823
13_101690193_101693716	13	101690193	101693716	Pik3r1	0	1	1	1	0	1	2	3523	0.400367	0.525952	0.508933	0.551279	0.505436	0.470912	0.521711	0.479376	0.639771	0.540769		0.287828	0.29735	0.257075	0.255984	0.252138	0.322368		0.433996	0.474458	0.409249	0.434171		0.210846	0.236663	0.275324	0.237972
13_101811698_101812338	13	101811698	101812338	Pik3r1	0	0	0	0	0	0	0	640	0.423859	0.517399	0.514427	0.638767	0.503755	0.456138	0.579396	0.526662	0.554018	0.400068		0.207143	0.236892	0.301129	0.242924	0.0454545	0.185503		0.30355	0.337012	0.44272	0.333548		0.111926	0.113325	0.063986	0.123038
13_102811152_102811950	13	102811152	102811950	Mast4	0	0	0	1	0	0	0	798	0.540859	0.640083	0.470653	0.646589	0.713621	0.635384	0.658894	0.601534	0.652866	0.628638		0.229918	0.285627	0.165965	0.301014	0.282229	0.190542		0.619749	0.545266	0.569313	0.537454		0.246099	0.235449	0.181279	0.275823
13_102957668_102958536	13	102957668	102958536	Mast4	0	0	0	1	0	1	2	868	0.440699	0.362255	0.466551	0.479641	0.398521	0.325926	0.398396	0.493307	0.358772	0.318572		0.0902661	0.26469	0.151271	0.148697	0.106391	0.145731		0.267747	0.334734	0.395398	0.283446		0.106569	0.0710044	0.0727482	0.0944274
13_103027301_103027936	13	103027301	103027936	Mast4	0	0	0	1	0	0	0	635	0.712473	0.76435	0.768658	0.882128	0.89482	0.83565	0.883309	0.876697	0.869568	0.8648		0.54115	0.629383	0.403143	0.411895	0.544886	0.609956		0.745751	0.79794	0.775034	0.76874		0.345712	0.273574	0.343566	0.346499
13_107072872_107073667	13	107072872	107073667	Kif2a	0	0	0	0	0	0	0	795	0.65307	0.679361	0.742878	0.610297	0.757259	0.731551	0.751006	0.700289	0.781264	0.663618		0.205284	0.254589	0.314166	0.255493	0.345551	0.330877		0.549335	0.567097	0.569006	0.51692		0.207865	0.112298	0.20911	0.158223
13_107600766_107600999	13	107600766	107600999	Ndufaf2	0	0	0	0	0	0	0	233	0.692424	0.723534	0.538889	0.79634	0.614286	0.740554	0.771861	0.79347	0.648974	0.698987		0.32162	0.498701	0.381116	0.319533	0.258297	0.45222		0.219697	0.48474	0.464538	0.288167		0.151125	0.0590743	0.0798439	0.145613
13_107663752_107664707	13	107663752	107664707	Ndufaf2	0	0	0	0	0	0	0	955	0.722689	0.724427	0.765125	0.867949	0.775725	0.76801	0.839899	0.777761	0.780556	0.839522		0.532868	0.594644	0.531506	0.577546	0.55776	0.59334		0.729199	0.720448	0.690241	0.734541		0.278303	0.254293	0.257237	0.313705
13_110534308_110534832	13	110534308	110534832	Plk2	0	0	0	0	0	0	0	524	0.48517	0.449206	0.421473	0.625477	0.656085	0.577249	0.565625	0.641941	0.705026	0.658846		0.121605	0.149784	0.185185	0.261111	0.287037	0.17037		0.549763	0.581427	0.535077	0.4988		0.196426	0.180101	0.111817	0.202345
13_110683522_110684099	13	110683522	110684099	Plk2	0	0	0	0	0	0	0	577	0.44943	0.470419	0.499014	0.417033	0.43459	0.473207	0.446594	0.511177	0.41196	0.290435		0.205355	0.180089	0.18946	0.129368	0.0871189	0.156683		0.217352	0.349112	0.224218	0.317769		0.204691	0.268474	0.34565	0.216133
13_111803987_111805413	13	111803987	111805413	Map3k1	0	0	1	1	0	0	0	1426	0.436871	0.413239	0.500813	0.296771	0.481511	0.330806	0.415936	0.413585	0.442231	0.443378		0.209407	0.174993	0.179181	0.168169	0.235355	0.187515		0.373547	0.392728	0.295616	0.259775		0.109568	0.0985719	0.106663	0.108442
13_112119669_112120065	13	112119669	112120065	Ankrd55	0	0	0	0	0	0	0	396	0.682016	0.620898	0.710436	0.868687	0.930195	0.854545	0.801082	0.72819	0.865801	0.801046		0.580517	0.607937	0.369559	0.508199	0.505939	0.381943		0.760612	0.750285	0.733064	0.708656		0.511563	0.483728	0.373757	0.411308
13_112152617_112153794	13	112152617	112153794	Ankrd55	0	0	0	0	0	0	0	1177	0.463962	0.441531	0.454928	0.510632	0.3474	0.393146	0.414121	0.299097	0.336336	0.305592		0.0961977	0.24678	0.175294	0.137104	0.10701	0.137248		0.25999	0.332634	0.259021	0.151244		0.0814391	0.0950986	0.147295	0.113686
13_112473814_112474692	13	112473814	112474692	Il6st	0	0	0	1	0	0	0	878	0.471667	0.343231	0.423022	0.467749	0.38327	0.452662	0.394099	0.499815	0.498807	0.540487		0.153639	0.218093	0.146182	0.181684	0.226944	0.273737		0.373109	0.319111	0.307977	0.332187		0.204667	0.149965	0.209543	0.172094
13_112810820_112811284	13	112810820	112811284	Plpp1	0	0	0	1	0	0	0	464	0.479861	0.631777	0.570603	0.574717	0.495635	0.553968	0.605102	0.5052	0.645692	0.451607		0.223214	0.31149	0.363674	0.240513	0.174101	0.295005		0.486442	0.549501	0.468834	0.449917		0.360883	0.307408	0.315575	0.291007
13_113617303_113617452	13	113617303	113617452	Snx18	1	0	0	1	0	1	0	149	0.620445	0.580199	0.556217	0.693651	0.577293	0.422619	0.724074	0.676936	0.472619	0.608907		0.300265	0.327601	0.313664	0.223148	0.343157	0.250168		0.422711	0.533016	0.450265	0.486481		0.0756906	0.0382482	0.0655644	0.0777778
13_117216189_117217298	13	117216189	117217298	Emb	0	0	1	1	0	0	0	1109	0.443056	0.553025	0.561475	0.374311	0.416087	0.44624	0.587442	0.377942	0.497962	0.367677		0.257612	0.16616	0.164597	0.244789	0.230516	0.200463		0.258711	0.434954	0.360863	0.319228		0.053113	0.0176826	0.0395808	0.0585515
13_119741602_119742262	13	119741602	119742262	Nim1k	0	0	0	1	0	0	0	660	0.268789	0.248673	0.386384	0.415928	0.443204	0.336442	0.432073	0.347421	0.295875	0.258535		0.100379	0.18479	0.083243	0.126615	0.138584	0.06288		NA	0	NA	0		0.0588111	0.0515205	0.0572811	0.0199315
13_120313274_120313634	13	120313274	120313634	Tcstv3	0	0	0	0	0	0	0	360	0.599069	0.509384	0.465314	0.676003	0.688442	0.605779	0.684673	0.547944	0.49256	0.718245		0.298338	0.213318	0.319746	0.464559	0.273363	0.321076		0.74708	0.667345	0.69256	0.708729		0.342497	0.348081	0.444172	0.302588
13_12176431_12176923	13	12176431	12176923	Mtr	0	0	0	0	0	0	0	492	0.502029	0.495088	0.539069	0.494667	0.473474	0.513889	0.499084	0.568733	0.581319	0.581651		0.243124	0.20815	0.244618	0.268834	0.240039	0.237693		0.44581	0.466938	0.442968	0.405885		0.196722	0.149175	0.203326	0.159478
13_19438800_19439242	13	19438800	19439242	Stard3nl	0	0	0	0	0	0	0	442	0.596856	0.674023	0.540385	0.80303	0.553938	0.609615	0.710526	0.719143	0.604444	0.622969		0.428559	0.441176	0.413389	0.374191	0.412973	0.419689		0.475056	0.624665	0.586432	0.516501		0.216732	0.298232	0.257047	0.234835
13_21170858_21171363	13	21170858	21171363	Trim27	0	0	0	0	0	0	0	505	0.629134	0.494521	0.594458	0.480065	0.59457	0.543925	0.559244	0.494444	0.625817	0.614051		0.199986	0.205882	0.249642	0.234856	0.213978	0.340855		0.431802	0.548889	0.457286	0.468256		0.0507449	0.0661243	0.0582912	0.0641975
13_21249375_21250639	13	21249375	21250639	Gpx5	0	0	0	0	0	0	0	1264	0.643699	0.617698	0.6761	0.757441	0.723921	0.602477	0.732276	0.753959	0.804082	0.704474		0.397611	0.375234	0.547719	0.48651	0.407971	0.446112		0.620664	0.660374	0.640414	0.622666		0.262557	0.290551	0.328169	0.232857
13_21790150_21791197	13	21790150	21791197	Hist1h2bp	0	0	1	0	0	1	0	1047	0.489502	0.548932	0.568171	0.601814	0.540164	0.589686	0.497354	0.5804	0.592167	0.406931		0.23869	0.318513	0.213952	0.280404	0.240593	0.245777		0.40211	0.440885	0.322383	0.472839		0.189691	0.203703	0.221572	0.199984
13_21924951_21925210	13	21924951	21925210	Zfp184	0	0	0	0	0	1	0	259	0.549517	0.615815	0.752473	0.771368	0.711172	0.695147	0.624359	0.792125	0.894872	0.734343		0.208456	0.283608	0.247985	0.335227	0.28141	0.358974		0.630251	0.597458	0.671153	0.685731		0.0872644	0.0815441	0.0962454	0.074026
13_21933983_21934416	13	21933983	21934416	Zfp184	0	0	0	0	0	0	0	433	0.684413	0.603244	0.62405	0.796542	0.839161	0.841043	0.84915	0.752296	0.791667	0.803367		0.383411	0.510204	0.407546	0.376533	0.512789	0.454994		0.713567	0.680914	0.789092	0.765255		0.0261215	0.0245084	0.047933	0.0316893
13_23434369_23434873	13	23434369	23434873	Abt1	0	0	0	0	0	0	0	504	0.50469	0.618112	0.652557	0.716049	0.753165	0.75873	0.757937	0.7525	0.789815	0.803448		0.188508	0.335981	0.229397	0.154779	0.285317	0.268607		0.524181	0.620918	0.533349	0.67691		0.0308642	0.0583507	0.0469136	0.0574449
13_23492070_23492570	13	23492070	23492570	Btn2a2	0	0	0	0	0	0	0	500	0.230067	0.272639	0.213707	0.400623	0.365869	0.403788	0.346753	0.390584	0.401594	0.280941		0.126623	0.154978	0.0797536	0.0699725	0.0865702	0.115795		0.289654	0.217867	0.182979	0.214935		0.0589443	0.0385947	0.0183655	0.0451689
13_23497911_23499427	13	23497911	23499427	Btn2a2	0	0	0	0	0	0	0	1516	0.365595	0.401916	0.427409	0.588916	0.510545	0.485909	0.558719	0.592984	0.614652	0.530111		0.160561	0.185234	0.180226	0.192816	0.169791	0.237742		0.433788	0.421092	0.416652	0.449448		0.0777517	0.0483316	0.0630085	0.0642427
13_23695601_23696466	13	23695601	23696466	Hist1h1t	0	1	1	1	0	1	1	865	0.534048	0.577139	0.432774	0.60281	0.570193	0.510939	0.448323	0.621093	0.597961	0.590739		0.330374	0.263914	0.327239	0.353711	0.323691	0.267288		0.41248	0.483735	0.482954	0.41378		0.211299	0.0905698	0.154067	0.140837
13_24064382_24064642	13	24064382	24064642	Carmil1	0	0	0	1	0	0	0	260	0.828086	0.849191	0.66819	0.898653	0.859247	0.787963	0.885185	0.77688	0.842593	0.839506		0.448942	0.602513	0.553973	0.571853	0.520457	0.509347		0.631434	0.707423	0.572955	0.764764		0.416496	0.309611	0.459708	0.417593
13_24520813_24521323	13	24520813	24521323	Cmah	0	0	0	0	0	0	0	510	0.866934	0.826605	0.81149	0.768122	0.775286	0.616667	0.675595	0.587103	0.658333	0.722132		0.189484	0.425938	0.244129	0.255892	0.220933	0.271495		0.516138	0.661322	0.531818	0.494158		0.185147	0.11301	0.200424	0.159545
13_24713627_24713870	13	24713627	24713870	Ripor2	0	0	0	1	0	0	0	243	0.51494	0.568895	0.453444	0.639116	0.574793	0.440989	0.635606	0.526688	0.742424	0.526286		0.221765	0.186613	0.246439	0.186661	0.243044	0.327201		0.496661	0.483865	0.626348	0.594266		0.141886	0.153921	0.184997	0.131494
13_31811611_31812114	13	31811611	31812114	Foxc1	1	1	0	1	0	0	0	503	0.544105	0.620117	0.617651	0.704236	0.719349	0.737217	0.74322	0.754228	0.789084	0.801145		0.389578	0.381234	0.444783	0.422143	0.369174	0.487681		0.612601	0.625153	0.635276	0.625415		0.0861008	0.116209	0.103686	0.0676874
13_34238662_34239317	13	34238662	34239317	Slc22a23	0	0	0	1	0	0	0	655	0.561823	0.623016	0.588699	0.771735	0.751913	0.66627	0.75873	0.74828	0.716494	0.799435		0.260433	0.322484	0.397143	0.363997	0.292086	0.384213		0.665604	0.682642	0.661782	0.619586		0.230278	0.169177	0.207826	0.316131
13_34287688_34288095	13	34287688	34288095	Slc22a23	0	0	0	1	0	0	0	407	0.725925	0.791226	0.704321	0.67597	0.828653	0.72112	0.871914	0.699118	0.668254	0.729943		0.530159	0.300132	0.413408	0.452822	0.259933	0.404012		0.608346	0.807163	0.579289	0.741468		0.151753	0.128888	0.13179	0.1669
13_35739937_35740347	13	35739937	35740347	Cdyl	0	1	0	1	0	1	0	410	0.821541	0.685068	0.751329	0.811203	0.834158	0.778205	0.692674	0.746802	0.813364	0.717465		0.50496	0.573718	0.437662	0.46685	0.396271	0.460348		0.688856	0.762507	0.63974	0.742676		0.260732	0.319877	0.221459	0.184221
13_36728524_36731245	13	36728524	36731245	Nrn1	0	1	2	1	0	2	2	2721	0.388011	0.298987	0.317727	0.444768	0.446737	0.440775	0.469114	0.417705	0.548253	0.472734		0.181378	0.145698	0.162874	0.213837	0.230901	0.148114		0.397899	0.391731	0.374373	0.405661		0.0914921	0.0835907	0.0715059	0.0895306
13_37311641_37312102	13	37311641	37312102	Ly86	0	0	0	0	0	0	0	461	0.644779	0.71711	0.729045	0.846317	0.859551	0.873032	0.856241	0.83181	0.90819	0.868952		0.404902	0.580769	0.449278	0.33507	0.501482	0.458286		0.771715	0.738916	0.718909	0.769289		0.112355	0.0828447	0.073709	0.0813203
13_37436344_37436859	13	37436344	37436859	Ly86	0	0	0	0	0	0	0	515	0.646815	0.749716	0.699207	0.823848	0.736935	0.76075	0.918915	0.797917	0.860606	0.803663		0.497156	0.513255	0.293918	0.39645	0.565501	0.420238		0.734886	0.727511	0.775626	0.734772		0.145377	0.064033	0.144228	0.11369
13_37513829_37514288	13	37513829	37514288	Ly86	0	0	0	0	0	1	0	459	0.714208	0.624655	0.782029	0.756548	0.818537	0.697732	0.689201	0.857143	0.783333	0.708632		0.417412	0.466667	0.385113	0.33255	0.409325	0.423307		0.649969	0.670826	0.601445	0.619397		0.128154	0.0446779	0.0715754	0.0723027
13_37528075_37528798	13	37528075	37528798	Ly86	0	0	0	0	1	0	0	723	0.635833	0.572562	0.640074	0.778089	0.763245	0.613228	0.737229	0.580026	0.740972	0.539426		0.309812	0.403286	0.337403	0.311726	0.215476	0.29323		0.621067	0.57315	0.468062	0.466525		0.228484	0.173597	0.140212	0.159996
13_37761342_37761801	13	37761342	37761801	Rreb1	0	0	0	0	0	0	0	459	0.543633	0.660265	0.62165	0.774386	0.725397	0.634578	0.678401	0.711054	0.7663	0.649995		0.24975	0.351786	0.161506	0.230112	0.248208	0.216613		0.545011	0.560243	0.424606	0.370161		0.138512	0.0909547	0.0864025	0.102201
13_37831682_37832066	13	37831682	37832066	Rreb1	0	0	1	1	0	0	0	384	0.586596	0.658069	0.687037	0.744088	0.755345	0.718581	0.814815	0.607407	0.732407	0.758333		0.183642	0.418223	0.259656	0.296689	0.307623	0.337963		0.64223	0.606498	0.670763	0.676572		0.0811287	0.0680708	0.135979	0.0743839
13_37964110_37964886	13	37964110	37964886	Ssr1	0	0	0	0	0	0	0	776	0.252055	0.30512	0.359433	0.327303	0.394589	0.213624	0.343017	0.228814	0.292262	0.286248		0.0958995	0.0695767	0.122241	0.0638175	0.0840677	0.0726852		0.141763	0.266402	0.157856	0.144947		0.0322655	0.033159	0.0863121	0.0718531
13_40890057_40891150	13	40890057	40891150	Gcnt2	0	0	0	1	0	0	0	1093	0.369266	0.373497	0.532018	0.286008	0.364481	0.328767	0.327593	0.33241	0.354079	0.261393		0.134805	0.183449	0.134597	0.119989	0.17483	0.143057		0.258414	0.211209	0.280085	0.21307		0.320548	0.285321	0.289241	0.229259
13_40916060_40916687	13	40916060	40916687	Gcnt2	0	0	0	1	0	1	0	627	0.469911	0.486305	0.54796	0.357515	0.337716	0.405278	0.44649	0.334829	0.427656	0.40612		0.156349	0.139719	0.143085	0.1489	0.171465	0.042094		0.265799	0.290757	0.251605	0.323199		0.104939	0.0648105	0.0837865	0.0665501
13_40919077_40921852	13	40919077	40921852	Gcnt2	0	0	0	1	0	1	0	2775	0.472222	0.467284	0.527264	0.400334	0.335143	0.391697	0.379068	0.362796	0.395665	0.372088		0.150198	0.159934	0.148043	0.121272	0.185954	0.169397		0.206104	0.244727	0.261776	0.305063		0.261516	0.230263	0.21963	0.214955
13_40923117_40925428	13	40923117	40925428	Gcnt2	0	0	0	1	1	0	0	2311	0.746134	0.742806	0.743082	0.642645	0.643694	0.626037	0.618884	0.621231	0.61965	0.550263		0.458481	0.488555	0.386379	0.438757	0.499586	0.467314		0.553049	0.575466	0.587317	0.52826		0.698619	0.76638	0.63753	0.626367
13_40927964_40928471	13	40927964	40928471	Gcnt2	0	0	0	1	0	0	0	507	0.61317	0.697602	0.610847	0.579827	0.474074	0.512434	0.461756	0.454856	0.47393	0.420403		0.319947	0.349098	0.133188	0.162698	0.207522	0.174363		0.336728	0.273792	0.34684	0.454068		0.509234	0.558223	0.375084	0.546408
13_41025908_41026351	13	41025908	41026351	Mak	0	0	0	1	0	0	0	443	0.885629	0.888889	0.861961	0.838946	0.743452	0.827551	0.902564	0.890576	0.927597	0.874405		0.577381	0.701389	0.573093	0.772387	0.66761	0.611663		0.733819	0.872951	0.797251	0.87962		0.588974	0.651993	0.80252	0.615045
13_41662112_41662522	13	41662112	41662522	Tmem170b	0	0	0	0	0	0	0	410	0.581927	0.603369	0.47938	0.655569	0.719897	0.618939	0.563312	0.663077	0.599481	0.54754		0.248626	0.430707	0.307572	0.131587	0.27022	0.301429		0.53692	0.628259	0.443286	0.409965		0.228645	0.268835	0.160536	0.284345
13_43200972_43201306	13	43200972	43201306	Gfod1	1	1	0	1	0	0	0	334	0.778371	0.798761	0.716735	0.775336	0.732394	0.742424	0.739801	0.791829	0.847243	0.75541		0.552793	0.38842	0.536673	0.539587	0.490461	0.583063		0.624279	0.723093	0.696609	0.680275		0.0950481	0.168281	0.203724	0.143984
13_43567089_43567770	13	43567089	43567770	Mcur1	0	0	0	0	0	0	0	681	0.684086	0.777341	0.784501	0.825823	0.62411	0.624209	0.755291	0.786413	0.691805	0.673825		0.38377	0.3661	0.544078	0.437502	0.346709	0.49642		0.649645	0.642975	0.691204	0.652384		0.0976431	0.136606	0.0584541	0.114606
13_43865135_43865644	13	43865135	43865644	Cd83	0	1	0	0	0	1	0	509	0.602191	0.59257	0.565729	0.737549	0.775703	0.784586	0.676639	0.709662	0.763768	0.825516		0.279055	0.383247	0.400376	0.416977	0.308978	0.402408		0.758365	0.688304	0.702946	0.710237		0.0409507	0.0613531	0.0654119	0.0495983
13_44100734_44101363	13	44100734	44101363	Cd83	0	0	0	0	0	1	0	629	0.347808	0.368579	0.383917	0.542659	0.564006	0.589603	0.552778	0.558728	0.441349	0.599414		0.243415	0.324812	0.209452	0.213355	0.261057	0.292023		0.483003	0.562681	0.456561	0.476209		0.156091	0.130364	0.183718	0.168763
13_44228679_44229254	13	44228679	44229254	Cd83	0	0	0	0	0	1	0	575	0.426956	0.498369	0.453303	0.641667	0.569166	0.539841	0.555185	0.652037	0.703386	0.522063		0.27133	0.273391	0.20128	0.18303	0.160423	0.129455		0.505711	0.444648	0.34813	0.411533		0.0656199	0.144486	0.0957061	0.105813
13_45345614_45346138	13	45345614	45346138	Mylip	0	0	0	0	0	0	0	524	0.60446	0.611802	0.636826	0.685243	0.597562	0.540476	0.638589	0.625591	0.683652	0.660855		0.27919	0.40744	0.311982	0.31744	0.358747	0.231268		0.518027	0.485021	0.603178	0.555941		0.19694	0.229653	0.222896	0.188727
13_45375082_45375534	13	45375082	45375534	Mylip	0	0	0	0	0	0	0	452	0.851058	0.855698	0.731413	0.811091	0.856117	0.796296	0.912963	0.783726	0.893122	0.89379		0.500485	0.650617	0.557065	0.42519	0.470307	0.579586		0.779655	0.689093	0.800527	0.736149		0.365481	0.33944	0.209851	0.263051
13_45397181_45398161	13	45397181	45398161	Mylip	0	0	0	1	0	0	0	980	0.655461	0.64414	0.710952	0.581871	0.661888	0.494298	0.732684	0.581678	0.601754	0.570092		0.266236	0.387039	0.382509	0.285088	0.347661	0.41057		0.553635	0.57197	0.541322	0.546465		0.400542	0.25955	0.282828	0.256657
13_45493429_45494343	13	45493429	45494343	Gmpr	0	0	0	0	0	0	0	914	0.624315	0.77019	0.595304	0.796868	0.794191	0.811996	0.716033	0.804364	0.869284	0.838991		0.461015	0.453755	0.458578	0.594166	0.585977	0.469322		0.681407	0.756821	0.726812	0.688223		0.238055	0.286635	0.239101	0.199262
13_45517016_45517403	13	45517016	45517403	Gmpr	0	0	0	1	0	1	0	387	0.66482	0.738806	0.551468	0.70178	0.78351	0.637135	0.544136	0.67904	0.754189	0.646737		0.258025	0.328337	0.32963	0.183333	0.288272	0.373388		0.523616	0.556284	0.438761	0.38922		0.164099	0.155075	0.16567	0.129535
13_45936031_45936496	13	45936031	45936496	Atxn1	0	0	0	1	1	0	0	465	0.619928	0.676686	0.672504	0.877648	0.731598	0.65851	0.646838	0.795767	0.815608	0.672219		0.411921	0.503443	0.468477	0.362374	0.321782	0.372707		0.61151	0.563676	0.541294	0.513333		0.30483	0.429585	0.409095	0.299896
13_48782679_48783284	13	48782679	48783284	Phf2	0	0	0	0	0	0	0	605	0.505554	0.345668	0.405985	0.465983	0.528489	0.332544	0.476819	0.388492	0.545073	0.486775		0.183243	0.199116	0.165676	0.198495	0.246572	0.129203		0.273279	0.519805	0.45976	0.262236		0.124059	0.203562	0.124625	0.123775
13_49224447_49225169	13	49224447	49225169	Susd3	0	0	0	0	0	0	0	722	0.696928	0.695534	0.675823	0.826709	0.793145	0.573264	0.563765	0.706539	0.600298	0.59958		0.39958	0.293062	0.204822	0.168189	0.190323	0.198165		0.683756	0.723249	0.537791	0.49001		0.156816	0.2021	0.238891	0.168586
13_51916907_51917277	13	51916907	51917277	Gadd45g	0	0	0	0	0	0	0	370	0.690496	0.82664	0.684414	0.836337	0.80772	0.862879	0.784632	0.849911	0.923465	0.936364		0.541459	0.560931	0.569805	0.468801	0.605556	0.610774		0.784671	0.770848	0.89044	0.794629		0.288374	0.170093	0.281025	0.158467
13_52903573_52905192	13	52903573	52905192	Auh	0	0	0	1	0	0	0	1619	0.405206	0.422865	0.464079	0.586123	0.57103	0.482557	0.542498	0.546092	0.675362	0.577582		0.251445	0.260855	0.253402	0.236717	0.265221	0.314696		0.451521	0.455107	0.392234	0.429563		0.171673	0.161354	0.24339	0.175722
13_53234401_53237015	13	53234401	53237015	Ror2	0	0	0	1	0	0	0	2614	0.452911	0.453609	0.44019	0.605387	0.529376	0.568767	0.568442	0.591413	0.665137	0.667297		0.217922	0.270659	0.216679	0.313489	0.257461	0.328751		0.477472	0.511807	0.482669	0.530511		0.185513	0.137947	0.17096	0.115801
13_53308769_53309496	13	53308769	53309496	Ror2	0	0	0	0	0	0	0	727	0.483063	0.422746	0.469774	0.499247	0.418874	0.547698	0.629151	0.528223	0.561953	0.457283		0.385952	0.263047	0.268054	0.128598	0.201921	0.353467		0.408672	0.417954	0.466745	0.341875		0.148834	0.197438	0.1588	0.130455
13_53670648_53670834	13	53670648	53670834	Msx2	0	0	0	0	0	0	0	186	0.529873	0.603313	0.58448	0.590011	0.587141	0.609756	0.528956	0.615741	0.656085	0.478704		0.162434	0.250838	0.190008	0.252905	0.302124	0.406753		0.495102	0.526653	0.516902	0.334258		0.198148	0.142089	0.131902	0.0559163
13_54238374_54239376	13	54238374	54239376	Hrh2	0	0	0	0	0	0	0	1002	0.570522	0.581292	0.589703	0.69228	0.581086	0.414127	0.654951	0.515132	0.553999	0.57278		0.302252	0.436825	0.396489	0.297245	0.312638	0.322786		0.479772	0.606296	0.343272	0.437246		0.417694	0.2964	0.343878	0.272054
13_54593805_54593921	13	54593805	54593921	Cltb	0	0	1	1	0	0	0	116	0.792593	0.647955	0.700013	0.665376	0.826383	0.803439	0.862963	0.878307	0.840476	0.855755		0.405556	0.618739	0.55748	0.578395	0.603704	0.634921		0.76336	0.851455	0.83629	0.837709		0.461095	0.315266	0.448397	0.456425
13_55171527_55171984	13	55171527	55171984	Fgfr4	0	0	0	0	0	0	0	457	0.629264	0.564261	0.505904	0.750381	0.723391	0.677083	0.585743	0.616667	0.772251	0.560648		0.318061	0.34672	0.369131	0.428398	0.32903	0.547449		0.586953	0.569364	0.52174	0.549549		0.212603	0.193769	0.25034	0.255628
13_55209722_55210203	13	55209722	55210203	Nsd1	1	1	0	1	0	1	2	481	0.688311	0.781314	0.754485	0.813393	0.738306	0.826625	0.765253	0.840179	0.793973	0.767334		0.405748	0.479122	0.356442	0.440001	0.357305	0.462545		0.640919	0.702631	0.651637	0.729025		0.0782721	0.0920757	0.0824732	0.11679
13_55756477_55757323	13	55756477	55757323	Pcbd2	0	0	0	1	0	0	0	846	0.605941	0.647078	0.545666	0.726771	0.625418	0.446972	0.622547	0.609637	0.725835	0.726823		0.299715	0.399848	0.305607	0.296026	0.3949	0.18471		0.493867	0.562824	0.507925	0.494088		0.143066	0.0710506	0.123596	0.113216
13_56113157_56113673	13	56113157	56113673	H2afy	0	0	0	1	0	0	0	516	0.769085	0.737419	0.775147	0.720938	0.7264	0.670476	0.778035	0.794069	0.728431	0.739169		0.42838	0.498205	0.440243	0.376254	0.318038	0.310784		0.656666	0.642158	0.726374	0.681593		0.553729	0.588691	0.576354	0.438662
13_56207937_56208621	13	56207937	56208621	Tifab	0	0	0	0	0	0	0	684	0.451872	0.550118	0.459434	0.718324	0.703881	0.646825	0.586275	0.643418	0.683123	0.703852		0.282482	0.340196	0.381307	0.311918	0.313383	0.318884		0.539676	0.572003	0.554408	0.601685		0.238783	0.253454	0.226087	0.231357
13_57984123_57984773	13	57984123	57984773	Klhl3	0	0	0	0	0	0	0	650	0.568951	0.664116	0.714253	0.735599	0.743617	0.666497	0.585544	0.778048	0.731261	0.767817		0.442256	0.529153	0.336217	0.389683	0.347037	0.543687		0.764426	0.739838	0.74752	0.564601		0.299951	0.178122	0.232725	0.195344
13_58066166_58066632	13	58066166	58066632	Klhl3	0	0	0	1	0	0	0	466	0.586402	0.695539	0.520046	0.823482	0.677218	0.605272	0.66335	0.689626	0.750641	0.771062		0.243594	0.408163	0.327868	0.340566	0.403723	0.500539		0.622095	0.583474	0.455453	0.608735		0.136996	0.0850364	0.0761183	0.261201
13_60626943_60628056	13	60626943	60628056	Dapk1	0	0	0	1	0	0	0	1113	0.620489	0.545863	0.622416	0.785473	0.753129	0.726942	0.651065	0.738636	0.845613	0.677321		0.434004	0.488095	0.414788	0.386683	0.426416	0.478952		0.59065	0.640342	0.63856	0.640339		0.208729	0.217104	0.194976	0.167587
13_63272150_63273240	13	63272150	63273240	2010111I01Rik	0	0	0	1	0	1	0	1090	0.709241	0.606533	0.655724	0.830107	0.738589	0.68177	0.74505	0.769906	0.779762	0.784458		0.520764	0.567826	0.446072	0.336614	0.421712	0.459492		0.757241	0.660137	0.66587	0.66216		0.254313	0.293849	0.119773	0.207671
13_63294103_63295057	13	63294103	63295057	2010111I01Rik,Fancc	0	0	0	2	0	0	0	954	0.57763	0.712737	0.730283	0.682808	0.626251	0.596477	0.578522	0.575119	0.631796	0.644856		0.313488	0.341642	0.372371	0.305928	0.256605	0.229712		0.470643	0.523885	0.505754	0.433479		0.249242	0.425195	0.285517	0.247064
13_63313837_63314871	13	63313837	63314871	2010111I01Rik,Fancc	0	0	0	2	0	0	0	1034	0.482081	0.539971	0.523999	0.631647	0.547292	0.431803	0.494019	0.54983	0.503383	0.443394		0.220467	0.389386	0.198335	0.292806	0.178585	0.313325		0.387983	0.461958	0.315387	0.386672		0.168922	0.137918	0.135966	0.133325
13_64162886_64163485	13	64162886	64163485	Habp4	0	1	0	1	0	1	0	599	0.579033	0.559174	0.5666	0.668805	0.675481	0.657122	0.74996	0.745008	0.749868	0.73914		0.423015	0.285676	0.29612	0.366532	0.297266	0.419625		0.646539	0.575825	0.593711	0.643319		0.315018	0.22097	0.168848	0.158081
13_81945684_81945993	13	81945684	81945993	Cetn3	0	0	0	0	0	0	0	309	0.472673	0.321362	0.439484	0.497854	0.504365	0.448701	0.654167	0.559127	0.482176	0.427149		0.17298	0.176389	0.201389	0.196131	0.16756	0.308216		0.274937	0.510233	0.332143	0.338777		0.196432	0.275931	0.220043	0.238604
13_89540042_89541856	13	89540042	89541856	Hapln1	0	0	0	1	0	1	0	1814	0.46576	0.379125	0.434279	0.540122	0.496266	0.601989	0.49359	0.487955	0.558228	0.556006		0.205966	0.300812	0.279161	0.258386	0.283208	0.313351		0.456064	0.365259	0.507815	0.487103		0.172551	0.171301	0.191843	0.169566
13_94135376_94136605	13	94135376	94136605	Lhfpl2	0	0	0	1	0	0	0	1229	0.640507	0.668205	0.740744	0.648798	0.753376	0.710335	0.77934	0.729887	0.82053	0.696811		0.39296	0.313284	0.336432	0.39054	0.404513	0.438132		0.605093	0.622907	0.620431	0.53146		0.165254	0.106721	0.135762	0.168218
13_95326486_95327320	13	95326486	95327320	Zbed3	0	1	0	1	0	1	1	834	0.585587	0.626099	0.566186	0.722089	0.669092	0.597959	0.591837	0.529843	0.590098	0.459278		0.135974	0.20604	0.181584	0.146451	0.107723	0.175417		0.407559	0.433841	0.367278	0.353385		0.0501252	0.0586097	0.0339122	0.0514966
13_95547102_95547693	13	95547102	95547693	F2rl1	0	0	0	0	0	0	0	591	0.605883	0.5693	0.647972	0.735803	0.661538	0.582653	0.717772	0.643043	0.731548	0.62417		0.212175	0.410771	0.192646	0.277624	0.298655	0.258135		0.455557	0.599821	0.607484	0.490184		0.171349	0.133996	0.103313	0.0848251
13_95616334_95617136	13	95616334	95617136	F2r	0	1	0	1	0	1	0	802	0.507208	0.495515	0.557895	0.673041	0.654177	0.479687	0.668601	0.583347	0.779762	0.528366		0.248365	0.473647	0.246809	0.260491	0.259024	0.226509		0.481531	0.563801	0.54098	0.466852		0.144567	0.132705	0.160317	0.110399
13_97282027_97282960	13	97282027	97282960	Enc1	0	0	0	0	0	1	0	933	0.692011	0.660879	0.695141	0.870699	0.684933	0.71332	0.757315	0.795437	0.845635	0.774823		0.261799	0.393452	0.176914	0.275238	0.204386	0.26037		0.479702	0.650172	0.50427	0.448172		0.0878812	0.0692435	0.0842351	0.0618386
13_97439024_97439551	13	97439024	97439551	Enc1	0	0	0	0	0	0	0	527	0.551922	0.486647	0.337443	0.55119	0.644246	0.347619	0.488776	0.428559	0.455556	0.36461		0.142005	0.17381	0.133532	0.130532	0.0736874	0.120238		0.354954	0.334598	0.251862	0.465142		0.0744615	0.0949253	0.093254	0.0433983
13_97452240_97452874	13	97452240	97452874	Enc1	0	0	0	0	0	0	0	634	0.587135	0.549236	0.590051	0.620528	0.57963	0.437037	0.55253	0.582231	0.553427	0.613565		0.254104	0.162698	0.322561	0.192508	0.242414	0.321296		0.357292	0.508741	0.457155	0.398148		0.184002	0.105021	0.165801	0.1372
13_97955120_97955766	13	97955120	97955766	Arhgef28	0	0	0	1	0	0	0	646	0.685698	0.642654	0.690377	0.821104	0.680682	0.743879	0.852592	0.788889	0.856944	0.754618		0.36752	0.57414	0.47267	0.440079	0.588543	0.494895		0.718818	0.697315	0.800922	0.744594		0.335813	0.345498	0.369364	0.244429
13_98573432_98574304	13	98573432	98574304	Tmem174	2	2	0	0	0	0	0	872	0.374929	0.392819	0.378586	0.601623	0.404825	0.555448	0.474758	0.476416	0.5368	0.339803		0.158482	0.106442	0.122134	0.191281	0.162617	0.122741		0.307548	0.369779	0.262261	0.261594		0.109732	0.119982	0.137759	0.163709
13_99235574_99236197	13	99235574	99236197	Zfp366	0	0	0	1	0	0	0	623	0.683401	0.692245	0.742811	0.814983	0.858377	0.827778	0.86131	0.842174	0.866387	0.818413		0.463492	0.558862	0.625407	0.428231	0.527794	0.501085		0.75617	0.768555	0.796901	0.721117		0.176942	0.227914	0.169763	0.150994
14_103679822_103680622	14	103679822	103680622	Slain1	0	0	0	1	0	0	0	800	0.634283	0.637331	0.791889	0.860943	0.695055	0.858791	0.792308	0.740385	0.904762	0.831258		0.392674	0.400211	0.23907	0.422299	0.393315	0.419505		0.721534	0.582297	0.658761	0.570027		0.245024	0.295803	0.281593	0.249133
14_103777974_103778602	14	103777974	103778602	Ednrb	0	0	0	0	0	0	0	628	0.778618	0.754398	0.771927	0.897829	0.833333	0.820588	0.75747	0.789496	0.917647	0.746697		0.531328	0.480882	0.601682	0.63401	0.633157	0.471361		0.808843	0.779159	0.720215	0.608175		0.313164	0.25752	0.317745	0.235108
14_105480736_105481136	14	105480736	105481136	Ndfip2	0	0	0	0	0	0	0	400	0.69817	0.71331	0.732092	0.960086	0.862765	0.795797	0.896693	0.780688	0.889153	0.791629		0.521768	0.632035	0.483532	0.481824	0.439418	0.512025		0.738876	0.797087	0.666522	0.716201		0.105489	0.124885	0.160516	0.0799642
14_105500817_105502634	14	105500817	105502634	Ndfip2	0	0	0	0	0	2	0	1817	0.562928	0.620768	0.639974	0.72258	0.72324	0.619793	0.688127	0.730835	0.738004	0.668387		0.315368	0.292711	0.248488	0.297748	0.378795	0.396614		0.595786	0.616541	0.583761	0.539783		0.127033	0.189812	0.150858	0.153416
14_11663590_11664614	14	11663590	11664614	Ptprg	0	0	0	1	0	0	0	1024	0.405086	0.488905	0.431323	0.517341	0.540078	0.558474	0.530141	0.557818	0.65965	0.509384		0.241522	0.315079	0.277318	0.353388	0.229455	0.360786		0.403195	0.472586	0.426989	0.427134		0.237529	0.174541	0.168905	0.168047
14_118551294_118552633	14	118551294	118552633	Abcc4	0	0	0	1	0	0	0	1339	0.25638	0.370669	0.319851	0.51079	0.518557	0.406155	0.462161	0.499058	0.534658	0.371392		0.190879	0.207401	0.22599	0.229808	0.227833	0.227984		0.355082	0.36722	0.426015	0.469818		0.119268	0.190539	0.16596	0.150251
14_118611766_118612056	14	118611766	118612056	Abcc4	1	1	0	1	0	0	0	290	0.74776	0.720557	0.832601	0.825753	0.915201	0.92619	0.701923	0.824084	0.863004	0.848596		0.564582	0.527519	0.690596	0.510958	0.531685	0.713004		0.690812	0.842513	0.753085	0.840457		0.50404	0.519715	0.679715	0.436569
14_119857201_119857966	14	119857201	119857966	Hs6st3	0	0	0	1	0	0	0	765	0.744974	0.860294	0.763316	0.948444	0.90084	0.846649	0.926339	0.893496	0.917381	0.86146		0.722117	0.713333	0.662422	0.624	0.647902	0.555275		0.822536	0.848483	0.887523	0.784358		0.292791	0.34145	0.335374	0.30214
14_120287360_120287741	14	120287360	120287741	Mbnl2	0	0	0	1	0	1	0	381	0.297615	0.205856	0.293871	0.428968	0.218991	0.260053	0.11045	0.254982	0.161376	0.305517		0.010101	0.0832492	0.0467372	0.0725296	0.0224467	0.037037		0.0594837	0.133426	0.268959	0.143641		0.0388007	0.018648	0.0414141	0.018648
14_121780476_121781507	14	121780476	121781507	Dock9	0	0	0	1	0	0	0	1031	0.655806	0.716289	0.659744	0.757509	0.805924	0.674002	0.713191	0.752345	0.685777	0.765767		0.495739	0.454198	0.47983	0.343492	0.484791	0.410379		0.619035	0.653835	0.615326	0.616631		0.299969	0.295394	0.346542	0.229984
14_122280458_122281237	14	122280458	122281237	Clybl	0	0	0	1	0	0	0	779	0.831859	0.894221	0.812925	0.923449	0.92169	0.909164	0.971429	0.935128	0.941081	0.928574		0.571174	0.795187	0.597939	0.657823	0.670389	0.619075		0.881071	0.872618	0.882363	0.857219		0.220477	0.202186	0.26196	0.170783
14_18326983_18327526	14	18326983	18327526	Ube2e1	1	1	0	1	0	1	0	543	0.333286	0.301255	0.180317	0.34604	0.368403	0.24424	0.367211	0.284239	0.361814	0.167784		0.0331777	0.102644	0.0367574	0.13954	0.0540696	0.0466667		0.215052	0.321659	0.264322	0.193127		0.0808163	0.0676672	0.107625	0.0649206
14_19778002_19778339	14	19778002	19778339	Nid2	0	0	0	1	0	0	0	337	0.563331	0.480529	0.437479	0.540477	0.480073	0.669553	0.476917	0.554959	0.529978	0.49596		0.250344	0.275216	0.255706	0.232973	0.302622	0.187879		0.528415	0.572428	0.575057	0.580854		0.382973	0.303374	0.429339	0.40059
14_20737335_20737649	14	20737335	20737649	Camk2g	0	0	1	1	0	0	0	314	0.367976	0.340913	0.368742	0.405947	0.486708	0.373168	0.365476	0.355556	0.32381	0.453255		0.0922633	0.14599	0.0759241	0.111999	0.0618074	0.107906		0.389882	0.306435	0.186464	0.307627		0.150077	0.25517	0.324054	0.295804
14_21680413_21680736	14	21680413	21680736	Dupd1	0	0	0	1	0	0	0	323	0.75275	0.720679	0.74919	0.814508	0.828988	0.826323	0.755423	0.847443	0.822751	0.868702		0.586279	0.559684	0.521266	0.476178	0.452637	0.587346		0.693017	0.730525	0.709366	0.681849		0.569526	0.609678	0.506432	0.536708
14_21982074_21982612	14	21982074	21982612	Zfp503	0	0	1	0	0	1	0	538	0.291021	0.427018	0.311975	0.283743	0.333019	0.403151	0.301961	0.513375	0.369188	0.423722		0.179341	0.126772	0.0773313	0.168838	0.138592	0.1606		0.268502	0.302974	0.339474	0.324905		0.0209447	0.103387	0.0627451	0.05
14_25519357_25522017	14	25519357	25522017	Zmiz1	0	0	0	1	0	0	0	2660	0.484476	0.539725	0.586492	0.459568	0.433655	0.44268	0.546561	0.458886	0.50758	0.399454		0.311746	0.306325	0.27753	0.295514	0.263941	0.226708		0.43058	0.384683	0.397781	0.396866		0.252761	0.257673	0.221166	0.231968
14_27230501_27230839	14	27230501	27230839	Arhgef3	0	0	0	1	0	0	0	338	0.314605	0.350597	0.293496	0.191764	0.287305	0.454867	0.331241	0.449833	0.375289	0.221333		0.147006	0.0778237	0.0439423	0.0675728	0.0750098	0.0939394		0.255427	0.204057	0.284127	0.268571		0.0606581	0.0605644	0.0444215	0.047601
14_30584542_30585274	14	30584542	30585274	Tkt	0	0	0	0	0	0	0	732	0.459271	0.602638	0.650695	0.653595	0.751074	0.682738	0.760869	0.646711	0.756129	0.728899		0.398965	0.379347	0.269592	0.194162	0.341198	0.293314		0.521778	0.624704	0.571873	0.53459		0.114312	0.164899	0.0879209	0.1107
14_33149482_33149841	14	33149482	33149841	Wdfy4	0	0	0	1	0	0	0	359	0.675984	0.755375	0.669996	0.545704	0.629568	0.816667	0.620346	0.578896	0.687879	0.585859		0.165476	0.341991	0.172313	0.347432	0.297013	0.398268		0.404437	0.56649	0.442903	0.539485		0.494958	0.509975	0.54503	0.481926
14_36918842_36919524	14	36918842	36919524	Ccser2	0	0	0	1	0	1	1	682	0.661393	0.670807	0.733064	0.820008	0.770304	0.625731	0.671389	0.650698	0.742774	0.671547		0.338671	0.446477	0.378908	0.256597	0.424118	0.453486		0.585226	0.562574	0.572768	0.492395		0.454499	0.397509	0.421426	0.361342
14_45444855_45445833	14	45444855	45445833	Fermt2	0	0	0	0	0	0	0	978	0.700439	0.727072	0.723699	0.765711	0.729472	0.69965	0.725718	0.747497	0.838823	0.793651		0.480886	0.591506	0.422444	0.620982	0.556569	0.530486		0.681261	0.734932	0.757607	0.669804		0.345396	0.269378	0.278596	0.220207
14_45550913_45551413	14	45550913	45551413	Fermt2	0	0	0	0	0	0	0	500	0.745914	0.722655	0.706081	0.760317	0.883132	0.646392	0.801304	0.815103	0.775981	0.751822		0.516327	0.479192	0.579319	0.441788	0.581653	0.450429		0.739855	0.768559	0.599056	0.608213		0.284024	0.278592	0.331537	0.314809
14_45643777_45644412	14	45643777	45644412	Ddhd1	0	0	0	1	0	0	0	635	0.785724	0.660897	0.743766	0.835681	0.776712	0.755244	0.841549	0.80101	0.768651	0.825185		0.471498	0.607115	0.520558	0.5188	0.553643	0.46115		0.790798	0.766446	0.724508	0.718294		0.389163	0.296918	0.290588	0.364463
14_48084065_48084839	14	48084065	48084839	Peli2	0	0	0	0	0	0	0	774	0.488041	0.597268	0.584524	0.591549	0.600491	0.673398	0.687574	0.697375	0.776557	0.705053		0.401474	0.386538	0.380503	0.459141	0.313448	0.231307		0.595711	0.538206	0.656814	0.610242		0.271437	0.294843	0.179555	0.222859
14_48119063_48119829	14	48119063	48119829	Peli2	0	1	0	0	0	1	0	766	0.394372	0.408916	0.488396	0.483387	0.534222	0.437771	0.377619	0.504801	0.456165	0.373938		0.208204	0.18536	0.0726381	0.0783134	0.111259	0.133479		0.312071	0.425206	0.360308	0.392532		0.0761841	0.0962501	0.0655155	0.0828211
14_48589715_48590787	14	48589715	48590787	Tmem260	0	0	0	0	0	1	0	1072	0.548897	0.572688	0.567597	0.713655	0.635599	0.590378	0.592157	0.645233	0.646173	0.633446		0.406374	0.378795	0.366265	0.307008	0.275153	0.430329		0.45863	0.68105	0.469468	0.360623		0.147099	0.158137	0.159012	0.17783
14_50896035_50897516	14	50896035	50897516	Klhl33	0	0	0	1	0	1	2	1481	0.479172	0.390706	0.400912	0.553973	0.555577	0.494411	0.544939	0.542982	0.564845	0.609099		0.218609	0.276941	0.209932	0.252072	0.24809	0.269883		0.40462	0.477155	0.456235	0.418798		0.14979	0.167898	0.127594	0.123113
14_50904214_50904880	14	50904214	50904880	Osgep	0	0	0	0	0	0	0	666	0.388326	0.419802	0.432526	0.37809	0.477878	0.291799	0.469814	0.568607	0.531584	0.510083		0.209722	0.256771	0.169037	0.231473	0.251862	0.230237		0.311061	0.404788	0.331016	0.361978		0.188417	0.151375	0.184212	0.160728
14_52009212_52009418	14	52009212	52009418	Zfp219	1	0	0	1	0	1	0	206	0.864786	0.876182	0.817898	0.884993	0.887434	0.835813	0.919841	0.886924	0.839524	0.846901		0.489531	0.51661	0.434845	0.342517	0.456844	0.614512		0.855438	0.850107	0.831803	0.852378		0.176616	0.238484	0.249535	0.148559
14_52314319_52315587	14	52314319	52315587	Sall2	0	0	0	1	0	1	0	1268	0.551083	0.588987	0.496357	0.606182	0.483604	0.411719	0.474343	0.487847	0.405526	0.651587		0.292939	0.378129	0.27423	0.319533	0.164729	0.256677		0.428989	0.517809	0.523439	0.429949		0.101603	0.0677227	0.159875	0.0790371
14_54329143_54329642	14	54329143	54329642	Oxa1l	0	0	0	0	0	0	0	499	0.606061	0.637048	0.765909	0.734632	0.75974	0.821667	0.710514	0.818056	0.732251	0.754916		0.424567	0.48759	0.499321	0.256175	0.348875	0.368867		0.673357	0.593362	0.611898	0.53266		0.191078	0.213167	0.128466	0.156602
14_54417256_54417651	14	54417256	54417651	Slc7a7	0	0	0	1	0	1	0	395	0.427147	0.359033	0.456512	0.462887	0.532783	0.553137	0.53545	0.578735	0.676984	0.517252		0.136797	0.0954666	0.113853	0.116799	0.111565	0.171429		0.381773	0.427189	0.403193	0.325819		0.0913028	0.122038	0.0138889	0.0635127
14_54575313_54575613	14	54575313	54575613	Ajuba	0	1	0	1	0	1	0	300	0.364988	0.447274	0.355159	0.502171	0.457628	0.583574	0.445238	0.553728	0.635317	0.510035		0.218827	0.182804	0.124008	0.145394	0.165079	0.169012		0.383578	0.461491	0.379374	0.42482		0.0520062	0.0985391	0.136607	0.0425084
14_54594772_54595619	14	54594772	54595619	4931414P19Rik	0	0	0	1	0	0	0	847	0.79149	0.882719	0.870782	0.922098	0.882449	0.821974	0.928654	0.928021	0.930102	0.922939		0.599142	0.666781	0.518267	0.598984	0.738735	0.63713		0.84883	0.882879	0.89328	0.877006		0.255771	0.231308	0.232314	0.292118
14_54694754_54695394	14	54694754	54695394	Gm29776	0	0	1	1	0	0	0	640	0.653668	0.772729	0.644974	0.732137	0.697349	0.633519	0.620886	0.654411	0.65873	0.607407		0.335154	0.442063	0.338201	0.238413	0.366518	0.423215		0.415605	0.514377	0.482996	0.450843		0.366219	0.282729	0.436227	0.249567
14_54884375_54884665	14	54884375	54884665	Bcl2l2,Gm20521	0	0	0	2	0	1	0	290	0.642644	0.661334	0.838798	0.818091	0.799785	0.605509	0.822502	0.808007	0.742204	0.759477		0.309054	0.338235	0.220518	0.39253	0.271286	0.365228		0.69458	0.684559	0.631866	0.642023		0.0589882	0.121039	0.184244	0.0597106
14_54950299_54950709	14	54950299	54950709	Myh6	0	0	0	1	0	0	0	410	0.723349	0.765072	0.657769	0.921795	0.726984	0.798077	0.775063	0.807005	0.794872	0.663848		0.428587	0.59098	0.584615	0.396528	0.464269	0.453159		0.72446	0.673876	0.742949	0.610613		0.332834	0.335552	0.344398	0.234264
14_55064923_55065758	14	55064923	55065758	Zfhx2	0	0	0	1	0	0	0	835	0.83359	0.820681	0.898264	0.946925	0.753869	0.833557	0.84189	0.941071	0.871367	0.879464		0.6663	0.705184	0.634928	0.649256	0.64774	0.521255		0.7044	0.794298	0.705022	0.796995		0.281344	0.30409	0.274268	0.303181
14_55783525_55784207	14	55783525	55784207	Adcy4	0	0	0	1	0	1	3	682	0.417158	0.530948	0.514737	0.520926	0.532365	0.380482	0.428131	0.565214	0.603742	0.399291		0.158662	0.273741	0.143193	0.124791	0.221439	0.179507		0.431978	0.417403	0.351079	0.340778		0.163336	0.158059	0.136649	0.127466
14_57345049_57345233	14	57345049	57345233	Cryl1	0	0	0	1	0	0	0	184	0.431594	0.47573	0.486664	0.513845	0.590388	0.519865	0.335979	0.5941	0.463492	0.633873		0.031746	0.24348	0.132155	0.0837251	0.25641	0.104212		0.447198	0.619207	0.621153	0.431335		0.173765	0.156678	0.205121	0.183333
14_58467968_58468745	14	58467968	58468745	Fgf9	0	0	0	0	0	0	0	777	0.524667	0.573169	0.591446	0.646936	0.629961	0.524817	0.629082	0.572192	0.610062	0.570111		0.333666	0.363554	0.283608	0.271037	0.486391	0.252869		0.53111	0.55055	0.466264	0.394389		0.420254	0.355283	0.428704	0.490806
14_59626619_59627971	14	59626619	59627971	Shisa2	0	1	0	1	0	1	0	1352	0.635956	0.607219	0.653106	0.715492	0.749124	0.73243	0.780213	0.676064	0.708296	0.663369		0.498584	0.493211	0.387944	0.483392	0.388506	0.449026		0.657814	0.624162	0.56698	0.640662		0.203947	0.267969	0.192262	0.214104
14_61004713_61005919	14	61004713	61005919	Tnfrsf19	0	0	0	1	1	0	0	1206	0.733782	0.7249	0.721128	0.792735	0.759283	0.753651	0.781674	0.839694	0.776174	0.815		0.469727	0.511444	0.509875	0.377345	0.519668	0.498413		0.76046	0.716452	0.693974	0.725325		0.220571	0.246467	0.258518	0.213651
14_61598336_61598687	14	61598336	61598687	Trim13	0	1	0	1	0	1	0	351	0.624576	0.807129	0.64289	0.708251	0.699242	0.818651	0.827253	0.768595	0.660642	0.748481		0.351945	0.36039	0.484329	0.307973	0.382037	0.426128		0.475657	0.680271	0.51068	0.682282		0.226086	0.201443	0.235961	0.0795226
14_63435617_63436122	14	63435617	63436122	Fam167a	0	1	0	0	0	1	0	505	0.68266	0.62075	0.697682	0.718203	0.869753	0.674868	0.6347	0.774374	0.722222	0.725876		0.414683	0.25	0.25097	0.342813	0.284654	0.307716		0.557751	0.56421	0.642311	0.480825		0.0505226	0.0227513	0	0.0837823
14_64591010_64591184	14	64591010	64591184	Kif13b	0	0	1	0	0	1	0	174	0.292221	0.227609	0.137169	0.160714	0.159524	0.346561	0.208333	0.207407	0.37018	0.288316		0.0740741	0.0592593	0.0666667	0.0123457	0.0323232	0.010101		0.192685	0.161494	0.192372	0.238746		0.0712121	0.040873	0.0509259	0.0982443
14_65170362_65170456	14	65170362	65170456	Extl3	0	0	0	0	0	0	0	94	0.859116	0.864126	0.799531	0.877469	0.930115	0.733333	0.973765	0.899118	0.777381	0.902865		0.533333	0.801587	0.548369	0.583689	0.573413	0.58642		0.681436	0.845492	0.668254	0.756749		0.217643	0.216576	0.397707	0.248049
14_65730671_65731048	14	65730671	65731048	Scara5	1	1	0	1	0	0	0	377	0.764371	0.715566	0.765152	0.859357	0.759416	0.826603	0.864592	0.774278	0.860317	0.760173		0.480367	0.700902	0.513693	0.557143	0.580944	0.538745		0.736946	0.788074	0.743249	0.671873		0.387212	0.438764	0.446973	0.448124
14_69248958_69249619	14	69248958	69249619	Slc25a37	0	0	0	1	0	0	0	661	0.828097	0.715626	0.68545	0.716476	0.723032	0.694407	0.698254	0.681028	0.651337	0.57339		0.287365	0.490098	0.437707	0.401737	0.388593	0.428567		0.570114	0.651236	0.65102	0.573474		0.446617	0.268421	0.399261	0.188692
14_69763579_69763851	14	69763579	69763851	Tnfrsf10b	0	0	1	0	0	1	0	272	0.284404	0.400375	0.309967	0.340458	0.505063	0.378337	0.286458	0.31143	0.511508	0.397457		0.183247	0.181267	0.070651	0.0843034	0.143575	0.0680115		0.356553	0.355383	0.295472	0.324929		0.291371	0.311847	0.281111	0.187218
14_69995035_69995754	14	69995035	69995754	Pebp4	0	0	0	1	0	0	0	719	0.543552	0.622452	0.463598	0.662169	0.599167	0.622222	0.607063	0.698037	0.711111	0.683571		0.226817	0.219356	0.212271	0.213158	0.320489	0.214352		0.455833	0.510185	0.417884	0.506746		0.207803	0.20426	0.151562	0.194737
14_70622518_70622863	14	70622518	70622863	Dmtn	0	0	1	1	0	2	0	345	0.595512	0.519878	0.496139	0.611886	0.601355	0.549495	0.523611	0.643287	0.666204	0.569697		0.258937	0.243333	0.211634	0.222863	0.214162	0.213465		0.407378	0.573596	0.506979	0.387997		0.0530866	0.0751809	0.0597222	0.044252
14_73430527_73430946	14	73430527	73430946	Itm2b	0	0	0	0	0	0	0	419	0.510399	0.586186	0.609573	0.549519	0.724992	0.476858	0.614275	0.588062	0.576771	0.505393		0.174859	0.123779	0.1764	0.122102	0.181061	0.277381		0.556723	0.462683	0.358819	0.590904		0.0654266	0.187253	0.130021	0.144097
14_74875076_74875512	14	74875076	74875512	Lrch1	0	0	0	1	0	0	0	436	0.54846	0.63809	0.60813	0.557268	0.542328	0.395675	0.411111	0.427635	0.460847	0.543389		0.0960262	0.166498	0.125641	0.142331	0.21946	0.214815		0.363791	0.343298	0.230362	0.4375		0.203538	0.285556	0.173373	0.243069
14_74976388_74976639	14	74976388	74976639	Lrch1	0	0	0	0	0	0	0	251	0.285274	0.226587	0.405115	0.145197	0.217416	0.158201	0.154521	0.373208	0.336772	0.308167		0.0779101	0.0385802	0.0635802	0.065873	0.0286195	0.0361111		0.169301	0.216239	0.170828	0.113409		0.140212	0.0867877	0.0489214	0.0590521
14_75828147_75828542	14	75828147	75828542	Tpt1	0	0	0	0	0	0	0	395	0.836719	0.864753	0.734935	0.951648	0.814975	0.796733	0.913606	0.832931	0.904762	0.72926		0.58711	0.567277	0.53662	0.465151	0.535627	0.424502		0.800858	0.767519	0.69475	0.778467		0.323059	0.318586	0.407695	0.347866
14_76244444_76245027	14	76244444	76245027	Nufip1	0	0	0	0	0	0	0	583	0.630025	0.571314	0.626341	0.7565	0.756047	0.644001	0.727963	0.629669	0.785156	0.709173		0.387253	0.42521	0.241587	0.365992	0.270892	0.441503		0.644348	0.626911	0.668926	0.55513		0.109467	0.105064	0.083953	0.136572
14_76254889_76255645	14	76254889	76255645	Nufip1	0	0	0	0	0	0	0	756	0.59323	0.603928	0.660317	0.64075	0.646854	0.612241	0.739346	0.608838	0.780409	0.680414		0.308941	0.311024	0.404827	0.296148	0.387086	0.446643		0.637113	0.66651	0.63335	0.652265		0.236614	0.196962	0.179774	0.222904
14_77016848_77017103	14	77016848	77017103	Lacc1	0	0	0	0	0	0	0	255	0.608247	0.68968	0.701445	0.697884	0.790019	0.736111	0.691005	0.690232	0.87138	0.622844		0.369334	0.445895	0.402284	0.565035	0.389787	0.429831		0.677001	0.801547	0.720828	0.732104		0.265491	0.120859	0.147122	0.151577
14_78776677_78777102	14	78776677	78777102	Dgkh	0	0	0	0	0	0	0	425	0.60962	0.686377	0.781261	0.664021	0.859612	0.729365	0.81746	0.661464	0.742063	0.833346		0.389153	0.502998	0.431429	0.309877	0.446469	0.594026		0.559064	0.653519	0.69555	0.635514		0.282027	0.314683	0.254579	0.339916
14_79486664_79487263	14	79486664	79487263	Elf1	0	0	0	1	0	0	0	599	0.345686	0.503423	0.358277	0.539173	0.423498	0.245975	0.295623	0.460414	0.361339	0.459287		0.108002	0.0871032	0.0650152	0.0545094	0.103064	0.130447		0.173646	0.263357	0.12774	0.165265		0.0361886	0.0329544	0.0290584	0.0602359
14_8000942_8001541	14	8000942	8001541	Abhd6	0	1	0	0	0	0	0	599	0.323085	0.35593	0.359506	0.501546	0.524193	0.530085	0.574433	0.458163	0.495449	0.4896		0.106944	0.188053	0.12517	0.14943	0.138946	0.0952381		0.354141	0.373823	0.28535	0.372495		0.0786024	0.0529545	0.0898199	0.0821429
14_86395629_86396789	14	86395629	86396789	Diaph3	0	0	0	0	0	0	0	1160	0.5323	0.5711	0.655179	0.651062	0.585549	0.690206	0.795899	0.747238	0.70713	0.518654		0.219006	0.454444	0.324362	0.383136	0.387566	0.320525		0.587158	0.637376	0.56572	0.601867		0.211949	0.185449	0.162115	0.179075
15_100627350_100629257	15	100627350	100629257	Smagp	0	0	0	1	0	0	0	1907	0.621591	0.636373	0.637272	0.741282	0.755758	0.645011	0.725908	0.681447	0.799135	0.746206		0.462444	0.522656	0.44116	0.462089	0.419935	0.447325		0.63912	0.634233	0.650049	0.572091		0.155169	0.175766	0.157468	0.191582
15_100923154_100923913	15	100923154	100923913	Scn8a	0	0	0	1	0	0	0	759	0.377392	0.310717	0.42281	0.483167	0.520765	0.563668	0.47729	0.518371	0.617509	0.42405		0.218527	0.24573	0.260025	0.215382	0.288517	0.299333		0.431613	0.416956	0.405476	0.463844		0.188827	0.187132	0.160827	0.202155
15_101052638_101053008	15	101052638	101053008	Fignl2	1	1	0	1	0	0	0	370	0.365421	0.354674	0.39844	0.435223	0.489021	0.573555	0.527734	0.493647	0.433333	0.500698		0.187656	0.127853	0.217899	0.201615	0.171645	0.213668		0.435192	0.436942	0.383796	0.394011		0.115895	0.0683969	0.13883	0.106689
15_101053335_101053401	15	101053335	101053401	Fignl2	1	0	0	1	0	1	0	66	0.215368	0.297094	0.197309	0.241468	0.123651	0.244571	0.25	0.26127	0.23	0.309394		0.0675	0.01	0.0366667	0.04	0.0490079	0.0434524		0.222399	0.0333333	0.244048	0.299163		0.075	0.0833333	0.119885	0.142222
15_101078973_101079601	15	101078973	101079601	Fignl2	1	1	0	0	0	1	0	628	0.55343	0.602339	0.480518	0.637638	0.655853	0.574639	0.573188	0.640575	0.690051	0.71584		0.342371	0.341199	0.320576	0.300712	0.282058	0.259964		0.458685	0.570315	0.504493	0.551847		0.0754477	0.0969122	0.0758243	0.0913407
15_101092429_101093430	15	101092429	101093430	Fignl2	0	0	0	0	0	0	0	1001	0.70112	0.697699	0.749068	0.818625	0.794505	0.840514	0.669562	0.78763	0.876664	0.715348		0.606436	0.543292	0.480689	0.496372	0.443284	0.495929		0.791642	0.755218	0.741534	0.752824		0.177074	0.150607	0.156349	0.160048
15_101140022_101140201	15	101140022	101140201	Acvrl1	0	0	0	1	0	0	0	179	0.364077	0.490927	0.492063	0.401394	0.536135	0.260317	0.244312	0.370114	0.326215	0.350817		0.0974126	0.128704	0.0519814	0.0763047	0.087037	0.0978836		0.163303	0.229481	0.154492	0.315756		0.0340909	0.0138889	0.0777778	0.0250305
15_101234947_101236669	15	101234947	101236669	Grasp	0	0	1	0	0	0	0	1722	0.507126	0.451762	0.55989	0.457717	0.631219	0.533471	0.558075	0.573562	0.694093	0.534506		0.295326	0.340377	0.233959	0.28283	0.257508	0.327961		0.454959	0.468204	0.413411	0.483308		0.211118	0.191767	0.146245	0.22499
15_101261146_101261856	15	101261146	101261856	Nr4a1	0	0	0	1	0	0	0	710	0.264731	0.206671	0.217136	0.31352	0.263588	0.194461	0.2527	0.301474	0.25068	0.352286		0.0413595	0.133333	0.0644558	0.0946429	0.0424062	0.039966		0.0727009	0.12502	0.114823	0.153413		0.0679103	0.0380703	0.0622475	0.0240079
15_102143216_102145171	15	102143216	102145171	Igfbp6	1	2	0	1	0	1	1	1955	0.367406	0.384277	0.346476	0.523208	0.459889	0.400855	0.555606	0.486298	0.407094	0.488094		0.20961	0.285486	0.219121	0.280723	0.20743	0.223425		0.411802	0.372241	0.401145	0.41463		0.153268	0.144678	0.120395	0.127956
15_102270450_102271339	15	102270450	102271339	Gm9918	0	0	0	1	0	1	1	889	0.565389	0.581526	0.578218	0.682766	0.789863	0.783574	0.790278	0.647959	0.719826	0.73503		0.247824	0.23266	0.266285	0.292432	0.261558	0.296896		0.612048	0.619142	0.558023	0.673103		0.103686	0.0945215	0.109248	0.0950397
15_102356284_102358083	15	102356284	102358083	Sp7	1	1	0	1	0	0	0	1799	0.35704	0.369755	0.397071	0.564436	0.485932	0.498911	0.52368	0.480706	0.504374	0.470862		0.254048	0.254983	0.261129	0.221661	0.255523	0.234136		0.414061	0.387821	0.440211	0.375686		0.140455	0.142762	0.180591	0.15468
15_102370350_102371420	15	102370350	102371420	Sp7	0	0	0	0	0	0	0	1070	0.601495	0.528261	0.473516	0.77752	0.631851	0.659957	0.697667	0.725603	0.768793	0.661997		0.333144	0.335076	0.26896	0.320876	0.34187	0.312816		0.618623	0.662492	0.585267	0.539476		0.12139	0.0737555	0.0970877	0.102597
15_102672618_102674191	15	102672618	102674191	Atp5g2	0	1	0	0	0	1	0	1573	0.474248	0.511786	0.485012	0.458058	0.539118	0.487086	0.572804	0.472725	0.535734	0.581206		0.157033	0.167145	0.205081	0.16049	0.168246	0.213976		0.356942	0.408651	0.401326	0.389917		0.185053	0.119887	0.148476	0.139395
15_103299937_103300989	15	103299937	103300989	Copz1	0	0	0	0	0	1	0	1052	0.761511	0.74156	0.770752	0.706219	0.767982	0.539286	0.739863	0.641121	0.808333	0.577866		0.138826	0.194857	0.159076	0.133854	0.17558	0.231714		0.424919	0.529984	0.387458	0.41958		0.0961763	0.0967472	0.0834656	0.0917002
15_103315025_103315435	15	103315025	103315435	Zfp385a	0	1	0	1	0	0	0	410	0.558713	0.587308	0.639536	0.732382	0.693459	0.631159	0.695957	0.571329	0.723388	0.661979		0.160581	0.218601	0.127958	0.290076	0.147043	0.265427		0.693946	0.711009	0.477909	0.735849		0.0694715	0.0748653	0.0549355	0.0819444
15_11802119_11802790	15	11802119	11802790	Npr3	0	0	0	0	0	0	0	671	0.399324	0.515779	0.348494	0.475317	0.490974	0.449683	0.530612	0.491296	0.500084	0.462326		0.26195	0.176531	0.258766	0.289339	0.250257	0.297549		0.410842	0.466029	0.416022	0.35201		0.28196	0.372091	0.289074	0.242915
15_12667809_12668367	15	12667809	12668367	Pdzd2	0	0	0	1	0	0	0	558	0.438836	0.376189	0.374405	0.375664	0.513781	0.404858	0.428423	0.6281	0.512202	0.408762		0.111291	0.0734127	0.131777	0.0584745	0.13693	0.140476		0.486725	0.562242	0.517647	0.38033		0.146713	0.0879846	0.104831	0.0516369
15_25445304_25446780	15	25445304	25446780	Basp1	0	0	0	0	0	1	0	1476	0.527229	0.600303	0.62826	0.700948	0.705502	0.578388	0.579802	0.57095	0.633351	0.475908		0.284501	0.333761	0.396543	0.399811	0.319473	0.268706		0.508995	0.577771	0.495787	0.476821		0.233784	0.22216	0.220201	0.221386
15_25912923_25913804	15	25912923	25913804	Retreg1	0	0	0	1	0	0	0	881	0.533385	0.549821	0.479169	0.502999	0.540059	0.368071	0.521098	0.367305	0.405678	0.428495		0.176661	0.133436	0.18041	0.114087	0.131801	0.187471		0.318758	0.302061	0.347845	0.298214		0.217444	0.116649	0.194189	0.207811
15_27788162_27788505	15	27788162	27788505	Trio	0	0	0	1	0	1	0	343	0.814141	0.858685	0.814825	0.969444	0.848611	0.884028	0.955556	0.909325	0.916898	0.767692		0.627546	0.681818	0.656611	0.544694	0.78245	0.799091		0.879193	0.947517	0.820404	0.85268		0.367262	0.300864	0.297263	0.396406
15_27795951_27797027	15	27795951	27797027	Trio	0	0	0	1	0	0	0	1076	0.387855	0.34549	0.350147	0.38604	0.524522	0.562451	0.501901	0.514961	0.478044	0.542553		0.201951	0.174085	0.240763	0.194634	0.199645	0.245807		0.39343	0.439932	0.47931	0.421453		0.14171	0.10516	0.0796716	0.0993912
15_36650409_36650972	15	36650409	36650972	Pabpc1	0	0	0	0	0	0	0	563	0.827922	0.873806	0.757824	0.845779	0.812037	0.762554	0.586364	0.897114	0.734722	0.701049		0.43313	0.571861	0.391539	0.319881	0.378985	0.439341		0.698744	0.563853	0.695897	0.586038		0.137786	0.0763958	0.105357	0.115909
15_36891796_36893144	15	36891796	36893144	Ywhaz	0	0	0	0	0	0	0	1348	0.58513	0.58329	0.53346	0.722079	0.714586	0.595878	0.794675	0.675577	0.772965	0.720679		0.292972	0.305471	0.242821	0.253327	0.209925	0.271264		0.538581	0.57658	0.571141	0.503939		0.118924	0.0668785	0.0939894	0.100666
15_36955363_36956047	15	36955363	36956047	Zfp706	0	0	0	0	0	0	0	684	0.3764	0.473261	0.540886	0.51929	0.480159	0.464749	0.614583	0.559554	0.442157	0.469068		0.183598	0.255057	0.108159	0.264699	0.301887	0.264462		0.421123	0.496209	0.357709	0.32701		0.223891	0.153931	0.15847	0.119601
15_37241544_37242919	15	37241544	37242919	Grhl2	0	0	0	1	0	2	0	1375	0.586117	0.528041	0.550749	0.726501	0.591397	0.675552	0.61439	0.625553	0.708484	0.625183		0.429068	0.425304	0.356642	0.437709	0.277731	0.407286		0.545821	0.589726	0.572463	0.62287		0.271229	0.176562	0.136055	0.130098
15_37568650_37569275	15	37568650	37569275	Ncald	0	0	0	1	0	0	0	625	0.413653	0.56611	0.623593	0.682153	0.768182	0.658242	0.653719	0.672521	0.56342	0.624471		0.326299	0.4329	0.238023	0.256025	0.3329	0.348485		0.554959	0.554352	0.529382	0.544852		0.212236	0.361113	0.22096	0.126623
15_38077159_38077322	15	38077159	38077322	Ubr5	0	1	0	1	0	1	0	163	0.27353	0.243135	0.148728	0.412751	0.327116	0.260494	0.271605	0.286869	0.435229	0.326499		0.0864198	0.0824074	0.0975321	0.0401235	0.0434343	0.0459035		0.117141	0.115127	0.0739723	0.250815		0.0402324	0.0336793	0.0233564	0.0392677
15_38238082_38238605	15	38238082	38238605	Odf1	0	0	0	0	0	0	0	523	0.554766	0.632029	0.64816	0.860644	0.765916	0.761625	0.673649	0.754787	0.821577	0.718403		0.335033	0.301339	0.502245	0.433318	0.466691	0.299926		0.709914	0.59241	0.658726	0.699548		0.111833	0.147224	0.200927	0.201317
15_38938006_38939116	15	38938006	38939116	Baalc	0	0	0	1	0	1	0	1110	0.421779	0.460798	0.469404	0.596305	0.5775	0.618223	0.540878	0.633057	0.691577	0.711337		0.286807	0.254895	0.317123	0.244067	0.324111	0.344022		0.504673	0.560349	0.518647	0.467392		0.244541	0.237867	0.242298	0.226903
15_38990020_38990454	15	38990020	38990454	Fzd6	1	2	0	0	0	1	0	434	0.707133	0.740078	0.749847	0.897151	0.796634	0.857179	0.719949	0.791601	0.877336	0.840848		0.51697	0.540578	0.561687	0.563889	0.673311	0.510493		0.769769	0.741965	0.71975	0.766052		0.476121	0.503788	0.506688	0.492425
15_39907659_39908314	15	39907659	39908314	Lrp12	0	0	0	1	0	0	0	655	0.514297	0.687691	0.776252	0.852309	0.769265	0.688183	0.825	0.771947	0.817352	0.698595		0.495219	0.454772	0.350088	0.369996	0.322268	0.33078		0.666667	1	NA	1		0.178031	0.243656	0.20867	0.155012
15_40978554_40979435	15	40978554	40979435	Zfpm2	0	0	0	1	0	0	0	881	0.326994	0.452028	0.356369	0.560745	0.473135	0.485575	0.572413	0.536357	0.495992	0.337348		0.220079	0.235417	0.289028	0.204019	0.216032	0.220556		0.482814	0.484953	0.406804	0.431575		0.118312	0.12463	0.148105	0.134717
15_53145702_53146309	15	53145702	53146309	Ext1	0	0	0	1	0	0	0	607	0.893071	0.82732	0.833084	0.946623	0.972222	0.898422	0.926618	0.945833	0.977273	0.96978		0.640659	0.770757	0.654967	0.649786	0.746886	0.709334		0.933625	0.887486	0.855357	0.885566		0.337577	0.293327	0.274543	0.385684
15_53299111_53299695	15	53299111	53299695	Ext1	0	0	0	1	0	0	0	584	0.822688	0.823916	0.812194	0.927803	0.866279	0.803239	0.928449	0.874724	0.924145	0.899969		0.564941	0.616178	0.615321	0.529681	0.639866	0.68083		0.76752	0.81404	0.857784	0.8816		0.310499	0.291617	0.311955	0.267788
15_53311606_53312813	15	53311606	53312813	Ext1	0	0	0	1	0	0	0	1207	0.617085	0.598564	0.601761	0.635839	0.610275	0.547491	0.646674	0.621206	0.747009	0.72036		0.292003	0.25119	0.247676	0.280386	0.304648	0.27468		0.469434	0.555383	0.487668	0.535533		0.0776246	0.0523664	0.0900199	0.0723102
15_58974644_58975596	15	58974644	58975596	Mtss1	0	0	0	1	0	0	0	952	0.375878	0.339402	0.349658	0.362827	0.380163	0.47126	0.382755	0.452897	0.445095	0.408719		0.155659	0.198333	0.197373	0.160409	0.247873	0.169719		0.305038	0.302674	0.337427	0.29358		0.188587	0.179187	0.209505	0.198819
15_59614292_59615741	15	59614292	59615741	Nsmce2	0	0	0	0	0	0	0	1449	0.440089	0.480355	0.411971	0.530297	0.440192	0.346476	0.393128	0.46209	0.535051	0.37681		0.192779	0.320948	0.253586	0.155009	0.244037	0.161693		0.339215	0.383117	0.287109	0.45538		0.157322	0.135384	0.11627	0.107773
15_59617660_59618890	15	59617660	59618890	Nsmce2	0	0	0	0	0	1	0	1230	0.465577	0.275486	0.335846	0.378294	0.503396	0.34792	0.368603	0.43588	0.569766	0.530233		0.225837	0.242907	0.142019	0.201064	0.25667	0.14263		0.375902	0.447821	0.274227	0.417581		0.131294	0.097599	0.0765592	0.0862845
15_59633466_59633887	15	59633466	59633887	Trib1	0	0	0	0	0	0	0	421	0.526739	0.48246	0.595539	0.689269	0.688386	0.675291	0.649444	0.658016	0.743175	0.631734		0.3173	0.396978	0.327271	0.376229	0.30178	0.212143		0.641854	0.622926	0.472549	0.541082		0.193022	0.169196	0.110159	0.288779
15_66890962_66891599	15	66890962	66891599	Wisp1	0	0	0	1	0	1	2	637	0.551627	0.549317	0.451465	0.689319	0.660931	0.692672	0.653254	0.611693	0.636294	0.633453		0.341587	0.327778	0.307102	0.194762	0.251987	0.36079		0.488973	0.499897	0.469147	0.552013		0.0496504	0.104392	0.153297	0.0705051
15_7081135_7082198	15	7081135	7082198	Lifr	0	0	0	0	0	0	0	1063	0.657952	0.704153	0.601936	0.737808	0.607636	0.655903	0.579847	0.588468	0.767262	0.562942		0.355355	0.482798	0.312368	0.383159	0.396716	0.235913		0.513773	0.546289	0.402531	0.584614		0.220772	0.169985	0.122649	0.169263
15_73137856_73138142	15	73137856	73138142	Ago2	0	0	0	1	0	0	0	286	0.527823	0.562448	0.610612	0.470074	0.537363	0.447041	0.558791	0.453297	0.402564	0.400536		0.193219	0.273962	0.312821	0.218293	0.145034	0.158974		0.361561	0.372137	0.316216	0.342464		0.485943	0.407751	0.498083	0.627473
15_75689521_75690718	15	75689521	75690718	Top1mt	0	0	0	0	0	0	0	1197	0.468336	0.371744	0.391664	0.486185	0.475766	0.432143	0.525905	0.511683	0.295453	0.487844		0.181316	0.344224	0.14161	0.183553	0.189676	0.225899		0.36563	0.450564	0.253612	0.395099		0.262372	0.302901	0.305428	0.253798
15_75712197_75712472	15	75712197	75712472	Rhpn1	0	1	0	1	0	0	0	275	0.798669	0.75846	0.883848	0.818462	0.840185	0.851852	0.848356	0.768707	0.834014	0.910242		0.504133	0.561376	0.58528	0.652381	0.602203	0.608107		0.84122	0.753137	0.80119	0.79373		0.316525	0.373097	0.388851	0.326486
15_75886023_75886309	15	75886023	75886309	Mroh6	0	1	0	1	0	0	0	286	0.49023	0.500809	0.392358	0.54709	0.374735	0.276587	0.426885	0.504103	0.554149	0.423494		0.105548	0.161111	0.13246	0.196673	0.151302	0.073578		0.309269	0.296438	0.281746	0.278483		0.0677735	0.0623626	0.0344276	0.0636574
15_75889280_75890147	15	75889280	75890147	Mroh6	0	0	1	0	0	0	0	867	0.55118	0.664313	0.637058	0.794843	0.740536	0.769277	0.743676	0.835768	0.85831	0.793965		0.473306	0.536304	0.470007	0.451386	0.4362	0.465807		0.724833	0.680629	0.709559	0.695593		0.0991708	0.161485	0.166222	0.128597
15_75893331_75893759	15	75893331	75893759	Naprt	0	1	0	1	0	1	0	428	0.749009	0.663146	0.741309	0.856298	0.856188	0.756583	0.789744	0.82619	0.868954	0.891947		0.444674	0.528571	0.579582	0.451611	0.457782	0.47451		0.782278	0.769661	0.694954	0.79862		0.356577	0.276405	0.334324	0.315484
15_75910724_75910903	15	75910724	75910903	Tigd5	1	1	0	1	0	1	0	179	0.672077	0.624263	0.656788	0.88633	0.757392	0.555871	0.625758	0.729014	0.753175	0.611408		0.21428	0.191601	0.183532	0.270961	0.156419	0.285164		0.549709	0.711017	0.636892	0.540607		0.14913	0.116368	0.220141	0.125375
15_76205572_76206157	15	76205572	76206157	Plec	0	0	0	1	0	1	0	585	0.604655	0.742329	0.72523	0.778297	0.617836	0.634187	0.704014	0.703038	0.701144	0.726365		0.451163	0.488629	0.487659	0.465463	0.336176	0.400123		0.573616	0.573244	0.512585	0.627347		0.301441	0.27861	0.246978	0.288953
15_76461443_76462317	15	76461443	76462317	Bop1	0	0	1	1	0	1	0	874	0.718635	0.875275	0.779299	0.904524	0.855428	0.809066	0.760644	0.783886	0.875926	0.852594		0.414369	0.450926	0.44738	0.509501	0.488916	0.526355		0.63634	0.814756	0.651763	0.654326		0.49913	0.555448	0.439867	0.526142
15_76668969_76670324	15	76668969	76670324	Foxh1	0	2	1	1	0	0	1	1355	0.674805	0.669997	0.697337	0.704192	0.753165	0.65068	0.708192	0.740329	0.677222	0.677736		0.467285	0.508058	0.491216	0.44691	0.524548	0.470397		0.677992	0.684011	0.688412	0.704387		0.238565	0.217058	0.188825	0.231496
15_77079739_77080272	15	77079739	77080272	Rbfox2	0	0	0	1	0	0	0	533	0.68905	0.646996	0.610911	0.818891	0.693509	0.583995	0.702083	0.789262	0.721008	0.656023		0.389882	0.598319	0.420834	0.474911	0.476844	0.414519		0.708473	0.613086	0.628955	0.742592		0.175932	0.305183	0.309447	0.273968
15_77356591_77357142	15	77356591	77357142	Apol7a	0	0	0	0	0	0	0	551	0.675311	0.581965	0.524921	0.770258	0.693395	0.737897	0.611667	0.705014	0.663333	0.600603		0.22496	0.300992	0.178912	0.344397	0.329663	0.229078		0.537799	0.497288	0.464532	0.547908		0.15395	0.0980517	0.106746	0.102228
15_77955476_77955890	15	77955476	77955890	Foxred2	1	1	0	1	0	1	0	414	0.489813	0.441518	0.432885	0.524172	0.421813	0.4246	0.383385	0.456533	0.357955	0.358928		0.193146	0.238509	0.130655	0.19667	0.156211	0.133773		0.333058	0.392471	0.320466	0.351799		0.163856	0.188202	0.171013	0.161106
15_78409943_78410460	15	78409943	78410460	Mpst	1	1	0	1	0	1	1	517	0.807752	0.77333	0.795527	0.92281	0.920116	0.846558	0.917914	0.915258	0.89685	0.93495		0.391305	0.403369	0.392399	0.402023	0.378611	0.319598		0.866964	0.910201	0.857412	0.840501		0.125513	0.116514	0.104551	0.0835245
15_78410524_78410683	15	78410524	78410683	Mpst	1	0	0	1	0	1	0	159	0.968849	0.931457	0.903285	0.959127	0.934694	0.97551	0.942308	0.982143	1	0.923328		0.564494	0.73872	0.640193	0.692022	0.658176	0.750425		0.906441	0.925312	0.895833	0.925345		0.209199	0.236696	0.22202	0.230316
15_78424601_78424931	15	78424601	78424931	Kctd17	0	0	1	0	0	0	0	330	0.524148	0.536837	0.414673	0.61747	0.635484	0.416595	0.66039	0.565152	0.444048	0.462879		0.222727	0.3421	0.29435	0.198679	0.211848	0.200528		0.434719	0.563161	0.475063	0.45531		0.121303	0.116607	0.100836	0.153603
15_78529409_78530057	15	78529409	78530057	C1qtnf6	0	0	0	1	0	1	2	648	0.472778	0.452649	0.496643	0.598781	0.578795	0.338948	0.519815	0.445269	0.484028	0.443302		0.268666	0.395833	0.229931	0.172842	0.107145	0.181324		0.32632	0.311006	0.231345	0.329772		0.199408	0.110417	0.0871337	0.0890476
15_78671940_78673162	15	78671940	78673162	Elfn2	2	1	0	1	0	0	0	1222	0.432739	0.480883	0.418585	0.60538	0.542613	0.518007	0.550822	0.621945	0.488816	0.537069		0.332197	0.349476	0.312594	0.268375	0.372189	0.270044		0.420205	0.565952	0.382403	0.503818		0.23735	0.267889	0.288259	0.243452
15_78673305_78674247	15	78673305	78674247	Elfn2	1	1	0	1	0	0	0	942	0.619799	0.678802	0.601903	0.712418	0.656777	0.624329	0.592574	0.71531	0.775692	0.765571		0.461281	0.57282	0.473596	0.470134	0.429899	0.321038		0.677313	0.655081	0.560089	0.683581		0.318218	0.27731	0.318065	0.339174
15_79025496_79027372	15	79025496	79027372	H1f0	0	1	1	0	0	2	0	1876	0.58316	0.601175	0.638424	0.720322	0.679166	0.647601	0.685777	0.638243	0.620437	0.612892		0.366156	0.374664	0.347835	0.373498	0.366722	0.409636		0.620061	0.610461	0.521365	0.558386		0.192503	0.173837	0.163807	0.17872
15_79507085_79507988	15	79507085	79507988	Kcnj4	0	1	0	0	0	0	0	903	0.503597	0.542133	0.584949	0.695018	0.68871	0.631555	0.627311	0.756257	0.58182	0.587835		0.317095	0.479199	0.462557	0.408527	0.372293	0.397763		0.552976	0.583785	0.528005	0.579402		0.324706	0.332654	0.277055	0.224622
15_79604490_79604674	15	79604490	79604674	Dmc1	0	1	0	1	0	1	0	184	0.665793	0.573524	0.565598	0.790659	0.672436	0.661996	0.733455	0.610639	0.646154	0.730159		0.37265	0.221703	0.201374	0.256716	0.252655	0.333364		0.602238	0.68446	0.448579	0.521984		0.217904	0.21709	0.18138	0.309982
15_79617343_79617776	15	79617343	79617776	Fam227a	0	0	0	1	0	0	0	433	0.783201	0.779613	0.769259	0.916364	0.937951	0.884286	0.941111	0.908069	0.940101	0.838877		0.682715	0.740332	0.631695	0.566296	0.738107	0.511246		0.87303	0.786412	0.64785	0.843847		0.482073	0.393007	0.542667	0.382963
15_80010152_80010577	15	80010152	80010577	Pdgfb	0	1	1	1	0	0	0	425	0.552778	0.693333	0.601057	0.637103	0.619762	0.655606	0.478836	0.735119	0.68	0.657019		0.248571	0.288095	0.20936	0.292863	0.291753	0.195238		0.499888	0.433254	0.515247	0.37947		0.0596508	0.104216	0.114831	0.0985859
15_80672000_80672139	15	80672000	80672139	Fam83f	1	0	0	1	0	1	0	139	0.336425	0.593509	0.442383	0.523526	0.613605	0.445406	0.388549	0.482653	0.42619	0.563605		0.119926	0.237443	0.0768759	0.0662724	0.169584	0.102494		0.280064	0.364824	0.544496	0.4563		0.0571393	0.0433575	0.0846088	0.0469104
15_81035544_81036073	15	81035544	81036073	Mkl1	0	0	0	1	0	0	0	529	0.486798	0.513394	0.526637	0.612093	0.697673	0.546444	0.748299	0.596296	0.643098	0.632075		0.292256	0.373016	0.248597	0.277941	0.301112	0.271076		0.620564	0.568404	0.575357	0.662526		0.191037	0.248675	0.112707	0.229978
15_81554643_81555208	15	81554643	81555208	Ep300	0	0	0	0	0	0	0	565	0.487441	0.619513	0.699258	0.744589	0.697104	0.674476	0.658333	0.821587	0.791905	0.673036		0.35393	0.398557	0.362406	0.324458	0.429929	0.470642		0.695959	0.622926	0.716781	0.626617		0.355101	0.36177	0.309735	0.299391
15_81694851_81695099	15	81694851	81695099	Chadl	1	1	0	1	0	1	0	248	0.585926	0.562573	0.484621	0.648413	0.653333	0.72254	0.698889	0.524762	0.651786	0.604762		0.251616	0.35381	0.306825	0.224683	0.179259	0.314444		0.600803	0.670159	0.424656	0.576347		0.116131	0.0962661	0.118507	0.0693939
15_81936771_81937420	15	81936771	81937420	Csdc2	0	0	0	1	0	1	2	649	0.362576	0.343603	0.360513	0.521571	0.503536	0.468258	0.528345	0.523207	0.561981	0.504298		0.161898	0.166206	0.142868	0.138263	0.120068	0.170937		0.300972	0.440224	0.328421	0.349684		0.101045	0.0837802	0.12576	0.130958
15_82157877_82158778	15	82157877	82158778	Srebf2	0	0	0	1	0	0	0	901	0.696103	0.686545	0.710753	0.709625	0.751599	0.679025	0.741723	0.708598	0.706943	0.727169		0.344586	0.401924	0.370296	0.307786	0.257626	0.383898		0.670269	0.564729	0.582839	0.616238		0.29892	0.218135	0.198408	0.305231
15_82166713_82168251	15	82166713	82168251	Srebf2	0	0	0	1	0	0	0	1538	0.546904	0.588306	0.581653	0.513931	0.588746	0.621841	0.701301	0.598412	0.725165	0.657621		0.334419	0.342626	0.330885	0.294917	0.349093	0.236796		0.524084	0.578283	0.511615	0.54768		0.294497	0.282022	0.263551	0.281141
15_82196311_82197353	15	82196311	82197353	Srebf2	0	0	0	1	0	0	0	1042	0.630061	0.643642	0.691351	0.555133	0.546965	0.361111	0.542233	0.479594	0.50625	0.545684		0.362817	0.44382	0.248919	0.312727	0.340819	0.275612		0.504716	0.465532	0.489507	0.569627		0.374343	0.321844	0.338076	0.283688
15_82982725_82983243	15	82982725	82983243	Tcf20	0	0	1	1	0	1	0	518	0.433204	0.443298	0.477289	0.593897	0.66479	0.593831	0.6	0.598718	0.636054	0.664722		0.183333	0.299603	0.169549	0.188333	0.311366	0.267399		0.462377	0.589892	0.457372	0.483178		0.160159	0.0739673	0.172857	0.117104
15_83034617_83035086	15	83034617	83035086	Nfam1	0	0	0	0	0	1	0	469	0.514946	0.484976	0.544594	0.660449	0.658885	0.594514	0.721849	0.704263	0.743161	0.595618		0.235798	0.182095	0.140894	0.175072	0.128103	0.313866		0.543122	0.62215	0.587815	0.42155		0.0858266	0.0670276	0.0440368	0.0472296
15_84218562_84218953	15	84218562	84218953	Samm50	0	0	0	0	0	0	0	391	0.431591	0.34078	0.456828	0.501697	0.362029	0.468838	0.564955	0.360615	0.281938	0.354083		0.18961	0.157724	0.13905	0.190104	0.0612698	0.244205		0.334945	0.328151	0.286043	0.276669		0.152385	0.156765	0.155631	0.0861878
15_84238639_84239364	15	84238639	84239364	Parvb	0	0	0	1	0	0	0	725	0.714779	0.742443	0.684039	0.742295	0.822159	0.787881	0.71965	0.718487	0.82619	0.803677		0.379351	0.353794	0.444172	0.540038	0.452488	0.605542		0.734748	0.709521	0.773033	0.676238		0.178361	0.189446	0.227	0.235744
15_84444060_84445892	15	84444060	84445892	Shisal1	0	1	0	1	0	1	0	1832	0.360825	0.419776	0.313659	0.472977	0.495665	0.472232	0.536865	0.467022	0.471839	0.480005		0.275847	0.266089	0.214666	0.209037	0.202176	0.23986		0.367149	0.351363	0.331154	0.297075		0.180273	0.152417	0.230842	0.183978
15_84842425_84842760	15	84842425	84842760	Phf21b	0	0	0	1	0	0	0	335	0.467099	0.564899	0.550286	0.489177	0.470576	0.538656	0.521839	0.461524	0.566342	0.519397		0.128511	0.137534	0.161209	0.298485	0.157859	0.12963		0.47034	0.333656	0.399584	0.395824		0.131541	0.0908075	0.0991067	0.0892586
15_85012067_85012763	15	85012067	85012763	Upk3a	0	0	0	0	0	0	0	696	0.530697	0.522426	0.521734	0.609837	0.554246	0.531429	0.603389	0.688368	0.599405	0.598597		0.326905	0.454751	0.329051	0.375516	0.27627	0.286548		0.547564	0.58213	0.515327	0.435693		0.285432	0.265182	0.175397	0.356979
15_86204242_86204681	15	86204242	86204681	Tbc1d22a	0	0	0	0	0	0	0	439	0.493335	0.499931	0.528347	0.520096	0.621379	0.738617	0.639116	0.644331	0.714008	0.502636		0.195924	0.171856	0.259096	0.227442	0.261953	0.35119		0.470659	0.521966	0.488317	0.488902		0.0380723	0.0701657	0.0827149	0.0634199
15_89146157_89146465	15	89146157	89146465	Mapk11	1	1	0	1	0	1	0	308	0.486933	0.494029	0.522743	0.598872	0.600321	0.637798	0.533036	0.734921	0.603125	0.755804		0.297207	0.396825	0.273152	0.310748	0.248415	0.283482		0.465501	0.626846	0.456225	0.596134		0.170667	0.156515	0.15381	0.13608
15_89377027_89377334	15	89377027	89377334	Tymp	0	1	0	1	0	1	1	307	0.581241	0.746528	0.686132	0.848567	0.730324	0.659818	0.775496	0.766865	0.802778	0.636905		0.255546	0.34665	0.335421	0.228842	0.294482	0.277646		0.570793	0.605261	0.488713	0.508092		0.175156	0.190007	0.141667	0.128815
15_89377634_89378197	15	89377634	89378197	Odf3b	0	1	0	1	0	1	0	563	0.482112	0.512302	0.46729	0.446117	0.464268	0.387057	0.396154	0.377268	0.318764	0.407728		0.112005	0.126221	0.266156	0.151446	0.135475	0.205195		0.333785	0.324747	0.266549	0.300502		0.195284	0.23075	0.291553	0.250613
15_89425027_89425595	15	89425027	89425595	Cpt1b,Gm44502	0	0	1	2	0	1	0	568	0.831356	0.81	0.851656	0.902299	0.84523	0.882887	0.947531	0.796359	0.842271	0.868651		0.528571	0.622836	0.621951	0.630456	0.680736	0.7		0.809602	0.857458	0.856429	0.833692		0.445944	0.573549	0.483547	0.546963
15_89477130_89478122	15	89477130	89478122	Arsa	0	0	0	1	0	1	1	992	0.572558	0.708121	0.702695	0.760266	0.639583	0.713164	0.586266	0.637716	0.647619	0.520121		0.399613	0.408713	0.272453	0.3206	0.34723	0.315367		0.677235	0.564493	0.476262	0.523212		0.137206	0.133405	0.175567	0.158797
15_91709327_91709878	15	91709327	91709878	Lrrk2	0	0	0	1	0	0	0	551	0.645292	0.748159	0.694779	0.797065	0.89082	0.929663	0.855754	0.890536	0.92619	0.808237		0.471717	0.56263	0.571786	0.594047	0.334393	0.534233		0.824562	0.755343	0.772306	0.692242		0.220947	0.184208	0.283699	0.266847
15_95789569_95790140	15	95789569	95790140	Ano6	0	1	0	0	0	1	0	571	0.551506	0.412252	0.502937	0.590197	0.496581	0.47417	0.539377	0.504192	0.627359	0.563429		0.32506	0.179974	0.207305	0.193158	0.296508	0.239815		0.426385	0.470238	0.413302	0.400564		0.0347619	0.0479787	0.0492063	0.0813805
15_96135161_96135996	15	96135161	96135996	Arid2	0	0	0	0	0	0	0	835	0.50981	0.532986	0.538791	0.708549	0.753741	0.607937	0.769268	0.711368	0.732929	0.640369		0.333389	0.351702	0.364598	0.404533	0.407831	0.403125		0.622935	0.690308	0.549838	0.636559		0.393891	0.219128	0.242959	0.255396
15_96660682_96661540	15	96660682	96661540	Slc38a1	0	0	0	0	0	0	0	858	0.50398	0.413703	0.478218	0.634646	0.669938	0.459457	0.612081	0.548394	0.587856	0.614943		0.307099	0.311683	0.248401	0.240366	0.299647	0.283775		0.442031	0.499645	0.421095	0.437278		0.225878	0.178954	0.17753	0.154787
15_96695442_96695830	15	96695442	96695830	Slc38a2	0	0	1	1	0	1	0	388	0.847683	0.712132	0.787223	0.670887	0.712465	0.729686	0.708288	0.688064	0.586555	0.502723		0.35077	0.406378	0.293324	0.347993	0.24048	0.264659		0.546838	0.488978	0.519466	0.535064		0.766609	0.753883	0.650677	0.729557
15_96700934_96701227	15	96700934	96701227	Slc38a2	0	1	0	0	0	1	0	293	0.408308	0.367284	0.489418	0.574162	0.612963	0.504586	0.471726	0.472487	0.584744	0.495767		0.205732	0.146825	0.263554	0.195018	0.274075	0.197222		0.380966	0.294625	0.273186	0.396456		0.111552	0.0485113	0.124339	0.218342
15_96774496_96774786	15	96774496	96774786	Slc38a2	0	0	0	0	0	0	0	290	0.476988	0.526182	0.720439	0.661111	0.650044	0.614109	0.711111	0.610397	0.703704	0.687132		0.287698	0.33153	0.262787	0.11063	0.141975	0.102927		0.514562	0.4233	0.319478	0.497637		0.0562322	0.0752088	0.0539683	0.0714932
15_97766291_97766874	15	97766291	97766874	Rapgef3	0	0	0	1	0	1	0	583	0.311862	0.364861	0.315538	0.559367	0.41767	0.409142	0.428571	0.49062	0.329412	0.435904		0.154764	0.186835	0.122974	0.125767	0.172278	0.0923607		0.289327	0.244055	0.261213	0.25593		0.087706	0.07315	0.115945	0.11405
15_97813097_97813860	15	97813097	97813860	Hdac7	0	0	0	1	0	0	0	763	0.746201	0.775594	0.737546	0.737263	0.777756	0.615756	0.705983	0.656624	0.627961	0.660101		0.341428	0.429779	0.31511	0.383059	0.35617	0.289562		0.5665	0.573215	0.508838	0.57638		0.240229	0.251323	0.293812	0.259492
15_98723500_98724812	15	98723500	98724812	Fkbp11	0	0	0	1	0	1	0	1312	0.490262	0.474492	0.528551	0.621081	0.591654	0.533066	0.550688	0.747345	0.644463	0.59456		0.196305	0.257365	0.182893	0.248846	0.245845	0.214162		0.355088	0.43182	0.317031	0.436092		0.142671	0.146993	0.105657	0.0952006
15_98891240_98891484	15	98891240	98891484	Dhh,Rhebl1	0	0	1	2	0	1	0	244	0.425149	0.416592	0.335196	0.441518	0.401042	0.445536	0.40303	0.565625	0.669767	0.446701		0.129266	0.103547	0.122098	0.122024	0.178269	0.0700575		0.285956	0.270168	0.473713	0.191568		0.0731173	0.0508053	0.0543155	0.103498
15_98986217_98986747	15	98986217	98986747	Tuba1a	0	0	0	0	0	1	0	530	0.711206	0.747697	0.719622	0.839917	0.834629	0.8	0.740123	0.764506	1	0.82124		0.488733	0.564815	0.42963	0.470018	0.450285	0.553704		0.641029	0.729087	0.727189	0.822415		0.148179	0.144846	0.215069	0.157371
15_98990903_98992436	15	98990903	98992436	Tuba1a	0	1	1	0	0	0	0	1533	0.72711	0.773028	0.717305	0.82986	0.796789	0.770857	0.769296	0.807093	0.829555	0.730862		0.538283	0.617052	0.508021	0.573452	0.568756	0.597073		0.694661	0.753183	0.720163	0.777649		0.314783	0.265241	0.265377	0.302667
15_99084615_99085844	15	99084615	99085844	C1ql4	0	1	1	1	0	0	0	1229	0.45194	0.341906	0.405023	0.631085	0.460055	0.598769	0.544606	0.553601	0.547178	0.551728		0.245121	0.322765	0.250889	0.239568	0.261353	0.293838		0.466037	0.389594	0.478438	0.351724		0.196469	0.196858	0.191518	0.198349
15_99116436_99117011	15	99116436	99117011	Spats2	0	0	0	0	0	0	0	575	0.483376	0.379754	0.413651	0.556122	0.476438	0.432937	0.501111	0.57728	0.465195	0.452085		0.153785	0.275267	0.165856	0.249603	0.222857	0.188262		0.407577	0.397306	0.459125	0.43257		0.108535	0.140143	0.1123	0.122288
15_99127433_99127944	15	99127433	99127944	Spats2	0	1	0	1	0	1	0	511	0.504068	0.768881	0.632581	0.652866	0.69725	0.706129	0.787933	0.846907	0.714815	0.705504		0.379894	0.240741	0.384292	0.471323	0.468122	0.358754		0.615161	0.59016	0.494805	0.58662		0.264539	0.24703	0.284392	0.1922
15_99329215_99329617	15	99329215	99329617	Fmnl3	0	0	0	1	0	0	0	402	0.869761	0.856107	0.876455	0.942456	0.898438	0.907672	0.822619	0.948016	0.92284	0.900926		0.631671	0.736332	0.52123	0.720588	0.609602	0.520922		0.898489	0.753104	0.629987	0.824849		0.0352513	0.041459	0.0989184	0.0717412
15_99411394_99412241	15	99411394	99412241	Tmbim6	0	0	0	0	0	0	0	847	0.77176	0.814397	0.786834	0.813763	0.774823	0.740703	0.802247	0.791582	0.865079	0.735333		0.420578	0.562773	0.592121	0.491643	0.556809	0.487078		0.756401	0.734355	0.688883	0.746106		0.434238	0.349702	0.367234	0.439975
15_99435737_99436312	15	99435737	99436312	Nckap5l	0	0	0	1	0	0	0	575	0.514878	0.535146	0.596006	0.753383	0.718531	0.608849	0.572401	0.666094	0.68906	0.633642		0.260382	0.257063	0.260816	0.285238	0.202223	0.373756		0.488387	0.584529	0.5174	0.482718		0.182785	0.141115	0.150676	0.0980952
15_99704202_99704656	15	99704202	99704656	Gm17349,Smarcd1	0	1	1	2	0	1	0	454	0.797608	0.89614	0.873492	0.915564	0.853104	0.874697	0.827564	0.902183	0.885273	0.935979		0.536191	0.444709	0.407663	0.471236	0.493501	0.412182		0.879986	0.925841	0.879674	0.872663		0.559852	0.49824	0.493011	0.713941
15_99780738_99781262	15	99780738	99781262	Lima1	1	2	0	1	0	0	0	524	0.783315	0.815065	0.741167	0.892043	0.841623	0.892857	0.812927	0.887333	0.953704	0.836079		0.513616	0.671917	0.576868	0.560698	0.654416	0.762008		0.86973	0.788484	0.873683	0.780612		0.300693	0.264361	0.33892	0.225783
16_10694644_10695273	16	10694644	10695273	Clec16a	0	0	0	1	0	0	0	629	0.711993	0.68075	0.636485	0.684736	0.810726	0.449427	0.703472	0.577656	0.625397	0.680616		0.366835	0.370635	0.347171	0.246517	0.326852	0.229233		0.416273	0.561552	0.540849	0.539051		0.381817	0.337905	0.378603	0.315135
16_10738300_10738614	16	10738300	10738614	Clec16a	0	0	0	1	0	0	0	314	0.676074	0.625151	0.622549	0.787484	0.653595	0.613819	0.686041	0.591153	0.508333	0.713509		0.184375	0.287747	0.191981	0.184111	0.228953	0.177521		0.426989	0.577517	0.449752	0.293795		0.103922	0.0843345	0.0876401	0.109212
16_17920648_17920907	16	17920648	17920907	Slc25a1	0	1	0	0	0	1	0	259	0.723319	0.812696	0.727262	0.928711	0.859104	0.769608	0.911765	0.708123	0.888889	0.88293		0.496312	0.553711	0.518604	0.318509	0.520573	0.438535		0.860829	0.747724	0.749654	0.782024		0.122086	0.133243	0.0896577	0.0634868
16_18775988_18776743	16	18775988	18776743	Cldn5	0	1	0	0	0	1	0	755	0.337991	0.327175	0.375707	0.479447	0.553517	0.458159	0.534333	0.439245	0.601472	0.495004		0.181975	0.206667	0.183905	0.170762	0.174058	0.21375		0.359356	0.406376	0.301511	0.373362		0.125028	0.116916	0.0947926	0.134206
16_20536864_20537560	16	20536864	20537560	Ap2m1	0	1	0	1	0	1	0	696	0.622004	0.59915	0.655254	0.718508	0.662699	0.408379	0.545635	0.549198	0.652273	0.687879		0.282065	0.37619	0.273521	0.184091	0.324863	0.266578		0.414882	0.524984	0.568239	0.530524		0.127418	0.105199	0.199442	0.119437
16_20628776_20629318	16	20628776	20629318	Gm49333	0	1	0	1	0	1	0	542	0.793975	0.619228	0.718576	0.759593	0.64377	0.748675	0.699651	0.688902	0.711863	0.816545		0.490724	0.610291	0.531033	0.504383	0.432236	0.468916		0.559086	0.680318	0.652559	0.547074		0.204963	0.313901	0.27625	0.29475
16_21402078_21402369	16	21402078	21402369	Vps8	0	0	0	0	0	0	0	291	0.717876	0.814433	0.731076	0.855954	0.859818	0.923506	0.867857	0.891955	0.944114	0.796741		0.515109	0.660019	0.58869	0.671537	0.604706	0.646999		0.815246	0.813216	0.81785	0.799552		0.447785	0.387707	0.402588	0.416955
16_21695293_21695713	16	21695293	21695713	2510009E07Rik	0	1	0	0	0	1	0	420	0.365358	0.254891	0.307279	0.476474	0.433617	0.269274	0.320493	0.281558	0.383243	0.196555		0.0365646	0.164232	0.144991	0.136593	0.070401	0.0774479		0.282083	0.218446	0.106164	0.126901		0.0812991	0.100838	0.0974866	0.0790404
16_22518714_22518836	16	22518714	22518836	Dgkg	0	0	0	1	0	0	0	122	0.83137	0.808979	0.838889	0.91235	0.851852	0.671884	0.803704	0.689794	0.700794	0.818684		0.520238	0.526058	0.368493	0.504759	0.366667	0.515629		0.809089	0.825757	0.848226	0.640376		0.229487	0.271077	0.260064	0.295566
16_24218220_24218536	16	24218220	24218536	Lpp	0	0	0	0	0	0	0	316	0.712963	0.717565	0.666049	0.752054	0.820146	0.698457	0.766442	0.651014	0.780159	0.650308		0.372583	0.446296	0.299868	0.465296	0.312224	0.316667		0.545198	0.614706	0.440432	0.555928		0.188889	0.142945	0.200441	0.24169
16_24394340_24394982	16	24394340	24394982	Lpp	0	1	0	1	0	1	0	642	0.345046	0.334944	0.444871	0.35749	0.460565	0.343899	0.220448	0.466938	0.387778	0.346941		0.0920928	0.109722	0.19375	0.142521	0.186959	0.140997		0.338862	0.318956	0.215937	0.241286		0.0499504	0.081395	0.0758049	0.0975205
16_29682996_29683993	16	29682996	29683993	Opa1	0	0	0	0	0	0	0	997	0.519555	0.513986	0.564269	0.677879	0.647457	0.615873	0.700473	0.636082	0.616743	0.530204		0.253452	0.324134	0.267652	0.212088	0.29284	0.246294		0.46922	0.554193	0.466527	0.453228		0.149931	0.194595	0.0896839	0.169553
16_29893618_29894968	16	29893618	29894968	Hes1	0	0	0	0	0	0	0	1350	0.40117	0.527527	0.447059	0.52745	0.583839	0.364987	0.528079	0.496997	0.493377	0.516958		0.255771	0.24331	0.202877	0.253865	0.264206	0.272196		0.341222	0.462467	0.334372	0.297338		0.176032	0.18042	0.190637	0.192299
16_31276317_31276988	16	31276317	31276988	Ppp1r2	0	1	0	0	0	0	0	671	0.811951	0.714008	0.723362	0.844048	0.890317	0.752103	0.826984	0.773492	0.869048	0.856486		0.422922	0.342262	0.444167	0.316786	0.508164	0.434921		0.774321	0.806051	0.76904	0.791705		0.170656	0.197138	0.148016	0.124848
16_31906047_31906792	16	31906047	31906792	Meltf	0	0	0	0	0	0	0	745	0.432931	0.652183	0.459171	0.532295	0.608255	0.493731	0.53877	0.632578	0.625523	0.51051		0.288558	0.215741	0.281706	0.380732	0.156482	0.342615		0.46651	0.534855	0.500307	0.414099		0.181024	0.17788	0.204441	0.134188
16_32677976_32678284	16	32677976	32678284	Tnk2	0	0	0	1	0	0	0	308	0.684671	0.860993	0.815967	0.897727	0.663636	0.892063	0.878788	0.896667	0.87	0.854614		0.366798	0.537879	0.503095	0.467445	0.380093	0.447619		0.594522	0.882468	0.813636	0.842451		0.267685	0.155844	0.259341	0.19753
16_36039692_36039738	16	36039692	36039738	Wdr5b	0	1	0	0	0	0	0	46	0.636139	0.419192	0.703704	0.587424	0.579384	0.522792	0.532407	0.757576	0.574074	0.616209		0.314418	0.233211	0.450617	0.332323	0.407239	0.290532		0.445006	0.805153	0.559524	0.526813		0.365237	0.203945	0.035742	0.265376
16_37683249_37683987	16	37683249	37683987	Ndufb4	0	0	0	0	0	0	0	738	0.518358	0.566634	0.493287	0.633847	0.773975	0.661607	0.569411	0.77328	0.650021	0.618615		0.294643	0.326885	0.313896	0.154365	0.191186	0.337374		0.520858	0.600753	0.527566	0.418097		0.138253	0.0453704	0.0674603	0.133401
16_37938817_37939257	16	37938817	37939257	Gpr156	0	0	0	1	0	0	0	440	0.641399	0.662219	0.680408	0.749722	0.810065	0.773765	0.800635	0.806389	0.729087	0.746797		0.415808	0.52546	0.407864	0.468913	0.395245	0.358333		0.755405	0.658615	0.693048	0.641769		0.270198	0.267191	0.286095	0.239206
16_38254154_38254369	16	38254154	38254369	Nr1i2	0	0	0	1	0	0	0	215	0.613505	0.729006	0.757928	0.893864	0.879824	0.947552	0.840895	0.749206	0.825458	0.813797		0.564347	0.479931	0.653223	0.667399	0.606318	0.417949		0.743127	0.613739	0.715328	0.750391		0.294586	0.443554	0.575216	0.342381
16_38477104_38477413	16	38477104	38477413	Cd80	0	0	0	1	0	0	0	309	0.404537	0.551795	0.465485	0.534343	0.648906	0.435194	0.591667	0.606656	0.529019	0.52629		0.182065	0.227273	0.237073	0.211771	0.196546	0.230177		0.356554	0.404548	0.354589	0.417563		0.123611	0.07493	0.157113	0.101271
16_38484116_38484540	16	38484116	38484540	Cd80	1	2	0	1	0	0	0	424	0.443906	0.359602	0.371738	0.596143	0.431069	0.52868	0.501994	0.594331	0.335587	0.441996		0.25946	0.266667	0.189699	0.249136	0.216869	0.240504		0.455638	0.459725	0.41534	0.503574		0.233551	0.288102	0.313318	0.225994
16_44530474_44531643	16	44530474	44531643	Boc	0	0	0	1	0	0	0	1169	0.622664	0.621844	0.567838	0.779149	0.722952	0.691964	0.801915	0.786723	0.767874	0.676999		0.306845	0.389947	0.391495	0.366214	0.358476	0.475062		0.605025	0.622805	0.64479	0.605839		0.183399	0.25158	0.179032	0.160343
16_44671005_44672410	16	44671005	44672410	Nepro	0	0	0	0	0	0	0	1405	0.647851	0.651314	0.718804	0.87148	0.762322	0.773883	0.860548	0.728213	0.769009	0.695493		0.363825	0.565451	0.426882	0.327074	0.310351	0.453431		0.690691	0.585222	0.648253	0.579803		0.175038	0.141191	0.0996307	0.112212
16_4593253_4594013	16	4593253	4594013	Glis2	1	1	0	0	0	1	0	760	0.499554	0.506802	0.561949	0.584223	0.638753	0.587426	0.553853	0.536825	0.516286	0.581989		0.292802	0.269907	0.248831	0.250534	0.252641	0.269382		0.39893	0.41003	0.505401	0.417946		0.130537	0.144353	0.117126	0.0855558
16_49803907_49804763	16	49803907	49804763	Cd47	0	0	0	1	0	1	0	856	0.189599	0.230998	0.210262	0.381341	0.362322	0.168492	0.392143	0.308413	0.361111	0.234417		0.0422078	0.129526	0.063199	0.122037	0.08	0.0443122		0.139675	0.2088	0.208249	0.142374		0.0417949	0.044571	0.0281481	0.0155882
16_49909414_49909859	16	49909414	49909859	Cd47	0	0	0	1	0	0	0	445	0.776566	0.6803	0.81662	0.624274	0.662078	0.571645	0.593506	0.657298	0.652212	0.694644		0.244312	0.318697	0.219777	0.279846	0.211585	0.277922		0.534812	0.534894	0.515341	0.547973		0.656361	0.607787	0.528991	0.538892
16_50381496_50381966	16	50381496	50381966	Bbx	0	0	0	1	0	0	0	470	0.544111	0.633503	0.728456	0.802553	0.743307	0.677806	0.833761	0.715862	0.707012	0.725933		0.396123	0.384005	0.425049	0.225275	0.280039	0.425053		0.622268	0.710905	0.57195	0.713265		0.225151	0.286098	0.178353	0.209503
16_55822751_55823267	16	55822751	55823267	Nfkbiz	0	1	0	1	0	1	0	516	0.586653	0.50779	0.505391	0.63716	0.581362	0.350142	0.458702	0.550454	0.362075	0.455548		0.143679	0.167225	0.0844988	0.0846088	0.114281	0.0922034		0.282038	0.344684	0.338853	0.434833		0.0656642	0.0284014	0.0238928	0.0431973
16_76364496_76365398	16	76364496	76365398	Nrip1	0	0	0	1	0	0	0	902	0.583856	0.644544	0.661066	0.736361	0.636928	0.568715	0.524901	0.582947	0.54631	0.481528		0.23544	0.244114	0.261877	0.29159	0.233755	0.279524		0.477475	0.492283	0.408025	0.447613		0.179345	0.160678	0.190035	0.197332
16_77028508_77029451	16	77028508	77029451	Usp25	0	0	0	1	0	0	0	943	0.362322	0.403828	0.36384	0.527258	0.530199	0.399504	0.322563	0.483917	0.525359	0.423553		0.193791	0.258216	0.27509	0.198109	0.23383	0.178107		0.333102	0.363538	0.334542	0.341172		0.246562	0.183056	0.228405	0.178948
16_78427328_78428001	16	78427328	78428001	Btg3	0	0	0	0	0	0	0	673	0.492329	0.561541	0.447942	0.683447	0.456003	0.373206	0.557749	0.43097	0.601591	0.480144		0.254065	0.392314	0.305938	0.32653	0.178406	0.217047		0.564132	0.368473	0.316077	0.254376		0.204768	0.238865	0.256752	0.13719
16_87665030_87666220	16	87665030	87666220	Bach1	0	0	0	0	0	0	0	1190	0.690761	0.691505	0.802626	0.822188	0.784916	0.848119	0.859483	0.816507	0.787831	0.838203		0.553852	0.636331	0.541245	0.55582	0.655444	0.59505		0.806156	0.783655	0.771536	0.756701		0.544443	0.475966	0.48965	0.500498
16_89818144_89818921	16	89818144	89818921	Tiam1	0	0	0	1	0	1	1	777	0.268793	0.368111	0.428185	0.515105	0.449608	0.362531	0.498091	0.476122	0.497219	0.438641		0.146116	0.215322	0.152381	0.211532	0.192066	0.124397		0.300125	0.395095	0.248267	0.295454		0.0732373	0.0873949	0.0983182	0.0761716
16_89830212_89830671	16	89830212	89830671	Tiam1	0	0	0	1	0	0	0	459	0.699166	0.718063	0.733069	0.930489	0.863818	0.77996	0.789583	0.85625	0.694444	0.896537		0.442376	0.579138	0.474409	0.467364	0.433482	0.537534		0.796474	0.714479	0.748152	0.73215		0.0893849	0.0706822	0.0305216	0.0677654
16_89918607_89919294	16	89918607	89919294	Tiam1	0	0	0	1	0	0	0	687	0.77642	0.83814	0.83511	0.915055	0.862736	0.880647	0.897024	0.900624	0.925714	0.838429		0.482108	0.515694	0.684693	0.650165	0.684991	0.665533		0.762466	0.763187	0.811726	0.797596		0.40309	0.307769	0.432256	0.388525
16_90291228_90291746	16	90291228	90291746	Scaf4	0	0	0	0	0	0	0	518	0.739842	0.879646	0.690965	0.821902	0.907596	0.741209	0.73956	0.823138	0.891667	0.806249		0.597314	0.662454	0.536179	0.540718	0.376782	0.568681		0.750727	0.718407	0.635016	0.840761		0.368108	0.36268	0.361888	0.412773
16_90297867_90299308	16	90297867	90299308	Scaf4	0	0	0	0	0	0	0	1441	0.425868	0.350691	0.39601	0.563353	0.462912	0.469701	0.455838	0.547315	0.510553	0.580344		0.23345	0.338749	0.195401	0.219043	0.187657	0.223939		0.482631	0.390632	0.441579	0.432266		0.131868	0.140199	0.143014	0.11707
16_90520174_90520795	16	90520174	90520795	Hunk	0	0	1	0	0	0	0	621	0.804172	0.837215	0.769738	0.84261	0.810054	0.808005	0.785088	0.759931	0.938194	0.753187		0.553466	0.394279	0.564515	0.427104	0.467734	0.623911		0.66644	0.834799	0.78373	0.691263		0.29719	0.228778	0.27001	0.289051
16_90628788_90630091	16	90628788	90630091	Mis18a	0	0	0	0	0	0	0	1303	0.553783	0.601056	0.688711	0.532584	0.599675	0.491024	0.649808	0.635278	0.681856	0.544347		0.392891	0.356667	0.383432	0.389317	0.419492	0.248195		0.388241	0.553986	0.384112	0.365813		0.176434	0.145116	0.18095	0.152624
16_91300396_91301718	16	91300396	91301718	Olig1	0	0	0	0	0	0	0	1322	0.618003	0.565522	0.588191	0.835484	0.753096	0.666944	0.746005	0.625546	0.689286	0.577052		0.432316	0.570714	0.430134	0.478179	0.365924	0.406654		0.671399	0.624699	0.528532	0.492704		0.255955	0.240943	0.113683	0.203863
16_91303857_91304367	16	91303857	91304367	Olig1	0	0	0	0	0	0	0	510	0.543515	0.638905	0.644702	0.828437	0.740306	0.778922	0.792814	0.767941	0.763039	0.749614		0.400178	0.525508	0.521424	0.507838	0.433526	0.448866		0.644732	0.719995	0.68739	0.612096		0.263777	0.292345	0.22946	0.236935
16_91533006_91533371	16	91533006	91533371	Ifngr2	0	0	0	0	0	0	0	365	0.404137	0.410826	0.460622	0.661243	0.465075	0.423653	0.412579	0.476984	0.561905	0.384504		0.103867	0.0539683	0.160917	0.0950617	0.0985891	0.0239899		0.40944	0.339113	0.280969	0.295429		0.0263047	0.0901977	0.010101	0.0684375
16_92358871_92359433	16	92358871	92359433	Kcne1	0	0	0	1	0	1	1	562	0.453816	0.583588	0.574078	0.468622	0.616574	0.46352	0.511054	0.484284	0.61301	0.556952		0.218151	0.28908	0.21243	0.303012	0.253705	0.196609		0.470088	0.441713	0.383931	0.502006		0.200336	0.148511	0.222512	0.345696
16_92412130_92413116	16	92412130	92413116	Rcan1	0	0	0	1	0	0	0	986	0.605556	0.522461	0.447269	0.685082	0.679721	0.585317	0.52381	0.67578	0.760417	0.64491		0.338459	0.327515	0.383118	0.374455	0.361735	0.449017		0.519235	0.545529	0.581838	0.465248		0.228377	0.157035	0.225104	0.273396
16_92698997_92700109	16	92698997	92700109	Runx1	0	1	0	1	0	1	0	1112	0.664169	0.639781	0.628048	0.785373	0.738249	0.759223	0.757732	0.679643	0.814569	0.708604		0.316816	0.387717	0.324718	0.306866	0.31823	0.340075		0.643098	0.600134	0.576857	0.643298		0.0630428	0.0901592	0.08675	0.0822871
16_92807777_92808732	16	92807777	92808732	Runx1	0	0	0	1	1	0	0	955	0.422901	0.429929	0.497111	0.376088	0.514625	0.528431	0.481373	0.384062	0.487745	0.510627		0.248979	0.22381	0.273119	0.178832	0.178888	0.255161		0.345743	0.344384	0.3913	0.441423		0.249201	0.347115	0.196813	0.303805
16_93006461_93007058	16	93006461	93007058	Runx1	0	0	0	0	0	0	0	597	0.634006	0.596842	0.677792	0.825119	0.714921	0.596593	0.691676	0.708309	0.803509	0.584569		0.157273	0.333837	0.266384	0.253783	0.16088	0.117294		0.51454	0.551427	0.4055	0.402987		0.0726461	0.0672106	0.0482513	0.108452
16_93291923_93292704	16	93291923	93292704	Setd4	0	0	0	0	0	0	0	781	0.641968	0.611919	0.625181	0.616095	0.646694	0.657339	0.531481	0.62403	0.528714	0.710845		0.347741	0.447951	0.273864	0.419611	0.446867	0.394596		0.506607	0.549687	0.479708	0.496297		0.208716	0.231786	0.140337	0.251639
16_93458518_93459693	16	93458518	93459693	Setd4	0	0	0	0	0	0	0	1175	0.574049	0.546619	0.630381	0.676497	0.683735	0.58459	0.738703	0.726498	0.613157	0.550179		0.362698	0.397504	0.37273	0.305291	0.374185	0.473948		0.517652	0.504501	0.521243	0.495686		0.313433	0.235578	0.212104	0.27879
16_93795953_93796255	16	93795953	93796255	Dop1b	0	0	0	1	0	0	0	302	0.70779	0.810684	0.763596	0.878219	0.816923	0.66349	0.696076	0.687434	0.851587	0.847846		0.400396	0.419529	0.240608	0.50463	0.416718	0.27619		0.658559	0.624002	0.596243	0.662596		0.336597	0.294154	0.406265	0.310185
16_93967271_93967469	16	93967271	93967469	Cldn14	0	0	0	1	0	0	0	198	0.750072	0.880199	0.802501	1	0.926587	0.898533	0.830026	0.842593	0.716667	0.828956		0.471501	0.556614	0.587262	0.604562	0.494268	0.497354		0.821001	0.844481	0.868439	0.823613		0.50475	0.262988	0.340061	0.298413
16_94637377_94637667	16	94637377	94637667	Dyrk1a	0	0	0	1	0	0	0	290	0.305864	0.384965	0.277398	0.259796	0.446832	0.185374	0.348737	0.449952	0.403865	0.385432		0.130688	0.16849	0.0738445	0.115741	0.0714286	0.14899		0.214425	0.219253	0.265799	0.217509		0.1247	0.157564	0.118946	0.128042
16_95291209_95291788	16	95291209	95291788	Kcnj15	0	0	0	1	0	0	0	579	0.442857	0.70119	0.582483	0.566739	0.629654	0.444974	0.548148	0.509259	0.562722	0.551984		0.222222	0.292857	0.178283	0.324788	0.23266	0.23642		0.558642	0.601219	0.417504	0.497818		0.124916	0.150541	0.0515873	0.136993
16_95617604_95618862	16	95617604	95618862	Erg	0	0	0	0	0	0	0	1258	0.657532	0.662097	0.71239	0.830231	0.744507	0.700872	0.824252	0.781895	0.864973	0.722897		0.530854	0.620972	0.552785	0.523413	0.415023	0.434003		0.733652	0.665048	0.746678	0.673521		0.433504	0.410554	0.392837	0.463707
16_96083279_96083543	16	96083279	96083543	Brwd1	0	1	0	0	0	1	0	264	0.510714	0.542614	0.599995	0.598738	0.587604	0.494075	0.706859	0.489768	0.520488	0.517849		0.263763	0.172279	0.208154	0.121429	0.252047	0.220238		0.448964	0.45512	0.457962	0.384723		0.134731	0.175395	0.111905	0.131439
16_96135880_96136631	16	96135880	96136631	Hmgn1	0	0	0	0	0	0	0	751	0.521905	0.590782	0.645495	0.706093	0.670292	0.557068	0.724651	0.616008	0.634226	0.634839		0.38125	0.311944	0.438266	0.346723	0.443479	0.273385		0.461923	0.544578	0.504623	0.559473		0.302046	0.390085	0.206548	0.17753
17_10355781_10356355	17	10355781	10356355	Qk	0	0	0	0	0	0	0	574	0.448472	0.655958	0.480073	0.733182	0.643434	0.536482	0.680449	0.646301	0.707937	0.546335		0.299626	0.276837	0.245758	0.360823	0.238095	0.2366		0.580557	0.572735	0.523652	0.655857		0.191739	0.178519	0.13781	0.182438
17_11067172_11068351	17	11067172	11068351	Prkn	0	0	0	1	0	1	0	1179	0.275692	0.340303	0.304467	0.373004	0.49583	0.355802	0.45156	0.428809	0.488719	0.533665		0.184756	0.183114	0.17776	0.177984	0.19858	0.187302		0.382841	0.374567	0.462971	0.346446		0.110089	0.215737	0.117852	0.137851
17_12029586_12030560	17	12029586	12030560	Prkn	0	0	0	1	0	1	0	974	0.479128	0.418207	0.486299	0.530909	0.55726	0.440873	0.498104	0.479056	0.551856	0.430822		0.245563	0.302292	0.229233	0.252748	0.238552	0.258879		0.370622	0.410772	0.378774	0.401712		0.132782	0.136325	0.112495	0.178191
17_12044406_12045150	17	12044406	12045150	Prkn	0	0	0	1	0	0	0	744	0.33613	0.35549	0.381387	0.448672	0.433503	0.432027	0.54375	0.442783	0.512285	0.494343		0.172141	0.263575	0.23728	0.260305	0.256951	0.213657		0.407792	0.373724	0.310662	0.414485		0.210892	0.212221	0.136897	0.194004
17_15207972_15208446	17	15207972	15208446	Ermard	0	0	0	0	0	0	0	474	0.340846	0.428426	0.428571	0.549451	0.561638	0.421795	0.582738	0.562753	0.536111	0.552679		0.143232	0.211264	0.129445	0.142618	0.148615	0.284133		0.280924	0.381033	0.291542	0.382158		0.0907157	0.0820703	0.12268	0.0999417
17_23786535_23786937	17	23786535	23786937	Flywch2	0	1	0	0	0	1	0	402	0.404292	0.535007	0.575193	0.61554	0.489207	0.451221	0.355556	0.398443	0.413559	0.498953		0.109212	0.168254	0.142535	0.100183	0.209489	0.151102		0.439861	0.412393	0.305872	0.372665		0.144515	0.115804	0.127961	0.102506
17_23843475_23844012	17	23843475	23844012	Prss32,Prss41	0	0	0	2	0	1	0	537	0.601008	0.67115	0.704008	0.804636	0.620519	0.67834	0.775744	0.757897	0.687216	0.641216		0.279977	0.419494	0.397816	0.401656	0.394714	0.224976		0.650254	0.521771	0.636015	0.569659		0.212399	0.219355	0.248025	0.251347
17_24207773_24207934	17	24207773	24207934	Ntn3	0	1	0	1	0	1	0	161	0.800549	0.855582	0.868132	0.954396	0.963169	0.854396	0.932468	0.934524	0.95	0.870147		0.652758	0.778755	0.757038	0.62036	0.556288	0.70815		0.866866	0.90871	0.833066	0.899395		0.300191	0.236892	0.342657	0.379934
17_24208359_24208836	17	24208359	24208836	Ntn3	1	1	0	1	0	1	0	477	0.303816	0.365265	0.399887	0.441204	0.520972	0.389185	0.562861	0.434807	0.519048	0.500005		0.182696	0.13745	0.138949	0.207861	0.20028	0.153034		0.32831	0.234177	0.295474	0.35533		0.0759334	0.0781236	0.0813131	0.123092
17_24506394_24507395	17	24506394	24507395	Caskin1	1	2	0	1	0	0	0	1001	0.608267	0.540089	0.536067	0.675352	0.580225	0.556937	0.743798	0.713889	0.761006	0.561135		0.258375	0.203558	0.261807	0.287112	0.278901	0.312791		0.553963	0.648069	0.518859	0.5976		0.183471	0.154488	0.178505	0.141415
17_24544665_24545020	17	24544665	24545020	Pkd1	0	0	0	0	0	0	0	355	0.655676	0.677623	0.781178	0.863636	0.820346	0.869312	0.907359	0.903319	0.798485	0.851515		0.420985	0.542352	0.334524	0.38739	0.376663	0.497475		0.706277	0.89899	0.79311	0.817228		0.234982	0.34479	0.347211	0.373534
17_24657323_24657783	17	24657323	24657783	Npw	0	1	0	1	0	0	0	460	0.549306	0.522725	0.58805	0.751003	0.709184	0.681548	0.666667	0.693943	0.766667	0.736196		0.295522	0.293376	0.273026	0.134949	0.302475	0.317517		0.53871	0.507592	0.540805	0.55364		0.19223	0.181954	0.171413	0.136606
17_25082168_25082677	17	25082168	25082677	Ift140,Tmem204	0	0	0	2	0	1	0	509	0.673067	0.700312	0.722198	0.776681	0.811098	0.699472	0.798413	0.706313	0.777778	0.661134		0.405841	0.395196	0.245238	0.352914	0.48215	0.354509		0.613353	0.592235	0.618551	0.707308		0.355718	0.363446	0.349121	0.295041
17_26006900_26007383	17	26006900	26007383	Rab11fip3	0	0	0	1	0	0	0	483	0.614997	0.645687	0.686098	0.821921	0.63268	0.609235	0.83474	0.769625	0.836039	0.765112		0.355345	0.540476	0.307704	0.429834	0.393599	0.427348		0.755566	0.738906	0.489799	0.638316		0.276393	0.200913	0.162879	0.296213
17_27004677_27005488	17	27004677	27005488	Ggnbp1	0	0	0	1	0	0	0	811	0.793389	0.81981	0.787206	0.911955	0.895113	0.895421	0.850932	0.826672	0.84234	0.907939		0.577856	0.651895	0.483308	0.51655	0.556335	0.597282		0.809817	0.787028	0.84938	0.761738		0.208763	0.222032	0.27716	0.256721
17_27121289_27121561	17	27121289	27121561	Itpr3	0	0	0	1	0	0	0	272	0.808986	0.834871	0.85945	0.898148	0.827579	0.848338	0.925	0.894709	0.95	0.915509		0.561685	0.455622	0.625884	0.531965	0.700272	0.644907		0.768627	0.932327	0.737368	0.898224		0.212034	0.113836	0.180195	0.157407
17_27422448_27422986	17	27422448	27422986	Grm4	0	0	0	1	0	0	0	538	0.511633	0.401893	0.473923	0.664835	0.574725	0.559341	0.718759	0.595466	0.682784	0.534613		0.247894	0.21723	0.205633	0.2	0.239941	0.324145		0.47149	0.488915	0.44281	0.404915		0.198851	0.162256	0.159504	0.170726
17_27480176_27480930	17	27480176	27480930	Grm4	0	0	0	1	0	0	0	754	0.383515	0.377772	0.470348	0.503179	0.447801	0.288743	0.448344	0.477629	0.365122	0.410024		0.22214	0.220342	0.160434	0.176126	0.203747	0.193552		0.284775	0.449074	0.295591	0.265961		0.142802	0.151864	0.200319	0.162572
17_27502364_27502785	17	27502364	27502785	Grm4	1	1	0	1	0	0	0	421	0.599504	0.648398	0.689574	0.822465	0.769612	0.749791	0.809837	0.834816	0.819709	0.700919		0.50206	0.506022	0.369486	0.406492	0.418877	0.497017		0.742713	0.740826	0.696065	0.710996		0.204409	0.178019	0.227717	0.168512
17_27705685_27706026	17	27705685	27706026	Pacsin1	0	0	1	1	0	0	0	341	0.731114	0.662948	0.751852	0.944811	0.869825	0.78254	0.793827	0.935185	0.709524	0.863624		0.297884	0.3375	0.374138	0.380752	0.398589	0.422178		0.580231	0.877778	0.759259	0.828984		0.0777778	0.0529101	0.112504	0.0803571
17_27997365_27997693	17	27997365	27997693	Anks1	0	0	0	1	1	0	0	328	0.35938	0.453878	0.469308	0.33839	0.43129	0.486856	0.301732	0.392208	0.401046	0.401035		0.210514	0.0429293	0.200541	0.174315	0.251984	0.171068		0.427976	0.345288	0.293811	0.301261		0.122433	0.100205	0.111291	0.127706
17_28023470_28024946	17	28023470	28024946	Anks1	0	0	0	1	0	0	0	1476	0.669847	0.636547	0.708622	0.717731	0.693146	0.683308	0.69513	0.667805	0.710115	0.687705		0.39813	0.491716	0.462805	0.430047	0.416446	0.455896		0.642313	0.666972	0.624796	0.620528		0.476022	0.43302	0.375695	0.355635
17_28160347_28160956	17	28160347	28160956	Scube3	0	0	0	1	0	0	0	609	0.672487	0.679471	0.772593	0.721717	0.874206	0.735714	0.793793	0.705397	0.734444	0.790863		0.375701	0.330212	0.352222	0.329444	0.468586	0.337587		0.650592	0.605362	0.585529	0.666628		0.143235	0.142551	0.205794	0.25314
17_28333693_28334553	17	28333693	28334553	Tead3	0	0	0	1	0	0	0	860	0.55586	0.620804	0.565524	0.772043	0.732101	0.563429	0.630846	0.746645	0.791984	0.777952		0.329016	0.500018	0.462016	0.36419	0.340756	0.347429		0.606663	0.669317	0.67175	0.534053		0.18507	0.127418	0.138038	0.160734
17_28934079_28934493	17	28934079	28934493	Pxt1	0	0	0	1	0	0	0	414	0.532157	0.618566	0.557876	0.605119	0.411111	0.344577	0.603704	0.462346	0.561279	0.65		0.169456	0.291667	0.126599	0.158157	0.192096	0.255556		0.380432	0.3848	0.461577	0.403768		0.15673	0.100048	0.162578	0.124074
17_29321429_29322817	17	29321429	29322817	Pi16	1	2	0	1	0	0	0	1388	0.837841	0.879046	0.829561	0.926896	0.919761	0.940556	0.897885	0.923115	0.939683	0.851476		0.471205	0.509569	0.47364	0.479176	0.471885	0.446659		0.899116	0.817006	0.826204	0.824669		0.144842	0.156545	0.167851	0.1947
17_29326178_29327002	17	29326178	29327002	Pi16	1	2	0	1	0	0	0	824	0.649036	0.603872	0.691982	0.669777	0.746179	0.559828	0.667248	0.652584	0.647398	0.623974		0.226455	0.26368	0.22178	0.183472	0.225942	0.265488		0.489576	0.572682	0.587953	0.666262		0.196216	0.153331	0.118033	0.147984
17_29356024_29357397	17	29356024	29357397	Fgd2	0	0	0	0	0	0	0	1373	0.431185	0.485725	0.474398	0.607444	0.58833	0.570281	0.481692	0.543396	0.609749	0.561905		0.29248	0.198214	0.280588	0.221133	0.245121	0.232009		0.458652	0.510011	0.529817	0.492918		0.102074	0.100677	0.120365	0.136613
17_29398643_29399483	17	29398643	29399483	Fgd2	0	0	0	0	0	0	0	840	0.663638	0.607393	0.617675	0.684757	0.719015	0.632679	0.730896	0.679275	0.613471	0.643217		0.463644	0.410496	0.341094	0.37896	0.331475	0.43283		0.533243	0.635763	0.592842	0.558386		0.14447	0.0957226	0.124087	0.140048
17_29458957_29460407	17	29458957	29460407	Pim1	0	0	0	0	0	0	0	1450	0.33763	0.307356	0.360222	0.525795	0.452323	0.390365	0.419412	0.338202	0.440348	0.464692		0.198979	0.200927	0.162824	0.162005	0.213586	0.189417		0.321221	0.290761	0.281646	0.294464		0.0865911	0.0642945	0.090504	0.0872799
17_29463526_29465122	17	29463526	29465122	Pim1	0	0	0	0	0	0	0	1596	0.401304	0.422049	0.494218	0.631748	0.567754	0.595734	0.525464	0.506093	0.624623	0.594275		0.233643	0.349626	0.198392	0.176599	0.171099	0.193429		0.418527	0.443174	0.424557	0.356353		0.080543	0.0807996	0.0809624	0.0750177
17_29467111_29468485	17	29467111	29468485	Pim1	0	0	0	0	0	0	0	1374	0.346494	0.415636	0.395892	0.369842	0.542969	0.375097	0.362619	0.494363	0.621045	0.529379		0.166377	0.124217	0.0910589	0.12141	0.156712	0.12069		0.292472	0.340529	0.32939	0.266553		0.11544	0.0928825	0.106938	0.0859445
17_29746740_29747164	17	29746740	29747164	Ccdc167	0	0	0	0	0	0	0	424	0.652688	0.744732	0.760869	0.853641	0.77591	0.729412	0.664566	0.792297	0.781373	0.822425		0.499935	0.434722	0.309475	0.338937	0.34695	0.417102		0.703146	0.678514	0.671191	0.556302		0.147026	0.161061	0.170894	0.232563
17_29800971_29801244	17	29800971	29801244	Mdga1	0	0	0	0	0	0	0	273	0.440837	0.533685	0.391534	0.366931	0.301347	0.295679	0.484127	0.263272	0.369444	0.349383		0.0962963	0.0555556	0.157464	0.165705	0.088604	0.168749		0.137702	0.229437	0.228072	0.369078		0.153072	0.131597	0.0641975	0.104032
17_31434131_31435059	17	31434131	31435059	Pde9a	0	0	0	1	0	1	0	928	0.374395	0.334438	0.319031	0.527943	0.613964	0.486529	0.504431	0.581944	0.482507	0.485274		0.201618	0.24604	0.221032	0.28249	0.137435	0.164131		0.365936	0.433596	0.364144	0.308503		0.108638	0.0965839	0.0986156	0.0630141
17_31790099_31791072	17	31790099	31791072	Sik1	0	0	0	0	0	0	0	973	0.441716	0.487459	0.460091	0.435552	0.380095	0.680693	0.638734	0.551343	0.598651	0.556853		0.188928	0.152244	0.234737	0.191471	0.195287	0.160531		0.394164	0.415596	0.385306	0.389038		0.083207	0.0854866	0.0512735	0.0789377
17_31810001_31810411	17	31810001	31810411	Sik1	0	0	0	0	0	0	0	410	0.822744	0.743947	0.834475	0.904716	0.890432	0.810979	0.954167	0.875923	0.830556	0.842902		0.656311	0.712252	0.6791	0.591063	0.590698	0.590212		0.808297	0.852194	0.843698	0.797717		0.239462	0.139878	0.227954	0.206357
17_32143537_32143767	17	32143537	32143767	Notch3	1	1	0	1	0	0	0	230	0.213379	0.405375	0.311814	0.341427	0.206303	0.30754	0.454932	0.434666	0.34881	0.425885		0.0833167	0.1	0.072619	0.170368	0.116584	0.084127		0.197691	0.214512	0.234212	0.369697		0.0929626	0.0939626	0.0657596	0.136196
17_34038503_34038959	17	34038503	34038959	Rxrb	0	0	0	0	0	1	0	456	0.320502	0.466769	0.329172	0.310623	0.399242	0.479274	0.330827	0.39739	0.311905	0.369597		0.0527778	0.167081	0.0571429	0.134753	0.0835146	0.0982753		0.400607	0.378232	0.138571	0.353532		0.13017	0.0613325	0.0656288	0.144734
17_34093834_34095147	17	34093834	34095147	H2-Oa	0	0	0	1	0	0	0	1313	0.472674	0.506702	0.48616	0.474788	0.494762	0.483053	0.496945	0.537903	0.582355	0.629364		0.243392	0.319044	0.205028	0.251306	0.25267	0.156767		0.389808	0.459653	0.33177	0.407248		0.221141	0.086826	0.169035	0.188377
17_34128327_34129048	17	34128327	34129048	Brd2	0	0	0	0	0	0	0	721	0.507037	0.396651	0.509305	0.566032	0.631573	0.556217	0.503175	0.556111	0.658608	0.532088		0.317946	0.172145	0.273951	0.271923	0.259376	0.197232		0.475334	0.536213	0.414841	0.507849		0.152131	0.169811	0.108362	0.0565527
17_34300887_34301264	17	34300887	34301264	H2-Eb1	0	0	0	0	0	0	0	377	0.695174	0.669568	0.779941	0.766534	0.811712	0.702797	0.887937	0.751877	0.876923	0.649542		0.517996	0.529947	0.58643	0.419463	0.405044	0.628216		0.722798	0.796215	0.619882	0.709638		0.300389	0.39424	0.288286	0.287202
17_34559986_34560556	17	34559986	34560556	Notch4	0	0	0	0	0	0	0	570	0.466138	0.531005	0.445525	0.487963	0.533355	0.545915	0.553571	0.584788	0.572084	0.539824		0.426058	0.255382	0.196352	0.192593	0.197487	0.169114		0.506437	0.494974	0.59882	0.374098		0.187963	0.149335	0.232925	0.148369
17_34572455_34572627	17	34572455	34572627	Notch4	0	0	0	1	0	0	0	172	0.81164	0.648148	0.571829	0.82343	0.686905	0.785185	0.750617	0.797619	0.733333	0.549383		0.352249	0.3125	0.236111	0.211111	0.337598	0.327778		0.602301	0.679321	0.607317	0.706511		0.2558	0.363986	0.322751	0.199964
17_34586064_34586611	17	34586064	34586611	Notch4	0	1	0	1	0	1	0	547	0.418001	0.565304	0.55527	0.359224	0.372006	0.477219	0.44994	0.337492	0.358135	0.452451		0.0326218	0.0291005	0.0422564	0.0754329	0.040896	0.0908189		0.160713	0.414455	0.310757	0.259275		0.0802577	0.0465079	0.0239621	0.0647957
17_35064101_35064827	17	35064101	35064827	Mpig6b	0	1	0	1	0	1	0	726	0.515519	0.409871	0.521306	0.700677	0.679179	0.576323	0.616965	0.614836	0.62463	0.562872		0.361409	0.393113	0.272655	0.407974	0.224218	0.259174		0.558289	0.510227	0.511377	0.644359		0.173235	0.165085	0.246444	0.0712963
17_35505347_35506814	17	35505347	35506814	Pou5f1	0	0	0	1	0	0	1	1467	0.403458	0.4345	0.433477	0.570184	0.505249	0.527337	0.531206	0.52222	0.61051	0.635687		0.218524	0.20095	0.221801	0.284744	0.237158	0.267024		0.415956	0.45526	0.462571	0.405995		0.260576	0.210338	0.209941	0.210236
17_35835008_35835533	17	35835008	35835533	Tubb5	1	1	0	1	0	1	0	525	0.669985	0.59441	0.705844	0.785753	0.686264	0.781007	0.657791	0.720906	0.779228	0.701833		0.426073	0.422967	0.502849	0.437205	0.489315	0.506611		0.711917	0.701901	0.646537	0.714389		0.558199	0.517671	0.520242	0.473686
17_40904113_40904582	17	40904113	40904582	Glyatl3	0	0	0	0	0	0	0	469	0.367725	0.411458	0.363636	0.474134	0.546076	0.395833	0.551852	0.340741	0.4375	0.618056		0.163636	0.159259	0.156313	0.209127	0.10679	0.244444		0.300946	0.387216	0.482123	0.238421		0.261396	0.292926	0.106667	0.272619
17_43365452_43366863	17	43365452	43366863	Adgrf5	0	0	0	1	0	0	0	1411	0.63597	0.616031	0.626051	0.737546	0.630882	0.672515	0.741113	0.701492	0.710543	0.657362		0.311717	0.387406	0.409679	0.444471	0.426937	0.447201		0.60974	0.629653	0.642325	0.597201		0.2759	0.273109	0.251293	0.268065
17_45318217_45318707	17	45318217	45318707	Cdc5l	0	0	0	0	0	0	0	490	0.445953	0.527745	0.525331	0.554331	0.546734	0.547917	0.604167	0.392361	0.595635	0.551058		0.121759	0.330291	0.167989	0.0972222	0.261051	0.134575		0.320188	0.571802	0.287269	0.301723		0.155569	0.139525	0.193386	0.0550214
17_45601338_45601701	17	45601338	45601701	Mymx	0	0	0	1	0	1	0	363	0.773041	0.762839	0.731137	0.887639	0.891627	0.798434	0.889223	0.907956	0.913075	0.875967		0.542969	0.703743	0.641641	0.510664	0.542376	0.674848		0.881567	0.892175	0.759022	0.837075		0.0920941	0.122139	0.0726117	0.102644
17_46522122_46522605	17	46522122	46522605	Cul9	0	0	0	1	0	0	0	483	0.780856	0.716899	0.837181	0.829553	0.765813	0.883772	0.922857	0.830159	0.833169	0.723058		0.364487	0.570734	0.552736	0.522932	0.395203	0.545501		0.83297	0.817758	0.875746	0.707827		0.361648	0.337417	0.192482	0.28254
17_46546751_46547504	17	46546751	46547504	Cul9	0	1	0	0	0	1	0	753	0.501017	0.641259	0.631727	0.776088	0.676679	0.520618	0.542381	0.690469	0.710847	0.633112		0.279077	0.365144	0.297032	0.244422	0.402408	0.350589		0.610845	0.658811	0.596099	0.598231		0.190874	0.160381	0.141281	0.0965368
17_46617908_46619221	17	46617908	46619221	Ptk7	0	0	0	1	0	0	0	1313	0.582404	0.639207	0.646643	0.763388	0.688044	0.707846	0.69819	0.696697	0.783503	0.711289		0.442454	0.462217	0.359156	0.318013	0.451178	0.369246		0.623859	0.61978	0.570886	0.657045		0.147563	0.115023	0.166923	0.124217
17_46728586_46729528	17	46728586	46729528	Gnmt	1	2	0	1	0	1	1	942	0.520223	0.590567	0.514229	0.583064	0.604902	0.471165	0.642043	0.488235	0.645802	0.604703		0.215096	0.251445	0.212846	0.251747	0.271179	0.187319		0.406522	0.514354	0.444122	0.430631		0.218675	0.230049	0.258489	0.221405
17_46771854_46772035	17	46771854	46772035	2310039H08Rik	0	1	0	0	0	1	0	181	0.808747	0.687951	0.683069	0.73836	0.767196	0.596633	0.795282	0.782688	0.792945	0.712088		0.424395	0.490079	0.34937	0.45726	0.470818	0.462037		0.64852	0.62264	0.599611	0.640431		0.277156	0.301277	0.317039	0.302896
17_47517685_47518301	17	47517685	47518301	Ccnd3	0	0	0	1	0	0	0	616	0.687302	0.657693	0.69094	0.660542	0.733368	0.534237	0.636657	0.663911	0.552197	0.65788		0.305478	0.318124	0.243032	0.33071	0.295337	0.27617		0.482414	0.37842	0.409386	0.393153		0.24882	0.221888	0.199567	0.178676
17_47672057_47672214	17	47672057	47672214	Gm20517,Usp49	0	1	0	2	0	1	0	157	0.691465	0.744802	0.644557	0.797348	0.758828	0.835714	0.825921	0.77	0.819444	0.718883		0.299658	0.476786	0.384992	0.379076	0.387493	0.413333		0.653527	0.675794	0.69246	0.634468		0.139848	0.148246	0.191591	0.169167
17_47921133_47921962	17	47921133	47921962	Foxp4	0	1	0	1	0	1	0	829	0.522186	0.460938	0.408089	0.514198	0.531746	0.488316	0.505335	0.496252	0.559788	0.537022		0.238769	0.303571	0.240378	0.291534	0.138248	0.170286		0.29537	0.368382	0.354106	0.401981		0.145672	0.145591	0.137626	0.0638889
17_47925936_47926302	17	47925936	47926302	Foxp4	0	1	0	0	0	1	0	366	0.91358	0.873801	0.857838	0.879316	0.803622	0.715812	0.909171	0.878597	0.876543	0.733713		0.648049	0.521825	0.55472	0.530329	0.431229	0.496473		0.852461	0.851079	0.686332	0.685236		0.160847	0.167438	0.235017	0.108025
17_48280919_48282219	17	48280919	48282219	Treml4	0	0	0	0	0	0	0	1300	0.209587	0.266684	0.20679	0.337961	0.456169	0.346807	0.345238	0.265508	0.279101	0.263172		0.0744048	0.109499	0.0876231	0.0923223	0.0680556	0.104963		0.144754	0.186651	0.143634	0.163721		0.0646095	0.0645567	0.099359	0.0629917
17_48454267_48455215	17	48454267	48455215	Unc5cl	0	0	0	1	0	1	1	948	0.669528	0.659136	0.759903	0.899861	0.67663	0.681381	0.764917	0.766931	0.796852	0.777245		0.458487	0.536905	0.553426	0.46875	0.530585	0.511183		0.682514	0.723929	0.688189	0.712505		0.144101	0.162789	0.163974	0.200323
17_49951884_49952579	17	49951884	49952579	Rftn1	0	0	0	0	0	0	0	695	0.40096	0.472187	0.370528	0.450481	0.311899	0.296806	0.426107	0.398738	0.4175	0.428512		0.159518	0.20447	0.160647	0.196545	0.155514	0.174743		0.336265	0.437832	0.250945	0.168791		0.218533	0.0887051	0.174577	0.0670693
17_50169690_50171675	17	50169690	50171675	Rftn1	0	0	0	1	0	0	0	1985	0.451073	0.576391	0.49479	0.397271	0.302234	0.393166	0.308146	0.394253	0.374386	0.303164		0.212224	0.271291	0.183385	0.137008	0.202858	0.235523		0.299959	0.243444	0.249994	0.285354		0.228716	0.196131	0.21523	0.278132
17_5090465_5091021	17	5090465	5091021	Arid1b	0	0	0	1	0	0	0	556	0.252989	0.299126	0.336508	0.422835	0.441758	0.453867	0.420811	0.367284	0.487932	0.360754		0.164996	0.078836	0.0857183	0.138095	0.142403	0.126543		0.313053	0.271665	0.252091	0.165379		0.0998101	0.155934	0.107938	0.121268
17_5097442_5097802	17	5097442	5097802	Arid1b	0	0	0	1	0	0	0	360	0.501383	0.521318	0.50169	0.550307	0.560635	0.566534	0.476229	0.557831	0.570794	0.642338		0.086569	0.196425	0.27815	0.191352	0.173979	0.28379		0.509559	0.355611	0.469477	0.377429		0.0780577	0.0837063	0.122415	0.171111
17_5287450_5287888	17	5287450	5287888	Arid1b	0	0	0	1	0	0	0	438	0.731049	0.620218	0.646837	0.517593	0.563714	0.448421	0.518519	0.606241	0.616667	0.571649		0.129535	0.29252	0.243059	0.200794	0.191772	0.168827		0.424744	0.413374	0.322846	0.431899		0.193042	0.202119	0.143676	0.142256
17_5365915_5366166	17	5365915	5366166	Arid1b	0	0	0	0	1	0	0	251	0.725094	0.683816	0.731481	0.888272	0.82909	0.692204	0.737566	0.854301	0.728439	0.783225		0.346326	0.285774	0.274929	0.376495	0.371413	0.35119		0.656204	0.580656	0.665425	0.538025		0.312963	0.20745	0.132519	0.189242
17_5404695_5405116	17	5404695	5405116	Tmem242	0	0	0	0	0	0	0	421	0.768931	0.828008	0.898461	0.935897	0.925976	0.856263	0.944444	0.906508	0.918671	0.88335		0.686253	0.582095	0.496418	0.467399	0.669021	0.499026		0.846473	0.790378	0.844567	0.882109		0.28463	0.242656	0.314709	0.208715
17_55969585_55969907	17	55969585	55969907	Shd	0	1	0	0	0	1	0	322	0.339066	0.395414	0.454704	0.469897	0.425	0.339881	0.453755	0.553746	0.552953	0.436091		0.0788212	0.132047	0.174908	0.180145	0.111538	0.0868132		0.286023	0.393545	0.339294	0.331845		0.170773	0.0626149	0.110691	0.126085
17_56000283_56000717	17	56000283	56000717	Stap2	1	1	0	1	0	0	0	434	0.56696	0.639891	0.637214	0.744974	0.669501	0.609722	0.630205	0.683176	0.68305	0.594649		0.241318	0.256822	0.426651	0.383676	0.297918	0.454271		0.561581	0.608362	0.513057	0.59482		0.235085	0.212322	0.195697	0.292005
17_56138059_56138265	17	56138059	56138265	Sema6b	0	1	0	1	0	1	0	206	0.596792	0.680279	0.579365	0.660417	0.844444	0.524378	0.55303	0.678406	0.629167	0.654398		0.159975	0.206746	0.139782	0.234127	0.0814815	0.093254		0.570968	0.690992	0.517196	0.618171		0.0814394	0.0667277	0.0771164	0.145833
17_56469289_56470052	17	56469289	56470052	Ptprs	0	0	1	1	0	0	0	763	0.503109	0.506767	0.635445	0.524618	0.544888	0.317078	0.477839	0.551852	0.450113	0.326036		0.195874	0.19274	0.13873	0.137978	0.10078	0.129513		0.330817	0.364104	0.199642	0.351051		0.129311	0.120499	0.0865363	0.197504
17_56627958_56628151	17	56627958	56628151	Catsperd	0	1	0	1	0	1	1	193	0.284288	0.377237	0.237815	0.370069	0.34145	0.304317	0.138492	0.40041	0.137374	0.331986		0.0381375	0.0559163	0.042503	0.0378788	0.0275253	0.225289		0.174056	0.208844	0.0756743	0.241927		0.0423311	0.0459766	0.0227273	0.0578588
17_56664019_56664758	17	56664019	56664758	Catsperd	0	0	0	1	0	0	0	739	0.445158	0.488526	0.426261	0.538718	0.483717	0.535496	0.473539	0.542006	0.595884	0.487007		0.213686	0.355556	0.210924	0.266479	0.154943	0.256987		0.42223	0.498506	0.494775	0.472715		0.146609	0.138223	0.128962	0.118258
17_56726839_56727723	17	56726839	56727723	Ndufa11	0	0	0	0	0	0	0	884	0.422254	0.490551	0.334474	0.394147	0.475992	0.529441	0.436806	0.514177	0.576389	0.571032		0.210462	0.201961	0.171176	0.215972	0.162424	0.239945		0.429525	0.467832	0.449835	0.417364		0.154933	0.113245	0.159846	0.137895
17_56728025_56728538	17	56728025	56728538	Ndufa11	0	0	0	0	0	0	0	513	0.309558	0.489141	0.356195	0.438586	0.496878	0.445317	0.39455	0.471323	0.432234	0.454288		0.143783	0.236905	0.16963	0.165325	0.142394	0.163853		0.383515	0.406294	0.35412	0.392484		0.131243	0.097077	0.0697884	0.146566
17_56751509_56751688	17	56751509	56751688	Nrtn	1	0	0	1	0	0	0	179	0.438921	0.359743	0.415565	0.451359	0.584264	0.555939	0.35977	0.544615	0.423563	0.541736		0.21819	0.113793	0.299732	0.218835	0.171959	0.251574		0.345333	0.354166	0.573276	0.474951		0.242412	0.198474	0.0628216	0.113472
17_56751825_56752446	17	56751825	56752446	Nrtn	1	1	0	1	0	0	0	621	0.58879	0.59676	0.57854	0.570286	0.613778	0.725116	0.700932	0.612371	0.533889	0.692659		0.450086	0.248889	0.235956	0.442987	0.402229	0.321333		0.496835	0.519934	0.557397	0.625364		0.205734	0.299479	0.231781	0.344
17_5752747_5753061	17	5752747	5753061	Zdhhc14	0	0	0	1	0	0	0	314	0.56044	0.510582	0.42381	0.78381	0.55679	0.510494	0.627513	0.624702	0.655556	0.54418		0.227363	0.310097	0.25291	0.151852	0.208508	0.257055		0.425536	0.584877	0.549703	0.45283		0.211323	0.158995	0.222232	0.134569
17_62735068_62736385	17	62735068	62736385	Efna5	0	0	0	1	0	0	0	1317	0.427153	0.451716	0.410915	0.496352	0.589053	0.487546	0.669689	0.499776	0.560159	0.474373		0.279712	0.328853	0.257705	0.23719	0.274634	0.26034		0.349374	0.368084	0.446655	0.431625		0.226522	0.262616	0.16937	0.202426
17_62862140_62863006	17	62862140	62863006	Efna5	0	0	0	1	0	0	0	866	0.325895	0.421469	0.345204	0.39737	0.39605	0.478333	0.519735	0.478487	0.614495	0.545451		0.161013	0.0870635	0.144588	0.164233	0.153968	0.268226		0.393103	0.288187	0.410596	0.283499		0.0759352	0.104039	0.0710077	0.0744444
17_63969546_63969828	17	63969546	63969828	Fer	0	0	0	1	0	0	0	282	0.507595	0.644273	0.672503	0.720409	0.705668	0.597354	0.783333	0.794974	0.811111	0.67118		0.301455	0.382848	0.327734	0.323206	0.431594	0.347531		0.535751	0.788635	0.551079	0.471958		0.406373	0.446602	0.438492	0.310494
17_66478934_66479339	17	66478934	66479339	Rab12	0	0	0	0	0	0	0	405	0.433685	0.468056	0.352575	0.496759	0.444342	0.378505	0.271667	0.430556	0.339773	0.446555		0.164067	0.155754	0.156515	0.225952	0.150929	0.0924242		0.237302	0.473287	0.222007	0.393933		0.152715	0.0979964	0.0900463	0.157354
17_66480601_66481534	17	66480601	66481534	Rab12	0	0	0	0	0	0	0	933	0.478339	0.570245	0.631569	0.681285	0.729042	0.739482	0.780445	0.596384	0.757238	0.712522		0.298712	0.419268	0.276863	0.377331	0.274473	0.334049		0.650499	0.592492	0.618456	0.568689		0.176753	0.139842	0.128021	0.139395
17_67281742_67282039	17	67281742	67282039	Ptprm	0	0	0	1	0	0	0	297	0.800794	0.821426	0.745246	0.882803	0.765306	0.754067	0.711508	0.781349	0.852273	0.772321		0.450198	0.532958	0.505634	0.486409	0.514935	0.478526		0.730532	0.692014	0.679696	0.731638		0.156919	0.192199	0.333147	0.221907
17_6749053_6749279	17	6749053	6749279	Ezr	0	0	0	1	0	0	0	226	0.590323	0.691397	0.750365	0.492837	0.645635	0.434351	0.516667	0.646108	0.576455	0.565168		0.231651	0.415344	0.201925	0.279545	0.262525	0.350088		0.549277	0.472528	0.42187	0.426437		0.738219	0.680283	0.630468	0.721044
17_6783757_6784149	17	6783757	6784149	Ezr	0	1	0	0	0	1	0	392	0.60755	0.586232	0.698501	0.726686	0.726211	0.61639	0.805556	0.658742	0.726587	0.743783		0.313783	0.316358	0.351852	0.402609	0.386732	0.446958		0.576611	0.592611	0.455299	0.739021		0.199604	0.188287	0.133333	0.142377
17_67950447_67951411	17	67950447	67951411	Arhgap28	0	0	0	1	0	1	1	964	0.619116	0.497843	0.593705	0.653667	0.610997	0.621905	0.483608	0.555019	0.586215	0.462242		0.337403	0.424286	0.273562	0.355518	0.274557	0.35469		0.600002	0.552901	0.437896	0.486235		0.412907	0.438507	0.360369	0.412465
17_68019504_68020036	17	68019504	68020036	Arhgap28	0	0	0	0	0	0	0	532	0.541672	0.588095	0.427018	0.484439	0.579495	0.34881	0.458333	0.495971	0.589456	0.428626		0.201616	0.17993	0.173601	0.290784	0.173457	0.179006		0.396692	0.428989	0.319028	0.390555		0.25406	0.250736	0.263804	0.269305
17_70872213_70873603	17	70872213	70873603	Tgif1	0	0	0	0	0	0	0	1390	0.650645	0.613804	0.621306	0.820559	0.808002	0.673079	0.751494	0.748641	0.800205	0.725253		0.313629	0.454822	0.231443	0.260532	0.41601	0.357191		0.557358	0.773465	0.552333	0.617865		0.185873	0.171288	0.136158	0.0992929
17_70994579_70994738	17	70994579	70994738	AC154187.2,Myl12a	0	0	1	2	0	0	0	159	0.795098	0.604835	0.559035	0.817089	0.719793	0.700992	0.629101	0.672617	0.61067	0.653704		0.231115	0.192593	0.260606	0.169678	0.315769	0.213845		0.665721	0.672667	0.537393	0.744604		0.168771	0.0982612	0.0661295	0.0983894
17_71308975_71309499	17	71308975	71309499	Emilin2	0	1	0	1	0	1	0	524	0.421122	0.665984	0.640127	0.599998	0.559615	0.573144	0.674481	0.577976	0.692328	0.482186		0.215362	0.351268	0.323575	0.222108	0.330169	0.28125		0.612009	0.515024	0.477822	0.534336		0.184782	0.116519	0.256288	0.175233
17_74431587_74431740	17	74431587	74431740	Nlrc4	0	0	0	1	0	0	0	153	0.747293	0.693305	0.807099	0.767668	0.822261	0.804113	0.835979	0.767003	0.777778	0.778704		0.497789	0.488272	0.43138	0.584307	0.601852	0.454414		0.71086	0.785317	0.51734	0.704808		0.278655	0.360081	0.122944	0.24245
17_74922652_74923849	17	74922652	74923849	Ttc27	0	0	0	0	0	0	0	1197	0.561905	0.538004	0.639664	0.644577	0.54649	0.61419	0.754776	0.592963	0.662698	0.66822		0.318721	0.358413	0.393321	0.397772	0.294667	0.365854		0.564968	0.529348	0.527431	0.530769		0.343194	0.320893	0.267937	0.243862
17_80577659_80578182	17	80577659	80578182	Cdkl4	0	1	0	1	0	0	1	523	0.765382	0.85225	0.848329	0.766465	0.763953	0.792066	0.77715	0.882778	0.813138	0.80178		0.645903	0.65469	0.623155	0.526065	0.569153	0.6267		0.698208	0.784416	0.76914	0.739773		0.523653	0.326903	0.560025	0.383165
17_80709966_80710571	17	80709966	80710571	Map4k3	0	0	0	1	0	0	0	605	0.69607	0.734077	0.712787	0.943578	0.865972	0.904113	0.776948	0.87405	0.953247	0.860172		0.33943	0.465363	0.504723	0.368123	0.512199	0.521603		0.865169	0.764568	0.77521	0.611646		0.300759	0.301164	0.160788	0.306871
17_80887304_80887859	17	80887304	80887859	Tmem178	0	0	0	0	0	0	0	555	0.609048	0.750214	0.695425	0.582503	0.665714	0.635461	0.594092	0.502449	0.581195	0.596569		0.274715	0.45933	0.329846	0.2934	0.261862	0.252417		0.547528	0.552187	0.514194	0.416706		0.409774	0.326861	0.245481	0.358028
17_80971253_80971605	17	80971253	80971605	Tmem178	0	0	0	1	0	0	0	352	0.488454	0.654212	0.601822	0.652103	0.663614	0.561813	0.68227	0.654805	0.678419	0.694896		0.24768	0.445513	0.336372	0.406105	0.352924	0.366342		0.637812	0.666818	0.588316	0.534361		0.138404	0.286066	0.240659	0.27674
17_83064082_83064560	17	83064082	83064560	Pkdcc	0	0	0	0	0	0	0	478	0.664706	0.572605	0.685154	0.694792	0.775458	0.714534	0.556696	0.671032	0.720308	0.662165		0.386058	0.462011	0.341597	0.411458	0.366344	0.295518		0.650715	0.635091	0.580734	0.551852		0.310969	0.234296	0.26859	0.186179
17_83322666_83323900	17	83322666	83323900	Eml4	0	0	0	0	0	0	0	1234	0.53887	0.611474	0.543103	0.719962	0.660895	0.628589	0.643938	0.621557	0.66047	0.587794		0.333023	0.401486	0.395185	0.414351	0.326092	0.381156		0.61901	0.591577	0.486642	0.545376		0.101473	0.0765955	0.0788331	0.0590974
17_83545592_83546850	17	83545592	83546850	Cox7a2l	0	0	0	0	0	0	0	1258	0.299829	0.367167	0.314753	0.434758	0.41041	0.490221	0.456474	0.533396	0.495132	0.452904		0.137149	0.111944	0.165281	0.147398	0.164272	0.223814		0.271516	0.354576	0.332971	0.283818		0.0845213	0.0775676	0.0599208	0.0777086
17_8367920_8368200	17	8367920	8368200	T2	0	0	0	1	0	0	0	280	0.614921	0.701727	0.822258	0.847944	0.790873	0.848052	0.850833	0.661944	0.780664	0.791919		0.318792	0.244859	0.27112	0.316086	0.370964	0.34347		0.677165	0.684464	0.638283	0.710043		0.0853355	0.0825952	0.131566	0.0888889
17_83962131_83965182	17	83962131	83965182	Haao	0	0	0	0	0	0	0	3051	0.638264	0.649104	0.668425	0.668042	0.678257	0.473166	0.588421	0.576304	0.569303	0.592975		0.391478	0.510285	0.364783	0.330429	0.408389	0.34775		0.542617	0.563389	0.494065	0.489047		0.175825	0.148529	0.179765	0.177311
17_83983248_83983667	17	83983248	83983667	Haao	0	0	0	0	0	0	0	419	0.367761	0.329101	0.369248	0.407027	0.176022	0.145503	0.304016	0.220483	0.152517	0.341206		0.0626102	0.17963	0.0698006	0.0262346	0.0535714	0.0222222		0.255273	0.189909	0.104326	0.164815		0.0341711	0.0771284	0.0222222	0.0525253
17_84111950_84112504	17	84111950	84112504	Zfp36l2	0	0	0	0	0	0	0	554	0.628944	0.658812	0.592111	0.706922	0.824113	0.712037	0.585321	0.62328	0.788624	0.704508		0.304029	0.416226	0.353704	0.212081	0.379157	0.455556		0.603134	0.619092	0.568296	0.495539		0.111111	0.0621773	0.212578	0.132997
17_84571711_84571848	17	84571711	84571848	Plekhh2	0	0	0	1	0	0	0	137	0.766017	0.919477	0.85534	0.900632	0.859444	0.806606	0.705	0.774167	1	0.71618		0.461587	0.621699	0.526956	0.589382	0.664683	0.55873		0.876232	0.898657	0.75303	0.746035		0.539352	0.489558	0.510485	0.526783
17_84758149_84758734	17	84758149	84758734	Lrpprc	0	0	0	1	0	0	0	585	0.62356	0.58083	0.551858	0.319068	0.438465	0.348843	0.475331	0.479221	0.532738	0.409084		0.208288	0.138618	0.119888	0.140377	0.0528199	0.125002		0.293004	0.530496	0.275128	0.16712		0.111311	0.129392	0.204811	0.0858725
17_85256849_85257567	17	85256849	85257567	Camkmt	0	0	0	1	0	0	0	718	0.566399	0.598257	0.672376	0.840029	0.763291	0.763355	0.768457	0.788181	0.626806	0.782483		0.442833	0.421963	0.455863	0.475787	0.385843	0.545559		0.774273	0.669945	0.651395	0.695316		0.30181	0.413302	0.395682	0.423505
17_86249848_86250244	17	86249848	86250244	Prkce	0	0	0	1	0	0	0	396	0.528845	0.540976	0.547376	0.5076	0.520382	0.469877	0.628463	0.513636	0.52173	0.471925		0.236423	0.196825	0.34044	0.23168	0.251844	0.25561		0.423707	0.46177	0.384814	0.415252		0.440226	0.298827	0.368146	0.26785
17_86328949_86330042	17	86328949	86330042	Prkce	0	0	0	1	0	0	0	1093	0.540593	0.491608	0.495754	0.616315	0.658868	0.413155	0.592143	0.520927	0.673274	0.624854		0.203016	0.168864	0.138889	0.0990873	0.152922	0.225469		0.384267	0.481427	0.387471	0.377959		0.0824686	0.035145	0.0685839	0.0922665
17_87313350_87313906	17	87313350	87313906	Ttc7	0	0	0	1	0	0	0	556	0.549628	0.664552	0.600472	0.650641	0.625628	0.45496	0.606702	0.535348	0.555647	0.712812		0.268797	0.409216	0.223654	0.222436	0.263248	0.327298		0.656844	0.570557	0.597033	0.621773		0.397772	0.324064	0.491183	0.284609
17_87369148_87369598	17	87369148	87369598	Ttc7	0	0	0	1	0	0	0	450	0.789029	0.838511	0.829423	0.940985	0.887181	0.942484	0.909244	0.915406	0.905882	0.926114		0.745628	0.713119	0.581653	0.605882	0.544349	0.791083		0.874139	0.923039	0.938655	0.925813		0.334683	0.242711	0.231793	0.351292
17_87427346_87427709	17	87427346	87427709	Stpg4	0	0	0	1	0	0	2	363	0.845423	0.930002	0.870472	0.968602	0.913165	0.917647	0.928291	0.942577	0.927451	0.908193		0.669585	0.731979	0.623098	0.482073	0.583199	0.694048		0.906464	0.869538	0.855692	0.881485		0.522528	0.419562	0.392494	0.442609
17_87529296_87529540	17	87529296	87529540	Calm2	0	0	0	0	0	0	0	244	0.670899	0.728307	0.621372	0.710317	0.785362	0.751058	0.732407	0.766843	0.845899	0.764831		0.371673	0.277072	0.168783	0.255532	0.324074	0.189274		0.678307	0.692312	0.531217	0.432321		0.0683422	0.130864	0.0746914	0.17037
17_87571080_87571578	17	87571080	87571578	Epcam	0	0	0	0	0	0	0	498	0.625308	0.620363	0.567331	0.730065	0.673143	0.736888	0.700205	0.677428	0.73226	0.705415		0.425257	0.416807	0.399809	0.356933	0.365957	0.49274		0.601782	0.603615	0.626043	0.572068		0.0662068	0.120247	0.118112	0.0762669
17_87609144_87610047	17	87609144	87610047	Epcam	0	0	0	0	0	0	0	903	0.69191	0.680552	0.672587	0.783059	0.800025	0.664651	0.750333	0.826869	0.87114	0.787066		0.282519	0.325705	0.451485	0.359161	0.383276	0.529587		0.685203	0.739092	0.696305	0.627878		0.175807	0.280978	0.145528	0.192779
17_87877259_87878084	17	87877259	87878084	Rpl36-ps4	0	0	0	0	0	0	0	825	0.34372	0.505287	0.381487	0.665079	0.554242	0.603685	0.557555	0.498173	0.596907	0.524465		0.165364	0.123974	0.179794	0.174029	0.184157	0.157701		0.368093	0.368138	0.347687	0.346613		0.0919775	0.0765895	0.0400488	0.0381563
17_8871993_8872501	17	8871993	8872501	Pde10a	0	0	0	1	0	0	0	508	0.452615	0.494713	0.409404	0.407687	0.512082	0.393645	0.491733	0.385913	0.347454	0.371907		0.10255	0.182197	0.159128	0.230556	0.0796657	0.152351		0.370899	0.272845	0.188376	0.254798		0.102961	0.0938886	0.0376684	0.130303
17_9023187_9023969	17	9023187	9023969	1700010I14Rik	0	0	0	0	0	0	0	782	0.672406	0.612263	0.622344	0.776348	0.71956	0.609325	0.721854	0.692632	0.668428	0.625663		0.425643	0.408036	0.362319	0.408097	0.45879	0.44023		0.658485	0.617129	0.548819	0.525846		0.262663	0.288551	0.17983	0.229895
18_11055342_11055784	18	11055342	11055784	Gata6	0	1	0	1	0	1	0	442	0.546268	0.386981	0.409524	0.512698	0.431594	0.549206	0.597663	0.516877	0.56358	0.540116		0.133323	0.279233	0.185826	0.175537	0.242831	0.202581		0.298349	0.462718	0.439083	0.432512		0.0628798	0.0893284	0.0666667	0.102411
18_11058219_11059863	18	11058219	11059863	Gata6	1	2	0	1	0	1	0	1644	0.262399	0.409526	0.374096	0.376186	0.324914	0.368011	0.469968	0.393305	0.467456	0.441884		0.161463	0.142908	0.183643	0.152919	0.0993698	0.185518		0.508661	0.428734	0.430388	0.449635		0.0926837	0.0881204	0.0781195	0.107703
18_11239898_11240314	18	11239898	11240314	Gata6	1	1	0	0	0	0	0	416	0.23276	0.349966	0.322185	0.457381	0.427323	0.376667	0.357593	0.449772	0.48963	0.38721		0.209324	0.0716667	0.151667	0.0878788	0.0968742	0.161111		0.205633	0.272913	0.225556	0.307754		0.0779552	0.0970238	0.0922619	0.0761364
18_12234527_12235393	18	12234527	12235393	Npc1	0	1	0	1	0	1	0	866	0.625615	0.621857	0.660806	0.630533	0.676853	0.617001	0.707952	0.760101	0.709503	0.691513		0.374389	0.350045	0.368797	0.296487	0.350867	0.366545		0.62866	0.525471	0.586883	0.563102		0.0989907	0.138535	0.178678	0.104895
18_12295896_12296383	18	12295896	12296383	Ankrd29	0	0	0	1	0	0	1	487	0.779871	0.779687	0.813923	0.935185	0.957407	0.768603	0.87381	0.910354	0.849647	0.75444		0.55485	0.579734	0.500379	0.506465	0.579349	0.598545		0.806334	0.851985	0.853207	0.7815		0.22786	0.313167	0.403938	0.399081
18_12862840_12863722	18	12862840	12863722	Osbpl1a	0	1	0	1	0	1	4	882	0.619545	0.630782	0.648067	0.645894	0.681336	0.611752	0.536052	0.670903	0.507058	0.444518		0.296684	0.328149	0.266729	0.300227	0.269782	0.237338		0.470903	0.419339	0.464895	0.451502		0.135399	0.0895555	0.194906	0.146604
18_14705933_14706689	18	14705933	14706689	Psma8	0	0	0	1	0	1	2	756	0.628719	0.743502	0.687677	0.685034	0.704908	0.769983	0.627577	0.68739	0.779209	0.632324		0.252126	0.427182	0.443374	0.394836	0.370623	0.325091		0.581628	0.615309	0.529576	0.512651		0.159775	0.213618	0.192163	0.210757
18_15061460_15062613	18	15061460	15062613	Kctd1	1	1	0	1	0	1	0	1153	0.649483	0.674105	0.670905	0.831241	0.865546	0.844487	0.834408	0.834394	0.904387	0.834668		0.265255	0.321813	0.322276	0.363071	0.330181	0.42867		0.68232	0.712704	0.741349	0.637023		0.0808195	0.0988215	0.0817827	0.116985
18_20956532_20957803	18	20956532	20957803	Rnf125	0	0	1	1	1	0	0	1271	0.632772	0.736388	0.584104	0.69805	0.66114	0.510881	0.574833	0.660671	0.50322	0.474683		0.364368	0.319265	0.3772	0.3298	0.296882	0.360331		0.520348	0.467086	0.439714	0.348854		0.394961	0.309522	0.350019	0.32365
18_24043784_24044327	18	24043784	24044327	Zfp24	0	0	0	0	0	0	0	543	0.66401	0.688371	0.662321	0.669872	0.691533	0.461623	0.699023	0.522711	0.65	0.693847		0.230603	0.457906	0.370791	0.251704	0.315657	0.404912		0.469012	0.596665	0.384374	0.459374		0.120823	0.150117	0.0985043	0.193162
18_34137008_34137407	18	34137008	34137407	Apc	0	0	0	0	0	0	0	399	0.299682	0.509585	0.386147	0.412801	0.396602	0.493231	0.344127	0.404613	0.552994	0.503653		0.234141	0.13579	0.137253	0.150577	0.132507	0.162879		0.313613	0.320862	0.276106	0.244332		0.105572	0.0785352	0.0398268	0.0889695
18_34250524_34251091	18	34250524	34251091	Apc	0	0	0	1	0	1	0	567	0.534474	0.584683	0.616845	0.594003	0.431574	0.399259	0.543402	0.440265	0.56867	0.46361		0.254714	0.310403	0.21408	0.171868	0.297229	0.27959		0.358453	0.380103	0.405722	0.424815		0.158694	0.210908	0.236222	0.147651
18_34546514_34547666	18	34546514	34547666	Wnt8a	0	0	0	1	0	0	0	1152	0.414964	0.431521	0.466616	0.598195	0.477508	0.511163	0.455071	0.571271	0.478564	0.494289		0.194357	0.15726	0.129978	0.229796	0.166053	0.221351		0.378744	0.462818	0.370927	0.322501		0.116868	0.118151	0.118596	0.0901204
18_34549280_34549983	18	34549280	34549983	Wnt8a	0	0	0	0	0	0	0	703	0.666238	0.692369	0.616759	0.810321	0.712018	0.688721	0.711905	0.712204	0.797817	0.746032		0.428499	0.321667	0.35796	0.315901	0.267999	0.364307		0.694065	0.650128	0.584952	0.558011		0.14177	0.116574	0.194496	0.126961
18_34550305_34550705	18	34550305	34550705	Wnt8a	0	0	0	0	0	0	0	400	0.476472	0.549292	0.369257	0.589286	0.584412	0.39332	0.511255	0.624892	0.589774	0.519589		0.140522	0.259704	0.193985	0.200366	0.134372	0.181105		0.447847	0.396319	0.294017	0.300866		0.132447	0.132025	0.0598485	0.11226
18_35913196_35913840	18	35913196	35913840	Psd2	0	0	0	0	0	0	0	644	0.456957	0.518821	0.590241	0.498747	0.621104	0.569444	0.443539	0.666125	0.747908	0.648237		0.283067	0.206388	0.263327	0.243392	0.267957	0.308995		0.55802	0.575698	0.82646	0.572769		0.0466734	0.0718893	0.0300866	0.101076
18_36395582_36396289	18	36395582	36396289	Cystm1	0	0	0	1	0	0	0	707	0.668887	0.459545	0.571444	0.692974	0.5928	0.672321	0.606932	0.68401	0.706019	0.5747		0.427482	0.283081	0.387427	0.367803	0.28183	0.374835		0.585164	0.55129	0.487274	0.525473		0.33664	0.308217	0.308649	0.329579
18_37816094_37816580	18	37816094	37816580	Gm37013,Gm37388,Gm42416,Pcdhga1,Pcdhga10,Pcdhga11,Pcdhga12,Pcdhga2,Pcdhga3,Pcdhga4,Pcdhga5,Pcdhga6,Pcdhga7,Pcdhga8,Pcdhga9,Pcdhgb1,Pcdhgb2,Pcdhgb4,Pcdhgb5,Pcdhgb6,Pcdhgb7,Pcdhgc3,Pcdhgc4	0	0	0	23	0	1	0	486	0.673847	0.648679	0.624417	0.795073	0.82302	0.823705	0.821008	0.857443	0.83211	0.763574		0.402367	0.430791	0.376797	0.367923	0.382151	0.419577		0.688328	0.739803	0.682068	0.778999		0.152573	0.139797	0.127357	0.146104
18_37821847_37822958	18	37821847	37822958	Gm37013,Gm37388,Gm42416,Pcdhga1,Pcdhga10,Pcdhga11,Pcdhga12,Pcdhga2,Pcdhga3,Pcdhga4,Pcdhga5,Pcdhga6,Pcdhga7,Pcdhga8,Pcdhga9,Pcdhgb1,Pcdhgb2,Pcdhgb4,Pcdhgb5,Pcdhgb6,Pcdhgb7,Pcdhgc3,Pcdhgc4,Pcdhgc5	0	0	0	24	0	1	0	1111	0.70426	0.694549	0.686685	0.770342	0.831184	0.750785	0.864436	0.745666	0.860795	0.814041		0.266835	0.322035	0.283964	0.25062	0.22365	0.240544		0.683315	0.772256	0.781538	0.728352		0.0952983	0.120738	0.101649	0.0983087
18_38068515_38068993	18	38068515	38068993	Arap3	0	0	0	0	0	0	0	478	0.455813	0.594927	0.530173	0.593651	0.546786	0.567778	0.475649	0.602929	0.63	0.611561		0.309259	0.355952	0.319921	0.238776	0.219603	0.229339		0.401747	0.506845	0.558516	0.536276		0.173788	0.137251	0.200741	0.196465
18_38146724_38149184	18	38146724	38149184	Pcdh1	0	0	0	0	0	0	0	2460	0.492165	0.557951	0.481952	0.703176	0.624145	0.673597	0.707371	0.641578	0.750333	0.623317		0.34263	0.38481	0.311341	0.413481	0.312108	0.412461		0.620302	0.611624	0.596562	0.660277		0.127753	0.152529	0.13553	0.158047
18_38188925_38190205	18	38188925	38190205	Pcdh1	1	2	0	1	0	0	0	1280	0.423123	0.385996	0.452987	0.488594	0.32786	0.354339	0.375347	0.39994	0.382729	0.363946		0.127647	0.121265	0.245285	0.123154	0.096009	0.1282		0.36079	0.393671	0.465735	0.450936		0.12271	0.10363	0.114053	0.107365
18_38379044_38379626	18	38379044	38379626	Ndfip1	0	0	0	0	0	0	0	582	0.302677	0.261132	0.257687	0.446537	0.342621	0.366198	0.482143	0.424711	0.325074	0.392287		0.0835498	0.0974026	0.0724567	0.0897436	0.147398	0.185065		0.336483	0.29373	0.235475	0.294896		0.0803413	0.0958819	0.10724	0.103311
18_47153959_47154867	18	47153959	47154867	Commd10	0	0	0	1	0	1	0	908	0.521028	0.607254	0.391187	0.54892	0.479367	0.365937	0.447196	0.607472	0.438441	0.492426		0.133411	0.313308	0.247622	0.338875	0.183308	0.218826		0.511629	0.248778	0.512225	0.546321		0.202694	0.132163	0.132392	0.161098
18_47431852_47434127	18	47431852	47434127	Sema6a	0	0	0	0	0	0	0	2275	0.435663	0.497543	0.450748	0.578567	0.547326	0.45607	0.562895	0.572726	0.544766	0.500139		0.34341	0.358965	0.249129	0.251819	0.288008	0.37162		0.491867	0.491472	0.495922	0.448651		0.328243	0.271697	0.262027	0.296678
18_47646695_47648216	18	47646695	47648216	Sema6a	0	0	0	0	0	0	0	1521	0.423659	0.444057	0.494859	0.667176	0.532719	0.566784	0.575618	0.535841	0.694571	0.527228		0.247132	0.419822	0.354876	0.360624	0.214217	0.310663		0.521775	0.495209	0.515523	0.498168		0.222568	0.211599	0.178778	0.175395
18_54951405_54954072	18	54951405	54954072	Zfp608	0	0	0	1	0	0	0	2667	0.426782	0.417698	0.496593	0.503928	0.540501	0.598416	0.50851	0.570069	0.621563	0.463102		0.236861	0.28392	0.233751	0.265852	0.244921	0.272052		0.418999	0.364456	0.411178	0.421848		0.113459	0.1372	0.0936008	0.170447
18_54981989_54982962	18	54981989	54982962	Zfp608	0	0	0	1	0	1	0	973	0.456459	0.501027	0.52127	0.493685	0.441473	0.518162	0.567901	0.498721	0.659001	0.375425		0.296745	0.23156	0.13852	0.230688	0.177114	0.178836		0.399881	0.359831	0.386642	0.39175		0.151829	0.182126	0.204169	0.0926407
18_56760517_56761069	18	56760517	56761069	3-Mar	0	0	0	0	0	0	0	552	0.323487	0.374751	0.270982	0.389763	0.34109	0.157046	0.161186	0.226288	0.249802	0.229447		0.0820606	0.106507	0.0679924	0.0265152	0.0724099	0.0541667		0.116976	0.109983	0.134217	0.15742		0.0759425	0.0375668	0.0582634	0.0765625
18_56799695_56800026	18	56799695	56800026	3-Mar	0	0	0	1	0	0	0	331	0.453716	0.53164	0.571493	0.546081	0.646208	0.654497	0.57963	0.603836	0.377778	0.515388		0.263536	0.30204	0.158353	0.188357	0.129321	0.186955		0.5539	0.484305	0.419541	0.403824		0.136254	0.151584	0.0829297	0.0835775
18_60830359_60831558	18	60830359	60831558	Tcof1	0	0	0	1	0	0	0	1199	0.513083	0.595584	0.596417	0.339273	0.343157	0.517674	0.392312	0.399054	0.45519	0.38741		0.211968	0.163967	0.226651	0.242338	0.271796	0.232573		0.343178	0.421089	0.419952	0.373132		0.620675	0.704501	0.743168	0.601729
18_60977633_60977844	18	60977633	60977844	Camk2a	0	0	0	1	0	0	0	211	0.667761	0.738339	0.670301	0.950617	0.850112	0.887654	0.883862	0.85	0.837566	0.810556		0.389161	0.541174	0.555128	0.442328	0.530556	0.464334		0.910185	0.778931	0.773026	0.754951		0.355747	0.32307	0.315268	0.241358
18_61065559_61065864	18	61065559	61065864	Pdgfrb	0	0	0	1	0	0	0	305	0.740405	0.678327	0.800095	0.842618	0.8116	0.739955	0.878125	0.80816	0.886255	0.902173		0.392739	0.363684	0.452861	0.534341	0.412475	0.45		0.742781	0.743522	0.778743	0.741037		0.196783	0.179747	0.28347	0.230673
18_61256742_61257515	18	61256742	61257515	Pde6a	0	0	0	1	0	0	0	773	0.36884	0.430422	0.307736	0.415368	0.397336	0.373946	0.354196	0.35394	0.491874	0.374147		0.222476	0.169358	0.159751	0.100433	0.181848	0.166207		0.337358	0.393225	0.330328	0.381164		0.182777	0.231829	0.194099	0.209353
18_61544671_61545185	18	61544671	61545185	Arhgef37	0	0	0	0	0	0	0	514	0.65625	0.6461	0.627802	0.734959	0.614484	0.690486	0.710606	0.711797	0.773611	0.752243		0.223227	0.21875	0.35855	0.427579	0.386901	0.375496		0.801328	0.607817	0.623864	0.684236		0.223512	0.312895	0.294605	0.213525
18_61675702_61676326	18	61675702	61676326	Il17b	0	0	0	0	0	0	0	624	0.459273	0.564756	0.516321	0.5754	0.76579	0.622911	0.676567	0.656045	0.749123	0.57653		0.390909	0.321434	0.314189	0.293373	0.329942	0.386501		0.605972	0.519384	0.60541	0.443252		0.237997	0.172372	0.182351	0.137067
18_61782480_61785129	18	61782480	61785129	Afap1l1	0	1	1	1	0	1	0	2649	0.598631	0.619538	0.636083	0.635046	0.624493	0.588284	0.660195	0.654769	0.63177	0.559176		0.269291	0.425739	0.38238	0.355786	0.366457	0.390057		0.537366	0.502006	0.531027	0.537793		0.389808	0.340825	0.325049	0.313603
18_64493109_64494007	18	64493109	64494007	Fech	0	0	1	0	0	0	0	898	0.674915	0.593612	0.755051	0.796299	0.656325	0.668943	0.779852	0.731083	0.790278	0.609447		0.4186	0.529888	0.438165	0.397079	0.463108	0.495468		0.65756	0.729201	0.678099	0.582973		0.332928	0.318516	0.276297	0.354816
18_64531263_64531611	18	64531263	64531611	Atp8b1	0	0	0	1	0	0	0	348	0.435355	0.39981	0.334596	0.31164	0.352574	0.399382	0.447024	0.343651	0.428262	0.400053		0.14596	0.304339	0.181115	0.0832341	0.11006	0.240724		0.341902	0.267372	0.235486	0.337195		0.152885	0.181111	0.170245	0.240258
18_64931654_64931971	18	64931654	64931971	Nedd4l	0	0	0	1	0	0	0	317	0.660732	0.565798	0.575926	0.571208	0.433815	0.580071	0.595679	0.516443	0.367857	0.370136		0.0908968	0.229894	0.186861	0.0978395	0.119709	0.143976		0.243519	0.422692	0.217681	0.368239		0.209812	0.138889	0.171268	0.161376
18_66459850_66460500	18	66459850	66460500	Pmaip1	0	1	0	1	0	1	0	650	0.401628	0.486492	0.383341	0.521296	0.470202	0.445326	0.509524	0.367018	0.274691	0.506134		0.220662	0.222222	0.214055	0.172054	0.191992	0.149074		0.378407	0.255644	0.285457	0.2375		0.271086	0.262161	0.324732	0.191595
18_66514203_66514969	18	66514203	66514969	Pmaip1	0	0	0	0	0	0	0	766	0.566004	0.654041	0.559181	0.542916	0.588364	0.663636	0.491613	0.470205	0.64135	0.463156		0.23824	0.253247	0.244057	0.260426	0.259271	0.293001		0.36627	0.402983	0.504595	0.354692		0.0952581	0.13716	0.0706321	0.129765
18_67465446_67465846	18	67465446	67465846	Prelid3a	1	1	0	1	0	1	0	400	0.359305	0.460196	0.443751	0.498398	0.534026	0.526447	0.521429	0.583754	0.534078	0.61607		0.287901	0.236905	0.261811	0.237202	0.297395	0.234777		0.392836	0.468767	0.411111	0.413171		0.112092	0.173326	0.183914	0.216215
18_69576358_69576972	18	69576358	69576972	Tcf4	0	0	0	1	0	0	0	614	0.31809	0.375624	0.342177	0.365279	0.302002	0.380404	0.270779	0.265347	0.455442	0.391655		0.0808107	0.0606782	0.1248	0.090538	0.188209	0.181916		0.274685	0.424184	0.289222	0.31507		0.0512821	0.0569876	0.0456887	0.0566621
18_69794187_69795284	18	69794187	69795284	Tcf4	0	0	0	0	0	0	0	1097	0.545832	0.585919	0.473877	0.628602	0.633287	0.489141	0.650744	0.54364	0.652177	0.61545		0.180045	0.30065	0.219358	0.222252	0.304102	0.290021		0.49685	0.542138	0.449372	0.445989		0.192922	0.153894	0.0849814	0.147498
18_75195337_75196088	18	75195337	75196088	Dym	0	0	0	1	0	0	0	751	0.752719	0.683432	0.83941	0.796459	0.642672	0.707063	0.761289	0.782262	0.802651	0.790285		0.303557	0.316825	0.393173	0.375431	0.354769	0.378189		0.747541	0.688063	0.71751	0.659749		0.220203	0.263545	0.180495	0.269755
18_75307208_75307824	18	75307208	75307824	Dym	0	0	0	0	0	0	0	616	0.593095	0.702022	0.689476	0.781639	0.819545	0.635007	0.79081	0.75781	0.589583	0.752246		0.218841	0.180571	0.172857	0.23027	0.179414	0.236619		0.656252	0.53681	0.679496	0.553337		0.100984	0.106789	0.0728205	0.128873
18_75343768_75344851	18	75343768	75344851	Smad7	0	1	0	0	0	0	0	1083	0.581703	0.550239	0.594312	0.671461	0.764602	0.708604	0.651165	0.689261	0.681468	0.745356		0.335816	0.370994	0.338154	0.26425	0.341948	0.404031		0.562991	0.579446	0.574436	0.514931		0.146451	0.106548	0.0874338	0.0895149
18_75372257_75372964	18	75372257	75372964	Smad7	0	0	1	1	0	1	0	707	0.569163	0.697706	0.616252	0.565105	0.584216	0.493529	0.486783	0.504323	0.58085	0.434726		0.311896	0.146795	0.270696	0.155012	0.222802	0.201049		0.375286	0.474087	0.332737	0.338477		0.123288	0.111894	0.191263	0.11161
18_75377998_75379081	18	75377998	75379081	Smad7	0	0	0	1	0	1	0	1083	0.273946	0.342201	0.305054	0.378841	0.379595	0.439869	0.424777	0.325982	0.329386	0.376754		0.13076	0.117356	0.124375	0.0905388	0.180491	0.125431		0.251293	0.285984	0.21908	0.207711		0.0671533	0.0475957	0.0539049	0.0820288
18_75401863_75402368	18	75401863	75402368	Smad7	0	0	0	0	0	0	0	505	0.708304	0.700025	0.624734	0.78828	0.535736	0.629739	0.573232	0.504019	0.72619	0.744907		0.207738	0.298247	0.0980722	0.182283	0.251431	0.177381		0.524182	0.600002	0.452105	0.525168		0.0837398	0.0340166	0.106761	0.0785104
18_75434350_75435096	18	75434350	75435096	Ctif	0	0	0	1	0	0	0	746	0.366576	0.400919	0.421609	0.528122	0.589847	0.396128	0.514516	0.586077	0.661045	0.546807		0.149773	0.223016	0.119481	0.0769481	0.2123	0.246032		0.336589	0.427806	0.572994	0.363961		0.0252165	0.0678061	0.0189394	0.0277778
18_76145523_76146260	18	76145523	76146260	Zbtb7c	1	1	0	1	0	0	0	737	0.52692	0.682553	0.551388	0.797681	0.723458	0.705202	0.615277	0.707302	0.69249	0.632927		0.288694	0.456125	0.364492	0.426218	0.416794	0.347906		0.645537	0.593126	0.641665	0.7343		0.364734	0.291133	0.318957	0.279169
18_76150314_76151022	18	76150314	76151022	Zbtb7c	0	0	0	0	0	0	0	708	0.458811	0.521881	0.480473	0.632643	0.512516	0.543826	0.701306	0.576587	0.601965	0.555246		0.231092	0.312843	0.372468	0.321934	0.222595	0.359148		0.557561	0.512545	0.460194	0.47243		0.184823	0.229371	0.179589	0.102071
18_77742545_77743006	18	77742545	77743006	Haus1	0	0	0	0	0	0	0	461	0.636031	0.616951	0.639071	0.65223	0.546647	0.584137	0.467772	0.772454	0.659957	0.676447		0.221898	0.291311	0.459653	0.230862	0.300153	0.408443		0.431842	0.542642	0.355396	0.419957		0.237095	0.228683	0.370743	0.320406
18_81927265_81927917	18	81927265	81927917	Galr1	0	0	0	0	0	0	0	652	0.291396	0.383541	0.42748	0.413892	0.452325	0.216905	0.438806	0.4644	0.47746	0.315521		0.119185	0.207182	0.106853	0.211815	0.163577	0.19846		0.273872	0.448509	0.272196	0.354077		0.131811	0.0432488	0.107377	0.0931644
18_82868973_82870323	18	82868973	82870323	Zfp516	0	0	0	0	0	0	0	1350	0.6356	0.529445	0.620189	0.665781	0.565949	0.526603	0.589722	0.548399	0.597725	0.438535		0.27463	0.335238	0.270717	0.266556	0.278734	0.339541		0.463832	0.427688	0.421444	0.340382		0.132563	0.132741	0.153243	0.125458
18_82871854_82872626	18	82871854	82872626	Zfp516	0	0	0	0	0	0	0	772	0.762988	0.805599	0.758146	0.873065	0.802644	0.734311	0.786294	0.843864	0.882973	0.798963		0.399044	0.494786	0.470133	0.495384	0.399431	0.504722		0.770716	0.821663	0.704095	0.704916		0.127254	0.0791784	0.188674	0.101996
18_84089686_84090597	18	84089686	84090597	Zadh2	0	1	0	1	0	1	0	911	0.681028	0.503466	0.564147	0.768511	0.713568	0.683438	0.72485	0.741604	0.724708	0.741593		0.336248	0.368736	0.298933	0.340457	0.341887	0.371298		0.618256	0.59349	0.507605	0.619416		0.131077	0.134099	0.124863	0.143277
19_10230299_10231692	19	10230299	10231692	Myrf	0	0	0	1	0	0	0	1393	0.564969	0.54953	0.545695	0.738255	0.610836	0.680519	0.788562	0.72711	0.726669	0.66154		0.313405	0.368543	0.366885	0.277027	0.292032	0.233732		0.563787	0.594595	0.626197	0.603393		0.180201	0.214324	0.205935	0.226857
19_10294646_10295547	19	10294646	10295547	Dagla	0	0	0	1	0	0	0	901	0.563606	0.538597	0.522482	0.682487	0.56297	0.547661	0.654101	0.712531	0.787649	0.684371		0.265586	0.413388	0.216076	0.327328	0.290858	0.262522		0.582522	0.502078	0.521208	0.568067		0.102819	0.0827876	0.0848623	0.0809182
19_10940844_10941319	19	10940844	10941319	Ptgdr2	1	1	0	1	0	0	0	475	0.503985	0.55765	0.471721	0.591693	0.530847	0.53003	0.550426	0.767211	0.507721	0.622227		0.180637	0.179505	0.184218	0.180334	0.182471	0.194526		0.497347	0.422261	0.486709	0.486315		0.127963	0.123103	0.128627	0.0740183
19_11878341_11878649	19	11878341	11878649	Olfr1419	1	0	0	0	0	1	0	308	0.627565	0.698771	0.676656	0.825755	0.609192	0.660404	0.789683	0.534177	0.677695	0.826304		0.422093	0.421212	0.598545	0.398963	0.394726	0.498707		0.860106	0.762819	0.617755	0.640389		0.398686	0.406834	0.332262	0.369597
19_14776893_14778008	19	14776893	14778008	Tle4	0	0	0	0	0	0	0	1115	0.403274	0.419122	0.473292	0.521593	0.574742	0.548148	0.385299	0.51999	0.585714	0.585875		0.168235	0.246692	0.265082	0.23461	0.186216	0.284146		0.440793	0.450224	0.464137	0.348478		0.179996	0.190723	0.157843	0.157979
19_15340244_15340587	19	15340244	15340587	Psat1	0	0	0	0	0	0	0	343	0.79451	0.811854	0.715955	0.887364	0.779652	0.871296	0.779277	0.752219	0.784259	0.801864		0.486069	0.551984	0.539991	0.48955	0.61846	0.506327		0.727216	0.729353	0.714983	0.766277		0.351073	0.338678	0.270527	0.30914
19_17138293_17138736	19	17138293	17138736	Prune2	0	0	0	1	0	0	0	443	0.621133	0.583013	0.625485	0.689321	0.738889	0.710216	0.781481	0.811067	0.689583	0.747304		0.324868	0.357071	0.452974	0.350929	0.397909	0.303305		0.558766	0.666946	0.722883	0.537963		0.325319	0.278612	0.277778	0.253106
19_23121693_23122191	19	23121693	23122191	Klf9	0	0	0	0	0	0	0	498	0.410204	0.385323	0.389408	0.612177	0.466285	0.582205	0.563572	0.465986	0.543162	0.539871		0.31307	0.206223	0.119063	0.284382	0.19521	0.258712		0.502418	0.434967	0.435531	0.453765		0.132547	0.195345	0.179416	0.114448
19_25208548_25209242	19	25208548	25209242	Dock8	0	0	0	0	0	0	0	694	0.761517	0.722853	0.752494	0.839501	0.829971	0.729011	0.849683	0.878704	0.864444	0.867513		0.512929	0.48254	0.536325	0.534377	0.548199	0.654444		0.766069	0.825692	0.741145	0.737776		0.111587	0.197534	0.192931	0.276058
19_26749727_26750315	19	26749727	26750315	Smarca2	0	0	0	1	0	1	0	588	0.641099	0.686544	0.752409	0.855996	0.789386	0.698016	0.738603	0.771843	0.637358	0.69656		0.343965	0.36301	0.295624	0.20772	0.201366	0.395595		0.575268	0.582803	0.465641	0.675358		0.0956017	0.101828	0.125149	0.0557906
19_27009764_27010009	19	27009764	27010009	Gm815	0	0	0	0	0	0	0	245	0.844103	0.678172	0.732792	0.756686	0.872453	0.777489	0.921212	0.86933	0.890332	0.762111		0.647908	0.525902	0.531119	0.635858	0.478739	0.542432		0.828236	0.764287	0.661353	0.70734		0.632821	0.520441	0.401587	0.591001
19_28662454_28663422	19	28662454	28663422	Glis3	0	0	0	1	0	0	0	968	0.774274	0.751729	0.752333	0.905051	0.825543	0.852127	0.729	0.715794	0.912004	0.752925		0.609362	0.696921	0.443592	0.480198	0.465295	0.546297		0.80642	0.853646	0.74344	0.819411		0.242395	0.318566	0.26668	0.307867
19_29046104_29046672	19	29046104	29046672	Ak3	0	1	0	1	0	1	0	568	0.538083	0.545148	0.499272	0.519913	0.50084	0.41352	0.392328	0.574271	0.295455	0.555712		0.289926	0.194048	0.176685	0.237709	0.288977	0.221181		0.368782	0.294919	0.276588	0.368477		0.247326	0.281323	0.14973	0.255299
19_30029465_30029719	19	30029465	30029719	Uhrf2	0	1	0	0	0	1	0	254	0.803511	0.870282	0.860479	0.91463	0.9133	0.953704	0.987654	0.93955	0.897419	0.905603		0.608286	0.616907	0.731066	0.709734	0.660354	0.663696		0.842392	0.834282	0.859046	0.921277		0.172721	0.156392	0.192462	0.217605
19_31763250_31763815	19	31763250	31763815	Prkg1	0	1	0	1	0	1	0	565	0.227457	0.15191	0.192627	0.20953	0.293296	0.24812	0.318296	0.322541	0.232456	0.443825		0.0548075	0.0818826	0.054001	0.0608814	0.0749791	0.0689641		0.221384	0.175251	0.124376	0.213638		0.0161882	0.0435451	0.0277379	0.0443609
19_32102562_32103206	19	32102562	32103206	Sgms1	0	0	0	0	0	0	0	644	0.633319	0.823395	0.739031	0.879229	0.821495	0.724947	0.700912	0.771654	0.766667	0.756314		0.535414	0.513081	0.404733	0.299261	0.392394	0.500106		0.658853	0.8121	0.706621	0.653916		0.345011	0.348164	0.319607	0.253201
19_32344052_32345394	19	32344052	32345394	Sgms1	0	0	0	1	0	1	0	1342	0.729426	0.814126	0.814334	0.908306	0.84744	0.785218	0.856349	0.809623	0.934163	0.834329		0.556016	0.668869	0.600999	0.54808	0.560808	0.622024		0.799764	0.832634	0.828519	0.752664		0.220543	0.289245	0.225472	0.201786
19_32727558_32728064	19	32727558	32728064	Atad1	0	0	0	0	0	0	0	506	0.718098	0.722999	0.571821	0.857143	0.814991	0.781702	0.657431	0.84418	0.669048	0.725619		0.229458	0.366815	0.346801	0.382231	0.382496	0.377469		0.545197	0.639445	0.732235	0.593984		0.121431	0.102381	0.127321	0.160714
19_32754427_32755488	19	32754427	32755488	Pten	0	1	0	0	0	1	0	1061	0.40961	0.416976	0.396771	0.348638	0.387422	0.587464	0.515592	0.484103	0.528786	0.478588		0.276028	0.159873	0.187794	0.203522	0.24472	0.26961		0.425694	0.441623	0.49826	0.359237		0.111111	0.10636	0.0967936	0.0993493
19_34191712_34192057	19	34191712	34192057	Stambpl1	0	1	0	0	0	1	0	345	0.348413	0.494733	0.355026	0.463508	0.355698	0.319885	0.434772	0.373677	0.635417	0.522715		0.195735	0.155366	0.152822	0.1347	0.156365	0.0722222		0.323545	0.394452	0.393482	0.247868		0.110279	0.0616321	0.0549944	0.0385802
19_36808554_36809040	19	36808554	36809040	Tnks2	0	0	0	0	0	0	0	486	0.77321	0.78979	0.829636	0.796318	0.855247	0.68979	0.758967	0.789815	0.67477	0.790464		0.45884	0.459532	0.44143	0.508161	0.553872	0.43644		0.689855	0.674067	0.530454	0.672659		0.226369	0.205946	0.160083	0.20412
19_36817950_36818726	19	36817950	36818726	Tnks2	0	0	0	0	0	0	0	776	0.326144	0.41129	0.310705	0.361942	0.447612	0.41325	0.404464	0.526178	0.576279	0.453855		0.128032	0.0965755	0.0980122	0.0773516	0.105341	0.0552656		0.272038	0.326929	0.409817	0.325574		0.0538806	0.0576775	0.048861	0.0667228
19_36896710_36898186	19	36896710	36898186	Tnks2	0	0	0	0	1	0	0	1476	0.61421	0.648756	0.721447	0.725454	0.701111	0.656754	0.776443	0.806194	0.8098	0.73825		0.455653	0.508244	0.541695	0.457519	0.403026	0.474131		0.722961	0.692338	0.626391	0.703664		0.403663	0.345341	0.385546	0.357194
19_37018725_37019189	19	37018725	37019189	Cpeb3	0	1	0	0	0	0	0	464	0.271601	0.302647	0.328611	0.33171	0.414719	0.430303	0.408333	0.340523	0.26526	0.362121		0.162764	0.103139	0.0954545	0.0749311	0.157792	0.130716		0.291342	0.250442	0.162882	0.223193		0.0660173	0.0725013	0.0383838	0.0831562
19_37526643_37527482	19	37526643	37527482	Exoc6	0	0	0	0	0	0	0	839	0.530566	0.587594	0.48928	0.604322	0.507846	0.432563	0.630556	0.584933	0.563313	0.561673		0.259826	0.233854	0.234703	0.252786	0.140041	0.205562		0.425137	0.346466	0.311105	0.245932		0.160047	0.198608	0.152066	0.176529
19_37686788_37687985	19	37686788	37687985	Cyp26c1	1	2	0	1	0	0	0	1197	0.737209	0.76587	0.665141	0.912615	0.90467	0.923868	0.911421	0.8975	0.927131	0.931148		0.346138	0.368775	0.29516	0.228593	0.250626	0.372844		0.854405	0.8669	0.864721	0.81711		0.102733	0.090922	0.0733583	0.0569033
19_3943014_3943452	19	3943014	3943452	Unc93b1	0	0	0	1	0	0	0	438	0.283302	0.323105	0.236825	0.410137	0.4016	0.306207	0.409779	0.441886	0.454762	0.440794		0.0957757	0.0744898	0.170343	0.115805	0.123132	0.162139		0.189925	0.312756	0.302316	0.433995		0.0657667	0.0462047	0.067602	0.0445656
19_40253805_40254111	19	40253805	40254111	Pdlim1	0	0	0	1	0	0	0	306	0.399393	0.458497	0.427863	0.463096	0.554735	0.522186	0.408333	0.558446	0.570166	0.446458		0.0743146	0.179429	0.164158	0.126486	0.165531	0.157723		0.382221	0.435888	0.360941	0.268089		0.199242	0.0695441	0.12259	0.0656631
19_40395519_40395898	19	40395519	40395898	Sorbs1	0	0	0	1	0	0	0	379	0.622333	0.519365	0.456243	0.596349	0.625596	0.569021	0.497646	0.412434	0.567831	0.45741		0.256987	0.302567	0.240465	0.170291	0.287018	0.321465		0.370689	0.482354	0.40398	0.422202		0.228025	0.190142	0.223148	0.217709
19_40489357_40491042	19	40489357	40491042	Sorbs1	0	0	0	1	0	0	0	1685	0.486679	0.503494	0.507103	0.734551	0.690748	0.69787	0.670937	0.68535	0.707478	0.654938		0.381581	0.458602	0.364205	0.316031	0.276617	0.390544		0.540283	0.566075	0.537123	0.508091		0.224864	0.238175	0.229654	0.262377
19_40761369_40761839	19	40761369	40761839	Cc2d2b	0	0	0	1	0	0	0	470	0.413141	0.446913	0.548069	0.543002	0.617525	0.484184	0.419841	0.430079	0.361643	0.582022		0.157298	0.301948	0.0852525	0.300794	0.208836	0.330317		0.310704	0.531111	0.540284	0.389235		0.154471	0.148396	0.0777778	0
19_40762014_40762777	19	40762014	40762777	Cc2d2b	0	0	0	1	0	0	0	763	0.472321	0.475775	0.37535	0.489482	0.344959	0.467495	0.444874	0.520599	0.492333	0.414473		0.147108	0.054303	0.122059	0.187935	0.0995238	0.101134		0.178345	0.478309	0.261766	0.251146		0.0559382	0.049998	0.0543324	0.0126364
19_4156000_4157157	19	4156000	4157157	Ptprcap,Rps6kb2	0	0	0	2	0	1	0	1157	0.499828	0.661076	0.529657	0.529588	0.566361	0.545062	0.670293	0.62962	0.70748	0.629689		0.376213	0.236881	0.353192	0.354821	0.329287	0.410836		0.530527	0.609771	0.567132	0.582297		0.342419	0.37268	0.370627	0.268034
19_43545971_43547122	19	43545971	43547122	Got1	0	0	0	0	0	0	0	1151	0.626957	0.541486	0.667622	0.743851	0.777994	0.675886	0.784565	0.671653	0.819005	0.650425		0.414782	0.408114	0.399686	0.441054	0.435778	0.588131		0.645388	0.654126	0.74173	0.6901		0.300368	0.278294	0.265651	0.366691
19_43600532_43600928	19	43600532	43600928	Nkx2-3	1	1	0	0	0	0	0	396	0.353784	0.394949	0.339643	0.531962	0.414279	0.335631	0.413889	0.312698	0.469367	0.340136		0.176559	0.148971	0.104441	0.0471681	0.127882	0.139512		0.233932	0.253733	0.14918	0.15		0.0822698	0.077203	0.0495803	0.052513
19_43618626_43620469	19	43618626	43620469	Nkx2-3	0	1	1	0	0	0	0	1843	0.588305	0.591015	0.579919	0.755316	0.685425	0.703647	0.771506	0.733033	0.739502	0.766051		0.522018	0.48167	0.470686	0.446887	0.457569	0.497874		0.616372	0.670535	0.608031	0.654032		0.134624	0.143368	0.109879	0.114264
19_43652673_43653584	19	43652673	43653584	Slc25a28	0	0	0	0	0	0	0	911	0.5228	0.606957	0.585136	0.688436	0.768508	0.653651	0.673091	0.693092	0.712746	0.650637		0.369913	0.477774	0.379298	0.39771	0.391078	0.465754		0.555687	0.497839	0.588828	0.557123		0.322159	0.263581	0.284643	0.266403
19_43721796_43721961	19	43721796	43721961	Entpd7	0	0	0	1	0	0	0	165	0.80948	0.82149	0.863073	0.948434	0.902584	0.886111	0.962963	0.944444	1	0.884006		0.688913	0.724104	0.651438	0.693995	0.687346	0.481069		0.860036	0.932892	0.868613	0.850467		0.509874	0.658474	0.531814	0.675084
19_43722668_43723623	19	43722668	43723623	Entpd7	0	0	0	1	0	0	0	955	0.531805	0.651329	0.656511	0.553939	0.480587	0.450758	0.399113	0.437344	0.548082	0.440297		0.220415	0.346732	0.317716	0.191535	0.2471	0.188725		0.306675	0.35854	0.363965	0.406723		0.445031	0.434518	0.379085	0.472657
19_43920499_43922687	19	43920499	43922687	Dnmbp	0	0	0	1	0	0	0	2188	0.514771	0.464068	0.421954	0.552517	0.672828	0.378337	0.563672	0.450519	0.561039	0.487356		0.173377	0.156995	0.142167	0.166432	0.15928	0.123631		0.4026	0.411104	0.302504	0.289802		0.11465	0.0588901	0.102846	0.0606033
19_44514599_44515044	19	44514599	44515044	Wnt8b	0	0	1	0	0	0	0	445	0.667309	0.752769	0.596667	0.8092	0.822308	0.829995	0.80303	0.73728	0.839177	0.829185		0.432748	0.46352	0.435758	0.314863	0.306067	0.480592		0.686176	0.636134	0.58456	0.664442		0.0829254	0.127914	0.0928932	0.106494
19_44892778_44894523	19	44892778	44894523	Slf2	0	0	0	0	0	0	0	1745	0.55216	0.590795	0.56782	0.709933	0.579825	0.64043	0.541773	0.594762	0.769765	0.592537		0.339417	0.375429	0.409366	0.438451	0.474841	0.413708		0.55984	0.601411	0.538912	0.533119		0.275603	0.322468	0.325388	0.275729
19_44899946_44901038	19	44899946	44901038	Slf2	0	0	0	0	0	0	0	1092	0.55052	0.518814	0.34905	0.600286	0.457121	0.482305	0.406685	0.545824	0.603333	0.427564		0.226115	0.166093	0.299249	0.201455	0.278578	0.221306		0.409703	0.42055	0.26563	0.320396		0.151798	0.162268	0.153042	0.171899
19_45028630_45029586	19	45028630	45029586	Pdzd7	0	0	1	1	0	0	0	956	0.840679	0.790718	0.780365	0.871616	0.908346	0.826626	0.829084	0.862122	0.839887	0.835796		0.674449	0.584985	0.660543	0.604864	0.578151	0.670472		0.823455	0.849716	0.788729	0.820795		0.383828	0.440662	0.434918	0.355796
19_45065099_45065705	19	45065099	45065705	Sfxn3	1	2	0	0	0	0	0	606	0.536403	0.538577	0.545873	0.643485	0.653899	0.635615	0.715524	0.639381	0.821752	0.697801		0.21952	0.198092	0.267614	0.2053	0.153319	0.2233		0.568454	0.571353	0.429182	0.515288		0.122613	0.0961194	0.0972129	0.0908419
19_45294805_45297054	19	45294805	45297054	Lbx1	0	0	0	0	0	0	0	2249	0.397105	0.411858	0.395815	0.534549	0.554757	0.431796	0.491142	0.442586	0.510145	0.500047		0.21306	0.252381	0.194869	0.267252	0.248802	0.248085		0.459185	0.489493	0.440991	0.436773		0.135145	0.138407	0.0952904	0.0999253
19_45655606_45656087	19	45655606	45656087	Fbxw4	0	0	1	1	0	0	0	481	0.768983	0.692791	0.773461	0.773085	0.709891	0.664628	0.782854	0.735859	0.660756	0.623248		0.469697	0.472432	0.344328	0.369373	0.437098	0.435428		0.551893	0.58734	0.541928	0.527837		0.166144	0.26211	0.212704	0.179482
19_45695539_45696575	19	45695539	45696575	Fbxw4	0	0	0	0	0	0	0	1036	0.335888	0.403762	0.431573	0.588207	0.531136	0.394583	0.425765	0.449174	0.497778	0.53326		0.223489	0.312401	0.166239	0.201683	0.164118	0.216953		0.45804	0.404638	0.295058	0.328744		0.234027	0.253675	0.271466	0.217438
19_46344794_46345627	19	46344794	46345627	Mfsd13a	0	0	1	1	0	0	0	833	0.476213	0.502529	0.426756	0.511392	0.390741	0.364583	0.682275	0.55873	0.615212	0.480861		0.0867003	0.299824	0.181614	0.159259	0.257319	0.100926		0.333255	0.410754	0.360979	0.36588		0.206593	0.151852	0.169276	0.0667148
19_46622968_46623605	19	46622968	46623605	Wbp1l	0	0	0	1	0	1	1	637	0.647283	0.756093	0.725439	0.812224	0.657895	0.736064	0.74733	0.813033	0.748485	0.778987		0.414695	0.442147	0.295219	0.259713	0.340278	0.260008		0.742426	0.639207	0.560067	0.52333		0.278357	0.219228	0.227901	0.207549
19_47151659_47151776	19	47151659	47151776	Calhm3	1	0	0	1	0	0	0	117	0.322006	0.466185	0.32575	0.352874	0.326133	0.328543	0.324691	0.320414	0.314594	0.263757		0.0845679	0.111111	0.161308	0.116819	0.136437	0.0806878		0.283721	0.433654	0.189899	0.23075		0.16441	0.197553	0.233165	0.202862
19_47239823_47240638	19	47239823	47240638	Neurl1a	0	0	0	1	0	0	0	815	0.630088	0.690459	0.578427	0.832363	0.699848	0.734613	0.735343	0.782488	0.76004	0.744555		0.30148	0.349074	0.477419	0.559256	0.406589	0.467492		0.68718	0.765452	0.720747	0.630711		0.30311	0.276664	0.278897	0.245855
19_47443834_47444747	19	47443834	47444747	Sh3pxd2a	0	0	0	1	0	0	0	913	0.775566	0.862914	0.833921	0.969336	0.853934	0.73903	0.818045	0.820389	0.766017	0.816918		0.458944	0.653463	0.471091	0.458253	0.51636	0.51719		0.669291	0.783338	0.694048	0.782403		0.285386	0.286734	0.275343	0.317605
19_47901482_47903782	19	47901482	47903782	Cfap43	0	0	0	1	0	0	0	2300	0.634265	0.656523	0.739488	0.706006	0.61449	0.546922	0.59264	0.588256	0.632691	0.562592		0.418814	0.499546	0.399972	0.387916	0.418108	0.343477		0.574573	0.528027	0.522906	0.498577		0.430229	0.429663	0.409648	0.430439
19_5052814_5054110	19	5052814	5054110	Rin1	0	0	0	1	0	0	1	1296	0.617648	0.63011	0.703009	0.707616	0.703197	0.645206	0.744982	0.702621	0.729233	0.667089		0.498889	0.404094	0.381071	0.493152	0.402133	0.417358		0.648036	0.721286	0.658451	0.72276		0.203381	0.166309	0.19391	0.198603
19_53066614_53067451	19	53066614	53067451	Xpnpep1	0	0	0	0	0	0	0	837	0.59542	0.754576	0.709354	0.71966	0.638512	0.733709	0.68	0.687044	0.793512	0.740649		0.580345	0.496805	0.362995	0.496548	0.43028	0.44072		0.673764	0.682578	0.682917	0.626176		0.201914	0.230621	0.255807	0.316391
19_53321326_53321771	19	53321326	53321771	Mxi1	0	0	0	1	0	0	0	445	0.801483	0.862425	0.84436	0.894336	0.795578	0.854218	0.851496	0.812084	0.950397	0.83522		0.670318	0.476956	0.619004	0.639031	0.754127	0.678051		0.801128	0.831763	0.76589	0.777131		0.384085	0.207658	0.118599	0.211535
19_53437444_53438076	19	53437444	53438076	Smndc1	0	0	0	0	0	0	0	632	0.680823	0.744717	0.697408	0.899802	0.857101	0.830769	0.876282	0.883516	0.828656	0.731249		0.582479	0.558761	0.480505	0.440385	0.486928	0.443246		0.671361	0.773257	0.769341	0.769402		0.279387	0.48353	0.541311	0.299593
19_53500664_53501180	19	53500664	53501180	Dusp5	0	0	0	0	0	0	0	516	0.484596	0.662368	0.530063	0.603175	0.518026	0.609788	0.439418	0.637915	0.683333	0.574491		0.358752	0.10873	0.282041	0.182336	0.218474	0.200838		0.472701	0.534428	0.217386	0.389005		0.205522	0.185085	0.0897868	0.179664
19_53697454_53698207	19	53697454	53698207	Rbm20	0	0	0	1	0	0	0	753	0.775532	0.817255	0.772594	0.899335	0.852812	0.87764	0.858009	0.770458	0.953283	0.798549		0.541952	0.557867	0.57088	0.566684	0.539001	0.564924		0.76571	0.860585	0.825048	0.766649		0.331542	0.214421	0.298464	0.330223
19_5394044_5394586	19	5394044	5394586	Tsga10ip	0	0	0	1	0	0	1	542	0.807506	0.850803	0.830644	0.89026	0.853904	0.919738	0.948626	0.822253	0.937729	0.826124		0.654165	0.672255	0.65338	0.665412	0.648038	0.665659		0.852205	0.855	0.797565	0.837503		0.529267	0.597882	0.570256	0.651554
19_55382765_55383623	19	55382765	55383623	Vti1a	0	0	0	1	0	0	0	858	0.720056	0.75676	0.747917	0.764475	0.623473	0.592586	0.682989	0.728863	0.703689	0.623083		0.361923	0.475211	0.337195	0.380084	0.331034	0.424475		0.571094	0.651614	0.502852	0.317039		0.454218	0.349648	0.397962	0.356483
19_57206289_57207262	19	57206289	57207262	Ablim1	0	0	0	1	0	0	0	973	0.645256	0.650528	0.512662	0.70845	0.639516	0.64671	0.828889	0.794738	0.749179	0.603423		0.352374	0.396513	0.408975	0.341725	0.309242	0.436143		0.56415	0.577418	0.477563	0.435134		0.202458	0.245007	0.250685	0.224885
19_57274715_57275233	19	57274715	57275233	Ablim1	0	0	0	1	0	0	0	518	0.529399	0.569669	0.414957	0.430495	0.471456	0.260009	0.358167	0.427249	0.573016	0.525794		0.204811	0.259524	0.16111	0.251515	0.16336	0.083157		0.455163	0.461859	0.42496	0.507628		0.263668	0.177965	0.219356	0.240207
19_57334262_57334612	19	57334262	57334612	Ablim1	0	0	0	0	0	0	0	350	0.898683	0.83222	0.826094	0.925678	0.875309	0.929405	0.92381	0.914815	0.981481	0.948934		0.632319	0.676832	0.519136	0.582892	0.773604	0.664093		0.895302	0.839258	0.937743	0.898402		0.258025	0.182981	0.288626	0.141294
19_57363494_57364085	19	57363494	57364085	Fam160b1	0	1	1	1	0	1	0	591	0.698623	0.83198	0.826319	0.800335	0.881834	0.707744	0.830423	0.792321	0.854056	0.823205		0.507451	0.570326	0.664058	0.47464	0.41746	0.474844		0.697803	0.679353	0.565837	0.575518		0.495869	0.483567	0.616618	0.423619
19_58060916_58061202	19	58060916	58061202	Atrnl1	0	0	0	1	0	0	0	286	0.522107	0.69087	0.663085	0.815218	0.74515	0.715801	0.762857	0.736608	0.816804	0.80403		0.363833	0.45303	0.40641	0.462167	0.401446	0.439394		0.693556	0.677916	0.70646	0.616238		0.186563	0.14869	0.0999629	0.106566
19_5824290_5825107	19	5824290	5825107	Frmd8	0	0	0	0	0	0	0	817	0.809641	0.739803	0.765856	0.818551	0.855075	0.826468	0.825576	0.806364	0.802194	0.86412		0.46789	0.575528	0.55548	0.401774	0.515486	0.373476		0.756207	0.726765	0.725209	0.727484		0.41451	0.341463	0.360317	0.261711
19_5951927_5952711	19	5951927	5952711	Pola2	0	0	0	1	0	0	0	784	0.8044	0.786425	0.772613	0.780011	0.847619	0.594862	0.543774	0.73205	0.650042	0.784064		0.411313	0.547786	0.365863	0.394891	0.436331	0.410346		0.779551	0.788485	0.74859	0.744073		0.73191	0.755426	0.758463	0.67741
19_6016060_6016881	19	6016060	6016881	Capn1	0	1	0	0	0	1	0	821	0.538906	0.39631	0.462877	0.503686	0.553353	0.540196	0.514547	0.593258	0.558243	0.529874		0.218686	0.304275	0.342013	0.262896	0.289732	0.28502		0.420879	0.472049	0.407207	0.4757		0.212941	0.211123	0.209736	0.225538
19_6292753_6293036	19	6292753	6293036	Ehd1	0	0	0	1	0	0	0	283	0.799026	0.875088	0.787134	0.902893	0.67987	0.787554	0.749495	0.633333	0.641667	0.734182		0.35652	0.411655	0.490359	0.477742	0.345007	0.424167		0.722584	0.713236	0.640579	0.690614		0.32984	0.364486	0.374984	0.321341
19_6529934_6530782	19	6529934	6530782	Nrxn2	0	1	0	1	0	1	0	848	0.510311	0.525536	0.635615	0.779107	0.661973	0.633611	0.605263	0.661842	0.693452	0.760913		0.328171	0.328333	0.30905	0.370426	0.341839	0.362679		0.478629	0.515783	0.558808	0.572668		0.147284	0.080897	0.129409	0.115539
19_6839580_6839811	19	6839580	6839811	Rps6ka4	0	1	0	1	0	1	0	231	0.786855	0.866608	0.675	0.835165	0.891339	0.848679	0.805128	1	0.854396	0.882051		0.376923	0.489683	0.546886	0.380342	0.53572	0.527778		0.762765	0.815934	0.84359	0.812547		0.0811528	0.0704776	0.0491739	0.0765169
19_6856950_6857434	19	6856950	6857434	Ccdc88b	0	1	0	1	0	0	0	484	0.411301	0.347222	0.515248	0.579453	0.521737	0.482051	0.368353	0.480556	0.57619	0.427513		0.220972	0.293042	0.148406	0.15376	0.0607448	0.201102		0.324357	0.398918	0.277297	0.404136		0.0897182	0.119255	0.170282	0.191182
19_6926289_6926415	19	6926289	6926415	Kcnk4	1	1	0	1	0	0	0	126	0.485183	0.491547	0.423932	0.51535	0.628704	0.595414	0.513044	0.464815	0.501852	0.507616		0.263304	0.164815	0.167065	0.246296	0.147962	0.166446		0.438955	0.525364	0.432892	0.538082		0.198167	0.122925	0.161841	0.178121
19_7067831_7068045	19	7067831	7068045	Macrod1	0	0	1	1	0	0	0	214	0.531034	0.516785	0.538436	0.521115	0.653239	0.535069	0.723918	0.606956	0.720238	0.657713		0.230298	0.337626	0.36443	0.290332	0.256936	0.218543		0.429284	0.417798	0.489755	0.429096		0.184698	0.193139	0.155067	0.21128
19_7196208_7196579	19	7196208	7196579	Macrod1	0	0	0	1	0	0	0	371	0.408868	0.451283	0.510666	0.507763	0.511756	0.340774	0.538318	0.500473	0.574702	0.60653		0.141996	0.18125	0.252115	0.203015	0.20235	0.210317		0.393559	0.554655	0.297432	0.468853		0.318452	0.296913	0.361806	0.324112
19_7398659_7399165	19	7398659	7399165	Spindoc	0	0	0	0	0	1	0	506	0.504782	0.484375	0.500306	0.503671	0.496194	0.625694	0.533606	0.465439	0.698958	0.550208		0.368551	0.331176	0.32228	0.36355	0.379319	0.232375		0.50506	0.538793	0.505271	0.552639		0.299077	0.292916	0.143486	0.267168
19_7421952_7423889	19	7421952	7423889	2700081O15Rik	1	2	0	1	0	1	0	1937	0.880061	0.87252	0.914944	0.922383	0.91118	0.919168	0.909531	0.912809	0.92034	0.900157		0.472198	0.437457	0.320406	0.292722	0.344645	0.323218		0.894904	0.890035	0.87967	0.936828		0.316596	0.277228	0.310314	0.349296
2_10006570_10008585	2	10006570	10008585	Taf3	0	0	0	1	0	0	0	2015	0.792181	0.767399	0.733531	0.822023	0.834774	0.759331	0.77868	0.831125	0.836109	0.734672		0.580971	0.700361	0.618667	0.537476	0.552237	0.528084		0.780023	0.733141	0.687294	0.706919		0.479743	0.459923	0.467471	0.355513
2_102407369_102407835	2	102407369	102407835	Trim44	0	0	0	1	0	1	1	466	0.742162	0.744184	0.722875	0.793643	0.84532	0.682277	0.914366	0.822116	0.795278	0.804656		0.506587	0.475783	0.264266	0.525417	0.513034	0.500984		0.746425	0.784476	0.632387	0.711472		0.328557	0.22862	0.251263	0.232987
2_104572710_104573093	2	104572710	104573093	Cstf3	0	0	0	0	0	0	0	383	0.636131	0.798113	0.824937	0.827044	0.830687	0.725084	0.921939	0.873642	0.829071	0.735862		0.579307	0.636445	0.538627	0.382429	0.547306	0.640664		0.77209	0.677568	0.811825	0.825622		0.470797	0.403918	0.496836	0.402191
2_106895143_106896129	2	106895143	106896129	Mpped2	0	0	0	0	0	0	0	986	0.357709	0.451877	0.477392	0.489596	0.487335	0.500397	0.603571	0.537776	0.647024	0.566222		0.228779	0.230952	0.230968	0.257664	0.24254	0.302618		0.470778	0.486195	0.549894	0.496847		0.183312	0.154728	0.183757	0.186885
2_113828413_113829507	2	113828413	113829507	Scg5	0	0	0	1	0	1	1	1094	0.580198	0.499553	0.606295	0.564036	0.506364	0.453077	0.477803	0.565497	0.681029	0.562095		0.173637	0.204751	0.237571	0.133915	0.231392	0.227225		0.439333	0.426942	0.454402	0.362057		0.257672	0.212077	0.19296	0.228804
2_114119607_114119961	2	114119607	114119961	Aqr	0	0	0	1	0	0	0	354	0.720173	0.648413	0.72252	0.664855	0.554798	0.583153	0.704942	0.567532	0.637554	0.691127		0.32197	0.27702	0.217028	0.306818	0.236731	0.150781		0.43823	0.467508	0.508786	0.52699		0.577135	0.441797	0.639865	0.599495
2_115579519_115580228	2	115579519	115580228	BC052040	0	1	0	0	0	0	0	709	0.757532	0.815846	0.853478	0.841457	0.844188	0.736275	0.673512	0.631347	0.747059	0.654238		0.343689	0.4702	0.369651	0.36638	0.408933	0.375868		0.608293	0.670748	0.603692	0.497845		0.102923	0.0764138	0.0718027	0.0919538
2_118203874_118204355	2	118203874	118204355	Fsip1	0	0	0	1	0	0	0	481	0.386985	0.43778	0.337576	0.54754	0.436277	0.411043	0.480607	0.478698	0.571485	0.426462		0.234493	0.188381	0.236072	0.172122	0.204097	0.263468		0.388422	0.462723	0.461961	0.338107		0.249635	0.167667	0.177095	0.15819
2_118696098_118696740	2	118696098	118696740	Pak6	0	0	0	1	0	0	0	642	0.584351	0.497792	0.560805	0.621996	0.615122	0.668496	0.673863	0.598948	0.696791	0.511721		0.22545	0.428899	0.312465	0.300246	0.241727	0.235678		0.299696	0.423475	0.3878	0.478365		0.234948	0.215201	0.261281	0.326788
2_118701824_118702598	2	118701824	118702598	Ankrd63	1	1	0	1	0	0	0	774	0.503776	0.496731	0.442009	0.746864	0.5482	0.592337	0.651765	0.446798	0.661912	0.56449		0.209532	0.207751	0.250261	0.233125	0.228792	0.206637		0.419944	0.409791	0.412527	0.48723		0.0753987	0.0965359	0.0738531	0.077902
2_118710899_118711281	2	118710899	118711281	Plcb2	1	1	0	1	0	1	0	382	0.373139	0.436807	0.337037	0.417063	0.583333	0.311517	0.359396	0.303924	0.527249	0.458241		0.123824	0.138316	0.108765	0.0667549	0.0938703	0.113742		0.28482	0.367695	0.232366	0.276338		0.100965	0.105143	0.0880027	0.0750046
2_118790456_118790621	2	118790456	118790621	Disp2	1	1	0	1	0	0	0	165	0.501758	0.60446	0.613002	0.636111	0.606217	0.509877	0.655067	0.631913	0.620988	0.61423		0.221369	0.315344	0.0865838	0.16823	0.231706	0.161677		0.655107	0.547087	0.510739	0.501595		0.10188	0.0937283	0.113492	0.0597767
2_118944843_118945220	2	118944843	118945220	Chst14	0	0	0	0	0	0	0	377	0.691904	0.75226	0.679231	0.845254	0.644877	0.88631	0.834184	0.841409	0.777721	0.824525		0.535413	0.630772	0.516198	0.467687	0.457066	0.469321		0.668552	0.733632	0.577518	0.637135		0.383268	0.260169	0.358911	0.355481
2_119736966_119737493	2	119736966	119737493	Rtf1	0	0	0	0	0	0	0	527	0.410865	0.48432	0.402311	0.645127	0.496614	0.639286	0.637937	0.553624	0.595469	0.527328		0.245786	0.289444	0.330233	0.234565	0.33275	0.329789		0.495268	0.3899	0.55092	0.447284		0.168901	0.20024	0.185757	0.202217
2_121509422_121509766	2	121509422	121509766	Wdr76	0	0	1	1	0	1	0	344	0.642187	0.619535	0.645208	0.63871	0.756429	0.712222	0.735891	0.656616	0.503056	0.648698		0.345177	0.206944	0.341818	0.416667	0.254103	0.340833		0.591034	0.718334	0.727183	0.670257		0.263294	0.215943	0.282024	0.262502
2_126361229_126361871	2	126361229	126361871	Atp8b4	0	0	0	1	0	0	0	642	0.515215	0.463334	0.525138	0.567242	0.589198	0.475493	0.448923	0.485732	0.627618	0.614229		0.216864	0.329867	0.256874	0.167618	0.247657	0.183953		0.529384	0.469712	0.457173	0.462334		0.199875	0.215563	0.0721249	0.15757
2_127521905_127522227	2	127521905	127522227	Kcnip3	0	0	0	1	0	1	0	322	0.624074	0.709171	0.666667	0.621693	0.727646	0.704521	0.774074	0.835137	0.653704	0.661684		0.210325	0.300595	0.369115	0.488889	0.414021	0.348016		0.523257	0.670833	0.631596	0.509154		0.146571	0.0881033	0.174439	0.151852
2_128158973_128160445	2	128158973	128160445	Bcl2l11	0	0	0	1	0	0	0	1472	0.376268	0.499409	0.386652	0.515071	0.560964	0.596231	0.613173	0.509461	0.666216	0.536362		0.292476	0.148855	0.268316	0.252526	0.24414	0.348797		0.466135	0.435633	0.495764	0.524047		0.116832	0.164209	0.131565	0.134026
2_128402949_128404483	2	128402949	128404483	Spdye4c	0	0	0	0	0	0	0	1534	0.55671	0.626514	0.64422	0.684196	0.765099	0.64479	0.708799	0.660214	0.862929	0.592983		0.408835	0.408686	0.265585	0.367401	0.392354	0.294672		0.632038	0.649794	0.562737	0.510393		0.296948	0.202997	0.229006	0.189591
2_129178599_129179070	2	129178599	129179070	Slc20a1	0	0	0	0	0	1	0	471	0.585623	0.625903	0.58196	0.607398	0.713219	0.578846	0.629609	0.642942	0.638312	0.59815		0.313467	0.335806	0.331165	0.235179	0.239965	0.274556		0.560614	0.625893	0.547893	0.533638		0.129971	0.152377	0.0968873	0.0362266
2_129574750_129575150	2	129574750	129575150	Sirpa	0	0	0	0	0	0	0	400	0.37442	0.499758	0.393665	0.380283	0.530541	0.481005	0.452593	0.446859	0.680397	0.467576		0.230257	0.201534	0.21276	0.196349	0.328896	0.287632		0.48162	0.431358	0.423705	0.338393		0.0759563	0.160465	0.13373	0.159939
2_130698025_130698856	2	130698025	130698856	Slc4a11	0	1	0	0	0	1	0	831	0.495932	0.519478	0.478874	0.538948	0.732934	0.61265	0.611671	0.691308	0.664939	0.661236		0.289572	0.301961	0.322398	0.404062	0.264519	0.293486		0.498342	0.556097	0.536231	0.624213		0.258578	0.205525	0.21283	0.213021
2_131179147_131179227	2	131179147	131179227	Cenpb,Spef1	1	1	0	2	0	1	0	80	0.294872	0.170635	0.251914	0.162663	0.133478	0.322222	0.352301	0.412346	0.314815	0.328187		0.0212121	0.0905724	0.0864778	0.0563131	0.0842084	0.041514		0.300288	0.0828283	0.159788	0.0962963		0.0479582	0.0459448	0.0604938	0.0265845
2_131953252_131953666	2	131953252	131953666	Prn,Prnd	0	0	0	2	0	0	0	414	0.24726	0.322595	0.364665	0.364381	0.415237	0.233637	0.374112	0.409189	0.396655	0.445848		0.159428	0.0630425	0.0466811	0.0656652	0.0967694	0.0424643		0.280113	0.327475	0.227376	0.29637		0.0945336	0.096036	0.105288	0.0863784
2_138278658_138279930	2	138278658	138279930	Btbd3	0	0	0	1	0	1	0	1272	0.620635	0.788399	0.717587	0.788506	0.744538	0.839352	0.798863	0.825362	0.842659	0.858654		0.497127	0.458877	0.50886	0.554466	0.382038	0.562478		0.614523	0.777291	0.684844	0.819559		0.264685	0.253075	0.267432	0.190405
2_139608711_139609148	2	139608711	139609148	Sptlc3	0	0	0	1	0	0	0	437	0.502778	0.598488	0.60022	0.722266	0.757403	0.809524	0.701852	0.732171	0.733333	0.610802		0.462343	0.298148	0.43218	0.27037	0.412522	0.342247		0.626055	0.641975	0.809615	0.618254		0.202932	0.422028	0.37684	0.164815
2_145859966_145860980	2	145859966	145860980	Rin2	1	2	0	1	0	1	0	1014	0.52259	0.467875	0.497933	0.592798	0.579095	0.538441	0.474367	0.668424	0.310209	0.611739		0.136726	0.220882	0.147076	0.160832	0.0971237	0.152943		0.392066	0.551028	0.420384	0.519083		0.0814469	0.0655321	0.0677647	0.0580351
2_146290953_146291253	2	146290953	146291253	Ralgapa2	0	0	0	1	1	0	0	300	0.6451	0.577903	0.643245	0.61994	0.535038	0.607937	0.73588	0.75754	0.771528	0.694101		0.353292	0.322033	0.345677	0.302414	0.328828	0.44795		0.53385	0.625929	0.541581	0.674413		0.336894	0.452208	0.330129	0.39146
2_146763739_146763932	2	146763739	146763932	Kiz	0	0	0	0	0	0	0	193	0.76459	0.793771	0.882194	0.801515	0.819444	0.841534	0.885185	0.952381	0.803872	0.773184		0.388889	0.504277	0.465905	0.62005	0.43201	0.456022		0.654823	0.723775	0.74456	0.644444		0.277269	0.247107	0.318415	0.337217
2_148677068_148678535	2	148677068	148678535	Nxt1	0	0	1	0	0	1	0	1467	0.867916	0.775033	0.850833	0.869747	0.884774	0.869625	0.670242	0.797432	0.893644	0.798112		0.494937	0.396718	0.409753	0.45738	0.474408	0.600388		0.801404	0.89398	0.812024	0.758868		0.31727	0.20322	0.244978	0.185218
2_151970553_151970807	2	151970553	151970807	Fam110a	1	0	0	1	0	1	0	254	0.459747	0.588138	0.576562	0.660042	0.585566	0.518133	0.638393	0.563866	0.645833	0.437525		0.265327	0.36875	0.254491	0.189385	0.378648	0.195387		0.497157	0.407659	0.389137	0.455371		0.179356	0.219426	0.25084	0.263857
2_151999509_152000085	2	151999509	152000085	Slc52a3	0	0	0	1	0	1	2	576	0.700836	0.501102	0.716089	0.747993	0.756548	0.726411	0.768011	0.793915	0.820635	0.81164		0.260342	0.378042	0.276567	0.248986	0.312473	0.394996		0.664943	0.628263	0.621637	0.549202		0.0868386	0.0816519	0.0827601	0.107524
2_152427258_152427803	2	152427258	152427803	6820408C15Rik	0	0	0	1	0	1	1	545	0.550509	0.533291	0.584728	0.560014	0.633703	0.438474	0.59	0.647848	0.652282	0.606045		0.303512	0.280595	0.301768	0.322565	0.233088	0.379864		0.599897	0.538647	0.541205	0.609848		0.385606	0.294335	0.264766	0.383706
2_152633297_152633870	2	152633297	152633870	Rem1	0	1	0	1	0	1	0	573	0.494137	0.636835	0.541353	0.612063	0.649542	0.776604	0.70619	0.625041	0.539191	0.778298		0.278043	0.359751	0.453869	0.434614	0.283297	0.491619		0.488115	0.55892	0.368669	0.517702		0.260384	0.179789	0.286794	0.198676
2_152707612_152707865	2	152707612	152707865	H13	1	0	0	1	0	0	0	253	0.858068	0.703958	0.865027	0.907511	0.929833	0.908503	0.874362	0.92284	0.913333	0.86352		0.417395	0.42619	0.365476	0.322663	0.501871	0.317308		0.929167	0.909056	0.908232	0.897255		0.278928	0.171398	0.195324	0.180995
2_153107293_153108127	2	153107293	153108127	Hck	0	1	0	0	0	1	0	834	0.159715	0.191712	0.167449	0.360729	0.354075	0.365183	0.334339	0.376634	0.364433	0.300031		0.125283	0.0892857	0.131364	0.0541213	0.0539953	0.139957		0.20256	0.303899	0.22944	0.166836		0.0508235	0.0550026	0.0524033	0.0400819
2_153650952_153651605	2	153650952	153651605	Dnmt3b	0	1	0	1	0	0	0	653	0.390008	0.393911	0.302201	0.28984	0.292707	0.457071	0.370872	0.440424	0.400103	0.43864		0.0378788	0.098921	0.0991085	0.0621212	0.120907	0.307901		0.277348	0.300697	0.313708	0.297704		0.103838	0.0429933	0.114233	0.0643939
2_155386775_155387101	2	155386775	155387101	Trp53inp2	1	1	0	1	0	0	0	326	0.551609	0.492421	0.454192	0.51253	0.515432	0.469336	0.601587	0.377249	0.498737	0.530186		0.154369	0.248148	0.210878	0.196825	0.152198	0.273597		0.426753	0.342772	0.396324	0.429181		0.24469	0.139836	0.185444	0.158165
2_155630954_155631676	2	155630954	155631676	Myh7b	0	1	0	1	0	0	0	722	0.485269	0.476077	0.463502	0.66389	0.468254	0.513248	0.45381	0.600589	0.732828	0.529113		0.136116	0.178752	0.203613	0.240651	0.263502	0.288476		0.467218	0.460275	0.359965	0.446147		0.179677	0.216236	0.194477	0.188265
2_156710990_156711254	2	156710990	156711254	Dlgap4	0	1	0	1	0	0	0	264	0.592883	0.702167	0.705518	0.733401	0.804781	0.80046	0.726751	0.7243	0.904178	0.71973		0.53674	0.600747	0.41015	0.449124	0.467465	0.482796		0.624172	0.72411	0.643067	0.667867		0.414636	0.408079	0.334373	0.468041
2_157418312_157419165	2	157418312	157419165	Src	0	0	0	1	0	0	1	853	0.340733	0.372248	0.387967	0.516503	0.403492	0.493006	0.483333	0.48869	0.586574	0.437152		0.118167	0.310544	0.198615	0.0918301	0.145326	0.148095		0.372457	0.335292	0.361726	0.366447		0.143735	0.125717	0.151347	0.181399
2_157705394_157706097	2	157705394	157706097	Ctnnbl1	0	0	0	0	0	0	0	703	0.543228	0.614048	0.576501	0.789618	0.588337	0.610606	0.710587	0.702511	0.788406	0.66704		0.46715	0.341565	0.400493	0.415151	0.34365	0.453355		0.548092	0.554261	0.662646	0.588586		0.350365	0.268965	0.300866	0.278882
2_158376001_158376284	2	158376001	158376284	Snhg11	0	1	0	1	0	1	0	283	0.327886	0.292962	0.329038	0.449959	0.37371	0.441126	0.499357	0.440296	0.295455	0.565174		0.158222	0.173593	0.140702	0.117972	0.161039	0.17908		0.237153	0.352229	0.281448	0.27112		0.146661	0.0823232	0.0964351	0.0411255
2_160443283_160443780	2	160443283	160443780	Mafb	0	0	0	0	0	0	0	497	0.415118	0.446686	0.467208	0.50337	0.340933	0.492381	0.596614	0.463598	0.418016	0.446239		0.0895053	0.241041	0.212764	0.169365	0.191145	0.186804		0.381703	0.489945	0.353832	0.408299		0.180827	0.145308	0.18228	0.13249
2_162908077_162908531	2	162908077	162908531	Srsf6	1	1	0	0	0	1	0	454	0.659405	0.672433	0.620047	0.789815	0.738316	0.808486	0.76746	0.658333	0.862434	0.890675		0.407023	0.398192	0.497575	0.430976	0.479662	0.458598		0.623301	0.748631	0.673765	0.730284		0.349371	0.336286	0.395954	0.261538
2_162947610_162949101	2	162947610	162949101	L3mbtl1	0	0	1	1	0	1	1	1491	0.626628	0.525186	0.515073	0.599246	0.563712	0.529942	0.673163	0.602978	0.752081	0.511189		0.269158	0.310265	0.488807	0.32149	0.384765	0.334423		0.582379	0.660671	0.584787	0.522057		0.325402	0.259869	0.321713	0.328394
2_163376176_163376415	2	163376176	163376415	Jph2	1	1	0	1	0	0	0	239	0.541858	0.572881	0.541914	0.66073	0.627619	0.667772	0.669345	0.690119	0.5725	0.775119		0.479964	0.386154	0.379452	0.409603	0.24809	0.395833		0.470762	0.565058	0.528729	0.501677		0.356176	0.410797	0.373527	0.352837
2_164413883_164414800	2	164413883	164414800	Rbpjl	1	2	0	1	0	0	0	917	0.346329	0.470166	0.425085	0.502707	0.506169	0.388971	0.439841	0.478369	0.383974	0.48866		0.216722	0.236922	0.312265	0.178863	0.255594	0.19291		0.382329	0.472722	0.377032	0.365021		0.2364	0.215191	0.31105	0.317559
2_164430471_164431245	2	164430471	164431245	Sdc4	0	0	0	1	0	0	0	774	0.500067	0.426842	0.540648	0.589169	0.548973	0.536565	0.695522	0.580385	0.568292	0.608172		0.262466	0.313662	0.242606	0.175253	0.267531	0.126754		0.438068	0.55191	0.514774	0.482303		0.10492	0.0794663	0.0915869	0.0671202
2_164432826_164433440	2	164432826	164433440	Sdc4	0	0	0	1	0	1	0	614	0.634687	0.615092	0.563029	0.768733	0.729784	0.588404	0.806393	0.793286	0.807672	0.7117		0.517194	0.390733	0.39031	0.281195	0.323229	0.302183		0.660746	0.77147	0.697838	0.598495		0.170753	0.180675	0.189785	0.169686
2_165136143_165136630	2	165136143	165136630	Cdh22	0	0	0	1	0	0	0	487	0.220961	0.249305	0.291708	0.353284	0.474102	0.302256	0.421318	0.248129	0.306516	0.228678		0.167391	0.0466374	0.102722	0.0865041	0.0977937	0.0935673		0.181447	0.404411	0.215031	0.130927		0.0526316	0.0613395	0.0500771	0.0140977
2_165316730_165319112	2	165316730	165319112	Elmo2	0	0	0	1	0	2	1	2382	0.39716	0.334311	0.42325	0.475449	0.488372	0.339631	0.480179	0.457828	0.342398	0.385292		0.242527	0.258228	0.177349	0.163425	0.153284	0.173676		0.329512	0.329621	0.276602	0.280758		0.113593	0.119912	0.0972649	0.124753
2_165363618_165364332	2	165363618	165364332	Zfp663	0	0	0	1	0	0	0	714	0.475345	0.460457	0.538955	0.621934	0.587963	0.572337	0.667002	0.500794	0.647619	0.613804		0.345475	0.424522	0.311859	0.290608	0.297321	0.186054		0.588904	0.609943	0.564844	0.34836		0.216796	0.16394	0.292941	0.149242
2_165650646_165651357	2	165650646	165651357	Eya2	0	0	0	1	0	0	0	711	0.420179	0.444481	0.517804	0.621609	0.517273	0.485463	0.527734	0.529127	0.595556	0.365534		0.261144	0.31291	0.230291	0.217004	0.227071	0.274695		0.386374	0.36028	0.378848	0.387002		0.134412	0.128669	0.10541	0.104873
2_165857288_165858577	2	165857288	165858577	Zmynd8	0	0	1	1	0	1	1	1289	0.577347	0.543483	0.534496	0.608508	0.603516	0.390651	0.681242	0.621093	0.475004	0.558375		0.0835421	0.161368	0.126586	0.147896	0.11793	0.12773		0.378261	0.430805	0.456794	0.402171		0.108595	0.0964326	0.0806418	0.089986
2_165875074_165876286	2	165875074	165876286	Zmynd8	0	0	0	1	0	2	1	1212	0.72261	0.730577	0.730683	0.79731	0.763517	0.762371	0.809921	0.799155	0.78802	0.725049		0.45948	0.483336	0.438495	0.39492	0.520166	0.523229		0.63027	0.681027	0.652461	0.674183		0.32182	0.340467	0.300793	0.340627
2_165878036_165881432	2	165878036	165881432	Zmynd8	0	0	0	1	0	2	1	3396	0.67109	0.660347	0.679165	0.743082	0.672935	0.585775	0.546829	0.644633	0.676904	0.591449		0.31629	0.415816	0.353251	0.295096	0.291793	0.340374		0.614036	0.532284	0.549269	0.608034		0.223103	0.180998	0.215349	0.192401
2_165900389_165901189	2	165900389	165901189	Zmynd8	0	0	0	0	0	1	0	800	0.648078	0.566929	0.573117	0.644736	0.627002	0.436382	0.471645	0.619554	0.451852	0.702589		0.137105	0.198695	0.0928317	0.0904582	0.129405	0.201335		0.540635	0.474257	0.392558	0.490819		0.0773373	0.0687262	0.0803193	0.0854867
2_166348677_166349506	2	166348677	166349506	Sulf2	0	0	0	0	0	0	0	829	0.3234	0.291184	0.412976	0.457451	0.405356	0.369981	0.379274	0.313909	0.390495	0.281899		0.117981	0.223095	0.134785	0.153448	0.208393	0.148834		0.230917	0.233892	0.147817	0.201964		0.188465	0.15375	0.137821	0.176239
2_166631144_166632419	2	166631144	166632419	Prex1	0	0	0	1	0	0	0	1275	0.656294	0.685786	0.63341	0.599814	0.626216	0.708521	0.71622	0.690287	0.83881	0.602178		0.447482	0.392048	0.363796	0.433019	0.500887	0.513113		0.639485	0.595649	0.594752	0.612368		0.50394	0.420773	0.405945	0.438382
2_166661410_166661835	2	166661410	166661835	Prex1	0	0	0	1	0	0	0	425	0.824398	0.801443	0.811403	0.900649	0.810417	0.892262	0.931548	0.846009	0.992424	0.870238		0.628373	0.533333	0.61814	0.45496	0.702381	0.540476		0.801716	0.799098	0.816593	0.865451		0.182445	0.286369	0.24203	0.158896
2_166735458_166735849	2	166735458	166735849	Prex1	0	0	0	0	0	0	0	391	0.717188	0.761023	0.647295	0.72033	0.69271	0.668881	0.699756	0.833028	0.717138	0.715794		0.421396	0.460971	0.521947	0.518468	0.391901	0.498857		0.701387	0.717183	0.602408	0.641772		0.150771	0.222662	0.370643	0.299722
2_167307168_167308090	2	167307168	167308090	B4galt5	0	0	0	1	0	0	0	922	0.757036	0.781292	0.713783	0.786591	0.774235	0.581211	0.743112	0.740264	0.76219	0.648723		0.457468	0.436365	0.426505	0.314339	0.505457	0.509061		0.610965	0.754003	0.489532	0.600266		0.601605	0.412179	0.441351	0.494048
2_167597393_167597853	2	167597393	167597853	Ube2v1	1	1	0	0	0	1	0	460	0.659991	0.661384	0.703817	0.711975	0.822246	0.789971	0.776786	0.783263	0.771223	0.811064		0.231373	0.204834	0.287987	0.226562	0.33068	0.328221		0.750619	0.723288	0.599428	0.730907		0.0781062	0.102289	0.0592904	0.103646
2_167778834_167779221	2	167778834	167779221	Cebpb	0	1	0	0	0	1	0	387	0.735055	0.607172	0.60958	0.77886	0.66771	0.729972	0.747835	0.809012	0.688889	0.686315		0.368447	0.432507	0.42272	0.338023	0.495521	0.467605		0.706821	0.5724	0.543236	0.612805		0.285379	0.291903	0.210501	0.185831
2_167846049_167846489	2	167846049	167846489	Ptpn1	0	0	0	0	0	0	0	440	0.768519	0.742168	0.721773	0.798236	0.81746	0.798148	0.783466	0.755556	0.916667	0.781156		0.48971	0.444136	0.375661	0.550561	0.416047	0.352992		0.76835	0.699603	0.780403	0.685586		0.107407	0.17835	0.0945767	0.112963
2_168079924_168080283	2	168079924	168080283	Pard6b	0	1	0	0	0	1	0	359	0.777489	0.740171	0.628266	0.768975	0.793434	0.69798	0.810962	0.671599	0.679437	0.842266		0.452489	0.468398	0.534441	0.449387	0.388889	0.383333		0.77494	0.671899	0.805417	0.701823		0.346047	0.370584	0.29687	0.358704
2_168106848_168107320	2	168106848	168107320	Pard6b	0	0	0	0	0	0	0	472	0.821166	0.871713	0.699815	0.82718	0.710129	0.727571	0.803905	0.768286	0.865619	0.767933		0.58094	0.611765	0.560874	0.618425	0.509969	0.447143		0.643652	0.718298	0.627251	0.690775		0.526184	0.57796	0.491058	0.510693
2_168157398_168157712	2	168157398	168157712	Adnp,Gm20716	0	0	0	0	0	0	0	314	0.860681	0.822191	0.839301	0.827331	0.860417	0.757837	0.821925	0.775694	0.881944	0.876683		0.596651	0.588889	0.559227	0.600397	0.557365	0.598963		0.666101	0.808981	0.794661	0.657155		0.356512	0.366545	0.372863	0.357982
2_168268159_168268949	2	168268159	168268949	Kcng1	1	1	0	1	0	0	0	790	0.763433	0.843485	0.861164	0.930837	0.851498	0.808014	0.921131	0.777216	0.863521	0.816607		0.512435	0.626637	0.541996	0.605807	0.588381	0.462851		0.815565	0.843115	0.835187	0.831791		0.515267	0.431922	0.457843	0.509204
2_168578936_168580636	2	168578936	168580636	Nfatc2	0	0	0	1	0	0	0	1700	0.581357	0.427428	0.537317	0.623982	0.57484	0.470038	0.666569	0.529387	0.598935	0.576493		0.330559	0.350385	0.359857	0.308107	0.318609	0.244046		0.450265	0.523659	0.402044	0.503391		0.176213	0.174202	0.184236	0.136996
2_168694456_168694938	2	168694456	168694938	Atp9a	0	0	0	1	0	0	0	482	0.653775	0.63974	0.723598	0.9082	0.742045	0.853571	0.792705	0.761691	0.863763	0.812899		0.495517	0.394623	0.486455	0.414683	0.459584	0.438943		0.810419	0.837491	0.787966	0.764031		0.128682	0.113999	0.142083	0.137116
2_168763211_168764008	2	168763211	168764008	Sall4	0	1	0	1	0	0	0	797	0.41279	0.416719	0.520466	0.516128	0.537008	0.388961	0.706061	0.433852	0.556238	0.472469		0.224534	0.303247	0.159699	0.209199	0.197939	0.18357		0.449368	0.447058	0.477566	0.517709		0.059571	0.109957	0.0681818	0.0979445
2_168780076_168780724	2	168780076	168780724	Sall4	0	0	0	0	0	0	0	648	0.649284	0.65092	0.683529	0.820599	0.70062	0.777769	0.777737	0.744353	0.787252	0.641734		0.363494	0.506771	0.418259	0.366239	0.403064	0.472297		0.617789	0.659681	0.607311	0.667778		0.171468	0.146027	0.188467	0.138714
2_168831520_168832036	2	168831520	168832036	Zfp64	0	0	0	0	0	0	0	516	0.478585	0.541829	0.621555	0.502619	0.584962	0.454167	0.478916	0.674161	0.507619	0.617193		0.290859	0.411765	0.230148	0.201975	0.154346	0.268386		0.426616	0.556714	0.445662	0.374702		0.160397	0.167703	0.162888	0.20772
2_168837143_168837453	2	168837143	168837453	Zfp64	0	0	0	0	1	0	0	310	0.784834	0.707189	0.772819	0.850577	0.707127	0.891667	0.772727	0.822294	0.861865	0.769326		0.503378	0.596667	0.450411	0.572914	0.564304	0.439394		0.561013	0.880231	0.80109	0.797917		0.302395	0.275192	0.270707	0.21335
2_168920085_168920705	2	168920085	168920705	Zfp64	0	0	0	1	0	0	0	620	0.77229	0.894633	0.750292	0.816288	0.831867	0.768925	0.873532	0.896275	0.930642	0.784885		0.531672	0.650754	0.637031	0.620739	0.574937	0.775569		0.846487	0.794986	0.894204	0.797721		0.456399	0.338867	0.431731	0.438875
2_168977973_168978530	2	168977973	168978530	Zfp64	0	0	0	0	0	0	0	557	0.446339	0.364089	0.353541	0.42381	0.508314	0.332745	0.334249	0.410763	0.459035	0.371958		0.216389	0.0668803	0.118745	0.175516	0.252514	0.236508		0.400902	0.305421	0.355815	0.312941		0.227164	0.129439	0.140824	0.130647
2_169783227_169783595	2	169783227	169783595	Tshz2	0	0	0	1	0	0	0	368	0.349688	0.463083	0.312771	0.570955	0.411054	0.291156	0.488605	0.456293	0.470217	0.292741		0.0946777	0.318566	0.158031	0.169133	0.144043	0.16921		0.279907	0.332535	0.295298	0.276127		0.159467	0.221743	0.194156	0.169246
2_170177044_170177859	2	170177044	170177859	Zfp217	0	0	0	0	0	0	0	815	0.620827	0.60134	0.644606	0.757131	0.633223	0.671694	0.628353	0.789658	0.657393	0.672032		0.308689	0.318675	0.337664	0.295924	0.24278	0.193038		0.589329	0.589659	0.541914	0.483425		0.146831	0.109795	0.152893	0.137728
2_170221880_170222435	2	170221880	170222435	Zfp217	0	0	0	0	0	0	0	555	0.413979	0.486054	0.427771	0.548455	0.496528	0.415377	0.468254	0.397222	0.498214	0.617857		0.242866	0.183433	0.139583	0.167985	0.12037	0.136343		0.396278	0.348629	0.305259	0.332576		0.066453	0.104842	0.0775463	0.0221561
2_170288477_170288714	2	170288477	170288714	Bcas1	0	0	0	0	0	0	0	237	0.737037	0.648962	0.708698	0.730247	0.798325	0.723767	0.816138	0.617063	0.872619	0.771465		0.373761	0.355143	0.357648	0.504826	0.323503	0.437722		0.642967	0.669424	0.672727	0.66258		0.142412	0.088955	0.151122	0.146807
2_170438223_170439080	2	170438223	170439080	Bcas1	0	0	0	0	0	0	0	857	0.54058	0.65957	0.540435	0.61671	0.739589	0.539428	0.614288	0.776429	0.662562	0.72169		0.422938	0.422126	0.390203	0.355076	0.32654	0.436904		0.689355	0.694578	0.556966	0.542858		0.286709	0.246786	0.355294	0.238468
2_172662322_172663284	2	172662322	172663284	Tfap2c	0	0	0	0	0	0	0	962	0.638024	0.670855	0.509911	0.648148	0.714091	0.706667	0.717063	0.716671	0.717647	0.707228		0.417448	0.399531	0.447506	0.319375	0.451044	0.438826		0.621714	0.638476	0.714966	0.518446		0.271458	0.222835	0.304062	0.265506
2_172862797_172863923	2	172862797	172863923	Bmp7	0	0	0	0	0	1	0	1126	0.485044	0.604049	0.51298	0.673284	0.56957	0.437234	0.559269	0.620208	0.510188	0.644856		0.305199	0.340273	0.30919	0.309274	0.341327	0.333324		0.487567	0.467761	0.603885	0.481036		0.330414	0.283833	0.293214	0.298509
2_172914013_172914457	2	172914013	172914457	Bmp7	0	0	0	1	0	0	0	444	0.474233	0.447222	0.44665	0.470357	0.495238	0.503571	0.447619	0.555241	0.540778	0.555709		0.153069	0.203526	0.156349	0.225873	0.201541	0.159957		0.30872	0.419098	0.368943	0.341443		0.128446	0.185947	0.240193	0.30582
2_173024400_173025360	2	173024400	173025360	Rbm38	0	1	1	1	0	1	0	960	0.462227	0.424393	0.456571	0.422792	0.35637	0.417892	0.328741	0.337557	0.335034	0.277951		0.0937587	0.358874	0.127783	0.144104	0.12388	0.106121		0.268971	0.277249	0.29309	0.322208		0.349494	0.367261	0.292382	0.236522
2_173284420_173284895	2	173284420	173284895	Pmepa1	0	0	0	0	0	0	0	475	0.755421	0.631161	0.673631	0.751751	0.848789	0.772682	0.788889	0.89386	0.88584	0.858495		0.476458	0.61731	0.579294	0.527824	0.572744	0.682948		0.661851	0.796763	0.733405	0.833185		0.166667	0.308347	0.345348	0.152318
2_173300793_173301121	2	173300793	173301121	Pmepa1	0	0	0	0	1	0	0	328	0.463059	0.376611	0.470007	0.458396	0.488333	0.656061	0.524008	0.668651	0.583333	0.487938		0.140049	0.173611	0.263333	0.211688	0.127546	0.295851		0.287085	0.411445	0.440972	0.491362		0.0819535	0.122658	0.0981481	0.146329
2_173305082_173305382	2	173305082	173305382	Pmepa1	0	0	0	0	0	0	0	300	0.599743	0.645944	0.700783	0.721164	0.778805	0.692901	0.709877	0.801587	0.780799	0.777539		0.318974	0.496605	0.509057	0.417108	0.396168	0.414061		0.793095	0.765595	0.715518	0.675947		0.463576	0.277367	0.310606	0.22332
2_173340083_173340677	2	173340083	173340677	Pmepa1	0	0	0	0	0	0	0	594	0.737303	0.698507	0.60714	0.821554	0.890028	0.770321	0.867609	0.798264	0.822078	0.802857		0.311607	0.32307	0.27381	0.288827	0.395747	0.538288		0.741302	0.693116	0.707431	0.693481		0.0875015	0.0851101	0.0688492	0.0830723
2_173789708_173790928	2	173789708	173790928	Vapb	0	0	0	0	0	0	0	1220	0.577434	0.591028	0.647615	0.628488	0.734233	0.703666	0.578286	0.658593	0.593466	0.654923		0.199877	0.305489	0.225609	0.190426	0.22446	0.308308		0.542307	0.649758	0.544749	0.398813		0.179864	0.142339	0.172102	0.156118
2_178413571_178413688	2	178413571	178413688	Ppp1r3d	1	0	0	1	0	1	0	117	0.728283	0.585104	0.569161	0.590909	0.536797	0.531631	0.768398	0.705401	0.636364	0.590512		0.279474	0.291007	0.248209	0.422727	0.298209	0.408369		0.508606	0.659078	0.668885	0.509587		0.189034	0.137697	0.216234	0.171636
2_17852727_17853331	2	17852727	17853331	Nebl	0	0	0	0	0	0	0	604	0.80033	0.781045	0.86616	0.916621	0.805626	0.850537	0.869196	0.859867	0.896057	0.891937		0.640943	0.773958	0.515972	0.606807	0.625155	0.595225		0.878158	0.799257	0.808442	0.80109		0.244299	0.2399	0.266071	0.198336
2_18031030_18031540	2	18031030	18031540	A930004D18Rik	0	1	0	1	0	1	0	510	0.601035	0.503757	0.519037	0.639087	0.689974	0.524444	0.517857	0.684735	0.628571	0.648603		0.244507	0.386217	0.31052	0.306138	0.261852	0.276032		0.543013	0.406512	0.509936	0.349687		0.0484416	0.0682226	0.00444444	0.0438095
2_18039655_18040094	2	18039655	18040094	Skida1	1	1	0	0	0	1	0	439	0.69104	0.629422	0.746857	0.902177	0.833898	0.748967	0.835897	0.923061	0.922222	0.778993		0.187584	0.305983	0.323603	0.176397	0.293506	0.206756		0.648345	0.615563	0.541527	0.608548		0.0635476	0.0277481	0.0653879	0.0550738
2_18045294_18046195	2	18045294	18046195	Skida1	0	1	1	1	0	1	0	901	0.704192	0.658478	0.666467	0.899908	0.697012	0.856319	0.779304	0.865349	0.896663	0.825183		0.480342	0.572516	0.531105	0.442061	0.491224	0.386147		0.685995	0.793124	0.628456	0.648901		0.0676188	0.0443093	0.0864219	0.0577781
2_18453886_18454823	2	18453886	18454823	Dnajc1	0	0	0	0	0	0	0	937	0.39131	0.420335	0.480227	0.533483	0.400412	0.505367	0.593878	0.551016	0.453869	0.440988		0.160591	0.307464	0.176945	0.284235	0.233787	0.258947		0.374881	0.523988	0.326366	0.354703		0.208579	0.205988	0.16277	0.170506
2_19659235_19660060	2	19659235	19660060	Otud1	0	1	0	1	0	1	0	825	0.580115	0.519674	0.524789	0.486388	0.484388	0.394577	0.422002	0.498878	0.548096	0.309459		0.116358	0.326988	0.243279	0.215849	0.182672	0.175224		0.357518	0.424605	0.351816	0.37597		0.250478	0.26519	0.260915	0.268651
2_25095470_25095768	2	25095470	25095768	Noxa1	0	0	0	0	0	1	0	298	0.648381	0.6656	0.602679	0.621142	0.63518	0.641667	0.717262	0.600188	0.542163	0.530807		0.365253	0.461914	0.316642	0.346648	0.313185	0.188948		0.568497	0.524806	0.509219	0.454226		0.209333	0.165833	0.168955	0.28825
2_25576636_25577417	2	25576636	25577417	Ajm1	1	1	0	1	0	0	0	781	0.439186	0.523162	0.542688	0.689712	0.618142	0.649529	0.574644	0.584413	0.672694	0.579787		0.316248	0.301763	0.3808	0.330086	0.420629	0.377307		0.616773	0.567014	0.490806	0.612837		0.199483	0.238352	0.285984	0.207755
2_28213206_28213586	2	28213206	28213586	Olfm1	0	0	0	1	0	0	0	380	0.444303	0.484277	0.567542	0.540873	0.635141	0.653198	0.535935	0.656736	0.608333	0.525645		0.285034	0.241931	0.214142	0.348737	0.2848	0.298558		0.512835	0.418689	0.474792	0.570688		0.225026	0.225337	0.18567	0.289759
2_28638400_28639330	2	28638400	28639330	Tsc1	0	1	1	0	0	0	0	930	0.430102	0.50123	0.387766	0.487461	0.597809	0.465821	0.393503	0.534304	0.555366	0.549189		0.148062	0.265217	0.13725	0.09819	0.14427	0.176423		0.483458	0.408465	0.464363	0.360603		0.101985	0.0711701	0.0734848	0.100804
2_29039823_29041806	2	29039823	29041806	Cfap77	0	0	0	1	1	0	0	1983	0.379374	0.421857	0.468444	0.61562	0.577137	0.603152	0.591398	0.590229	0.576383	0.520132		0.288262	0.290423	0.287356	0.274237	0.267195	0.27472		0.538409	0.481668	0.520156	0.471299		0.268284	0.237777	0.191083	0.237998
2_29844953_29846904	2	29844953	29846904	Urm1	1	2	0	1	0	1	0	1951	0.644142	0.650925	0.650826	0.672264	0.715027	0.626294	0.679819	0.718014	0.690565	0.746		0.230771	0.325632	0.304901	0.256724	0.250684	0.275429		0.669966	0.646587	0.69264	0.628739		0.373714	0.362887	0.375722	0.34601
2_30510799_30510982	2	30510799	30510982	Ier5l	0	0	0	0	0	0	0	183	0.757768	0.838611	0.685554	0.793636	0.784167	0.814167	0.8	0.852222	0.799643	0.910934		0.634837	0.507857	0.515909	0.701667	0.568102	0.538771		0.774011	0.825808	0.769087	0.821106		0.448373	0.541667	0.603333	0.335816
2_30606261_30607170	2	30606261	30607170	Cstad	0	0	0	1	0	1	0	909	0.557368	0.330722	0.446269	0.436338	0.442204	0.408442	0.374974	0.404263	0.336062	0.389481		0.192896	0.264337	0.169032	0.182487	0.164877	0.168687		0.231676	0.263305	0.289181	0.31069		0.159529	0.133067	0.101703	0.0698349
2_30613603_30614111	2	30613603	30614111	Cstad	0	0	0	0	0	0	0	508	0.33407	0.276847	0.467917	0.520679	0.420322	0.453382	0.433473	0.387944	0.49375	0.572166		0.121172	0.141497	0.0940287	0.141198	0.131275	0.150125		0.314815	0.471489	0.288511	0.333099		0.10759	0.136415	0.0489985	0.0300866
2_30626042_30626455	2	30626042	30626455	Cstad	0	0	0	0	0	0	0	413	0.513937	0.591163	0.543761	0.55701	0.576667	0.541671	0.56216	0.521587	0.377381	0.464008		0.214108	0.245503	0.192499	0.125793	0.194512	0.250106		0.413209	0.430892	0.437787	0.489249		0.0482318	0.0882218	0.0701329	0.0428002
2_30669866_30670645	2	30669866	30670645	Cstad	0	0	0	0	1	0	0	779	0.41091	0.353722	0.446821	0.334898	0.414373	0.36571	0.490523	0.472634	0.502148	0.453784		0.174623	0.321405	0.137789	0.150303	0.18695	0.181656		0.390882	0.219303	0.323131	0.336211		0.176063	0.128093	0.116082	0.153705
2_30725322_30725669	2	30725322	30725669	1700001O22Rik	0	0	0	0	0	1	0	347	0.570684	0.495472	0.575088	0.685378	0.744949	0.657363	0.772222	0.714815	0.651852	0.684877		0.337631	0.254586	0.282071	0.271897	0.264735	0.327778		0.67752	0.606772	0.678616	0.574505		0.13337	0.174787	0.0405644	0.169136
2_30744151_30744525	2	30744151	30744525	1700001O22Rik	0	0	0	0	0	0	0	374	0.641049	0.762963	0.714927	0.860779	0.731217	0.85	0.848677	0.780247	0.85614	0.796164		0.44236	0.568078	0.354642	0.607892	0.521549	0.466138		0.802579	0.697741	0.854489	0.765787		0.24238	0.197908	0.161111	0.150974
2_30863707_30864845	2	30863707	30864845	Prrx2	0	1	0	1	0	0	0	1138	0.563786	0.559108	0.492713	0.724681	0.576849	0.609735	0.610606	0.626073	0.745697	0.598784		0.29978	0.377315	0.364412	0.318701	0.385334	0.408298		0.62632	0.553531	0.584214	0.578904		0.277072	0.316135	0.214419	0.228494
2_31858744_31860099	2	31858744	31860099	Fibcd1	0	0	0	0	0	0	0	1355	0.648946	0.643313	0.696972	0.887848	0.748685	0.764678	0.843315	0.84419	0.882313	0.801382		0.532738	0.522741	0.565318	0.561084	0.563616	0.632341		0.779155	0.799432	0.748884	0.734459		0.187561	0.193037	0.186508	0.162158
2_32152696_32154369	2	32152696	32154369	Prrc2b	0	1	1	1	0	1	0	1673	0.404379	0.466804	0.499028	0.48079	0.513986	0.431778	0.48348	0.50169	0.450955	0.431739		0.174541	0.245098	0.130245	0.178149	0.184225	0.173279		0.350251	0.425156	0.301984	0.213287		0.0725321	0.111677	0.0545285	0.0887526
2_32164593_32165592	2	32164593	32165592	Prrc2b	0	0	0	1	0	0	0	999	0.641509	0.662045	0.662122	0.783181	0.753772	0.46418	0.694384	0.586405	0.726232	0.565219		0.511631	0.561412	0.420392	0.409817	0.351016	0.343885		0.500876	0.651905	0.519551	0.54335		0.203861	0.156537	0.0832504	0.160513
2_32336205_32336497	2	32336205	32336497	Dnm1	0	0	0	1	0	0	0	292	0.502905	0.436279	0.395437	0.575124	0.391964	0.547481	0.579167	0.475165	0.568606	0.582639		0.26825	0.35119	0.19764	0.174206	0.290995	0.359193		0.51822	0.444838	0.34793	0.521451		0.304037	0.28711	0.401587	0.215009
2_32609159_32609745	2	32609159	32609745	St6galnac6	0	1	1	1	0	1	0	586	0.639084	0.696801	0.697896	0.753049	0.699242	0.618405	0.586001	0.701401	0.645855	0.767631		0.347573	0.402579	0.318637	0.371615	0.385495	0.483018		0.622018	0.63809	0.580179	0.571741		0.199738	0.254475	0.258571	0.191682
2_33216336_33217810	2	33216336	33217810	Angptl2,Ralgps1	0	0	0	2	0	1	0	1474	0.458791	0.503726	0.476124	0.642756	0.679584	0.65827	0.555446	0.606683	0.715047	0.587589		0.245143	0.211819	0.277795	0.292761	0.302935	0.316784		0.549441	0.572135	0.461763	0.458665		0.0754269	0.0945777	0.09751	0.0459167
2_33575401_33576109	2	33575401	33576109	Lmx1b	0	0	0	1	0	0	0	708	0.583014	0.552969	0.508434	0.807261	0.624167	0.72873	0.764706	0.738025	0.694818	0.601723		0.336686	0.529066	0.389184	0.481629	0.470529	0.32002		0.611677	0.614233	0.604498	0.613401		0.258422	0.249419	0.247651	0.230924
2_33919821_33920677	2	33919821	33920677	Mvb12b	0	0	0	0	0	0	0	856	0.575533	0.687952	0.583808	0.789902	0.790604	0.723781	0.770152	0.756139	0.82236	0.673785		0.333441	0.299896	0.300776	0.288384	0.340132	0.38354		0.749061	0.648933	0.596968	0.640915		0.162026	0.171606	0.156781	0.118427
2_33966126_33967125	2	33966126	33967125	Mvb12b	1	2	0	0	0	0	0	999	0.526574	0.606153	0.58314	0.731396	0.729275	0.737431	0.671315	0.753212	0.72787	0.645992		0.337738	0.36041	0.348687	0.289714	0.361384	0.284876		0.704574	0.674521	0.589097	0.606764		0.104728	0.130017	0.148708	0.0750119
2_34670962_34671339	2	34670962	34671339	Gapvd1	0	0	0	0	0	0	0	377	0.573024	0.620135	0.550321	0.627165	0.712755	0.664853	0.399339	0.667328	0.550529	0.579977		0.386556	0.289593	0.283134	0.343681	0.26612	0.315457		0.585832	0.43266	0.518205	0.442227		0.321613	0.29873	0.372001	0.237759
2_34965857_34966400	2	34965857	34966400	Traf1	0	0	0	0	0	0	0	543	0.537641	0.671164	0.621958	0.71807	0.636877	0.734283	0.613925	0.685979	0.861111	0.632941		0.409436	0.353968	0.315391	0.360935	0.27862	0.361817		0.505657	0.60057	0.528371	0.559835		0.194276	0.178132	0.186414	0.301103
2_35622570_35623628	2	35622570	35623628	Dab2ip	0	1	0	1	0	1	0	1058	0.347066	0.324103	0.42866	0.461944	0.461337	0.272143	0.525053	0.437537	0.414444	0.450399		0.239284	0.283124	0.142475	0.186297	0.228858	0.167162		0.295122	0.359509	0.266693	0.336713		0.23242	0.182074	0.239174	0.185512
2_37786270_37786891	2	37786270	37786891	Crb2	1	1	0	1	0	0	0	621	0.223392	0.23806	0.263162	0.307887	0.249596	0.297184	0.282409	0.221944	0.373968	0.394058		0.075094	0.0571032	0.0800836	0.120397	0.0386977	0.0694589		0.158885	0.287038	0.0942549	0.252496		0.0814272	0.0564966	0.054988	0.0559497
2_37792793_37793774	2	37792793	37793774	Crb2	1	1	0	1	0	0	0	981	0.504914	0.531488	0.436238	0.583442	0.56051	0.59007	0.613865	0.540349	0.637072	0.617928		0.266722	0.246113	0.203935	0.359718	0.309459	0.308394		0.424603	0.495766	0.431224	0.520683		0.308425	0.241027	0.253602	0.239581
2_38784443_38784766	2	38784443	38784766	Nr6a1	0	0	0	1	0	1	2	323	0.68917	0.699265	0.788333	0.900484	0.76127	0.828214	0.839762	0.861742	0.812381	0.760267		0.419167	0.536667	0.5319	0.519643	0.541136	0.387175		0.679234	0.647095	0.655186	0.680542		0.36022	0.316786	0.37027	0.283485
2_38923812_38924947	2	38923812	38924947	Nr6a1	0	1	0	1	0	1	0	1135	0.433706	0.556979	0.479007	0.548742	0.569379	0.666904	0.626108	0.619547	0.595079	0.615041		0.210663	0.243582	0.25716	0.272599	0.260579	0.241608		0.444601	0.415544	0.407268	0.390791		0.116805	0.0878388	0.134985	0.105915
2_45080614_45081957	2	45080614	45081957	Zeb2	0	0	0	1	0	0	0	1343	0.679216	0.782093	0.706441	0.737231	0.627482	0.567561	0.579175	0.707638	0.622191	0.601565		0.356349	0.497541	0.406498	0.376449	0.373684	0.367433		0.4758	0.453367	0.436698	0.49419		0.491967	0.457984	0.468339	0.432431
2_45103065_45105427	2	45103065	45105427	Zeb2	0	0	1	1	0	1	0	2362	0.62532	0.632566	0.699697	0.774084	0.709024	0.670999	0.647858	0.651536	0.719288	0.710637		0.508223	0.573906	0.453693	0.392237	0.458	0.551124		0.703013	0.613886	0.568329	0.576786		0.293146	0.284705	0.3169	0.229267
2_4716648_4717186	2	4716648	4717186	Bend7	0	1	0	0	0	1	0	538	0.711571	0.546859	0.731357	0.779956	0.847938	0.766682	0.76382	0.784666	0.782672	0.838058		0.494994	0.544048	0.507742	0.448712	0.495226	0.40542		0.753708	0.778696	0.7193	0.63357		0.34488	0.391175	0.326007	0.334612
2_49861037_49861735	2	49861037	49861735	Lypd6b	0	0	0	1	0	0	0	698	0.574661	0.623216	0.637141	0.679723	0.84849	0.590043	0.79632	0.627778	0.814286	0.702706		0.337277	0.439943	0.388357	0.218001	0.215398	0.41131		0.532867	0.733182	0.631861	0.646162		0.129489	0.113553	0.133612	0.129001
2_58515865_58516485	2	58515865	58516485	Acvr1	0	0	0	1	0	1	1	620	0.602549	0.669332	0.655556	0.769841	0.801573	0.840212	0.673319	0.865156	0.877557	0.83004		0.376485	0.525882	0.460131	0.46336	0.408859	0.464572		0.696067	0.714667	0.739634	0.673089		0.373457	0.331145	0.29503	0.255269
2_61815952_61816206	2	61815952	61816206	Tbr1	1	0	0	0	0	0	0	254	0.5501	0.630392	0.577594	0.777976	0.758886	0.75679	0.723824	0.663776	0.729365	0.769388		0.299221	0.318679	0.301871	0.274562	0.331962	0.404705		0.565689	0.640505	0.620291	0.606084		0.0791744	0.14382	0.122619	0.135405
2_6403340_6403863	2	6403340	6403863	Usp6nl	0	0	0	1	0	0	0	523	0.886555	0.734819	0.8125	0.898444	0.978535	0.862037	0.861111	0.879545	0.965278	0.954299		0.461012	0.443651	0.603386	0.424272	0.570412	0.563095		0.900024	0.890873	0.895497	0.896386		0.0670996	0.0696988	0.110679	0.0578704
2_66191748_66192649	2	66191748	66192649	Ttc21b	0	0	0	1	0	0	0	901	0.400224	0.443935	0.342477	0.373825	0.457957	0.516494	0.511308	0.512975	0.487826	0.378404		0.225627	0.247252	0.239685	0.215543	0.241947	0.262421		0.374099	0.312134	0.306075	0.290606		0.119041	0.245897	0.231473	0.201542
2_69612248_69612978	2	69612248	69612978	Lrp2	0	0	0	0	0	0	0	730	0.611195	0.69624	0.697656	0.760371	0.818567	0.703509	0.622306	0.786698	0.769612	0.827252		0.489011	0.623896	0.46383	0.502506	0.43503	0.440328		0.60281	0.782349	0.69605	0.636695		0.231933	0.25161	0.206624	0.178733
2_69803178_69804310	2	69803178	69804310	Phospho2	0	0	0	0	0	0	0	1132	0.66913	0.587139	0.482055	0.660029	0.676861	0.561848	0.480592	0.484211	0.679052	0.647664		0.372168	0.310752	0.30189	0.160194	0.220183	0.331775		0.528987	0.525527	0.525734	0.61274		0.0985924	0.101818	0.1378	0.150936
2_70317796_70318898	2	70317796	70318898	Myo3b	0	0	0	1	0	0	0	1102	0.540041	0.544547	0.574256	0.694643	0.535243	0.668229	0.6016	0.659673	0.639881	0.605698		0.264732	0.385989	0.29586	0.364583	0.231771	0.354638		0.489917	0.55014	0.509789	0.373953		0.133785	0.169115	0.163622	0.152836
2_70477366_70478483	2	70477366	70478483	Sp5	0	1	0	1	0	1	0	1117	0.600515	0.617309	0.539991	0.637	0.664135	0.618082	0.656518	0.61638	0.862037	0.67003		0.36449	0.430798	0.344416	0.367175	0.372098	0.390255		0.52015	0.623072	0.53212	0.583396		0.173154	0.151534	0.163822	0.179344
2_7080656_7081774	2	7080656	7081774	Celf2	0	0	0	1	0	1	3	1118	0.453903	0.472088	0.403229	0.555242	0.521842	0.422305	0.516093	0.434807	0.507407	0.344775		0.18604	0.269135	0.126755	0.104539	0.117262	0.117389		0.372558	0.379338	0.26304	0.329503		0.093542	0.129599	0.0919658	0.0771508
2_73491349_73491971	2	73491349	73491971	Wipf1	0	0	0	1	0	0	0	622	0.439008	0.545022	0.357143	0.620862	0.608617	0.507407	0.59324	0.611287	0.601852	0.572317		0.277116	0.269048	0.203351	0.156085	0.095679	0.318519		0.539672	0.440271	0.444646	0.43002		0.0725654	0.0674486	0.0196078	0.0513889
2_73596465_73598057	2	73596465	73598057	Chn1	0	0	0	0	0	1	0	1592	0.59187	0.621793	0.558622	0.661771	0.646632	0.669757	0.609182	0.633896	0.710813	0.679499		0.389443	0.48424	0.412086	0.412254	0.377875	0.352759		0.56034	0.559998	0.551019	0.500286		0.272092	0.241601	0.231577	0.209316
2_74700282_74700841	2	74700282	74700841	Hoxd9	0	1	1	0	0	1	0	559	0.277936	0.315767	0.205747	0.318238	0.36846	0.327991	0.381349	0.405357	0.378736	0.315383		0.131532	0.12483	0.0735491	0.165476	0.102507	0.0823323		0.284311	0.279182	0.30897	0.279773		0.0615971	0.0684995	0.0458396	0.0676129
2_74723207_74724069	2	74723207	74724069	Hoxd3,Hoxd4	0	0	1	3	0	1	0	862	0.45868	0.417857	0.430681	0.624758	0.429327	0.419444	0.559571	0.648272	0.472667	0.440279		0.136722	0.119017	0.137001	0.142659	0.124136	0.166687		0.341164	0.482532	0.279298	0.423661		0.0783966	0.07711	0.0737058	0.0804519
2_74724615_74726997	2	74724615	74726997	Gm28230,Hoxd3,Hoxd4	0	1	1	4	0	1	0	2382	0.599062	0.610702	0.585432	0.766631	0.650353	0.671832	0.719456	0.746787	0.806053	0.663073		0.311565	0.259695	0.269642	0.288879	0.268063	0.262311		0.594411	0.676107	0.540924	0.591401		0.18099	0.182036	0.185706	0.17156
2_74728278_74729497	2	74728278	74729497	Gm28230,Hoxd3,Hoxd4	0	1	0	4	0	1	0	1219	0.567006	0.644491	0.692976	0.706785	0.69068	0.715705	0.805873	0.81391	0.756519	0.674759		0.326646	0.266489	0.373753	0.365172	0.27384	0.386072		0.656381	0.613905	0.593546	0.634878		0.138576	0.160771	0.11168	0.143417
2_74970489_74971362	2	74970489	74971362	Mtx2	0	0	0	0	0	0	0	873	0.697504	0.723231	0.720087	0.859607	0.83988	0.814056	0.769444	0.821721	0.883612	0.8398		0.526888	0.54006	0.585975	0.569414	0.528166	0.552392		0.76931	0.749598	0.772553	0.807212		0.251737	0.229176	0.251762	0.175389
2_75028168_75028439	2	75028168	75028439	Mtx2	0	0	0	0	0	0	0	271	0.459486	0.62895	0.766478	0.684233	0.555115	0.716093	0.543651	0.693939	0.546517	0.616789		0.235185	0.32524	0.277417	0.193452	0.35119	0.363874		0.627793	0.486247	0.487887	0.353175		0.444725	0.404066	0.574046	0.439815
2_75608446_75609110	2	75608446	75609110	Hnrnpa3	0	0	0	0	0	0	0	664	0.404168	0.502813	0.425318	0.448018	0.550708	0.418988	0.411451	0.409565	0.5625	0.622229		0.24862	0.195994	0.336901	0.325228	0.257223	0.26028		0.368062	0.484558	0.456327	0.340431		0.242751	0.213151	0.185481	0.166691
2_75814913_75815770	2	75814913	75815770	Agps	0	0	0	0	0	0	0	857	0.676871	0.689249	0.682332	0.738337	0.721792	0.701641	0.762316	0.830957	0.769625	0.806308		0.462772	0.525824	0.43984	0.378089	0.570011	0.477701		0.627347	0.711594	0.725453	0.622347		0.383703	0.316475	0.291744	0.265133
2_75959333_75960506	2	75959333	75960506	Ttc30a2	0	0	0	0	0	0	0	1173	0.636477	0.617902	0.66836	0.728639	0.666011	0.664932	0.68688	0.70098	0.643605	0.644309		0.342349	0.336723	0.335256	0.325975	0.274365	0.312551		0.624895	0.635159	0.576456	0.51293		0.070737	0.0823503	0.0977623	0.0848575
2_76069160_76070167	2	76069160	76070167	Pde11a	0	0	0	1	0	0	0	1007	0.504616	0.549645	0.559154	0.410736	0.444123	0.423748	0.440994	0.571286	0.452708	0.536183		0.169561	0.25206	0.166783	0.303992	0.234884	0.217964		0.304486	0.307569	0.39707	0.431048		0.205949	0.144389	0.210942	0.154644
2_77171652_77172003	2	77171652	77172003	Ccdc141	0	0	0	0	0	1	0	351	0.641629	0.761617	0.664312	0.806049	0.758502	0.770291	0.723386	0.795253	0.823175	0.848384		0.256178	0.335741	0.385786	0.336995	0.357585	0.541562		0.580564	0.83096	0.655353	0.476669		0.210401	0.135839	0.209822	0.129069
2_77506414_77506974	2	77506414	77506974	Zfp385b	0	0	0	1	0	0	0	560	0.411963	0.261065	0.305074	0.498077	0.494628	0.502564	0.501968	0.436813	0.507692	0.44627		0.159169	0.0538462	0.0813908	0.148657	0.0972222	0.18666		0.295037	0.402446	0.325704	0.335576		0.0660051	0.0810412	0.0920908	0.0494505
2_85001511_85001858	2	85001511	85001858	P2rx3	0	0	0	1	0	0	0	347	0.756144	0.780631	0.81083	0.893324	0.879308	0.708697	0.877706	0.859187	0.816667	0.661117		0.406548	0.451494	0.501094	0.554167	0.379323	0.471726		0.730393	0.821587	0.642388	0.619617		0.109331	0.192137	0.152767	0.16689
2_91635699_91636130	2	91635699	91636130	F2	0	0	0	1	0	1	0	431	0.672936	0.805051	0.659524	0.849383	0.815476	0.808466	0.781566	0.62601	0.847884	0.743386		0.529497	0.457496	0.422975	0.419974	0.480556	0.335979		0.604389	0.794621	0.612478	0.597182		0.223246	0.248511	0.393454	0.154497
2_91928199_91928447	2	91928199	91928447	Chrm4	0	0	0	1	0	0	0	248	0.658162	0.700783	0.646079	0.838772	0.638318	0.769088	0.792932	0.81351	0.619212	0.680678		0.483117	0.275422	0.542812	0.398214	0.52555	0.455208		0.696986	0.674806	0.505509	0.752391		0.311726	0.281939	0.270351	0.362244
2_91930585_91931184	2	91930585	91931184	Mdk	0	0	0	1	0	1	0	599	0.347673	0.282247	0.339624	0.2875	0.382697	0.330139	0.577619	0.301548	0.44754	0.428671		0.149773	0.142262	0.11986	0.111042	0.0727778	0.0699206		0.270594	0.214127	0.173582	0.21487		0.108141	0.0535473	0.0515467	0.0854663
2_92372961_92374092	2	92372961	92374092	Large2	0	2	1	1	0	1	0	1131	0.553273	0.533596	0.590448	0.552307	0.504485	0.458164	0.495802	0.582879	0.613815	0.552222		0.29695	0.264466	0.172142	0.240304	0.33903	0.225113		0.430762	0.473847	0.47967	0.392261		0.225862	0.185295	0.17237	0.17824
2_93885971_93886515	2	93885971	93886515	Accsl	0	0	0	0	1	0	0	544	0.650988	0.609706	0.515835	0.698809	0.611111	0.619336	0.705131	0.797222	0.805556	0.698013		0.388818	0.395606	0.354679	0.396095	0.391003	0.360494		0.596687	0.553354	0.561302	0.476693		0.200716	0.244168	0.210317	0.242961
2_9867045_9868089	2	9867045	9868089	Gata3	0	0	0	1	0	0	0	1044	0.441629	0.473467	0.410356	0.567174	0.633314	0.54246	0.603549	0.458007	0.460702	0.548656		0.170116	0.32608	0.218981	0.155159	0.164115	0.261953		0.499174	0.473886	0.481077	0.33815		0.107447	0.110572	0.128101	0.136071
2_9874400_9875415	2	9874400	9875415	Gata3	1	2	0	1	0	1	0	1015	0.741773	0.824961	0.791615	0.839397	0.907108	0.793535	0.87089	0.856806	0.862094	0.79298		0.366595	0.415013	0.497645	0.388105	0.402801	0.488739		0.820067	0.898584	0.62085	0.756489		0.0983033	0.0882391	0.111178	0.0719297
2_9875782_9876524	2	9875782	9876524	Gata3	0	1	0	1	0	1	0	742	0.627252	0.523569	0.6083	0.830736	0.591725	0.726984	0.553571	0.627409	0.558036	0.523132		0.273491	0.36002	0.303274	0.207044	0.221222	0.271717		0.488279	0.589368	0.455258	0.393175		0.0342593	0.0355801	0.0758297	0.059596
3_101387669_101388305	3	101387669	101388305	Igsf3	0	0	0	1	0	0	0	636	0.355272	0.45529	0.538849	0.519218	0.410686	0.599951	0.662428	0.592659	0.482459	0.574985		0.230357	0.181516	0.242914	0.274067	0.148662	0.171429		0.467162	0.398323	0.402962	0.460937		0.145191	0.127868	0.126871	0.0697279
3_102083561_102085439	3	102083561	102085439	Casq2	0	0	0	0	0	0	0	1878	0.621405	0.624293	0.639391	0.71077	0.683962	0.663711	0.706106	0.665048	0.699072	0.618683		0.373567	0.446705	0.479036	0.380025	0.451661	0.478793		0.67133	0.669455	0.603797	0.572342		0.183164	0.202807	0.22748	0.202988
3_102734122_102734507	3	102734122	102734507	Tspan2	0	1	0	0	0	1	0	385	0.493581	0.492593	0.563924	0.387484	0.476768	0.499996	0.275794	0.543529	0.525397	0.473521		0.155159	0.104815	0.142995	0.139805	0.205772	0.152189		0.278209	0.327474	0.30564	0.314743		0.0571304	0.0699656	0.0481481	0.0577778
3_103098575_103099149	3	103098575	103099149	Ampd1	0	0	1	1	0	0	0	574	0.758198	0.826785	0.717196	0.791071	0.747579	0.791756	0.874784	0.900815	0.911918	0.831821		0.605038	0.529603	0.590772	0.392237	0.445622	0.515317		0.791275	0.801679	0.684491	0.588545		0.306581	0.161006	0.257308	0.219677
3_103128743_103129255	3	103128743	103129255	Dennd2c	0	0	0	1	0	0	0	512	0.584382	0.64557	0.684889	0.751383	0.671296	0.612037	0.795106	0.581658	0.856363	0.643789		0.369753	0.357375	0.405375	0.339575	0.437037	0.300739		0.6654	0.583992	0.48901	0.611302		0.23967	0.205544	0.218378	0.305666
3_104789443_104790936	3	104789443	104790936	Rhoc	0	1	0	1	0	1	0	1493	0.58459	0.612801	0.690183	0.767979	0.792934	0.664655	0.771352	0.719069	0.80216	0.782471		0.364981	0.416782	0.395121	0.394918	0.338825	0.418982		0.612178	0.677111	0.677231	0.63632		0.213113	0.166355	0.127906	0.172547
3_108197056_108197502	3	108197056	108197502	Cyb561d1	0	0	1	1	0	0	0	446	0.57061	0.660789	0.600669	0.713555	0.661235	0.552041	0.64336	0.596701	0.7875	0.650446		0.291741	0.200595	0.271156	0.160565	0.215389	0.25		0.669352	0.541829	0.648174	0.517425		0.14251	0.156192	0.23648	0.14442
3_108458390_108459353	3	108458390	108459353	5330417C22Rik	0	0	0	1	0	0	0	963	0.356631	0.309889	0.365079	0.393478	0.393499	0.420825	0.538264	0.444531	0.551042	0.444		0.171021	0.136276	0.178505	0.137868	0.162901	0.131973		0.273353	0.29044	0.361903	0.341251		0.144055	0.0701096	0.105291	0.103586
3_108830475_108830859	3	108830475	108830859	Stxbp3	0	0	0	1	0	0	0	384	0.567738	0.654581	0.68037	0.632805	0.738221	0.753624	0.649278	0.676217	0.854978	0.758461		0.283117	0.265096	0.366827	0.319517	0.272468	0.231385		0.583409	0.555386	0.563346	0.620785		0.290051	0.21394	0.304736	0.247155
3_115758203_115759253	3	115758203	115759253	S1pr1	0	0	0	0	0	0	0	1050	0.23971	0.483934	0.404105	0.468771	0.448591	0.387722	0.375818	0.507143	0.425957	0.393464		0.13397	0.194584	0.117241	0.121455	0.111116	0.134781		0.379317	0.365877	0.360735	0.292201		0.0853227	0.0870346	0.10323	0.0514063
3_116391445_116391759	3	116391445	116391759	Cdc14a	0	0	0	1	0	0	0	314	0.8367	0.798148	0.705556	0.928131	0.760417	0.911458	0.746649	0.753952	0.787831	0.69517		0.424868	0.597222	0.528229	0.455087	0.4614	0.532608		0.744769	0.830838	0.731602	0.632407		0.711905	0.511199	0.538585	0.526781
3_121531971_121532217	3	121531971	121532217	Slc44a3	1	1	0	1	0	1	0	246	0.309259	0.398611	0.331264	0.378824	0.423578	0.336054	0.484325	0.460417	0.527778	0.548905		0.209366	0.0722222	0.171406	0.125998	0.151196	0.0805556		0.35235	0.391524	0.399158	0.376099		0.125175	0.0927195	0.102441	0.184028
3_122048019_122048680	3	122048019	122048680	Abca4	0	0	0	1	0	1	0	661	0.689828	0.591026	0.629768	0.776954	0.653874	0.485531	0.614805	0.645896	0.565201	0.638968		0.347772	0.464103	0.229243	0.334615	0.306105	0.271723		0.510654	0.583811	0.466688	0.606374		0.312015	0.253319	0.215307	0.282631
3_122107134_122107804	3	122107134	122107804	Abca4	0	0	0	1	0	0	0	670	0.357078	0.369335	0.44119	0.598701	0.481309	0.510714	0.442419	0.465461	0.523413	0.515		0.182393	0.307563	0.106089	0.140476	0.141733	0.160784		0.32052	0.35486	0.21214	0.242621		0.0858193	0.0591757	0.108229	0.08302
3_122184189_122184815	3	122184189	122184815	Abca4	0	0	0	0	0	0	0	626	0.704196	0.747043	0.769036	0.894084	0.89552	0.8425	0.856724	0.838882	0.880893	0.900098		0.503206	0.660317	0.591508	0.643671	0.624921	0.626448		0.803486	0.815838	0.774721	0.77739		0.346026	0.384669	0.388156	0.318663
3_122291981_122292688	3	122291981	122292688	Bcar3	0	1	0	0	0	1	0	707	0.638494	0.647697	0.676061	0.774107	0.807262	0.757734	0.751071	0.746078	0.784623	0.720198		0.524993	0.406761	0.487489	0.468717	0.385549	0.459333		0.698086	0.70255	0.74246	0.616341		0.177411	0.182996	0.232034	0.178994
3_122413486_122414201	3	122413486	122414201	Bcar3	0	0	0	1	0	0	0	715	0.507081	0.559173	0.564221	0.506229	0.563351	0.493571	0.685038	0.448995	0.746259	0.691092		0.235726	0.339731	0.230155	0.223148	0.237217	0.306999		0.506968	0.639743	0.281668	0.428594		0.131982	0.187919	0.158598	0.285167
3_123442897_123443191	3	123442897	123443191	Prss12	0	0	1	0	0	0	0	294	0.762851	0.728379	0.63466	0.791711	0.860384	0.914683	0.860494	0.825926	0.85463	0.703028		0.527101	0.645833	0.601772	0.454658	0.552156	0.51164		0.689627	0.766562	0.797178	0.785063		0.402376	0.241842	0.276936	0.215507
3_126449437_126449713	3	126449437	126449713	Arsj	0	0	0	0	0	0	0	276	0.769994	0.688053	0.734615	0.882967	0.891789	0.798077	0.801282	0.826389	0.934615	0.877085		0.508059	0.512454	0.424969	0.580739	0.591087	0.473443		0.733455	0.877043	0.707645	0.871545		0.263433	0.227318	0.408952	0.317405
3_127458308_127459382	3	127458308	127459382	Ank2	0	0	0	1	0	0	0	1074	0.3907	0.466706	0.442465	0.539093	0.529236	0.466839	0.506263	0.513109	0.499495	0.421095		0.226645	0.20634	0.145853	0.135369	0.11391	0.15374		0.408312	0.36949	0.414028	0.418808		0.0927912	0.0645535	0.0323671	0.0900708
3_129256109_129257155	3	129256109	129257155	Enpep	0	0	0	0	0	0	0	1046	0.466039	0.509613	0.496118	0.59227	0.644246	0.53883	0.51436	0.519409	0.665519	0.579911		0.389176	0.384045	0.247001	0.22004	0.327978	0.316832		0.589987	0.58795	0.477134	0.545939		0.327333	0.193018	0.226406	0.184689
3_130879146_130879688	3	130879146	130879688	Rpl34	0	0	0	0	0	0	0	542	0.30249	0.458174	0.317487	0.513095	0.537467	0.394481	0.50102	0.490468	0.478571	0.619607		0.159617	0.33011	0.128463	0.281037	0.250233	0.278231		0.427487	0.395824	0.35947	0.45483		0.112184	0.170721	0.133822	0.191583
3_130962331_130962643	3	130962331	130962643	Lef1	0	0	0	0	0	0	0	312	0.704564	0.780965	0.771788	0.861772	0.825253	0.67775	0.82963	0.84925	0.952381	0.832686		0.384259	0.589374	0.429536	0.526992	0.52522	0.441578		0.635238	0.792785	0.733109	0.782813		0.0825804	0.0962556	0.0575397	0.109363
3_130977981_130979090	3	130977981	130979090	Lef1	0	0	0	0	0	0	0	1109	0.457373	0.569899	0.593283	0.629722	0.525305	0.607089	0.706625	0.688438	0.698106	0.56534		0.341403	0.296555	0.263166	0.318354	0.262909	0.336328		0.524865	0.629359	0.468197	0.455634		0.143887	0.0793399	0.113348	0.126516
3_131102172_131103645	3	131102172	131103645	Lef1	0	0	1	0	0	0	0	1473	0.540077	0.5552	0.545792	0.723609	0.611033	0.68328	0.612483	0.664982	0.690016	0.625472		0.355308	0.416086	0.364372	0.376377	0.345067	0.441524		0.645675	0.527635	0.64089	0.566501		0.237332	0.279803	0.276156	0.291167
3_135522061_135522745	3	135522061	135522745	Manba	0	0	0	1	0	1	0	684	0.607873	0.531649	0.759259	0.784491	0.745673	0.618651	0.589045	0.707612	0.718056	0.636706		0.262698	0.409091	0.284226	0.249351	0.316799	0.331818		0.407234	0.695516	0.61544	0.753213		0.227611	0.14772	0.208249	0.249054
3_137547636_137548298	3	137547636	137548298	Ddit4l	0	0	0	0	0	0	0	662	0.450991	0.455012	0.398621	0.568742	0.465486	0.574847	0.602563	0.664965	0.50812	0.564623		0.212963	0.263223	0.258347	0.276832	0.190354	0.164835		0.476568	0.424044	0.451246	0.474049		0.205728	0.163398	0.14258	0.089627
3_137971248_137973090	3	137971248	137973090	Dapp1	0	0	0	1	0	0	0	1842	0.399665	0.517601	0.530309	0.547893	0.42498	0.388281	0.419408	0.335306	0.408115	0.302247		0.236551	0.308522	0.209656	0.16505	0.187292	0.168896		0.291456	0.278234	0.223404	0.237487		0.41791	0.394712	0.38487	0.32008
3_138643878_138644436	3	138643878	138644436	Eif4e	0	0	0	0	0	1	0	558	0.612895	0.647119	0.571087	0.767229	0.631818	0.725969	0.693833	0.642725	0.75119	0.603257		0.260813	0.301703	0.289819	0.231387	0.266044	0.336432		0.546777	0.699566	0.507328	0.550439		0.0710759	0.0895362	0.131184	0.138392
3_142688006_142688864	3	142688006	142688864	Kyat3	0	0	0	0	0	0	0	858	0.580688	0.655882	0.568699	0.769767	0.651666	0.684574	0.672072	0.648891	0.647297	0.69441		0.500526	0.448333	0.451171	0.33359	0.526686	0.409888		0.699084	0.625826	0.661164	0.591049		0.442931	0.349821	0.351426	0.400882
3_143862472_143862967	3	143862472	143862967	Lmo4	0	0	0	0	0	0	0	495	0.569473	0.688381	0.649286	0.810487	0.832058	0.846697	0.64572	0.744462	0.808333	0.75259		0.473868	0.506349	0.478175	0.353061	0.453463	0.546647		0.64019	0.828977	0.590471	0.59486		0.295969	0.267209	0.311031	0.184442
3_145827721_145828069	3	145827721	145828069	Ddah1	0	0	0	1	0	0	0	348	0.525156	0.487898	0.613437	0.670016	0.763017	0.672619	0.772763	0.651299	0.744697	0.718054		0.322367	0.478198	0.330394	0.317859	0.395041	0.376685		0.580874	0.601668	0.629155	0.513684		0.249207	0.243837	0.236709	0.220328
3_146770473_146770713	3	146770473	146770713	Prkacb	0	0	0	1	0	1	0	240	0.835296	0.837494	0.900069	0.911063	0.900351	0.914286	0.830107	0.892197	0.894533	0.796901		0.595106	0.607183	0.549858	0.450088	0.456349	0.439394		0.81016	0.904452	0.790436	0.852597		0.228056	0.266269	0.423377	0.394159
3_151294659_151295406	3	151294659	151295406	Adgrl4	0	0	0	0	0	0	0	747	0.315163	0.418056	0.347397	0.410514	0.38769	0.581455	0.539153	0.437037	0.421851	0.475203		0.186376	0.192027	0.225945	0.1552	0.220808	0.258815		0.371896	0.316155	0.505022	0.445142		0.190618	0.162501	0.181607	0.214809
3_153238424_153238652	3	153238424	153238652	St6galnac3	0	0	0	1	0	0	0	228	0.839683	0.889213	0.843842	0.866005	0.920635	0.900794	0.844136	0.895547	0.981481	0.808486		0.685714	0.5056	0.634231	0.52284	0.492256	0.690769		0.814815	0.779677	0.881281	0.842804		0.132013	0.100198	0.082672	0.154293
3_153702206_153702683	3	153702206	153702683	St6galnac3	0	0	0	1	0	0	0	477	0.750192	0.785047	0.783053	0.906436	0.83852	0.716931	0.826852	0.730347	0.809127	0.856642		0.431934	0.521429	0.558686	0.559452	0.497637	0.676607		0.791456	0.773932	0.742915	0.851949		0.408231	0.250286	0.390741	0.275112
3_28577277_28577607	3	28577277	28577607	Tnik	0	0	0	1	0	0	0	330	0.81559	0.758248	0.757964	0.97381	0.812771	0.930159	0.960459	0.89898	0.953968	0.870944		0.614109	0.610544	0.542788	0.457511	0.648609	0.748081		0.797847	0.824318	0.879151	0.87249		0.298524	0.192517	0.155179	0.184249
3_30504460_30505807	3	30504460	30505807	Mecom	0	1	1	1	0	2	0	1347	0.362026	0.44588	0.366819	0.34	0.346398	0.204646	0.319162	0.258333	0.397619	0.335783		0.177575	0.0245536	0.110714	0.118631	0.16161	0.135162		0.206285	0.205013	0.226283	0.236576		0.0567832	0.0591492	0.0776848	0.0902237
3_30510431_30512784	3	30510431	30512784	Mecom	0	2	1	1	0	1	0	2353	0.51488	0.596926	0.554487	0.48955	0.423029	0.41058	0.416657	0.445363	0.427048	0.410439		0.196839	0.249625	0.144413	0.162744	0.172604	0.19882		0.321367	0.351427	0.332235	0.269692		0.0578741	0.0466318	0.0623437	0.048593
3_34756839_34757957	3	34756839	34757957	Sox2	0	0	0	0	0	0	0	1118	0.464742	0.527048	0.480305	0.64144	0.534042	0.433748	0.545238	0.556097	0.620382	0.603264		0.336137	0.39908	0.200543	0.313977	0.275252	0.337755		0.459272	0.552467	0.512606	0.478245		0.20921	0.142627	0.186511	0.203311
3_35934132_35934869	3	35934132	35934869	Dcun1d1	0	1	0	1	0	1	0	737	0.474325	0.60192	0.516193	0.445713	0.402136	0.407143	0.558642	0.484263	0.327249	0.474447		0.240873	0.158333	0.194276	0.197084	0.206785	0.153797		0.278199	0.242733	0.21428	0.385498		0.242676	0.220515	0.227227	0.338354
3_37063513_37063988	3	37063513	37063988	Adad1	1	1	0	1	0	1	2	475	0.629753	0.726205	0.789311	0.78505	0.620718	0.689767	0.714742	0.663121	0.623984	0.681916		0.436795	0.458164	0.402964	0.485908	0.459119	0.38156		0.592702	0.853111	0.587175	0.596396		0.314511	0.252897	0.465275	0.345489
3_52044721_52045504	3	52044721	52045504	Maml3	0	0	0	1	0	0	0	783	0.818515	0.83582	0.824873	0.854411	0.859615	0.803821	0.867752	0.864109	0.843502	0.819121		0.392789	0.48642	0.373674	0.436254	0.409211	0.465432		0.81196	0.803195	0.839415	0.772148		0.139188	0.109218	0.068107	0.0619185
3_52266436_52267150	3	52266436	52267150	Foxo1	0	1	0	0	0	1	0	714	0.328688	0.22629	0.316913	0.453665	0.493388	0.347768	0.373958	0.400368	0.389776	0.321761		0.0537004	0.0945145	0.0614619	0.0841438	0.108942	0.0864469		0.150578	0.339335	0.207808	0.279295		0.0313477	0.0452169	0.0921928	0.0383754
3_53333961_53334341	3	53333961	53334341	Lhfp	0	0	0	0	0	0	0	380	0.436053	0.672091	0.662184	0.559619	0.533254	0.542735	0.519195	0.69326	0.746465	0.593692		0.466941	0.304046	0.305556	0.454057	0.395846	0.383389		0.530409	0.744997	0.655501	0.57408		0.434535	0.416433	0.211538	0.379162
3_55523852_55524239	3	55523852	55524239	Dclk1	0	0	0	1	0	0	0	387	0.68162	0.633387	0.697222	0.778312	0.822951	0.800165	0.715861	0.756747	0.862963	0.802454		0.363727	0.500265	0.334984	0.459755	0.410498	0.311343		0.716907	0.782426	0.665987	0.742873		0.180352	0.22622	0.173618	0.18631
3_65830109_65830930	3	65830109	65830930	Lekr1	0	0	0	1	0	0	0	821	0.537756	0.572968	0.691623	0.653704	0.602225	0.534854	0.628559	0.638272	0.672222	0.54838		0.302525	0.449869	0.36785	0.389681	0.46819	0.315101		0.567484	0.593138	0.48061	0.47087		0.383237	0.335527	0.278162	0.296905
3_65871033_65872459	3	65871033	65872459	Lekr1	0	0	0	0	0	0	0	1426	0.585547	0.599232	0.716512	0.862422	0.790647	0.701317	0.806015	0.770939	0.790667	0.767882		0.563977	0.578228	0.482143	0.444419	0.514179	0.501512		0.714342	0.715308	0.649365	0.641112		0.172652	0.176796	0.173664	0.140178
3_68572542_68572877	3	68572542	68572877	Iqschfp,Schip1	1	1	0	2	0	1	0	335	0.504645	0.571178	0.492565	0.4206	0.621921	0.597706	0.599459	0.762987	0.65	0.661933		0.350401	0.278398	0.139159	0.353355	0.178254	0.221681		0.381934	0.500624	0.624687	0.537348		0.0467532	0.0924934	0.126407	0.133875
3_68583144_68583768	3	68583144	68583768	Iqschfp,Schip1	0	0	0	2	0	1	0	624	0.629312	0.68657	0.694387	0.906667	0.759386	0.801013	0.840897	0.758894	0.764616	0.701534		0.430139	0.387584	0.259392	0.451673	0.2987	0.461364		0.698371	0.669528	0.781632	0.594424		0.325039	0.374063	0.288286	0.262981
3_78961904_78962924	3	78961904	78962924	Rapgef2	0	0	1	0	0	0	0	1020	0.371018	0.337533	0.33751	0.459992	0.496105	0.370369	0.469048	0.429261	0.499499	0.377005		0.178822	0.2218	0.118324	0.244444	0.124983	0.190706		0.269151	0.277017	0.357054	0.386147		0.175923	0.17836	0.211919	0.228952
3_79180963_79182095	3	79180963	79182095	Rapgef2	0	0	0	1	0	1	0	1132	0.462306	0.449885	0.405158	0.557715	0.472748	0.38151	0.578297	0.531782	0.544185	0.520519		0.244261	0.216829	0.161887	0.262174	0.326326	0.189942		0.392836	0.547721	0.357888	0.448766		0.156986	0.0817757	0.091938	0.0617201
3_83988512_83988947	3	83988512	83988947	Tmem131l	0	0	0	1	0	0	0	435	0.808011	0.838978	0.831626	0.83963	0.781805	0.782051	0.780281	0.816256	0.888462	0.685815		0.513531	0.479869	0.445152	0.430742	0.430225	0.575099		0.752343	0.680685	0.657249	0.684105		0.345294	0.31591	0.388935	0.291714
3_84445771_84446438	3	84445771	84446438	Fhdc1	0	0	0	1	0	0	0	667	0.779149	0.754365	0.87314	0.950273	0.947974	0.932143	0.927778	0.944048	0.969697	0.979494		0.525888	0.594221	0.521693	0.627083	0.641349	0.791815		0.901414	0.86664	0.885176	0.899895		0.24237	0.207626	0.26622	0.236646
3_86750804_86751771	3	86750804	86751771	Lrba	0	0	0	1	0	0	0	967	0.741597	0.7637	0.753735	0.694676	0.579827	0.54881	0.657843	0.588542	0.686199	0.569726		0.380556	0.288889	0.291644	0.355387	0.348207	0.352517		0.508841	0.473472	0.504968	0.468247		0.362531	0.367065	0.336527	0.335663
3_8718115_8719099	3	8718115	8719099	Hey1	0	0	0	0	0	0	0	984	0.373371	0.392737	0.42401	0.311021	0.437374	0.322978	0.388448	0.28771	0.421825	0.420416		0.135389	0.259804	0.202478	0.136319	0.216257	0.183893		0.20001	0.259112	0.269101	0.273482		0.132818	0.144642	0.136783	0.152736
3_87949913_87950579	3	87949913	87950579	Crabp2	0	0	0	1	0	1	0	666	0.257074	0.252488	0.283262	0.355808	0.344196	0.381155	0.411012	0.376314	0.34494	0.386339		0.105193	0.175426	0.123582	0.162649	0.146793	0.216667		0.299295	0.300153	0.366284	0.379424		0.0931304	0.101935	0.0936057	0.106751
3_88332877_88333204	3	88332877	88333204	Tmem79	1	1	0	1	0	1	0	327	0.847001	0.860673	0.911639	0.931121	0.934127	0.786688	0.930688	0.912799	0.912169	0.860558		0.719992	0.70066	0.702643	0.662217	0.669264	0.656927		0.828746	0.814849	0.867788	0.888313		0.385788	0.421228	0.326634	0.339825
3_88449558_88450099	3	88449558	88450099	Sema4a	0	0	0	1	0	1	0	541	0.693405	0.571002	0.610012	0.850577	0.829699	0.757612	0.766533	0.829058	0.825	0.788528		0.411401	0.472679	0.43393	0.539286	0.458333	0.393219		0.701462	0.727451	0.643558	0.759201		0.105289	0.133711	0.06928	0.097196
3_88482353_88483354	3	88482353	88483354	Lmna	0	1	1	1	0	0	0	1001	0.693873	0.688239	0.617385	0.822024	0.776696	0.772442	0.840526	0.789583	0.685979	0.786651		0.474699	0.481174	0.484858	0.490662	0.548323	0.538261		0.731624	0.740284	0.780259	0.734813		0.304015	0.291764	0.295503	0.288254
3_89277009_89278831	3	89277009	89278831	Efna1	0	1	1	1	0	1	0	1822	0.595842	0.582437	0.64282	0.743168	0.669417	0.586532	0.718186	0.625952	0.667491	0.621153		0.356962	0.479265	0.273009	0.299732	0.372618	0.405485		0.497644	0.557183	0.510635	0.519314		0.101777	0.107395	0.123852	0.103585
3_9003209_9003531	3	9003209	9003531	Tpd52	0	1	0	1	0	1	0	322	0.694911	0.555159	0.721396	0.71001	0.71342	0.633794	0.708201	0.833574	0.780952	0.567901		0.307259	0.361332	0.405556	0.417993	0.275004	0.357036		0.592063	0.573326	0.636064	0.478978		0.16779	0.121134	0.0741928	0.0814712
3_9407582_9408053	3	9407582	9408053	Zfp704	0	0	0	0	0	0	0	471	0.501883	0.485932	0.612055	0.410124	0.357667	0.363826	0.353327	0.381653	0.586538	0.440371		0.170444	0.213675	0.146746	0.178141	0.148021	0.275468		0.361267	0.374577	0.393284	0.423006		0.11543	0.110096	0.157307	0.178208
3_95139989_95140642	3	95139989	95140642	Tnfaip8l2	1	2	0	1	0	1	0	653	0.829357	0.803007	0.713171	0.773878	0.669022	0.615659	0.679727	0.703767	0.72402	0.739419		0.4598	0.614758	0.511624	0.450078	0.455892	0.4636		0.637079	0.686855	0.657452	0.682159		0.140845	0.164458	0.203116	0.303242
3_95240580_95241425	3	95240580	95241425	Bnipl,Gm128	0	0	0	2	0	1	0	845	0.670871	0.726555	0.62186	0.787534	0.736383	0.887757	0.853385	0.754067	0.841667	0.794731		0.337299	0.501116	0.2969	0.460481	0.299186	0.304613		0.660272	0.694371	0.539265	0.725306		0.183837	0.168426	0.164548	0.175663
3_95681235_95681820	3	95681235	95681820	Adamtsl4	0	0	0	1	0	0	0	585	0.374113	0.486541	0.403494	0.517799	0.55937	0.57875	0.6275	0.61756	0.535242	0.600316		0.232487	0.264683	0.20785	0.254848	0.248039	0.213207		0.518156	0.533902	0.481667	0.58802		0.111414	0.1806	0.134415	0.0709921
3_95902759_95904363	3	95902759	95904363	Car14	0	0	0	1	0	1	0	1604	0.217628	0.317347	0.313587	0.439897	0.455247	0.378857	0.293948	0.353619	0.430952	0.426771		0.157788	0.233333	0.120381	0.151502	0.196906	0.140179		0.298477	0.296273	0.315423	0.272872		0.116796	0.145908	0.100032	0.0791055
3_95986321_95986910	3	95986321	95986910	Plekho1	0	0	0	0	0	0	0	589	0.495571	0.333642	0.375042	0.55616	0.565932	0.446627	0.600372	0.494471	0.597884	0.528392		0.237384	0.255616	0.197844	0.157699	0.209503	0.222685		0.420603	0.445908	0.345174	0.424624		0.166486	0.144984	0.0994054	0.0890254
3_96527953_96528573	3	96527953	96528573	Hfe2	0	0	0	1	0	0	0	620	0.37721	0.496579	0.491346	0.698413	0.454489	0.501835	0.581052	0.560517	0.591177	0.631228		0.206283	0.294913	0.284508	0.279983	0.260077	0.345165		0.577535	0.513404	0.385461	0.534715		0.199778	0.167233	0.20222	0.151599
3_96561273_96563590	3	96561273	96563590	Txnip	0	0	1	1	0	1	0	2317	0.475531	0.482511	0.478163	0.480982	0.421364	0.44984	0.416654	0.373791	0.409025	0.366175		0.236612	0.196021	0.213066	0.201456	0.141094	0.162918		0.322302	0.346921	0.319768	0.363203		0.204572	0.120835	0.168082	0.185886
3_96719123_96720047	3	96719123	96720047	Polr3c	0	0	0	1	0	0	0	924	0.763434	0.773081	0.812439	0.883114	0.866598	0.794403	0.870677	0.852986	0.885621	0.789716		0.475037	0.519048	0.564235	0.540631	0.465153	0.528467		0.745817	0.833129	0.829209	0.799546		0.240362	0.267354	0.301211	0.198104
3_97228465_97229118	3	97228465	97229118	Bcl9	0	1	0	1	0	1	0	653	0.377849	0.272639	0.301564	0.416111	0.439392	0.408116	0.393752	0.563616	0.412698	0.413397		0.183733	0.181111	0.130256	0.165483	0.194124	0.154524		0.356758	0.344685	0.368253	0.44817		0.0549349	0.0691679	0.126647	0.0714286
3_97311879_97312394	3	97311879	97312394	Bcl9	0	0	0	0	0	0	0	515	0.565897	0.652663	0.629322	0.604072	0.670404	0.573311	0.597306	0.560165	0.583799	0.748184		0.312998	0.177506	0.132262	0.217254	0.254514	0.119087		0.514258	0.625286	0.410736	0.519717		0.0816182	0.0898845	0.0746247	0.0753862
3_98034653_98035906	3	98034653	98035906	Notch2	0	0	0	1	0	0	0	1253	0.444546	0.384887	0.42139	0.486637	0.455446	0.37299	0.311959	0.462722	0.489068	0.343442		0.136774	0.334752	0.169904	0.216126	0.154195	0.206256		0.29463	0.221547	0.29407	0.375745		0.125753	0.113158	0.127192	0.117402
3_98337458_98338124	3	98337458	98338124	Phgdh	0	1	0	1	0	1	1	666	0.440541	0.377473	0.51589	0.349386	0.310613	0.475887	0.408393	0.43656	0.254409	0.326948		0.244577	0.0648148	0.201082	0.112464	0.126162	0.140562		0.30726	0.230622	0.339956	0.338323		0.188789	0.216376	0.20379	0.169613
4_102589117_102589891	4	102589117	102589891	Pde4b	0	0	0	1	0	1	2	774	0.718385	0.749573	0.806132	0.84802	0.765481	0.684995	0.719494	0.687798	0.617113	0.670186		0.422577	0.534443	0.2772	0.325107	0.345267	0.352034		0.581778	0.59126	0.652305	0.597727		0.524067	0.478382	0.526127	0.547481
4_105180995_105181680	4	105180995	105181680	Plpp3	0	0	0	1	0	0	0	685	0.629889	0.575848	0.595892	0.440345	0.635876	0.761607	0.616667	0.614426	0.553571	0.452606		0.200654	0.190266	0.248249	0.187815	0.310694	0.242708		0.354196	0.485429	0.410376	0.42899		0.148065	0.183607	0.205527	0.287037
4_106854677_106855087	4	106854677	106855087	Acot11	0	0	0	0	0	0	0	410	0.706437	0.764231	0.882576	0.839506	0.913801	0.841188	0.803571	0.782716	0.875661	0.831481		0.373018	0.412037	0.390212	0.346471	0.532576	0.547619		0.77789	0.804799	0.69363	0.833115		0.200617	0.144321	0.236243	0.0802469
4_107097890_107098345	4	107097890	107098345	Cdcp2	0	0	0	1	0	0	0	455	0.614663	0.611368	0.547355	0.706111	0.742407	0.66138	0.488016	0.652097	0.735053	0.552133		0.143818	0.266667	0.118341	0.097886	0.148689	0.0831746		0.398766	0.383412	0.443651	0.485792		0.0455515	0.0435171	0.0430342	0.0654457
4_107139582_107140615	4	107139582	107140615	Tceanc2	0	0	0	1	0	0	0	1033	0.701682	0.734846	0.648752	0.722878	0.585136	0.586596	0.600688	0.564398	0.656631	0.588982		0.308804	0.370479	0.436061	0.408197	0.417749	0.362124		0.503253	0.614338	0.51554	0.556418		0.284598	0.199456	0.127201	0.110255
4_107733514_107734272	4	107733514	107734272	Dmrtb1	0	0	0	0	0	0	0	758	0.591835	0.644975	0.57664	0.683689	0.719418	0.764672	0.760847	0.660106	0.773016	0.705661		0.376243	0.276455	0.353888	0.465664	0.36507	0.495115		0.657374	0.604318	0.670002	0.603527		0.140851	0.162423	0.077479	0.125992
4_107828711_107829238	4	107828711	107829238	Lrp8	0	0	0	1	0	0	0	527	0.501168	0.451012	0.537216	0.385084	0.503816	0.438867	0.308333	0.518651	0.502222	0.366674		0.244469	0.0679365	0.116667	0.156944	0.095522	0.105926		0.470827	0.3817	0.286939	0.308115		0.347112	0.29517	0.372857	0.265115
4_108218203_108219606	4	108218203	108219606	Zyg11a	1	1	0	0	0	1	0	1403	0.428302	0.35301	0.47201	0.508225	0.565683	0.52853	0.62324	0.637429	0.669669	0.592123		0.219066	0.293928	0.248611	0.194796	0.232883	0.256729		0.4318	0.449002	0.504889	0.47389		0.181877	0.152568	0.119445	0.15281
4_109156712_109157217	4	109156712	109157217	Osbpl9	0	0	0	1	0	1	0	505	0.644346	0.769275	0.787547	0.885954	0.74151	0.696799	0.714257	0.841453	0.755238	0.839637		0.496739	0.505649	0.416926	0.491768	0.467845	0.419319		0.816763	0.738556	0.729017	0.644397		0.442952	0.39154	0.460488	0.346599
4_10980827_10981304	4	10980827	10981304	Plekhf2	0	0	0	0	0	0	0	477	0.694073	0.698443	0.64465	0.814556	0.789927	0.738278	0.767732	0.738105	0.837607	0.7156		0.41854	0.38898	0.324752	0.280749	0.437391	0.400397		0.704351	0.649573	0.668407	0.566288		0.139204	0.231892	0.145104	0.146695
4_11578670_11579710	4	11578670	11579710	Fsbp,Rad54b	0	0	0	2	0	1	1	1040	0.737325	0.779113	0.781159	0.855056	0.79746	0.614185	0.710763	0.777302	0.826115	0.703537		0.404313	0.47374	0.380133	0.371649	0.354876	0.456851		0.735337	0.604131	0.627771	0.573665		0.253501	0.272977	0.240474	0.192578
4_115878219_115878748	4	115878219	115878748	Mknk1	0	0	0	1	0	0	0	529	0.781838	0.827144	0.778561	0.833092	0.881593	0.789187	0.791575	0.793193	0.802564	0.787118		0.488473	0.460836	0.5543	0.55506	0.486786	0.492627		0.731194	0.785889	0.797821	0.720772		0.46491	0.571196	0.544614	0.466358
4_116008414_116008945	4	116008414	116008945	Faah	0	0	0	1	0	0	0	531	0.453861	0.593285	0.54127	0.370767	0.535317	0.510204	0.648413	0.469008	0.642725	0.557792		0.260977	0.324339	0.106481	0.208025	0.243266	0.197751		0.500573	0.566358	0.410985	0.421228		0.324519	0.258692	0.276515	0.200397
4_116137671_116137937	4	116137671	116137937	Lurap1,Pomgnt1	0	0	0	2	0	0	1	266	0.517241	0.586626	0.45693	0.638759	0.662434	0.72963	0.635802	0.648016	0.688889	0.558719		0.228853	0.301984	0.218813	0.234481	0.191013	0.324074		0.702442	0.662346	0.822884	0.63252		0.150404	0.0648601	0.101269	0.198148
4_117391230_117392316	4	117391230	117392316	Rnf220	0	0	0	1	0	0	0	1086	0.689862	0.674156	0.61524	0.727142	0.796032	0.660333	0.721755	0.663472	0.741166	0.728613		0.380082	0.510476	0.437945	0.360119	0.465099	0.53051		0.676332	0.650214	0.702756	0.652872		0.38175	0.362393	0.309966	0.185877
4_117486381_117489029	4	117486381	117489029	Rnf220	0	1	1	1	0	0	0	2648	0.516701	0.531445	0.55574	0.65378	0.533377	0.628499	0.695158	0.649534	0.817867	0.700976		0.281615	0.260581	0.338991	0.344547	0.289729	0.33329		0.466611	0.493687	0.613721	0.630935		0.441289	0.416456	0.452169	0.49277
4_118417093_118417819	4	118417093	118417819	Med8	0	0	0	0	0	0	0	726	0.714979	0.700808	0.64254	0.805839	0.719521	0.62004	0.608787	0.655736	0.627834	0.633036		0.298619	0.435516	0.418901	0.276304	0.465306	0.36712		0.588022	0.61415	0.567038	0.646838		0.40275	0.43	0.458086	0.446293
4_118516813_118518219	4	118516813	118518219	2610528J11Rik	0	0	0	0	0	0	0	1406	0.527756	0.489771	0.562426	0.656074	0.566836	0.542207	0.694057	0.714499	0.650456	0.558562		0.303474	0.416878	0.241171	0.340298	0.252825	0.277699		0.578756	0.568298	0.44867	0.49722		0.203034	0.201914	0.181442	0.190052
4_119094627_119095217	4	119094627	119095217	Slc2a1	0	0	0	0	1	0	0	590	0.637905	0.732747	0.619488	0.718105	0.769286	0.742222	0.732222	0.727956	0.831818	0.8381		0.409947	0.483949	0.359931	0.388398	0.417431	0.516455		0.697033	0.572275	0.585955	0.630582		0.253667	0.252505	0.368816	0.322831
4_119138226_119138805	4	119138226	119138805	Slc2a1	0	0	0	0	0	1	0	579	0.843917	0.722663	0.862934	0.913115	0.773701	0.843697	0.817482	0.876849	0.827778	0.869136		0.499039	0.425529	0.520284	0.435868	0.453945	0.486355		0.768654	0.843529	0.72021	0.857636		0.119933	0.087071	0.138722	0.126788
4_119178410_119178702	4	119178410	119178702	Ermap	0	0	0	1	0	0	0	292	0.848291	0.844816	0.802884	0.917687	0.821338	0.773531	0.860714	0.860047	0.866582	0.881259		0.53692	0.5678	0.469944	0.315108	0.543664	0.476033		0.767417	0.74616	0.76042	0.820147		0.264517	0.254335	0.190703	0.252691
4_120266967_120267771	4	120266967	120267771	Foxo6	0	1	0	1	0	0	0	804	0.282965	0.414106	0.322329	0.443314	0.449581	0.491422	0.373413	0.544162	0.511944	0.328065		0.213954	0.239796	0.252531	0.120442	0.132018	0.221102		0.378374	0.468261	0.363584	0.385429		0.234396	0.18845	0.235811	0.219584
4_122998704_123000398	4	122998704	123000398	Mycl	0	1	1	1	0	1	0	1694	0.476319	0.534297	0.54442	0.708107	0.603223	0.447763	0.700108	0.618272	0.646092	0.652145		0.365691	0.428128	0.306449	0.363455	0.257098	0.314519		0.512604	0.545679	0.473775	0.535729		0.212685	0.262443	0.228083	0.192198
4_123787862_123788182	4	123787862	123788182	Rhbdl2	0	0	0	1	0	1	1	320	0.514872	0.59375	0.537434	0.634861	0.658267	0.485317	0.375758	0.458387	0.653589	0.523578		0.121717	0.131085	0.188624	0.145833	0.195256	0.23226		0.490645	0.374632	0.350808	0.184328		0.288401	0.223139	0.172195	0.0680556
[truncated: 783 more rows]
