# Supplementary material for: Functional and epigenetic phenotypes of humans and mice with DNMT3A Overgrowth Syndrome
Source: Nat Commun. 2021 Jul 27;12:4549. doi: 10.1038/s41467-021-24800-7 (PMC8316576; doi:10.1038/s41467-021-24800-7)
Supplement: Supplementary file 9 — Supplementary Data 6 [file 41467_2021_24800_MOESM9_ESM.xlsx]

## Sheet: Figures
Figures associated with data
5a
5c
5d
5e
5f

## Sheet: dmrs
dmr.id	chromosome	start	end	closest_gene	islands	shores	shelves	genes	enhancers	promoters	tss	size	L2_052319	L1_061319	R4_061319	X44930	X43921	X43769	X43761	X44768	X43756	WGBS_52.2wk_WT_WBM		L3_052319	R2_052719	L2_061319	R1_061319		X44922	X44931	X43762	X44767	X43766	X43755		X34705	X35133	X31814	X28187
1_10009362_10009774	1	10009362	10009774	Ppp1r42	0	0	0	0	0	1	0	412	0.489874	0.748854	0.650061	0.802208	0.66433	0.640168	0.619689	0.731085	0.737037	0.612097		0.227943	0.291848	0.180736	0.317731		0.407032	0.500265	0.461771	0.490554	0.428755	0.65293		0.694666	0.644419	0.661905	0.646825
1_10258972_10260035	1	10258972	10260035	Arfgef1	0	0	0	0	0	0	0	1063	0.817923	0.900014	0.889524	0.941359	0.906402	0.943927	0.942755	0.945236	0.943978	0.88646		0.696561	0.748029	0.796746	0.672808		0.775117	0.873739	0.787425	0.883552	0.833447	0.926797		0.850201	0.876252	0.857305	0.875426
1_105814589_105815289	1	105814589	105815289	Tnfrsf11a	0	0	0	1	1	0	0	700	0.770907	0.810997	0.781779	0.936205	0.785067	0.892911	0.826724	0.91678	0.950549	0.825577		0.475971	0.511219	0.505287	0.458828		0.817627	0.820274	0.729936	0.699717	0.855394	0.741071		0.837817	0.810698	0.841594	0.777678
1_105880572_105881530	1	105880572	105881530	Tnfrsf11a	0	0	0	0	0	0	0	958	0.311228	0.340136	0.384878	0.37107	0.30746	0.487824	0.345662	0.229032	0.397768	0.276573		0.159393	0.0918895	0.111306	0.0951293		0.137751	0.203011	0.148783	0.0950526	0.0853105	0.15576		0.27478	0.307208	0.263238	0.295507
1_105908388_105909168	1	105908388	105909168	Tnfrsf11a	0	0	0	0	0	0	0	780	0.693455	0.627559	0.72195	0.865909	0.835124	0.751362	0.769913	0.809091	0.911472	0.741606		0.344861	0.407515	0.318172	0.38505		0.801429	0.694264	0.853116	0.833137	0.6805	0.765936		0.838414	0.736712	0.804122	0.857231
1_106155119_106155528	1	106155119	106155528	Phlpp1	0	0	0	0	1	0	0	409	0.848879	0.816077	0.823793	0.931018	0.822559	0.907407	0.868827	0.916226	0.949074	0.954097		0.598389	0.613171	0.599567	0.594895		0.888182	0.860979	0.886452	0.909259	0.903038	0.930556		0.851267	0.901992	0.783299	0.900631
1_106173274_106174533	1	106173274	106174533	Phlpp1	1	1	0	1	0	1	0	1259	0.629313	0.738587	0.742691	0.795136	0.774667	0.745035	0.770594	0.730591	0.859149	0.72685		0.372198	0.485188	0.388082	0.336882		0.58895	0.617177	0.542135	0.559675	0.575779	0.604932		0.718481	0.698425	0.656766	0.634292
1_106560993_106561618	1	106560993	106561618	Bcl2	0	0	0	1	1	0	0	625	0.381349	0.595279	0.504541	0.632903	0.584491	0.625231	0.638889	0.742712	0.620833	0.492469		0.0988426	0.0944444	0.0446429	0.0978535		0.168155	0.241534	0.257641	0.34041	0.300397	0.323347		0.510543	0.551566	0.607233	0.58577
1_11328730_11329407	1	11328730	11329407	Prex2	0	0	0	0	0	0	0	677	0.585471	0.661846	0.540807	0.643911	0.702109	0.638426	0.520172	0.629024	0.766997	0.546672		0.154526	0.153642	0.171964	0.239444		0.364046	0.428682	0.464338	0.27068	0.408612	0.52791		0.52494	0.464783	0.549381	0.639841
1_118390535_118391064	1	118390535	118391064	Clasp1	0	1	0	1	0	1	0	529	0.773572	0.798171	0.839127	0.856566	0.842116	0.809436	0.915067	0.844974	0.969697	0.9151		0.55232	0.517302	0.626133	0.501628		0.792593	0.846244	0.816214	0.789947	0.764377	0.902778		0.859892	0.846495	0.897338	0.911195
1_118435062_118435440	1	118435062	118435440	Clasp1	0	0	0	1	0	0	0	378	0.801841	0.761148	0.778578	0.85564	0.913889	0.758422	0.775003	0.858907	0.848325	0.812005		0.53465	0.425772	0.476204	0.346959		0.710582	0.685833	0.751389	0.595035	0.789514	0.589286		0.823455	0.785137	0.850112	0.824992
1_118457061_118458346	1	118457061	118458346	Clasp1	0	1	1	1	0	1	0	1285	0.631063	0.583042	0.602825	0.743163	0.662299	0.661047	0.717267	0.706323	0.76771	0.660509		0.215858	0.242935	0.129461	0.140737		0.469894	0.51436	0.519207	0.393394	0.443205	0.596192		0.649721	0.595405	0.645694	0.650736
1_118910914_118911547	1	118910914	118911547	Gli2	0	0	0	1	0	0	0	633	0.697983	0.759349	0.775033	0.873057	0.825132	0.791342	0.839541	0.77963	0.892857	0.757635		0.368813	0.342649	0.377852	0.31158		0.784325	0.7375	0.78125	0.794048	0.691646	0.767947		0.795734	0.776455	0.642551	0.710469
1_118913026_118914676	1	118913026	118914676	Gli2	0	0	0	1	0	0	0	1650	0.730381	0.770426	0.77281	0.872967	0.822853	0.752603	0.793221	0.828571	0.848564	0.873851		0.43777	0.392054	0.457842	0.37221		0.655849	0.617571	0.66392	0.72452	0.645916	0.704867		0.802225	0.727298	0.763674	0.806842
1_118916577_118917795	1	118916577	118917795	Gli2	0	0	0	1	1	0	0	1218	0.689561	0.761356	0.667042	0.88079	0.779881	0.812218	0.859252	0.765141	0.810526	0.7425		0.541797	0.529423	0.554046	0.525662		0.720753	0.641541	0.69623	0.616629	0.72873	0.618585		0.78174	0.799488	0.767066	0.768081
1_119001714_119002202	1	119001714	119002202	Gli2	0	0	0	1	0	0	0	488	0.636797	0.758769	0.595504	0.867424	0.838827	0.759545	0.777706	0.872727	0.886652	0.779293		0.178627	0.131566	0.0644103	0.162698		0.558442	0.621212	0.610816	0.600672	0.528099	0.575871		0.725108	0.758756	0.766342	0.68432
1_119048804_119049406	1	119048804	119049406	Gli2	0	0	1	1	0	0	0	602	0.239922	0.354597	0.255594	0.357851	0.332626	0.387723	0.478671	0.390947	0.478715	0.27874		0.0958426	0.118217	0.0806433	0.081788		0.11352	0.175744	0.10579	0.0903544	0.111972	0.0784722		0.262039	0.251798	0.287684	0.326334
1_119054666_119057170	1	119054666	119057170	Gli2	0	1	1	0	2	1	0	2504	0.670496	0.671214	0.7039	0.882346	0.76141	0.782974	0.800486	0.79048	0.784421	0.785699		0.523981	0.47217	0.472319	0.45844		0.650809	0.759448	0.699422	0.708667	0.700793	0.733581		0.73591	0.746745	0.740463	0.723188
1_119064753_119065427	1	119064753	119065427	Gli2	0	0	0	0	0	0	0	674	0.652696	0.727695	0.801519	0.816032	0.795883	0.786095	0.846542	0.824441	0.848574	0.790226		0.43788	0.474271	0.512073	0.478349		0.52603	0.56454	0.624483	0.66279	0.556697	0.632		0.796464	0.716159	0.752687	0.724826
1_119076284_119077400	1	119076284	119077400	Gli2	0	0	0	0	0	0	0	1116	0.67902	0.663624	0.684499	0.756332	0.726322	0.62376	0.697874	0.802325	0.690893	0.607639		0.35728	0.386873	0.362074	0.311815		0.346665	0.596875	0.557251	0.665333	0.515343	0.519647		0.663933	0.627393	0.611661	0.617207
1_119089528_119090113	1	119089528	119090113	Gli2	0	0	0	0	0	0	0	585	0.674416	0.731818	0.810268	0.854458	0.860035	0.863573	0.851049	0.881973	0.932564	0.797343		0.495256	0.598397	0.584325	0.536618		0.566216	0.734797	0.643612	0.581733	0.676193	0.572842		0.851215	0.777562	0.704823	0.820397
1_119304028_119306255	1	119304028	119306255	Inhbb	0	0	0	0	0	0	0	2227	0.511707	0.563588	0.501297	0.690753	0.579893	0.698158	0.658478	0.588696	0.760272	0.715581		0.272252	0.328785	0.273074	0.198418		0.338063	0.444803	0.320637	0.367817	0.365545	0.451317		0.582391	0.55513	0.58692	0.567352
1_119348281_119349088	1	119348281	119349088	Inhbb	0	0	0	0	0	0	0	807	0.593729	0.499158	0.500437	0.620221	0.509737	0.558264	0.591684	0.672296	0.490079	0.575682		0.218949	0.257323	0.264578	0.34089		0.339172	0.480228	0.412635	0.435087	0.387162	0.406239		0.506271	0.627389	0.535053	0.538928
1_119416866_119417825	1	119416866	119417825	Inhbb	0	0	1	1	0	0	0	959	0.833888	0.888535	0.836467	0.908042	0.836807	0.932675	0.881167	0.858636	0.867415	0.863043		0.530971	0.621837	0.693139	0.624538		0.777238	0.900982	0.833919	0.891802	0.773063	0.845008		0.845501	0.852137	0.909426	0.888931
1_119443732_119444237	1	119443732	119444237	Inhbb	0	0	0	0	0	0	0	505	0.705633	0.80104	0.786702	0.832966	0.776261	0.776961	0.775435	0.822239	0.831583	0.779902		0.462738	0.485225	0.528431	0.364598		0.668137	0.840056	0.65035	0.721218	0.705904	0.668207		0.831186	0.729105	0.7897	0.791736
1_119447097_119448902	1	119447097	119448902	Ralb	0	0	0	0	0	0	0	1805	0.734199	0.688154	0.7173	0.855243	0.79641	0.805669	0.844558	0.791251	0.805159	0.816112		0.606108	0.550966	0.620077	0.5991		0.688273	0.86875	0.743997	0.744722	0.731488	0.735299		0.816407	0.756652	0.714135	0.743988
1_119451183_119451931	1	119451183	119451931	Ralb	0	0	0	0	0	0	0	748	0.648834	0.746541	0.740548	0.81536	0.826215	0.92	0.818031	0.781796	0.831667	0.757975		0.555428	0.551066	0.498493	0.407709		0.719922	0.76773	0.729992	0.764831	0.649831	0.696078		0.815062	0.761972	0.735171	0.783254
1_119471995_119472943	1	119471995	119472943	Ralb	0	0	0	1	0	0	0	948	0.69785	0.7353	0.718657	0.919735	0.712031	0.856303	0.813625	0.839411	0.971531	0.797932		0.456959	0.554763	0.540816	0.574041		0.913241	0.893421	0.758165	0.919296	0.734813	0.929559		0.919124	0.745846	0.733037	0.742925
1_119485549_119486369	1	119485549	119486369	Ralb	0	0	0	1	0	0	0	820	0.714346	0.84613	0.724758	0.792593	0.819444	0.848148	0.616815	0.771825	0.838624	0.771123		0.308126	0.314628	0.221429	0.321693		0.495124	0.332776	0.477954	0.57963	0.525774	0.507039		0.687183	0.794244	0.68931	0.716816
1_119839089_119839817	1	119839089	119839817	Ptpn4	0	1	1	0	0	0	0	728	0.644562	0.756143	0.793921	0.837267	0.844356	0.714278	0.825595	0.762104	0.81975	0.771329		0.439451	0.43279	0.43257	0.485684		0.637566	0.805892	0.652743	0.631706	0.604849	0.711797		0.755459	0.677406	0.704091	0.752597
1_120077672_120079373	1	120077672	120079373	Tmem37	0	0	1	0	0	0	0	1701	0.652352	0.681782	0.744296	0.808647	0.861133	0.707055	0.812185	0.780702	0.835329	0.678652		0.424615	0.444628	0.329562	0.40945		0.638988	0.645157	0.618679	0.728735	0.627586	0.780842		0.727142	0.719553	0.761345	0.777418
1_120186777_120187156	1	120186777	120187156	3110009E18Rik	0	0	0	1	0	0	0	379	0.886321	0.808834	0.824893	0.924074	0.863258	0.84375	0.983333	0.898076	0.922817	0.876382		0.415038	0.503685	0.467593	0.437302		0.697944	0.860185	0.724236	0.854828	0.664583	0.795303		0.956783	0.893047	0.887401	0.968615
1_120457097_120457500	1	120457097	120457500	Marco	0	0	0	0	0	0	0	403	0.861718	0.846843	0.853304	0.977855	0.912259	0.831818	0.948406	0.883983	0.938384	0.854046		0.734729	0.63025	0.632678	0.557192		0.861339	0.928427	0.801573	0.863735	0.762053	0.84816		0.858529	0.894261	0.868817	0.876386
1_120461369_120462057	1	120461369	120462057	Marco	0	0	0	0	0	0	0	688	0.770589	0.803375	0.855211	0.807779	0.816799	0.716656	0.823932	0.806122	0.715909	0.741929		0.354545	0.363026	0.427006	0.349247		0.671599	0.5625	0.662557	0.710101	0.62476	0.67767		0.761204	0.696423	0.770266	0.734033
1_120643249_120644052	1	120643249	120644052	En1	0	0	0	0	0	0	0	803	0.677487	0.678396	0.725491	0.783053	0.672714	0.633711	0.640249	0.633919	0.66752	0.765817		0.199579	0.194446	0.272798	0.185905		0.317215	0.475397	0.395142	0.366462	0.34533	0.366534		0.605708	0.67254	0.58933	0.659242
1_120795124_120795813	1	120795124	120795813	En1	0	0	0	0	0	0	0	689	0.614453	0.784797	0.771961	0.831548	0.845523	0.715	0.906071	0.715833	0.913333	0.729884		0.559016	0.562677	0.560261	0.541072		0.80379	0.79504	0.756171	0.764874	0.700552	0.6502		0.782199	0.824483	0.81109	0.852024
1_120961934_120962275	1	120961934	120962275	Insig2	0	0	0	0	0	0	0	341	0.395076	0.484241	0.438823	0.621263	0.518981	0.530754	0.586202	0.664331	0.678968	0.632524		0.0898407	0.0572093	0.105724	0.0507224		0.269024	0.305556	0.117619	0.255992	0.18673	0.282747		0.406515	0.513858	0.426873	0.427376
1_120963685_120964616	1	120963685	120964616	Insig2	0	0	0	0	0	0	0	931	0.509874	0.584422	0.582735	0.741001	0.436617	0.638913	0.566831	0.578265	0.653515	0.504033		0.288247	0.228502	0.198335	0.222497		0.395384	0.435084	0.476973	0.440172	0.243651	0.299458		0.299798	0.559381	0.495676	0.459675
1_12577102_12577597	1	12577102	12577597	Sulf1	0	0	0	0	0	0	0	495	0.372099	0.286728	0.457415	0.385636	0.353836	0.314935	0.37381	0.302242	0.301948	0.489524		0.102202	0.10368	0.0688913	0.0842953		0.190635	0.219109	0.213504	0.174459	0.194915	0.216082		0.314642	0.323667	0.289657	0.213867
1_125839576_125840381	1	125839576	125840381	Gpr39	0	0	0	1	1	0	0	805	0.745932	0.778435	0.753932	0.909656	0.825247	0.808023	0.829894	0.838399	0.86433	0.817404		0.448119	0.515036	0.410071	0.392924		0.651852	0.745098	0.67191	0.79693	0.660646	0.71541		0.793005	0.773954	0.891568	0.738496
1_127420855_127420996	1	127420855	127420996	Mgat5	0	0	0	1	0	0	0	141	0.881944	0.938889	0.9625	0.943519	0.95625	0.929167	1	0.979167	1	0.960648		0.781151	0.667214	0.65625	0.704167		0.764749	1	0.8125	0.881944	0.970833	1		0.941667	0.90787	0.988636	0.75
1_127531162_127531754	1	127531162	127531754	Tmem163	0	0	0	1	0	0	0	592	0.571238	0.693912	0.701903	0.858663	0.82298	0.782468	0.743831	0.759848	0.821248	0.830952		0.369113	0.316489	0.332231	0.348198		0.541306	0.493182	0.663866	0.431818	0.623683	0.653968		0.76302	0.661447	0.720705	0.735897
1_127536996_127537678	1	127536996	127537678	Tmem163	0	0	0	1	0	1	0	682	0.543789	0.501584	0.480099	0.712151	0.596441	0.65668	0.584347	0.603211	0.738646	0.583565		0.342087	0.232364	0.140516	0.213755		0.515446	0.414771	0.380625	0.454038	0.408654	0.440967		0.6024	0.550053	0.496407	0.497323
1_127576374_127577088	1	127576374	127577088	Tmem163	0	0	0	1	0	0	0	714	0.710195	0.838278	0.761222	0.931688	0.783261	0.903651	0.717646	0.830392	0.887831	0.766578		0.247225	0.168959	0.204529	0.154712		0.607583	0.545387	0.547884	0.61637	0.592334	0.715126		0.80716	0.812408	0.75952	0.793873
1_127661221_127662199	1	127661221	127662199	Tmem163	0	0	0	1	0	0	0	978	0.706097	0.664933	0.734136	0.889403	0.767875	0.766232	0.810457	0.846482	0.935714	0.692479		0.376506	0.364282	0.43045	0.374067		0.600897	0.795476	0.688184	0.63631	0.700216	0.741809		0.744518	0.736004	0.74506	0.74341
1_12834643_12835308	1	12834643	12835308	Sulf1	0	0	0	1	0	0	0	665	0.699145	0.629537	0.655331	0.802754	0.774074	0.728363	0.852778	0.796914	0.883995	0.661859		0.295733	0.270707	0.284537	0.214829		0.65304	0.624074	0.719929	0.638177	0.545439	0.504209		0.64993	0.737936	0.62741	0.843824
1_128440152_128441364	1	128440152	128441364	Dars	0	0	0	0	0	0	0	1212	0.608699	0.687075	0.605354	0.790085	0.716077	0.497994	0.599845	0.641563	0.487717	0.521084		0.259586	0.210472	0.153175	0.25533		0.424976	0.580403	0.321534	0.31872	0.33927	0.2087		0.566899	0.604783	0.444868	0.549771
1_128471742_128472505	1	128471742	128472505	Dars	0	0	0	0	0	0	0	763	0.339508	0.540207	0.471286	0.513898	0.530701	0.554902	0.643908	0.541036	0.676874	0.567446		0.191074	0.19845	0.18776	0.130732		0.256714	0.357562	0.33701	0.352624	0.305229	0.324307		0.399	0.517039	0.462978	0.477518
1_128472961_128473362	1	128472961	128473362	Dars	0	0	0	0	0	0	0	401	0.596091	0.762015	0.773266	0.864971	0.823728	0.923049	0.76241	0.829609	0.883117	0.831102		0.266712	0.22064	0.275007	0.199134		0.636585	0.795455	0.556566	0.607251	0.614371	0.704274		0.711363	0.810247	0.814235	0.78132
1_128532186_128533049	1	128532186	128533049	Cxcr4	0	0	0	0	0	0	0	863	0.728156	0.682541	0.712915	0.863741	0.872911	0.837963	0.801637	0.793908	0.934568	0.732419		0.340751	0.251816	0.419192	0.272279		0.604918	0.650183	0.644015	0.667845	0.614815	0.742063		0.776709	0.792615	0.774143	0.709744
1_128551186_128552298	1	128551186	128552298	Cxcr4	0	0	0	0	0	0	0	1112	0.625333	0.740808	0.7028	0.925368	0.882875	0.748518	0.85989	0.759696	0.881319	0.716899		0.409967	0.40857	0.444764	0.392116		0.644775	0.763675	0.748809	0.70429	0.573371	0.718459		0.799823	0.77061	0.704853	0.714082
1_128577916_128578965	1	128577916	128578965	Cxcr4	0	0	0	0	0	0	0	1049	0.753439	0.812037	0.845314	1	0.92381	0.6875	0.939815	0.931054	0.950397	0.894621		0.55804	0.678143	0.633069	0.560951		0.716138	0.826543	0.78781	0.835185	0.870843	0.904938		0.894837	0.854158	0.815608	0.800992
1_128593617_128596262	1	128593617	128596262	Cxcr4	0	1	1	0	0	1	0	2645	0.617584	0.665169	0.719468	0.867885	0.808867	0.717598	0.794396	0.797557	0.866208	0.788542		0.277798	0.259629	0.222453	0.200958		0.594362	0.62134	0.577563	0.630932	0.595977	0.626582		0.713929	0.762434	0.725336	0.690273
1_12865227_12865605	1	12865227	12865605	Slco5a1	0	0	0	0	0	0	0	378	0.397184	0.451687	0.355205	0.447917	0.443066	0.399727	0.295833	0.486519	0.455451	0.35283		0.124767	0.00961539	0.0581473	0.0637942		0.13093	0.0842014	0.0706913	0.234375	0.238575	0.16496		0.248829	0.377189	0.312783	0.195831
1_128874156_128874571	1	128874156	128874571	Cxcr4	0	0	0	0	0	0	0	415	0.553895	0.602938	0.502922	0.565893	0.669805	0.554113	0.730303	0.601436	0.462771	0.59676		0.180346	0.194056	0.126263	0.258666		0.476893	0.491342	0.435413	0.522619	0.508766	0.341486		0.461897	0.602138	0.51834	0.650441
1_12984781_12985625	1	12984781	12985625	Slco5a1	0	0	0	1	0	0	0	844	0.656053	0.606887	0.687864	0.758036	0.689402	0.69944	0.678819	0.645843	0.683987	0.702431		0.364986	0.344138	0.367042	0.382308		0.669128	0.730787	0.584393	0.511504	0.609197	0.648608		0.745848	0.600743	0.676096	0.592334
1_130422443_130423111	1	130422443	130423111	Cd55b	0	0	0	1	0	1	2	668	0.871579	0.879243	0.754036	0.961535	0.867173	0.879993	0.85207	0.863209	0.859649	0.791332		0.487913	0.475438	0.519284	0.431148		0.634324	0.736075	0.616353	0.54919	0.633078	0.635483		0.86974	0.749509	0.858092	0.821132
1_130513895_130515195	1	130513895	130515195	Cd55	0	0	0	0	0	0	0	1300	0.677076	0.592709	0.739338	0.781527	0.702259	0.799802	0.857639	0.721528	0.785714	0.64592		0.443698	0.386134	0.3839	0.441272		0.44	0.736155	0.604832	0.574933	0.621528	0.543414		0.794584	0.631552	0.598379	0.70689
1_130737567_130737785	1	130737567	130737785	AA986860	0	0	0	1	0	0	0	218	0.844444	0.813194	0.863392	0.884921	0.893519	0.896825	0.944444	0.861111	0.953125	0.741534		0.192084	0.233528	0.173701	0.26538		0.795679	0.589815	0.832011	0.818742	0.816402	0.677083		0.835089	0.897531	0.830864	0.947361
1_13076057_13076745	1	13076057	13076745	Prdm14	0	0	0	0	0	0	0	688	0.621416	0.579265	0.617672	0.762925	0.634084	0.69883	0.657361	0.753313	0.753591	0.634107		0.37243	0.265245	0.331317	0.413328		0.560685	0.463571	0.572918	0.583048	0.4484	0.521405		0.663033	0.715924	0.629142	0.600636
1_130811317_130811919	1	130811317	130811919	Fcamr	0	0	0	1	0	0	0	602	0.779473	0.817247	0.866879	0.915137	0.947594	0.939146	0.91029	0.937626	0.937255	0.942507		0.654228	0.561559	0.560484	0.638664		0.894538	0.951331	0.870658	0.909475	0.932493	0.89951		0.899995	0.855125	0.931457	0.899837
1_130854459_130854782	1	130854459	130854782	Pigr	0	0	0	0	0	0	0	323	0.836535	0.645348	0.888095	0.934722	0.911111	0.833267	0.80129	0.821164	0.950265	0.760378		0.5739	0.667794	0.461524	0.59127		0.830258	0.801416	0.840043	0.628009	0.860732	0.824603		0.804305	0.804548	0.850197	0.873352
1_13094673_13096883	1	13094673	13096883	Prdm14	0	0	0	0	0	0	0	2210	0.699942	0.733987	0.737555	0.842688	0.749101	0.707432	0.80331	0.841314	0.857422	0.798633		0.393963	0.458425	0.368988	0.385389		0.686415	0.754604	0.751998	0.669738	0.691188	0.724034		0.796542	0.74883	0.793862	0.786953
1_131003032_131003987	1	131003032	131003987	Il10	0	0	0	0	0	0	0	955	0.754274	0.674238	0.706134	0.854385	0.83143	0.763558	0.866464	0.847011	0.912072	0.795201		0.462858	0.595295	0.490054	0.489918		0.657211	0.539998	0.587203	0.598743	0.684524	0.621958		0.782706	0.784527	0.804721	0.87755
1_131120012_131120357	1	131120012	131120357	Dyrk3	0	0	0	0	0	0	0	345	0.838332	0.765076	0.840419	0.975589	0.88679	0.919345	0.834722	0.821338	0.897685	0.906079		0.515418	0.470312	0.435285	0.387424		0.847078	0.844444	0.702787	0.789716	0.821907	0.774901		0.805509	0.853878	0.816523	0.794242
1_131123442_131124301	1	131123442	131124301	Dyrk3	0	0	0	0	0	0	0	859	0.654452	0.776519	0.689205	0.906142	0.783674	0.711161	0.875397	0.840624	0.830382	0.797228		0.425061	0.441339	0.467732	0.433658		0.665981	0.749399	0.652631	0.70816	0.666997	0.758475		0.752794	0.760269	0.77471	0.756646
1_131239079_131241103	1	131239079	131241103	Rassf5	0	0	1	1	0	0	0	2024	0.701265	0.724318	0.736551	0.852795	0.856438	0.796856	0.839194	0.781953	0.838224	0.68291		0.582785	0.549391	0.557521	0.540587		0.6555	0.789452	0.674144	0.672845	0.692072	0.764706		0.75019	0.745115	0.778342	0.820771
1_131260790_131261614	1	131260790	131261614	Ikbke	0	0	0	1	0	0	0	824	0.828571	0.860585	0.768935	0.909508	0.916945	0.882236	0.8041	0.930841	0.955411	0.919603		0.628289	0.592838	0.566782	0.677338		0.717382	0.910901	0.786438	0.856699	0.850408	0.84266		0.869008	0.853957	0.865809	0.864565
1_131274735_131275306	1	131274735	131275306	Ikbke	0	0	0	1	0	1	0	571	0.73619	0.758208	0.823771	0.788532	0.697538	0.811415	0.840196	0.801261	0.831839	0.755727		0.4233	0.266303	0.318634	0.26089		0.632339	0.813313	0.594926	0.65754	0.578279	0.645306		0.776226	0.818045	0.762938	0.739828
1_131599557_131600036	1	131599557	131600036	Avpr1b	0	0	0	1	0	0	1	479	0.754031	0.854139	0.783081	0.763889	0.917328	0.806349	0.944444	0.933333	0.964773	0.869994		0.47192	0.507395	0.428983	0.483637		0.807695	0.442901	0.70464	0.62015	0.719912	0.842593		0.793705	0.902028	0.869323	0.917235
1_131719076_131719582	1	131719076	131719582	Rab7b	0	0	0	0	0	0	0	506	0.80973	0.676808	0.754075	0.937102	0.812908	0.825495	0.874881	0.881385	0.848377	0.783199		0.295507	0.340889	0.289614	0.293747		0.755946	0.846389	0.706841	0.74297	0.678361	0.795502		0.824173	0.832179	0.812453	0.799078
1_131744095_131746406	1	131744095	131746406	Slc26a9	0	0	0	1	0	2	0	2311	0.698784	0.634893	0.697948	0.797362	0.741113	0.729609	0.74995	0.724354	0.765217	0.6624		0.470438	0.434713	0.485877	0.402579		0.661867	0.755187	0.587532	0.740508	0.591355	0.631764		0.716343	0.693568	0.736709	0.70405
1_131968169_131969437	1	131968169	131969437	Slc45a3	0	0	0	1	0	0	0	1268	0.709257	0.755117	0.644242	0.929352	0.835421	0.847239	0.915299	0.814249	0.922222	0.844467		0.542646	0.515395	0.506029	0.513377		0.81074	0.899603	0.863978	0.737296	0.79709	0.830443		0.808737	0.799706	0.820064	0.789845
1_131971565_131973467	1	131971565	131973467	Slc45a3	0	0	0	1	0	0	0	1902	0.661491	0.730806	0.742615	0.850231	0.79459	0.825121	0.839011	0.8156	0.886761	0.729763		0.177746	0.192489	0.182677	0.134703		0.576789	0.592865	0.511291	0.567622	0.57727	0.693214		0.740346	0.736143	0.742916	0.688668
1_131974732_131976784	1	131974732	131976784	Slc45a3	0	0	0	1	0	0	1	2052	0.682794	0.743032	0.707082	0.830646	0.754596	0.767285	0.810887	0.776701	0.832425	0.765867		0.481486	0.505859	0.549697	0.466815		0.71202	0.765289	0.750272	0.707774	0.735352	0.767634		0.733321	0.700422	0.716015	0.793797
1_132040048_132040511	1	132040048	132040511	Mfsd4a	0	0	0	1	0	0	0	463	0.859724	0.864177	0.724868	0.92284	0.927369	0.865344	0.857407	0.898124	0.962963	0.811728		0.525043	0.489539	0.398833	0.591711		0.841534	0.940476	0.763873	0.656746	0.78858	0.766534		0.916789	0.863356	0.844024	0.848833
1_132103942_132104652	1	132103942	132104652	Cdk18	0	0	0	0	0	0	0	710	0.721391	0.752772	0.714149	0.796768	0.763542	0.831941	0.772669	0.868006	0.84353	0.838212		0.27045	0.292791	0.231929	0.300623		0.73519	0.740075	0.688128	0.672983	0.677614	0.759326		0.80393	0.719577	0.830105	0.754273
1_132135304_132135578	1	132135304	132135578	Cdk18	0	0	1	1	0	0	0	274	0.73661	0.780033	0.862073	0.949691	0.938865	0.954365	0.830291	0.874118	0.916667	0.928571		0.611861	0.516108	0.493122	0.502702		0.866489	0.830159	0.79228	0.779938	0.883333	0.850349		0.838775	0.772324	0.909596	0.811013
1_132140433_132140687	1	132140433	132140687	Cdk18	0	1	0	0	0	0	0	254	0.708185	0.818708	0.815975	0.852778	0.858427	0.87987	0.774074	0.852778	0.915035	0.866442		0.343553	0.378296	0.350488	0.397765		0.674398	0.80303	0.7561	0.833223	0.752243	0.775373		0.809824	0.874091	0.839972	0.804697
1_132141858_132142053	1	132141858	132142053	Cdk18	0	0	1	0	0	0	0	195	0.78411	0.841799	0.853515	0.929968	0.916667	0.87963	0.954365	0.872783	0.916667	0.818519		0.567543	0.604657	0.456157	0.523895		0.859127	0.792593	0.759127	0.796296	0.791358	0.888889		0.927155	0.895271	0.88581	0.937581
1_132150766_132151889	1	132150766	132151889	Cdk18	0	0	0	0	0	0	0	1123	0.714085	0.700703	0.728445	0.779743	0.740677	0.757428	0.714366	0.687052	0.818594	0.718561		0.376728	0.459205	0.499643	0.411591		0.683258	0.747743	0.726925	0.674999	0.674497	0.687283		0.764736	0.671432	0.74144	0.682776
1_132153249_132153955	1	132153249	132153955	Cdk18	0	0	0	0	0	0	0	706	0.77436	0.830097	0.695893	0.891705	0.841583	0.90614	0.76297	0.876597	0.935902	0.787042		0.292597	0.29956	0.330714	0.304982		0.775972	0.770238	0.797373	0.756905	0.718698	0.719758		0.785115	0.870639	0.844046	0.820962
1_132168749_132169542	1	132168749	132169542	Lemd1	0	0	0	0	0	0	0	793	0.615573	0.708566	0.747246	0.826569	0.668416	0.81875	0.854167	0.765079	0.814286	0.772998		0.438984	0.312807	0.405393	0.393684		0.54228	0.708361	0.52785	0.617725	0.481074	0.644907		0.73031	0.786629	0.521329	0.696614
1_132192205_132192871	1	132192205	132192871	Lemd1	0	1	0	1	0	1	0	666	0.538977	0.37904	0.388029	0.622946	0.493086	0.51164	0.607143	0.597504	0.654938	0.559388		0.135038	0.101354	0.0972315	0.145612		0.398148	0.313997	0.445608	0.285802	0.264025	0.382407		0.489137	0.443791	0.460921	0.452918
1_132195086_132196747	1	132195086	132196747	Lemd1	0	0	1	1	0	2	0	1661	0.641377	0.64455	0.686782	0.759513	0.676073	0.703883	0.772874	0.685798	0.803571	0.635823		0.256732	0.229395	0.256128	0.217347		0.517827	0.583594	0.526654	0.556151	0.543941	0.564739		0.551594	0.705195	0.766791	0.662946
1_132198438_132201631	1	132198438	132201631	Lemd1	0	0	0	1	0	1	0	3193	0.494885	0.559559	0.561031	0.64919	0.691618	0.7132	0.750641	0.69499	0.742751	0.675341		0.309653	0.343852	0.342177	0.245506		0.487948	0.470816	0.486703	0.455814	0.463047	0.493598		0.637068	0.610731	0.645615	0.630799
1_132209543_132210493	1	132209543	132210493	Lemd1	0	0	0	1	0	0	0	950	0.705462	0.770954	0.674856	0.883272	0.772035	0.854902	0.84666	0.928639	0.937089	0.749341		0.574459	0.530235	0.598861	0.494948		0.709713	0.821131	0.78821	0.733436	0.795417	0.810924		0.854979	0.81248	0.834501	0.89652
1_132211642_132212136	1	132211642	132212136	Lemd1	0	0	0	1	0	0	0	494	0.41296	0.557896	0.419597	0.421805	0.600999	0.503824	0.49229	0.464828	0.652778	0.546814		0.203512	0.143299	0.0352869	0.0418221		0.32165	0.249841	0.180714	0.161902	0.209785	0.237169		0.369809	0.50983	0.3378	0.362569
1_132233907_132235587	1	132233907	132235587	Lemd1	0	0	0	1	0	0	0	1680	0.595633	0.670187	0.711146	0.760034	0.680425	0.739898	0.738428	0.702752	0.746134	0.663267		0.41244	0.435244	0.485207	0.393439		0.597341	0.655542	0.600577	0.60029	0.575208	0.677454		0.641668	0.741742	0.745842	0.673083
1_132280276_132281262	1	132280276	132281262	Klhdc8a	0	0	0	0	0	0	0	986	0.772949	0.809536	0.738218	0.8297	0.841268	0.766234	0.859193	0.743173	0.903896	0.874979		0.670702	0.545455	0.619811	0.542588		0.786833	0.841667	0.792085	0.833003	0.810865	0.880787		0.754381	0.798596	0.814785	0.762401
1_132282440_132284464	1	132282440	132284464	Klhdc8a	0	0	0	0	0	1	0	2024	0.791181	0.849246	0.823018	0.903365	0.875542	0.90276	0.885523	0.83729	0.945624	0.845969		0.59888	0.526196	0.575705	0.453251		0.766418	0.811932	0.833407	0.797006	0.826322	0.863951		0.881842	0.867504	0.876138	0.85916
1_132287850_132289303	1	132287850	132289303	Klhdc8a	0	0	0	0	0	0	0	1453	0.736457	0.809389	0.779772	0.900587	0.887994	0.897798	0.876495	0.893536	0.902393	0.827836		0.34048	0.287999	0.340105	0.219669		0.692031	0.725515	0.684746	0.711725	0.735625	0.672542		0.848742	0.867919	0.855105	0.76877
1_132291185_132291673	1	132291185	132291673	Klhdc8a	0	0	0	0	0	0	0	488	0.71059	0.746192	0.738421	0.845671	0.639683	0.741975	0.864198	0.830335	0.877778	0.760487		0.180295	0.237004	0.281305	0.0675084		0.734848	0.714286	0.63129	0.675926	0.649878	0.702062		0.641342	0.724887	0.773092	0.784472
1_132291731_132292373	1	132291731	132292373	Klhdc8a	0	0	0	0	0	0	0	642	0.763119	0.792424	0.667547	0.900626	0.886706	0.767953	0.664069	0.82197	0.887731	0.63854		0.349062	0.316927	0.38168	0.425064		0.567235	0.551593	0.64403	0.586111	0.611577	0.573385		0.721574	0.789961	0.656674	0.640224
1_132295797_132296936	1	132295797	132296936	Klhdc8a	0	1	1	0	1	0	0	1139	0.667334	0.750624	0.702085	0.840962	0.79821	0.727013	0.817643	0.899267	0.912232	0.849515		0.326474	0.415261	0.419753	0.368738		0.768388	0.863379	0.715629	0.749893	0.766361	0.699489		0.793751	0.792294	0.855327	0.840948
1_132303507_132304234	1	132303507	132304234	Klhdc8a	0	0	0	1	0	0	0	727	0.706582	0.720203	0.759865	0.923374	0.931976	0.838978	0.894139	0.829762	0.885897	0.775295		0.608565	0.482467	0.573366	0.574405		0.726677	0.76514	0.799034	0.789444	0.804473	0.765659		0.838288	0.867692	0.825414	0.817466
1_132322227_132323346	1	132322227	132323346	Nuak2	0	0	0	1	0	2	0	1119	0.815062	0.869685	0.843437	0.937554	0.85273	0.831548	0.94983	0.828427	0.857483	0.858753		0.534227	0.520681	0.516359	0.361397		0.679028	0.772039	0.686361	0.58453	0.816667	0.793773		0.828566	0.832934	0.914712	0.858873
1_132335501_132335719	1	132335501	132335719	Nuak2	0	0	0	0	0	0	0	218	0.862434	0.892949	0.865181	0.933275	0.932143	0.815079	0.65625	0.883454	0.928571	0.845459		0.528666	0.630916	0.535185	0.514815		0.73545	0.742593	0.809171	0.739935	0.727646	0.780556		0.86929	0.819797	0.779762	0.842487
1_132337507_132338208	1	132337507	132338208	Nuak2	0	0	0	0	0	0	0	701	0.593338	0.763438	0.70202	0.791775	0.857407	0.742063	0.791667	0.800251	0.809091	0.780324		0.203291	0.221122	0.320437	0.171429		0.477591	0.500595	0.494444	0.553436	0.515966	0.434028		0.684915	0.713081	0.638449	0.630652
1_132586756_132587244	1	132586756	132587244	Nfasc	0	0	0	1	0	1	0	488	0.686391	0.584732	0.621538	0.756818	0.741619	0.69	0.838889	0.747743	0.790556	0.750594		0.287932	0.284987	0.364911	0.245556		0.476689	0.4875	0.508036	0.399602	0.426117	0.569607		0.707132	0.651848	0.595489	0.699357
1_132814641_132814976	1	132814641	132814976	Lrrn2	0	0	0	0	0	0	0	335	0.631736	0.696297	0.583334	0.704077	0.706205	0.619127	0.681825	0.722951	0.776349	0.690976		0.313847	0.338638	0.298086	0.294669		0.49381	0.499937	0.511977	0.457704	0.265103	0.362583		0.570053	0.64885	0.480915	0.622303
1_132928203_132928815	1	132928203	132928815	Lrrn2	0	0	0	1	0	0	0	612	0.511851	0.540007	0.709857	0.727193	0.527564	0.725131	0.671605	0.679527	0.642857	0.507653		0.195068	0.222608	0.244909	0.282017		0.334009	0.418849	0.254638	0.383573	0.330257	0.444247		0.507493	0.60277	0.522258	0.518759
1_133049987_133050493	1	133049987	133050493	Pik3c2b	0	0	1	1	0	0	0	506	0.653314	0.763065	0.74582	0.828538	0.780128	0.733725	0.784524	0.793407	0.82323	0.690709		0.388138	0.276331	0.300142	0.302536		0.580188	0.700884	0.563198	0.558319	0.56506	0.61352		0.765065	0.755939	0.722851	0.687912
1_133059470_133060944	1	133059470	133060944	Pik3c2b	0	0	0	1	0	0	0	1474	0.634794	0.678839	0.651737	0.784026	0.645802	0.648218	0.701965	0.68038	0.66222	0.746057		0.301983	0.245386	0.29996	0.281536		0.48309	0.729394	0.559896	0.538246	0.538499	0.563695		0.674557	0.587002	0.629212	0.641911
1_133071843_133073183	1	133071843	133073183	Pik3c2b	0	0	0	1	0	0	0	1340	0.72143	0.704443	0.766667	0.883208	0.820271	0.776777	0.820091	0.845062	0.825803	0.725681		0.440541	0.416177	0.357492	0.402361		0.611314	0.671372	0.710536	0.643739	0.700472	0.652396		0.770751	0.773121	0.74294	0.763047
1_133076715_133078250	1	133076715	133078250	Pik3c2b	0	0	0	1	0	0	0	1535	0.553205	0.598032	0.561476	0.719477	0.565686	0.513217	0.581464	0.537101	0.526016	0.580951		0.214151	0.2147	0.244391	0.163394		0.379554	0.613973	0.440357	0.385548	0.390222	0.449348		0.468215	0.544614	0.403111	0.495445
1_13308467_13310193	1	13308467	13310193	Ncoa2	0	0	0	1	0	0	0	1726	0.651191	0.824055	0.802034	0.836332	0.824677	0.829041	0.835898	0.804115	0.82406	0.766071		0.561339	0.576631	0.613374	0.564267		0.780091	0.688998	0.710221	0.716092	0.676319	0.731087		0.740968	0.781721	0.777765	0.708065
1_133088052_133088377	1	133088052	133088377	Pik3c2b	0	0	0	1	0	0	0	325	0.860352	0.821362	0.919474	0.903884	0.870981	0.9	0.934343	0.808392	0.856061	0.823464		0.712238	0.627349	0.642835	0.628624		0.826554	0.928571	0.940723	0.852093	0.833428	0.899088		0.941919	0.876582	0.85183	0.873681
1_133129441_133130676	1	133129441	133130676	Ppp1r15b	0	1	0	0	0	1	0	1235	0.475032	0.388949	0.329491	0.34635	0.344324	0.219548	0.373474	0.315732	0.234762	0.484613		0.0618953	0.0454573	0.043234	0.0506173		0.104455	0.15812	0.138696	0.106202	0.133512	0.1663		0.324819	0.294085	0.295086	0.336045
1_133161879_133162769	1	133161879	133162769	Plekha6	0	1	0	0	0	0	0	890	0.598579	0.669422	0.604198	0.667647	0.720039	0.737839	0.626068	0.752924	0.731746	0.618644		0.379839	0.326041	0.362611	0.352109		0.543506	0.693296	0.451762	0.545447	0.490211	0.649074		0.746334	0.582671	0.560401	0.620616
1_133167919_133168629	1	133167919	133168629	Plekha6	0	0	1	1	0	0	0	710	0.579518	0.641476	0.680293	0.831197	0.69536	0.717491	0.688462	0.705533	0.72381	0.687271		0.296787	0.477898	0.366267	0.309331		0.712968	0.694658	0.545535	0.594104	0.56986	0.595921		0.705631	0.575583	0.591575	0.631783
1_133183174_133183888	1	133183174	133183888	Plekha6	0	0	0	1	0	1	0	714	0.696337	0.733553	0.692244	0.90122	0.83852	0.809524	0.857051	0.820971	0.887088	0.859096		0.252417	0.174926	0.200427	0.169562		0.627032	0.689418	0.571001	0.628083	0.608094	0.686508		0.807348	0.777162	0.750427	0.767114
1_133209130_133209543	1	133209130	133209543	Plekha6	0	0	0	1	0	0	0	413	0.715085	0.92267	0.812121	0.965874	0.880199	0.93629	0.918519	0.939506	0.869312	0.861893		0.611583	0.524558	0.583078	0.524411		0.750529	0.845238	0.786416	0.742685	0.812233	0.835368		0.871309	0.858901	0.858967	0.898542
1_133209744_133210628	1	133209744	133210628	Plekha6	0	0	0	1	0	0	0	884	0.698859	0.740363	0.704836	0.737051	0.760965	0.745386	0.741204	0.681328	0.830054	0.668811		0.31346	0.206828	0.30734	0.268049		0.527834	0.614077	0.478782	0.401042	0.451931	0.531287		0.730697	0.744163	0.744409	0.667518
1_133252975_133253800	1	133252975	133253800	Plekha6	0	0	0	1	0	0	0	825	0.809039	0.777646	0.754056	0.909127	0.812963	0.812963	0.766667	0.857143	0.981481	0.823016		0.430828	0.340741	0.362434	0.288492		0.780342	0.944444	0.880556	0.701587	0.832584	0.939683		0.843525	0.864398	0.744444	0.827483
1_133264391_133265629	1	133264391	133265629	Plekha6	0	0	0	1	0	0	0	1238	0.653204	0.703323	0.740892	0.824205	0.822774	0.859829	0.791905	0.876287	0.849252	0.789316		0.456253	0.311734	0.48409	0.405296		0.720046	0.75519	0.76935	0.699383	0.75845	0.783054		0.771458	0.816553	0.807933	0.802998
1_133274135_133274400	1	133274135	133274400	Plekha6	1	1	0	1	0	0	2	265	0.885203	0.906019	0.878483	0.974673	0.911265	0.873148	0.869378	0.968627	0.887255	0.88545		0.555954	0.587746	0.620559	0.590492		0.924276	0.891204	0.957407	0.960404	0.844398	0.91164		0.937059	0.893404	0.922536	0.904277
1_133294572_133294959	1	133294572	133294959	Plekha6	0	0	0	1	0	0	0	387	0.81499	0.769466	0.890719	0.883333	0.857831	0.891587	0.844365	0.938889	0.911032	0.868725		0.407362	0.355633	0.2815	0.369789		0.709393	0.861905	0.669921	0.805269	0.760404	0.878846		0.941111	0.876768	0.842674	0.831452
1_133298271_133299835	1	133298271	133299835	Plekha6	0	0	0	1	0	0	0	1564	0.520442	0.529054	0.575517	0.729176	0.628537	0.763875	0.60449	0.666523	0.704184	0.573378		0.256532	0.311768	0.247137	0.239468		0.416537	0.396994	0.450967	0.35943	0.322014	0.492884		0.534909	0.697109	0.688324	0.513361
1_133309979_133311334	1	133309979	133311334	Gm28040,Golt1a	0	0	0	3	0	1	0	1355	0.68226	0.72045	0.656193	0.716511	0.815148	0.662002	0.710088	0.729616	0.795833	0.705832		0.386775	0.458976	0.362615	0.335122		0.566406	0.614662	0.613048	0.607045	0.574689	0.602263		0.747692	0.761149	0.67226	0.650641
1_133355544_133356292	1	133355544	133356292	Ren1	0	0	0	1	1	0	0	748	0.59481	0.617488	0.6329	0.749123	0.787507	0.608187	0.827193	0.741819	0.870175	0.658028		0.296457	0.204761	0.211236	0.236041		0.558459	0.525815	0.485505	0.479344	0.528076	0.507053		0.623609	0.668035	0.657703	0.645909
1_133365309_133365671	1	133365309	133365671	Etnk2	0	1	0	1	0	1	1	362	0.758084	0.888134	0.773328	0.979076	0.865043	0.919048	0.991071	0.89881	0.908974	0.937727		0.585683	0.486594	0.504706	0.48533		0.853535	0.846684	0.83474	0.86182	0.828263	0.869246		0.875528	0.880904	0.892393	0.88737
1_133368745_133369728	1	133368745	133369728	Etnk2	0	0	0	1	0	0	0	983	0.768914	0.765235	0.712308	0.929398	0.887022	0.830456	0.747222	0.818476	0.888426	0.794692		0.324531	0.360716	0.392632	0.287386		0.757729	0.9	0.838089	0.835185	0.785846	0.753472		0.883909	0.813619	0.785492	0.780529
1_133387916_133388438	1	133387916	133388438	Sox13	0	0	0	1	0	0	0	522	0.826579	0.891177	0.826471	0.976352	0.920351	0.775	0.899066	0.917176	0.973856	0.899733		0.486717	0.581079	0.610329	0.60249		0.872387	0.815264	0.861718	0.793417	0.841521	0.876616		0.928626	0.899753	0.87529	0.886206
1_133398008_133398578	1	133398008	133398578	Sox13	0	0	0	1	0	0	0	570	0.727994	0.788563	0.825794	0.84925	0.895739	0.818563	0.819769	0.823413	0.905291	0.815608		0.339474	0.38277	0.240123	0.288549		0.679754	0.645623	0.705596	0.730159	0.683614	0.635802		0.70423	0.754537	0.841827	0.753769
1_133403523_133404153	1	133403523	133404153	Sox13	0	0	0	1	0	0	0	630	0.790674	0.738088	0.854672	0.95539	0.85805	0.938917	0.917659	0.892885	0.935897	0.845842		0.655446	0.669672	0.557366	0.570823		0.754236	0.897959	0.860433	0.871962	0.708503	0.858442		0.860185	0.899675	0.8182	0.87535
1_133414769_133415926	1	133414769	133415926	Sox13	0	0	0	1	0	0	0	1157	0.795551	0.793472	0.732908	0.893008	0.892621	0.823619	0.932498	0.948135	0.859722	0.85902		0.647996	0.480605	0.52897	0.52257		0.847587	0.831522	0.758746	0.8125	0.781508	0.771656		0.82996	0.838662	0.865996	0.819265
1_133421764_133422587	1	133421764	133422587	Sox13	0	1	0	1	0	1	0	823	0.454583	0.454852	0.4709	0.698572	0.560711	0.634703	0.660769	0.656726	0.68114	0.586703		0.214407	0.213891	0.216471	0.203246		0.399659	0.51551	0.519895	0.384067	0.399048	0.479505		0.501382	0.555521	0.545858	0.495779
1_133433953_133435256	1	133433953	133435256	Sox13	0	0	0	0	0	0	0	1303	0.703603	0.610448	0.736216	0.839776	0.764833	0.734869	0.761857	0.607984	0.726587	0.722929		0.225243	0.236906	0.188507	0.214726		0.466502	0.496825	0.460199	0.423053	0.433775	0.525698		0.681007	0.593056	0.653626	0.576858
1_133452082_133452888	1	133452082	133452888	Sox13	0	0	0	0	0	0	0	806	0.720205	0.781619	0.799345	0.95496	0.898099	0.724833	0.942272	0.889115	0.920084	0.803505		0.327214	0.292447	0.380505	0.404919		0.777277	0.805209	0.807289	0.838031	0.793023	0.792225		0.831984	0.777835	0.842705	0.825931
1_133467770_133469467	1	133467770	133469467	Sox13	0	0	0	0	0	0	0	1697	0.722826	0.73526	0.727007	0.888008	0.789199	0.755773	0.816046	0.818069	0.888835	0.745293		0.515043	0.407205	0.506616	0.429865		0.698257	0.74441	0.694802	0.74951	0.726159	0.795274		0.836284	0.755632	0.799456	0.772431
1_133473561_133474759	1	133473561	133474759	Sox13	0	0	0	0	0	0	0	1198	0.74453	0.775484	0.715855	0.846407	0.77817	0.848485	0.828535	0.771861	0.76828	0.82086		0.37432	0.39596	0.359909	0.425398		0.733149	0.820743	0.764143	0.688482	0.698025	0.749625		0.792894	0.780868	0.757005	0.740722
1_133490878_133491821	1	133490878	133491821	Sox13	0	0	0	0	0	0	0	943	0.661191	0.721656	0.722222	0.892998	0.713131	0.784091	0.791558	0.887475	0.815559	0.747125		0.471348	0.430047	0.405178	0.47642		0.787777	0.874639	0.881928	0.848901	0.722511	0.840598		0.793484	0.852289	0.792559	0.736075
1_133504179_133506468	1	133504179	133506468	Sox13	0	0	0	0	0	0	0	2289	0.727559	0.753898	0.74747	0.868659	0.841792	0.80545	0.785665	0.76923	0.86622	0.77051		0.552484	0.522378	0.510505	0.522754		0.788159	0.829087	0.788905	0.758564	0.742796	0.784487		0.811793	0.774155	0.811017	0.759595
1_133521121_133521524	1	133521121	133521524	Snrpe	0	0	0	0	1	0	0	403	0.703325	0.577381	0.756376	0.861174	0.787037	0.81994	0.814374	0.812247	0.836111	0.753472		0.366477	0.281355	0.145256	0.275		0.613669	0.66875	0.617631	0.773313	0.774802	0.57619		0.803367	0.826852	0.712759	0.74709
1_133543771_133544094	1	133543771	133544094	Snrpe	0	0	0	0	0	0	0	323	0.842175	0.870167	0.895106	0.911267	0.906447	0.868386	0.895833	0.902557	0.928571	0.859211		0.657026	0.633346	0.61181	0.659774		0.810534	0.903571	0.814001	0.739683	0.883433	0.977778		0.88597	0.851964	0.84899	0.937991
1_133564385_133565972	1	133564385	133565972	Snrpe	0	0	0	0	0	0	0	1587	0.73448	0.815098	0.691821	0.843057	0.79123	0.853247	0.850221	0.856741	0.892587	0.814079		0.612801	0.615456	0.563116	0.535329		0.833173	0.802652	0.785828	0.831142	0.748563	0.810034		0.764543	0.853402	0.729345	0.828769
1_13366620_13366978	1	13366620	13366978	Ncoa2	0	0	0	1	0	0	0	358	0.767196	0.81821	0.882161	0.986111	0.853964	0.906526	0.927083	0.824511	0.899162	0.793487		0.405211	0.49075	0.432688	0.412963		0.914043	0.921557	0.95172	0.886772	0.826263	0.865741		0.888168	0.872794	0.865511	0.899123
1_133670207_133670933	1	133670207	133670933	Lax1	0	0	0	0	0	0	0	726	0.701052	0.83811	0.783631	0.928402	0.844894	0.804701	0.910589	0.781679	0.942308	0.804304		0.513556	0.571089	0.483228	0.474772		0.873918	0.872161	0.836686	0.803358	0.802256	0.888278		0.85066	0.860164	0.853933	0.841662
1_133693591_133694334	1	133693591	133694334	Lax1	0	0	0	0	0	0	0	743	0.607907	0.635542	0.668892	0.65297	0.598214	0.756944	0.677579	0.737075	0.675198	0.591808		0.235462	0.178332	0.166641	0.134416		0.426386	0.425458	0.623243	0.59504	0.60134	0.539201		0.646794	0.616685	0.599334	0.661891
1_133712289_133712617	1	133712289	133712617	Atp2b4	0	0	0	1	0	0	0	328	0.942935	0.945671	0.971017	1	0.958442	0.987654	0.888889	0.905684	0.988889	0.977778		0.488877	0.548603	0.566667	0.532099		0.986111	0.9125	0.957061	0.943386	0.934303	0.941534		0.991453	0.992063	0.892196	0.959592
1_13371435_13371867	1	13371435	13371867	Ncoa2	0	1	0	1	0	1	0	432	0.569765	0.6757	0.706111	0.699921	0.650833	0.798013	0.713373	0.775238	0.831786	0.662222		0.051461	0.0843561	0.0499733	0.073869		0.441859	0.441407	0.350796	0.379563	0.395455	0.375238		0.650466	0.65197	0.653678	0.463228
1_133840152_133840805	1	133840152	133840805	Atp2b4	0	0	0	0	0	0	0	653	0.754924	0.63068	0.708725	0.765576	0.842125	0.738265	0.822959	0.858418	0.836036	0.813417		0.49155	0.476015	0.472316	0.518622		0.656767	0.620574	0.669671	0.77483	0.682576	0.809972		0.746824	0.835601	0.782342	0.810011
1_133881494_133882814	1	133881494	133882814	Optc	0	0	0	0	0	0	0	1320	0.565816	0.63353	0.655889	0.776691	0.830463	0.762573	0.787845	0.76749	0.895267	0.724066		0.355077	0.425477	0.425013	0.324691		0.729137	0.578926	0.749008	0.717863	0.738213	0.830065		0.763692	0.785081	0.809667	0.779403
1_133889288_133889861	1	133889288	133889861	Optc	0	0	0	0	0	0	0	573	0.7768	0.790328	0.841358	0.917225	0.903086	0.844466	0.86164	0.816667	0.928819	0.816162		0.267438	0.219319	0.160185	0.208547		0.799734	0.816667	0.711015	0.775044	0.727048	0.855864		0.819495	0.830888	0.828824	0.857265
1_133892015_133893920	1	133892015	133893920	Optc	0	0	0	0	0	0	0	1905	0.643118	0.676645	0.673936	0.647504	0.592771	0.597602	0.601532	0.556488	0.594699	0.557257		0.290487	0.319086	0.346008	0.252844		0.442294	0.534962	0.434754	0.454288	0.385959	0.37884		0.468271	0.521659	0.507188	0.582777
1_133897877_133898436	1	133897877	133898436	Optc	0	0	0	1	0	0	0	559	0.746983	0.872946	0.792764	0.960956	0.94362	0.893407	0.897436	0.878788	0.885739	0.934577		0.624968	0.522545	0.569843	0.545188		0.83433	0.930403	0.869372	0.881624	0.796481	0.875943		0.840276	0.85795	0.92316	0.862152
1_133917408_133919206	1	133917408	133919206	Prelp	0	0	0	1	0	0	0	1798	0.650462	0.727375	0.682567	0.891391	0.801512	0.816144	0.825381	0.815976	0.895085	0.744943		0.455609	0.429829	0.421934	0.430988		0.687532	0.710757	0.673564	0.663159	0.714103	0.705071		0.756639	0.750453	0.767495	0.7766
1_133953409_133954033	1	133953409	133954033	Prelp	0	0	0	0	0	0	0	624	0.657479	0.789583	0.764424	0.901014	0.721481	0.699084	0.870299	0.806592	0.823504	0.723376		0.324383	0.188973	0.303388	0.261893		0.746661	0.695971	0.643867	0.728422	0.655886	0.712474		0.769703	0.74153	0.805202	0.809142
1_133961665_133961976	1	133961665	133961976	Prelp	0	0	0	0	0	1	0	311	0.486405	0.526855	0.601274	0.555515	0.689099	0.707126	0.670248	0.749705	0.547498	0.497901		0.301506	0.184375	0.207468	0.185606		0.294444	0.406313	0.25062	0.430267	0.429683	0.558317		0.543972	0.567104	0.434466	0.556681
1_134055085_134055492	1	134055085	134055492	Fmod	0	0	0	0	0	0	0	407	0.808085	0.803799	0.864198	0.957143	0.914204	0.912915	1	0.956202	1	0.920539		0.488433	0.326528	0.375373	0.437144		0.874471	0.898413	0.791819	0.80603	0.761555	0.921296		0.872734	0.863316	0.860372	0.878731
1_134070713_134072004	1	134070713	134072004	Btg2	0	0	0	0	0	0	0	1291	0.735357	0.704665	0.684083	0.786754	0.775277	0.647744	0.660935	0.736905	0.726264	0.670764		0.411068	0.398404	0.37161	0.351486		0.570162	0.66023	0.672511	0.599918	0.608798	0.632991		0.721508	0.67879	0.695702	0.621768
1_134115450_134115835	1	134115450	134115835	Chit1	0	0	0	1	0	0	0	385	0.718996	0.816952	0.868224	0.974257	0.963889	0.902814	0.738889	0.906566	0.95	0.729449		0.502162	0.510172	0.428395	0.397419		0.843915	0.895062	0.762209	0.742063	0.748413	1		0.907289	0.800574	0.881003	0.858422
1_134175379_134176544	1	134175379	134176544	Chil1	0	0	0	0	0	0	0	1165	0.722412	0.793949	0.785529	0.865445	0.861745	0.889881	0.819948	0.916888	0.905159	0.836695		0.606576	0.553618	0.601544	0.616148		0.683414	0.852069	0.803463	0.802074	0.77885	0.823877		0.731515	0.790328	0.838084	0.89489
1_134181297_134183200	1	134181297	134183200	Chil1	0	0	0	1	0	0	5	1903	0.690249	0.736194	0.817875	0.813992	0.755018	0.689583	0.732672	0.744815	0.748684	0.759388		0.522855	0.503467	0.412108	0.429133		0.579627	0.739412	0.620173	0.69251	0.619751	0.541187		0.718012	0.742908	0.731707	0.727158
1_134215753_134216248	1	134215753	134216248	Adora1	0	0	0	1	0	0	0	495	0.559959	0.652241	0.721318	0.768519	0.705952	0.698016	0.666799	0.712963	0.783554	0.802309		0.258652	0.181501	0.273148	0.145863		0.634615	0.597443	0.700781	0.725926	0.608754	0.575		0.675834	0.647009	0.760967	0.764075
1_134222897_134223813	1	134222897	134223813	Adora1	0	0	0	1	0	0	0	916	0.612753	0.776723	0.776389	0.858523	0.841569	0.746555	0.867965	0.892791	0.880556	0.762956		0.480774	0.603914	0.440915	0.408628		0.694835	0.839683	0.708333	0.693608	0.713874	0.848413		0.885774	0.817265	0.771486	0.732016
1_134285580_134286243	1	134285580	134286243	Myog	0	0	0	0	0	0	0	663	0.74893	0.882492	0.821605	0.89709	0.928956	0.881481	0.800694	0.931481	0.959259	0.799339		0.382407	0.424081	0.419974	0.349173		0.7867	0.918871	0.822575	0.819844	0.725926	0.808333		0.752189	0.863292	0.757005	0.817522
1_134290194_134290512	1	134290194	134290512	Myog	0	0	0	1	0	1	0	318	0.782334	0.762716	0.67255	0.744615	0.719785	0.772817	0.907143	0.715051	0.806491	0.845635		0.418893	0.350064	0.32534	0.368707		0.754677	0.600644	0.665726	0.666667	0.703613	0.682993		0.671481	0.799242	0.809276	0.735606
1_134292361_134292951	1	134292361	134292951	Myog	0	0	0	1	0	0	0	590	0.619436	0.681377	0.679938	0.896016	0.821248	0.645833	0.703704	0.795414	0.785185	0.753748		0.242287	0.315314	0.176587	0.180634		0.456335	0.630644	0.510999	0.6153	0.568488	0.570988		0.780552	0.700525	0.849287	0.686928
1_134328738_134329347	1	134328738	134329347	Ppfia4	0	0	0	1	0	0	0	609	0.808597	0.857628	0.823513	0.936195	0.883647	0.859501	0.900084	0.911882	0.990196	0.800668		0.560149	0.622042	0.656266	0.589758		0.861191	0.834314	0.876952	0.81937	0.888752	0.894963		0.871441	0.819803	0.876188	0.921916
1_134511576_134512871	1	134511576	134512871	Rabif	0	1	0	0	0	0	0	1295	0.726511	0.765412	0.75883	0.850614	0.770385	0.768608	0.738095	0.834733	0.826923	0.808956		0.608128	0.598742	0.576711	0.53103		0.73597	0.682576	0.763142	0.688532	0.668704	0.75923		0.758715	0.820622	0.757986	0.765204
1_134514219_134514689	1	134514219	134514689	Rabif	0	1	0	0	0	0	0	470	0.836705	0.74346	0.820507	0.85593	0.765395	0.771259	0.852564	0.821869	0.722559	0.789602		0.494124	0.475889	0.559778	0.509578		0.684598	0.828086	0.60592	0.764594	0.761616	0.682376		0.74247	0.717731	0.747071	0.781583
1_134558462_134559206	1	134558462	134559206	Kdm5b	0	1	0	0	0	0	0	744	0.848975	0.769998	0.811111	0.915509	0.901554	0.929188	0.864583	0.845788	0.919643	0.824485		0.537169	0.590631	0.432618	0.466366		0.753443	0.837558	0.805051	0.825595	0.739941	0.883333		0.825173	0.876739	0.792198	0.886854
1_134675884_134677227	1	134675884	134677227	Syt2	0	0	0	1	1	0	0	1343	0.809451	0.816627	0.769234	0.902771	0.867832	0.853361	0.89993	0.857213	0.907398	0.826799		0.601671	0.579966	0.627928	0.593413		0.827628	0.772619	0.748903	0.773191	0.807374	0.839307		0.808233	0.82612	0.820329	0.854074
1_134680165_134681433	1	134680165	134681433	Syt2	0	0	0	1	1	0	0	1268	0.622944	0.63142	0.638846	0.720978	0.65745	0.702286	0.767326	0.715426	0.732967	0.752891		0.32788	0.309589	0.331688	0.424149		0.53426	0.461096	0.466676	0.537051	0.520321	0.459743		0.571992	0.651416	0.591706	0.639068
1_134682225_134682723	1	134682225	134682723	Syt2	0	0	0	1	1	0	0	498	0.787977	0.820265	0.751617	0.959845	0.881204	0.923911	0.933165	0.941138	0.920397	0.859734		0.496544	0.54906	0.515846	0.473725		0.830219	0.802381	0.749478	0.885654	0.757342	0.868972		0.939417	0.894507	0.834623	0.864769
1_134700018_134701683	1	134700018	134701683	Syt2	0	0	0	1	1	0	0	1665	0.686905	0.697592	0.630806	0.831955	0.809451	0.837218	0.802288	0.801435	0.904921	0.769714		0.41662	0.462941	0.352249	0.270855		0.564056	0.753664	0.62084	0.63749	0.70142	0.819519		0.788798	0.764444	0.823803	0.715376
1_134703129_134704890	1	134703129	134704890	Syt2	0	0	1	1	0	0	0	1761	0.702569	0.689784	0.725152	0.740261	0.777376	0.754037	0.688636	0.795911	0.815199	0.673517		0.515003	0.521309	0.481619	0.462819		0.631038	0.675155	0.683093	0.645571	0.640381	0.677381		0.746452	0.761219	0.71919	0.731133
1_134705794_134707987	1	134705794	134707987	Syt2	0	1	1	1	0	0	0	2193	0.624406	0.728397	0.673163	0.807285	0.760893	0.753233	0.655069	0.859265	0.828537	0.788521		0.378825	0.422604	0.45178	0.391449		0.516335	0.666511	0.686232	0.581781	0.56344	0.659453		0.786476	0.720289	0.680752	0.750229
1_134713428_134714401	1	134713428	134714401	Syt2	0	0	0	1	1	0	0	973	0.690361	0.74471	0.737181	0.834419	0.735207	0.775661	0.759357	0.725794	0.785044	0.773991		0.399032	0.522022	0.46844	0.421151		0.521135	0.640327	0.567606	0.627381	0.618474	0.653258		0.690409	0.725846	0.694603	0.704815
1_134921824_134922705	1	134921824	134922705	Ppp1r12b	0	0	0	1	0	0	0	881	0.750694	0.555085	0.749201	0.835502	0.678654	0.816667	0.872877	0.833838	0.782359	0.760679		0.333668	0.353148	0.334357	0.263664		0.495647	0.682374	0.543777	0.517641	0.504418	0.533471		0.707129	0.702027	0.671783	0.738742
1_135076388_135077234	1	135076388	135077234	Lgr6	0	0	0	1	0	0	0	846	0.692134	0.784939	0.732433	0.843112	0.844104	0.875794	0.857197	0.894218	0.894689	0.850015		0.48361	0.49928	0.422302	0.438478		0.801299	0.77634	0.806404	0.85958	0.768046	0.806602		0.800144	0.826039	0.887009	0.795915
1_135083259_135083786	1	135083259	135083786	Lgr6	0	1	1	1	0	0	0	527	0.702784	0.764645	0.726337	0.878337	0.559524	0.760256	0.798718	0.861636	0.79671	0.740365		0.38809	0.414416	0.381862	0.365237		0.763357	0.842965	0.669782	0.655961	0.668526	0.739713		0.779821	0.85474	0.810745	0.701232
1_135084680_135085077	1	135084680	135085077	Lgr6	0	1	0	1	0	0	0	397	0.723819	0.693512	0.605262	0.805946	0.798148	0.721781	0.707937	0.766041	0.902513	0.871685		0.308547	0.211843	0.251486	0.303191		0.675573	0.566402	0.538304	0.570659	0.608907	0.674074		0.849359	0.755662	0.760723	0.739902
1_135129342_135129865	1	135129342	135129865	Ptpn7	0	0	0	0	0	0	0	523	0.715895	0.461688	0.519747	0.520057	0.693333	0.600198	0.519167	0.583929	0.593971	0.675211		0.193434	0.0892075	0.17	0.131458		0.371768	0.232275	0.328956	0.298571	0.369226	0.454802		0.418631	0.584804	0.38044	0.567479
1_135160913_135161351	1	135160913	135161351	Gpr37l1	0	0	0	1	0	0	0	438	0.646157	0.659768	0.729753	0.737053	0.855662	0.776608	0.784864	0.767229	0.85	0.729118		0.51366	0.484388	0.377999	0.396652		0.7421	0.727731	0.838659	0.801324	0.727172	0.769249		0.73075	0.805172	0.778717	0.82653
1_135170115_135170665	1	135170115	135170665	Gpr37l1	0	0	0	0	0	0	0	550	0.585121	0.637188	0.613296	0.690157	0.640845	0.522073	0.608917	0.658053	0.569375	0.778009		0.371903	0.323528	0.356449	0.353577		0.423091	0.55028	0.397413	0.474748	0.310205	0.551634		0.561487	0.612894	0.643629	0.614919
1_135194251_135194861	1	135194251	135194861	Gpr37l1	0	0	0	0	0	0	0	610	0.724675	0.890127	0.758245	0.952553	0.937831	0.825883	0.958333	0.947531	0.967677	0.923232		0.530511	0.446929	0.426587	0.481086		0.834388	0.947531	0.880584	0.943603	0.812458	0.903276		0.895385	0.865809	0.877104	0.937187
1_135258112_135258753	1	135258112	135258753	Elf3	0	0	0	1	0	1	2	641	0.647767	0.717903	0.664915	0.864036	0.847958	0.8496	0.744226	0.795357	0.890747	0.876993		0.123403	0.171265	0.128599	0.12605		0.354201	0.306627	0.448976	0.298948	0.367711	0.247083		0.815834	0.735704	0.741395	0.664467
1_135260748_135261458	1	135260748	135261458	Rnpep	0	0	0	0	0	0	0	710	0.848961	0.831882	0.790518	0.873239	0.840979	0.810034	0.927891	0.835743	0.837963	0.880584		0.581311	0.596751	0.546818	0.523613		0.854128	0.810034	0.801361	0.800904	0.791315	0.796279		0.870028	0.804337	0.789796	0.820862
1_13535016_13535277	1	13535016	13535277	Tram1	0	0	0	0	0	0	0	261	0.861699	0.814314	0.87963	0.930816	0.921296	0.744444	1	0.955908	0.891534	0.812602		0.46781	0.491236	0.496032	0.404808		0.803341	0.967452	0.902581	0.877513	0.869048	0.755159		0.955026	0.911536	0.896689	0.829122
1_135379828_135381976	1	135379828	135381976	Ipo9	0	0	0	0	0	0	0	2148	0.792448	0.848132	0.791416	0.854506	0.834521	0.86822	0.822862	0.805393	0.857031	0.818214		0.611856	0.537695	0.662841	0.540831		0.695345	0.778243	0.756998	0.758471	0.728623	0.801001		0.798293	0.807488	0.807255	0.811523
1_135488800_135489303	1	135488800	135489303	Nav1	0	0	0	1	0	0	0	503	0.783766	0.815649	0.866047	0.872727	0.842141	0.816414	0.939929	0.821822	0.921356	0.832771		0.456888	0.598059	0.587331	0.538421		0.736088	0.829798	0.72684	0.773485	0.777202	0.881202		0.824961	0.825877	0.790337	0.807984
1_135490932_135491449	1	135490932	135491449	Nav1	0	0	0	1	0	0	0	517	0.754666	0.814244	0.641686	0.855379	0.734375	0.922222	0.837165	0.90625	0.95	0.910384		0.376198	0.408069	0.424267	0.488065		0.758096	0.729293	0.761103	0.87803	0.787988	0.787963		0.870794	0.679277	0.924555	0.752111
1_135507873_135509335	1	135507873	135509335	Nav1	0	0	0	1	0	2	0	1462	0.563564	0.634673	0.674946	0.773001	0.781296	0.740829	0.778685	0.805698	0.878458	0.72806		0.163374	0.165552	0.189506	0.210275		0.507113	0.569371	0.451335	0.508405	0.489619	0.543502		0.696897	0.689956	0.718737	0.654466
1_135515535_135516130	1	135515535	135516130	Nav1	0	0	0	1	0	0	0	595	0.894084	0.781291	0.894444	0.862434	0.937823	1	0.94375	0.915296	0.935847	0.837368		0.588377	0.676383	0.665798	0.531415		0.870377	0.930556	0.859612	0.876082	0.873467	0.977778		0.871963	0.903297	0.87381	0.844314
1_135531131_135531585	1	135531131	135531585	Nav1	0	1	0	1	1	0	0	454	0.823611	0.795566	0.791288	0.936095	0.908002	0.936706	0.894907	0.869505	0.944444	0.886343		0.542471	0.549435	0.619444	0.503642		0.829563	0.904167	0.906983	0.758305	0.902399	0.825		0.927919	0.878846	0.854067	0.86121
1_135543607_135544341	1	135543607	135544341	Nav1	0	0	0	1	0	0	0	734	0.750092	0.766484	0.571001	0.886078	0.869048	0.780586	0.805688	0.826374	0.806944	0.673718		0.331568	0.322039	0.334193	0.308766		0.628205	0.730258	0.597736	0.703663	0.600658	0.665018		0.774063	0.788964	0.748741	0.767126
1_135550692_135551606	1	135550692	135551606	Nav1	0	0	0	1	0	0	0	914	0.722395	0.815048	0.76334	0.947531	0.960358	0.87963	0.920238	0.95	0.870347	0.785061		0.61677	0.587746	0.545871	0.414096		0.842757	0.986111	0.892593	0.84005	0.844539	0.981481		0.86095	0.759123	0.830142	0.834384
1_135553731_135554461	1	135553731	135554461	Nav1	0	0	0	1	0	0	0	730	0.772026	0.726852	0.589693	0.887037	0.860847	0.855556	0.82672	0.771164	0.740741	0.680756		0.431004	0.431047	0.499471	0.325307		0.776992	0.788889	0.685538	0.859375	0.648148	0.814198		0.844444	0.882275	0.766556	0.699904
1_135560763_135561512	1	135560763	135561512	Nav1	0	0	0	1	0	0	0	749	0.7621	0.772814	0.70873	0.934798	0.844343	0.89	0.886548	0.816667	0.958333	0.671905		0.326325	0.427036	0.396349	0.384716		0.718078	0.825	0.855516	0.76627	0.787024	0.879808		0.816212	0.812722	0.884722	0.843732
1_135562884_135564195	1	135562884	135564195	Nav1	0	0	0	1	0	0	0	1311	0.688558	0.717932	0.758483	0.875618	0.859025	0.776196	0.815	0.856303	0.909477	0.854365		0.581481	0.519435	0.547356	0.561546		0.750514	0.821429	0.732782	0.771689	0.828362	0.82399		0.826212	0.780936	0.78274	0.822538
1_135579057_135580173	1	135579057	135580173	Nav1	0	0	0	1	0	1	0	1116	0.631296	0.759933	0.667974	0.790484	0.705208	0.695164	0.7	0.722693	0.933333	0.787593		0.303588	0.376272	0.374517	0.381374		0.683581	0.696453	0.680311	0.659226	0.698406	0.699831		0.753075	0.803567	0.737393	0.77124
1_135587674_135588210	1	135587674	135588210	Nav1	0	0	1	1	0	0	0	536	0.751631	0.691799	0.794753	0.904321	0.859788	0.722222	0.92284	0.938492	0.904233	0.838889		0.423932	0.459609	0.442328	0.287037		0.862915	0.869312	0.962963	0.932099	0.852513	0.835417		0.837775	0.780026	0.879299	0.894332
1_135599435_135600141	1	135599435	135600141	Nav1	0	0	0	1	0	0	0	706	0.750771	0.81383	0.710486	0.826514	0.840332	0.867996	0.881217	0.898268	0.897897	0.847626		0.531874	0.442481	0.480176	0.405852		0.699501	0.819348	0.664791	0.779654	0.784776	0.759127		0.781818	0.803872	0.799327	0.885126
1_135603078_135603601	1	135603078	135603601	Nav1	0	0	0	1	0	0	0	523	0.715072	0.669444	0.703704	0.826323	0.847979	0.792593	0.828704	0.744444	0.714286	0.79127		0.23661	0.255563	0.21924	0.236286		0.540212	0.760417	0.599735	0.677778	0.589683	0.736607		0.785522	0.697691	0.694179	0.738005
1_135676299_135677732	1	135676299	135677732	Csrp1	0	0	0	0	0	0	0	1433	0.782955	0.759952	0.709646	0.889215	0.870582	0.856166	0.815908	0.75533	0.887777	0.809633		0.660849	0.617453	0.50574	0.644754		0.801322	0.906681	0.769704	0.774383	0.725771	0.847277		0.854075	0.807195	0.799249	0.777017
1_135694121_135694505	1	135694121	135694505	Csrp1	0	0	0	0	0	0	0	384	0.812785	0.739679	0.885181	0.936364	0.846781	0.816795	0.935185	0.904714	0.936508	0.778914		0.342881	0.368308	0.408746	0.405189		0.746192	0.841526	0.788139	0.741007	0.788721	0.752182		0.802417	0.814223	0.847836	0.874064
1_135698340_135699311	1	135698340	135699311	Csrp1	0	0	0	0	0	0	0	971	0.705506	0.698462	0.677225	0.852039	0.846778	0.821813	0.860939	0.780759	0.834972	0.805978		0.116686	0.136081	0.157596	0.116792		0.35643	0.485135	0.391388	0.447972	0.443338	0.449754		0.719731	0.721739	0.741491	0.642665
1_135731159_135732225	1	135731159	135732225	Csrp1	0	1	1	1	0	1	0	1066	0.56067	0.464647	0.535099	0.603954	0.590152	0.571559	0.576874	0.694152	0.677976	0.59616		0.157821	0.152752	0.216334	0.13194		0.328048	0.391931	0.357841	0.283698	0.369556	0.273688		0.491044	0.602468	0.422793	0.427893
1_135740823_135741441	1	135740823	135741441	Csrp1	0	0	0	1	0	0	0	618	0.902768	0.864347	0.943485	0.965873	0.898129	0.87645	0.974359	0.920493	0.946154	0.901438		0.56952	0.63876	0.5102	0.518008		0.83745	0.906772	0.837504	0.90102	0.898368	0.902216		0.889062	0.927381	0.910003	0.918493
1_135757260_135757841	1	135757260	135757841	Csrp1	0	0	0	0	0	0	0	581	0.724585	0.73522	0.751622	0.817102	0.747276	0.810453	0.870887	0.800925	0.726072	0.738864		0.284886	0.45419	0.449928	0.336704		0.533707	0.541765	0.534244	0.590981	0.562583	0.62865		0.713247	0.671404	0.741225	0.725657
1_135759224_135760903	1	135759224	135760903	Phlda3	0	0	0	0	0	0	0	1679	0.679465	0.783825	0.634009	0.843784	0.865993	0.799231	0.866674	0.821486	0.854861	0.740822		0.585771	0.526601	0.47871	0.5368		0.751461	0.816435	0.732917	0.744062	0.707201	0.802724		0.818446	0.822811	0.711519	0.801783
1_135782743_135784230	1	135782743	135784230	Tnni1	0	0	0	1	0	0	1	1487	0.696425	0.70918	0.803442	0.825967	0.78826	0.758965	0.891904	0.844356	0.817284	0.777622		0.514717	0.506249	0.563042	0.505691		0.737271	0.7398	0.716694	0.707133	0.741808	0.78266		0.751645	0.742679	0.76393	0.79859
1_135784485_135784995	1	135784485	135784995	Tnni1	0	0	0	1	0	0	0	510	0.755264	0.775362	0.769048	0.921726	0.822874	0.899405	0.913156	0.866002	0.954365	0.826199		0.567293	0.527717	0.563032	0.404665		0.780499	0.807282	0.872832	0.835374	0.814109	0.743927		0.89282	0.799993	0.864224	0.856862
1_135807055_135807911	1	135807055	135807911	Tnni1	0	0	0	1	0	0	0	856	0.565724	0.679289	0.722087	0.739658	0.82047	0.829735	0.786111	0.73924	0.791481	0.693397		0.206399	0.169511	0.199132	0.1524		0.641936	0.546565	0.543602	0.561576	0.51599	0.572545		0.770531	0.64915	0.682779	0.708676
1_135819830_135821287	1	135819830	135821287	Lad1	0	1	1	1	0	1	0	1457	0.762542	0.760901	0.759322	0.887765	0.831106	0.856208	0.840026	0.88698	0.940015	0.844285		0.606423	0.548351	0.531633	0.587077		0.67775	0.862975	0.753033	0.801966	0.789705	0.843245		0.868848	0.823687	0.769245	0.819471
1_135844228_135845786	1	135844228	135845786	Tnnt2	0	0	0	1	1	0	0	1558	0.490746	0.557483	0.600122	0.73387	0.642021	0.609641	0.639963	0.725624	0.759594	0.564863		0.298021	0.274187	0.323999	0.29533		0.461453	0.594958	0.576984	0.532983	0.552849	0.607516		0.649425	0.609682	0.645701	0.628565
1_135851553_135852528	1	135851553	135852528	Tnnt2	0	0	0	1	0	0	0	975	0.509741	0.524717	0.43965	0.681061	0.573469	0.673583	0.666667	0.698753	0.646212	0.752561		0.221162	0.248327	0.194986	0.254427		0.423042	0.411508	0.39363	0.375108	0.301082	0.294728		0.55399	0.534841	0.446945	0.540813
1_135856697_135857681	1	135856697	135857681	Tnnt2	0	0	0	0	0	0	0	984	0.57169	0.696589	0.800237	0.859941	0.86182	0.782738	0.688094	0.729674	0.874127	0.667736		0.415551	0.359042	0.401124	0.488668		0.736062	0.662205	0.653235	0.34903	0.693338	0.722595		0.666286	0.720556	0.724645	0.68002
1_135865970_135866251	1	135865970	135866251	Pkp1	0	0	0	0	0	0	0	281	0.761419	0.776907	0.822104	0.938276	0.689394	0.823377	0.832172	0.893939	0.909091	0.78156		0.524386	0.535213	0.375685	0.372885		0.74413	0.779437	0.873377	0.64596	0.847314	0.831349		0.854388	0.825583	0.820153	0.817891
1_135910945_135911441	1	135910945	135911441	Pkp1	0	0	0	1	0	0	0	496	0.643753	0.760311	0.568326	0.736684	0.790388	0.881481	0.83125	0.625661	0.757407	0.788492		0.376549	0.378511	0.336323	0.349956		0.608589	0.522663	0.50116	0.557143	0.607838	0.604677		0.698927	0.72391	0.565718	0.690813
1_135934026_135934272	1	135934026	135934272	Pkp1	0	0	0	0	0	0	0	246	0.840909	0.875485	0.82871	0.949939	0.848325	0.9375	0.955556	0.914683	0.931481	0.874427		0.41736	0.430736	0.403439	0.247242		0.816667	0.783069	0.679798	0.690476	0.765212	0.628487		0.751034	0.89422	0.972222	0.949597
1_136052347_136052909	1	136052347	136052909	Cacna1s	0	1	0	1	0	0	3	562	0.457552	0.640675	0.499231	0.704894	0.608845	0.606187	0.667063	0.696429	0.756926	0.666071		0.24929	0.291388	0.220833	0.148909		0.406755	0.585681	0.309524	0.622222	0.352363	0.402183		0.504582	0.714026	0.48545	0.657229
1_136104442_136105406	1	136104442	136105406	Cacna1s	0	0	0	1	0	0	0	964	0.744968	0.703884	0.721248	0.810055	0.795278	0.884175	0.882828	0.808009	0.837121	0.732192		0.597752	0.517847	0.51953	0.583492		0.585746	0.714881	0.722757	0.669048	0.666254	0.729477		0.851649	0.825112	0.761349	0.770316
1_136105462_136105726	1	136105462	136105726	Cacna1s	0	0	0	1	0	0	0	264	0.867619	0.886688	0.912554	0.982323	0.931363	0.907323	0.934343	0.817316	0.954545	0.863528		0.561141	0.560804	0.429565	0.58843		0.874742	0.914286	0.849953	0.864069	0.746724	0.852381		0.896304	0.919697	0.907071	0.879722
1_136123778_136124635	1	136123778	136124635	Cacna1s	0	0	0	0	0	0	0	857	0.686435	0.780363	0.861914	0.891005	0.893849	0.81844	0.87604	0.843725	0.903008	0.807431		0.478066	0.502813	0.465795	0.472207		0.78877	0.810255	0.84361	0.851065	0.851893	0.836299		0.802403	0.812501	0.816467	0.910101
1_136129099_136130073	1	136129099	136130073	Kif21b	0	1	1	0	0	0	0	974	0.735087	0.71779	0.726087	0.768461	0.741145	0.564827	0.749675	0.587893	0.675	0.694444		0.239692	0.213983	0.167749	0.225788		0.498762	0.827706	0.454763	0.477743	0.477731	0.449685		0.584312	0.638285	0.56284	0.637251
1_136133518_136134119	1	136133518	136134119	Kif21b	0	1	1	1	0	1	0	601	0.562771	0.718939	0.754165	0.868187	0.764755	0.849128	0.812421	0.744156	0.782684	0.696392		0.136438	0.0845679	0.0807753	0.157107		0.614394	0.568939	0.518373	0.553413	0.446573	0.512823		0.758568	0.718115	0.720715	0.748701
1_13619727_13620466	1	13619727	13620466	Lactb2	0	0	0	0	0	0	0	739	0.880952	0.934848	0.892821	0.961327	0.786364	0.954545	1	0.962121	0.96522	0.894399		0.727922	0.719763	0.821258	0.645303		0.94233	0.959091	0.806252	0.941667	0.811865	0.956597		0.940179	0.937446	0.915992	0.951559
1_136230285_136230876	1	136230285	136230876	Inava	0	0	1	1	0	1	2	591	0.608932	0.711111	0.658102	0.927679	0.842659	0.86369	0.782077	0.833027	0.804167	0.805589		0.133	0.173783	0.115388	0.102733		0.459665	0.308631	0.420635	0.397222	0.472893	0.492725		0.666126	0.779604	0.676016	0.636143
1_136375588_136375979	1	136375588	136375979	Camsap2	0	0	0	0	0	0	0	391	0.856879	0.908634	0.692953	0.888519	0.908807	0.859844	0.888596	0.926001	0.862526	0.910358		0.690779	0.596438	0.44962	0.587543		0.783934	0.87884	0.776115	0.718737	0.730643	0.700761		0.90481	0.876369	0.90621	0.878193
1_136426698_136428042	1	136426698	136428042	Ddx59	0	0	0	1	0	0	0	1344	0.741783	0.803828	0.734617	0.960801	0.864439	0.866071	0.875934	0.809238	0.989583	0.790721		0.677778	0.61237	0.566648	0.542528		0.815896	0.832619	0.869366	0.870841	0.85465	0.935342		0.895442	0.862554	0.849347	0.785063
1_136462541_136463037	1	136462541	136463037	Kif14	0	0	1	0	0	0	0	496	0.728738	0.773747	0.767963	0.899423	0.807699	0.755237	0.773434	0.771376	0.816868	0.738335		0.43244	0.389391	0.43314	0.284777		0.643589	0.732446	0.672129	0.598682	0.585205	0.660632		0.772949	0.790406	0.732128	0.797906
1_136540609_136542262	1	136540609	136542262	Kif14	0	0	0	0	0	0	0	1653	0.661608	0.715638	0.713954	0.840496	0.781412	0.758065	0.744746	0.730198	0.844652	0.685252		0.40545	0.396964	0.461085	0.36956		0.615783	0.646333	0.619159	0.608247	0.608578	0.621315		0.717032	0.684362	0.721499	0.668066
1_136543985_136545457	1	136543985	136545457	Kif14	0	0	0	0	1	0	0	1472	0.710402	0.756508	0.841612	0.807976	0.802016	0.791667	0.782869	0.814361	0.821283	0.807026		0.419934	0.429965	0.507969	0.567085		0.69796	0.722282	0.74408	0.667407	0.679229	0.712983		0.731746	0.795112	0.735678	0.685224
1_136555579_136556027	1	136555579	136556027	Kif14	0	0	0	0	0	0	0	448	0.747382	0.708333	0.756654	0.923232	0.86358	0.840813	0.919643	0.880864	0.913624	0.820855		0.303915	0.348379	0.335174	0.451107		0.668699	0.663757	0.625832	0.644136	0.655992	0.684259		0.786769	0.812475	0.72273	0.670265
1_136561824_136562964	1	136561824	136562964	Kif14	0	0	0	0	0	0	0	1140	0.792477	0.785968	0.793124	0.908366	0.879183	0.797033	0.915487	0.89375	0.959325	0.830101		0.618001	0.647879	0.612012	0.598091		0.807695	0.841337	0.793862	0.784447	0.835342	0.878917		0.878785	0.846326	0.858126	0.872216
1_136563028_136563370	1	136563028	136563370	Kif14	0	0	0	0	0	0	0	342	0.77491	0.842917	0.793461	0.896935	0.853175	0.884848	0.865525	0.87099	0.882076	0.863528		0.512471	0.353442	0.417335	0.419372		0.74513	0.700688	0.772186	0.619084	0.764524	0.713936		0.807684	0.811231	0.82388	0.855051
1_136569028_136569371	1	136569028	136569371	Kif14	0	0	0	0	0	0	0	343	0.849832	0.842862	0.868819	0.943677	0.930808	0.916667	0.958874	0.936688	0.931429	0.896465		0.703852	0.669324	0.653335	0.510959		0.862915	0.924892	0.937163	0.829509	0.859965	0.884169		0.918405	0.895509	0.899759	0.859867
1_136569597_136572304	1	136569597	136572304	Kif14	0	0	0	0	0	0	0	2707	0.606557	0.618223	0.666256	0.675221	0.724701	0.633895	0.749317	0.704911	0.759366	0.627515		0.293796	0.293069	0.301781	0.316048		0.447987	0.441861	0.451324	0.41418	0.424861	0.479228		0.587754	0.644133	0.505322	0.601263
1_136587766_136588644	1	136587766	136588644	Zfp281	0	0	0	0	0	0	0	878	0.799959	0.810623	0.857509	0.856616	0.918482	0.800366	0.925336	0.882478	0.951299	0.8958		0.591088	0.603003	0.671062	0.586508		0.899074	0.899425	0.867308	0.808059	0.785897	0.910623		0.84411	0.810806	0.833925	0.85541
1_136588847_136589236	1	136588847	136589236	Zfp281	0	0	0	0	0	0	0	389	0.370117	0.365521	0.340391	0.398072	0.622403	0.521212	0.484002	0.389922	0.525216	0.315115		0.0875365	0.106907	0.172078	0.0679686		0.203782	0.245563	0.19687	0.044697	0.157468	0.221212		0.357526	0.483141	0.30115	0.294208
1_136605504_136606353	1	136605504	136606353	Zfp281	0	0	0	0	0	0	0	849	0.752927	0.824752	0.886105	0.851851	0.875294	0.884524	0.812528	0.803192	0.928685	0.841914		0.486794	0.473259	0.503209	0.412007		0.715237	0.846806	0.639401	0.68902	0.664758	0.790839		0.781458	0.835153	0.785931	0.792744
1_136661413_136662031	1	136661413	136662031	Zfp281	0	0	0	0	0	0	0	618	0.787766	0.817998	0.768474	0.966717	0.947963	0.902211	0.844921	0.892088	0.962328	0.77492		0.418407	0.414089	0.345909	0.386133		0.754006	0.835159	0.812928	0.786926	0.814043	0.860873		0.929976	0.850234	0.88428	0.799832
1_136670434_136670793	1	136670434	136670793	Zfp281	0	0	0	0	0	1	0	359	0.801282	0.780876	0.689403	0.951353	0.843519	0.814683	0.936667	0.75373	0.930844	0.854171		0.176241	0.164254	0.166243	0.185559		0.70596	0.706958	0.544228	0.635361	0.68461	0.51906		0.837633	0.827012	0.89895	0.835436
1_136672155_136673323	1	136672155	136673323	Zfp281	0	0	0	0	0	0	0	1168	0.820321	0.807803	0.789021	0.80854	0.757395	0.746861	0.803463	0.856061	0.732381	0.764977		0.299098	0.281399	0.238446	0.389427		0.663686	0.693434	0.654694	0.740224	0.622268	0.835813		0.838744	0.839164	0.707927	0.792933
1_136674447_136674929	1	136674447	136674929	Zfp281	0	0	0	0	0	0	0	482	0.749015	0.765228	0.723868	0.895436	0.776282	0.828297	0.903846	0.809149	0.840556	0.774009		0.204161	0.231152	0.122056	0.185404		0.788094	0.758608	0.730304	0.712315	0.677289	0.755983		0.727707	0.842408	0.759386	0.851502
1_136675324_136675726	1	136675324	136675726	Zfp281	0	0	0	0	0	0	0	402	0.767852	0.656518	0.726085	0.758317	0.700266	0.763004	0.717835	0.673207	0.733399	0.691756		0.114442	0.060849	0.0316239	0.0933339		0.31076	0.374076	0.270992	0.353138	0.248785	0.354318		0.589637	0.695183	0.609927	0.45641
1_136676229_136676599	1	136676229	136676599	Zfp281	0	0	0	0	0	0	0	370	0.624573	0.820254	0.735627	0.853252	0.73784	0.745718	0.777636	0.719048	0.635714	0.687644		0.171957	0.21298	0.161955	0.303396		0.501122	0.717687	0.489995	0.6875	0.557918	0.607051		0.730397	0.74357	0.62072	0.658354
1_136693240_136693717	1	136693240	136693717	Zfp281	0	0	0	0	0	0	0	477	0.810996	0.665552	0.755393	0.905876	0.788945	0.824691	0.846517	0.807258	0.862434	0.873828		0.369336	0.327318	0.433663	0.301956		0.657966	0.72619	0.805684	0.759115	0.790115	0.654679		0.795162	0.777364	0.778979	0.703298
1_136695868_136696940	1	136695868	136696940	Zfp281	0	0	0	0	0	1	0	1072	0.617204	0.630621	0.656543	0.79372	0.646116	0.652753	0.74213	0.763131	0.709097	0.671483		0.133152	0.106945	0.0862289	0.120738		0.404164	0.454635	0.248095	0.244632	0.255034	0.416404		0.569403	0.660921	0.540821	0.553901
1_136727294_136728269	1	136727294	136728269	Zfp281	0	0	0	0	0	0	0	975	0.76791	0.775671	0.830965	0.935913	0.853141	0.834048	0.941667	0.933889	0.882525	0.886658		0.515178	0.446366	0.462455	0.460289		0.820431	0.906548	0.823254	0.82369	0.865	0.86131		0.918193	0.853553	0.891664	0.821742
1_136728579_136730220	1	136728579	136730220	Zfp281	0	0	0	0	0	0	0	1641	0.820322	0.847364	0.839899	0.868971	0.880927	0.933761	0.906162	0.838978	0.927311	0.85636		0.521992	0.594677	0.620945	0.595902		0.735395	0.88474	0.877498	0.764566	0.811316	0.797097		0.815324	0.77142	0.814122	0.776084
1_136731023_136731899	1	136731023	136731899	Zfp281	0	0	0	0	0	0	0	876	0.801619	0.882124	0.803743	0.93049	0.862856	0.882502	0.917803	0.86552	0.898894	0.828305		0.404838	0.343113	0.375099	0.335215		0.635882	0.711508	0.751416	0.754502	0.687155	0.675242		0.797589	0.847376	0.825881	0.801201
1_136781528_136782951	1	136781528	136782951	Nr5a2	0	0	0	0	0	0	0	1423	0.552262	0.709231	0.599509	0.696949	0.750464	0.581873	0.647518	0.681175	0.708182	0.549145		0.188746	0.187427	0.224139	0.181447		0.337639	0.451452	0.436527	0.427056	0.435119	0.361076		0.567154	0.6192	0.586352	0.532242
1_136789140_136789506	1	136789140	136789506	Nr5a2	1	0	0	0	0	1	0	366	0.774615	0.806914	0.832844	0.939331	0.900449	0.837224	0.899238	0.830723	0.861684	0.863206		0.500276	0.383464	0.459635	0.330637		0.441632	0.514928	0.506877	0.569391	0.52173	0.603471		0.829806	0.785938	0.855912	0.701471
1_136955706_136957356	1	136955706	136957356	Nr5a2	0	0	1	1	0	0	0	1650	0.579316	0.650497	0.677492	0.816191	0.741334	0.693901	0.77455	0.907068	0.826504	0.688863		0.448934	0.544175	0.480027	0.457715		0.676921	0.695145	0.685818	0.637583	0.626817	0.758206		0.739781	0.708628	0.693358	0.783018
1_137040972_137041408	1	137040972	137041408	Nr5a2	0	0	0	0	0	0	0	436	0.740873	0.721032	0.697799	0.850505	0.835281	0.789502	0.880952	0.871945	0.894228	0.814416		0.448942	0.435746	0.562554	0.501486		0.775541	0.766234	0.791818	0.692208	0.641713	0.796429		0.795884	0.806612	0.806136	0.844589
1_137373597_137374147	1	137373597	137374147	Nr5a2	0	0	0	0	0	0	0	550	0.724936	0.854321	0.729101	0.911817	0.944004	0.940741	0.814815	0.725	0.851852	0.832509		0.460162	0.424805	0.30773	0.38236		0.776323	0.821429	0.611182	0.75	0.669088	0.787851		0.845994	0.764626	0.702422	0.846116
1_138046614_138047504	1	138046614	138047504	Ptprc	0	0	0	0	0	0	0	890	0.771803	0.832634	0.801185	0.920202	0.935444	0.904762	0.880952	0.87619	0.899732	0.811022		0.587497	0.597144	0.589899	0.627083		0.889646	0.936741	0.878244	0.842307	0.829717	0.894027		0.891099	0.885912	0.87013	0.877498
1_138283369_138283949	1	138283369	138283949	Atp6v1g3	0	0	0	1	0	0	0	580	0.784013	0.599226	0.76293	0.79308	0.740641	0.808333	0.801345	0.893382	0.951235	0.814142		0.465577	0.331038	0.294263	0.374757		0.655137	0.690869	0.665516	0.737041	0.755018	0.827735		0.773714	0.960798	0.775316	0.810305
1_138327527_138328074	1	138327527	138328074	Atp6v1g3	0	0	0	0	0	0	0	547	0.593193	0.476989	0.459374	0.57231	0.467272	0.530037	0.429981	0.595382	0.479232	0.739433		0.272707	0.289565	0.294882	0.268235		0.348338	0.361406	0.408829	0.555542	0.302669	0.298246		0.409001	0.501538	0.436927	0.510613
1_138346245_138347264	1	138346245	138347264	Atp6v1g3	0	0	0	0	0	0	0	1019	0.743118	0.785579	0.839631	0.905804	0.828143	0.841492	0.823444	0.843491	0.872459	0.874126		0.528083	0.577166	0.500649	0.519082		0.661583	0.765117	0.652773	0.718177	0.686357	0.805984		0.794184	0.817894	0.771961	0.841731
1_138504292_138504828	1	138504292	138504828	Nek7	0	0	0	1	0	0	0	536	0.836082	0.857439	0.85588	0.939708	0.952642	0.853895	0.863023	0.703472	0.930556	0.955357		0.284407	0.199689	0.182155	0.300923		0.614141	0.832251	0.723214	0.559799	0.697884	0.59795		0.924584	0.859928	0.878972	0.779593
1_138571429_138572405	1	138571429	138572405	Nek7	0	0	0	1	0	1	0	976	0.883717	0.904997	0.867121	0.963754	0.921375	0.925008	0.94456	0.932332	0.94581	0.958039		0.689814	0.60695	0.606914	0.594133		0.922784	0.900983	0.881526	0.879669	0.920912	0.880108		0.962351	0.933231	0.933593	0.896519
1_138667675_138668333	1	138667675	138668333	Nek7	0	0	0	0	0	0	0	658	0.710979	0.732157	0.823185	0.867593	0.902381	0.768179	0.90463	0.801587	0.919473	0.819885		0.512257	0.498022	0.497928	0.409826		0.783742	0.870062	0.694848	0.695292	0.760582	0.795062		0.779443	0.718996	0.785377	0.680322
1_138876176_138877020	1	138876176	138877020	2310009B15Rik	0	0	0	0	0	1	0	844	0.671116	0.785576	0.756669	0.866814	0.80784	0.825626	0.841232	0.748214	0.892659	0.846303		0.54302	0.547019	0.553655	0.577582		0.829313	0.801091	0.744191	0.760409	0.732109	0.750497		0.818665	0.824011	0.83312	0.788151
1_139048725_139049597	1	139048725	139049597	Dennd1b	0	0	0	1	0	0	0	872	0.848304	0.864236	0.771958	1	0.871781	0.888889	0.916049	0.968773	0.920058	0.851924		0.516177	0.535972	0.509319	0.526235		0.66875	0.83367	0.793578	0.76358	0.823633	0.928171		0.850283	0.901235	0.853704	0.75931
1_139204500_139205212	1	139204500	139205212	Crb1	0	0	0	1	0	0	0	712	0.740474	0.806613	0.803068	0.908397	0.855127	0.715625	0.844444	0.866582	0.861625	0.831867		0.37121	0.354156	0.447939	0.378176		0.672549	0.709806	0.661769	0.549113	0.55901	0.652894		0.779053	0.751252	0.785461	0.769839
1_139379128_139379945	1	139379128	139379945	Crb1	0	0	0	0	0	0	0	817	0.486083	0.386259	0.465296	0.621208	0.553447	0.571245	0.584158	0.582487	0.581761	0.533974		0.17899	0.166621	0.159982	0.0958737		0.241747	0.281782	0.178508	0.343899	0.269172	0.285839		0.483577	0.589327	0.51755	0.475517
1_14302991_14303756	1	14302991	14303756	Eya1	0	0	0	1	0	1	0	765	0.806751	0.743535	0.851022	0.942643	0.899639	0.861855	0.92526	0.897378	0.905654	0.898049		0.52216	0.433707	0.504723	0.459075		0.890487	0.853857	0.810412	0.710183	0.769503	0.875652		0.899492	0.803659	0.758656	0.883159
1_14304935_14305820	1	14304935	14305820	Eya1	0	0	1	1	0	1	0	885	0.581344	0.459414	0.59795	0.658213	0.630076	0.535702	0.581729	0.566168	0.608136	0.661174		0.134098	0.188911	0.164646	0.119569		0.362766	0.44839	0.276377	0.441154	0.273413	0.338708		0.616989	0.683397	0.406331	0.317934
1_146805633_146806240	1	146805633	146806240	Brinp3	0	0	0	1	0	1	0	607	0.779918	0.737237	0.925698	0.884587	0.86841	0.785509	0.752282	0.652098	0.750493	0.817719		0.438639	0.526362	0.548067	0.513608		0.824575	0.739177	0.71274	0.740914	0.727293	0.729952		0.701463	0.798126	0.627782	0.946078
1_14753839_14754727	1	14753839	14754727	Msc	0	1	0	1	0	1	0	888	0.581554	0.670428	0.574669	0.714645	0.598366	0.677819	0.752346	0.583433	0.659066	0.623315		0.332129	0.305827	0.327744	0.279964		0.489281	0.484346	0.522163	0.507757	0.554959	0.509723		0.657801	0.694699	0.642114	0.675499
1_14919246_14920036	1	14919246	14920036	Trpa1	0	0	0	0	0	0	0	790	0.574128	0.671722	0.506509	0.748363	0.728547	0.725868	0.614858	0.813291	0.790923	0.674211		0.308457	0.310635	0.310385	0.24976		0.538251	0.530084	0.616797	0.548958	0.544266	0.596965		0.675481	0.611778	0.694759	0.64517
1_150465477_150466551	1	150465477	150466551	Prg4	0	0	0	1	0	0	8	1074	0.812306	0.826129	0.802146	0.935857	0.85608	0.979365	0.835873	0.817302	0.908171	0.766022		0.638602	0.593018	0.488385	0.525726		0.767143	0.806215	0.718915	0.862468	0.784286	0.781734		0.83019	0.80355	0.742988	0.861163
1_150535827_150536910	1	150535827	150536910	Hmcn1	0	0	0	0	0	0	0	1083	0.703904	0.745268	0.765092	0.86496	0.834285	0.796344	0.83155	0.781293	0.907648	0.695927		0.365886	0.301649	0.38327	0.467174		0.614209	0.654802	0.672956	0.647586	0.704172	0.658657		0.684148	0.723697	0.709096	0.728911
1_151036790_151037017	1	151036790	151037017	Hmcn1	0	0	0	0	0	0	0	227	0.84498	0.763277	0.766233	0.888905	0.835518	0.887743	0.886772	0.891883	0.908333	0.921501		0.333377	0.343645	0.226155	0.293207		0.709687	0.764109	0.660089	0.780952	0.706229	0.737823		0.84084	0.869048	0.891406	0.936147
1_151038521_151038966	1	151038521	151038966	Hmcn1	0	0	0	0	0	0	0	445	0.808201	0.732545	0.874029	0.94709	0.782146	0.938833	0.830115	0.870146	0.977778	0.812758		0.372134	0.408577	0.311966	0.361362		0.66863	0.898369	0.928259	0.803956	0.82403	0.769312		0.802993	0.769331	0.853872	0.816341
1_151041416_151041931	1	151041416	151041931	Hmcn1	0	0	0	0	0	0	0	515	0.696561	0.678086	0.730864	0.831201	0.805864	0.84131	0.787037	0.875	0.829365	0.917188		0.321958	0.363901	0.251323	0.207856		0.654113	0.737542	0.61651	0.610119	0.703704	0.739583		0.821429	0.721861	0.633642	0.751617
1_151046048_151047051	1	151046048	151047051	Hmcn1	0	0	0	0	0	0	0	1003	0.647143	0.705013	0.696746	0.867041	0.830813	0.743109	0.811067	0.870895	0.914482	0.813852		0.424335	0.449671	0.437854	0.387083		0.653607	0.729784	0.648786	0.544015	0.583198	0.67387		0.77752	0.755491	0.813588	0.786722
1_151049251_151050643	1	151049251	151050643	Hmcn1	0	0	0	0	0	0	0	1392	0.791773	0.775907	0.796572	0.904887	0.85011	0.868241	0.824127	0.872222	0.876776	0.846125		0.630756	0.607063	0.66109	0.622463		0.776786	0.824815	0.794405	0.82537	0.802266	0.82933		0.770496	0.852559	0.823451	0.802259
1_151086321_151086776	1	151086321	151086776	Hmcn1	0	0	0	0	0	0	0	455	0.883586	0.929894	0.948641	0.939352	0.971429	0.917857	0.933333	0.951389	1	0.866898		0.590675	0.721759	0.492262	0.646368		0.892159	0.943939	0.893582	0.948701	0.912924	0.948611		0.965774	0.884091	0.964286	0.894643
1_151258686_151259756	1	151258686	151259756	Gm47996	0	0	0	0	0	0	0	1070	0.628472	0.67118	0.655698	0.844144	0.777645	0.664138	0.736291	0.728101	0.79505	0.728765		0.314184	0.288685	0.309366	0.251375		0.511295	0.623997	0.568836	0.533999	0.662161	0.64933		0.703122	0.698794	0.589722	0.678892
1_151551057_151551382	1	151551057	151551382	Fam129a	0	0	0	0	0	0	0	325	0.495666	0.385494	0.312147	0.368675	0.513214	0.453139	0.425044	0.495238	0.562831	0.449775		0.125379	0.102025	0.147954	0.0652557		0.210494	0.231481	0.14177	0.112169	0.160053	0.218827		0.386756	0.362033	0.349572	0.343651
1_151570621_151571195	1	151570621	151571195	Fam129a	0	1	0	1	0	1	1	574	0.647609	0.680291	0.757071	0.873481	0.605864	0.890278	0.773457	0.727722	0.830556	0.743462		0.215829	0.251905	0.246914	0.172976		0.479409	0.654882	0.616011	0.596561	0.429769	0.673793		0.688059	0.719841	0.688869	0.65676
1_151590470_151592331	1	151590470	151592331	Fam129a	0	0	0	1	0	0	0	1861	0.825812	0.82358	0.76191	0.939473	0.888432	0.844449	0.86848	0.890226	0.926846	0.796956		0.551788	0.496613	0.529308	0.489321		0.729903	0.901854	0.710196	0.747073	0.770039	0.85874		0.876434	0.842699	0.860583	0.803261
1_151666923_151667967	1	151666923	151667967	Fam129a	0	0	0	1	0	0	0	1044	0.578854	0.707809	0.519761	0.768603	0.671792	0.789881	0.72877	0.746113	0.775992	0.644008		0.430745	0.480679	0.312963	0.356403		0.511911	0.734392	0.608266	0.442475	0.542448	0.722421		0.573674	0.643053	0.609954	0.741433
1_151676874_151677329	1	151676874	151677329	Fam129a	0	0	0	1	0	1	0	455	0.747777	0.810696	0.755303	0.874621	0.781267	0.679545	0.91	0.825794	0.686364	0.801601		0.326615	0.43356	0.255706	0.325175		0.578765	0.811255	0.586178	0.624459	0.735203	0.739493		0.736084	0.755263	0.753745	0.703622
1_151685750_151687112	1	151685750	151687112	Fam129a	0	0	0	1	0	0	0	1362	0.624499	0.579176	0.586111	0.606079	0.601643	0.525038	0.670356	0.457397	0.488569	0.519708		0.128723	0.128056	0.120415	0.140999		0.277258	0.353193	0.238438	0.223978	0.225889	0.256159		0.520855	0.4039	0.412502	0.434656
1_151719514_151720249	1	151719514	151720249	Fam129a	0	0	0	1	0	0	0	735	0.80101	0.852115	0.878286	0.928274	0.845536	0.927546	0.922619	0.889078	0.969444	0.843945		0.58332	0.665315	0.639362	0.621586		0.894808	0.874669	0.933631	0.87252	0.801184	0.847426		0.855904	0.858974	0.893451	0.912988
1_151846142_151846712	1	151846142	151846712	1700025G04Rik	0	0	0	0	0	0	0	570	0.60593	0.763155	0.671997	0.741126	0.857745	0.832418	0.82227	0.821439	0.896854	0.775505		0.284762	0.331211	0.27672	0.250117		0.553413	0.517205	0.454626	0.673419	0.603121	0.484524		0.740845	0.769576	0.812663	0.709751
1_151861378_151861784	1	151861378	151861784	1700025G04Rik	0	0	0	1	0	0	0	406	0.736324	0.698575	0.623457	0.856566	0.779075	0.774711	0.807672	0.81803	0.768519	0.773936		0.31077	0.438972	0.306254	0.346316		0.601571	0.682011	0.581778	0.687879	0.599611	0.645875		0.752954	0.709035	0.769438	0.708954
1_151877855_151880075	1	151877855	151880075	1700025G04Rik	0	0	0	1	0	0	0	2220	0.710304	0.795395	0.782996	0.904601	0.86467	0.825092	0.849796	0.840575	0.860375	0.789443		0.545959	0.562722	0.598493	0.531436		0.715756	0.803697	0.777935	0.788199	0.722952	0.780863		0.842663	0.805259	0.803571	0.795551
1_151926805_151927750	1	151926805	151927750	1700025G04Rik	0	0	0	1	0	0	0	945	0.564256	0.621079	0.600261	0.823691	0.696964	0.64232	0.733601	0.714437	0.691724	0.736295		0.343625	0.397845	0.322861	0.388601		0.474016	0.590835	0.537319	0.498496	0.443947	0.487698		0.613167	0.632072	0.652869	0.584601
1_151932286_151932713	1	151932286	151932713	1700025G04Rik	0	0	0	1	0	0	0	427	0.822611	0.794391	0.743523	0.928277	0.825699	0.909341	0.857662	0.787121	0.911355	0.749922		0.369282	0.431448	0.246977	0.279099		0.742935	0.776157	0.753028	0.687576	0.701648	0.774668		0.861807	0.856927	0.827166	0.848056
1_151939777_151940411	1	151939777	151940411	1700025G04Rik	0	0	0	1	0	0	0	634	0.62675	0.740046	0.486604	0.807161	0.731845	0.712169	0.548333	0.74504	0.727712	0.693715		0.500992	0.322923	0.424856	0.348843		0.719865	0.76627	0.644514	0.642529	0.628373	0.790741		0.729684	0.64362	0.666138	0.647975
1_151943103_151944356	1	151943103	151944356	1700025G04Rik	0	0	0	1	0	0	0	1253	0.626975	0.561956	0.558783	0.805525	0.741039	0.696533	0.707101	0.739264	0.864846	0.671778		0.452738	0.386833	0.463613	0.377129		0.698684	0.809039	0.663336	0.622984	0.731314	0.802844		0.730889	0.614777	0.56451	0.645787
1_152083437_152084643	1	152083437	152084643	1700025G04Rik	0	0	0	1	0	0	0	1206	0.766978	0.822486	0.816632	0.895873	0.859382	0.795759	0.75377	0.853598	0.847444	0.751306		0.399653	0.44308	0.42979	0.405211		0.706609	0.78013	0.735321	0.730702	0.66424	0.742921		0.768356	0.727762	0.857068	0.80414
1_152102645_152103521	1	152102645	152103521	1700025G04Rik	0	0	0	0	0	0	0	876	0.719993	0.840596	0.797015	0.939055	0.818476	0.779065	0.813333	0.827159	0.914021	0.849603		0.690986	0.589398	0.63067	0.542587		0.715293	0.904888	0.701918	0.688943	0.690741	0.759353		0.721549	0.74775	0.750145	0.737514
1_152436965_152437916	1	152436965	152437916	Colgalt2	0	0	0	1	0	0	0	951	0.788395	0.796266	0.744483	0.796521	0.839882	0.682112	0.817014	0.883562	0.902403	0.828255		0.541728	0.50651	0.591516	0.529807		0.592122	0.712323	0.720946	0.735513	0.65404	0.711061		0.731675	0.798923	0.782803	0.834997
1_152497608_152498040	1	152497608	152498040	Colgalt2	0	0	0	1	0	0	0	432	0.555041	0.639137	0.53131	0.716037	0.735259	0.603433	0.747258	0.732359	0.655844	0.681366		0.243618	0.276979	0.208936	0.081488		0.369323	0.390201	0.496625	0.408619	0.357684	0.483038		0.57004	0.614149	0.539798	0.521875
1_152556224_152556748	1	152556224	152556748	Rgl1	0	0	0	1	0	0	0	524	0.799058	0.725343	0.790302	0.91339	0.888426	0.779816	0.871591	0.818939	0.943651	0.909028		0.564658	0.496352	0.496988	0.344569		0.786222	0.884812	0.813832	0.770425	0.777993	0.848966		0.860425	0.830478	0.834587	0.857044
1_152622745_152623846	1	152622745	152623846	Rgl1	0	1	1	1	0	1	0	1101	0.764443	0.789323	0.769906	0.877569	0.900027	0.856347	0.874495	0.865664	0.888471	0.828672		0.440547	0.421411	0.466364	0.383599		0.727103	0.875334	0.738538	0.741062	0.773944	0.848773		0.846655	0.843969	0.72084	0.800117
1_152637171_152637764	1	152637171	152637764	Rgl1	0	0	0	1	0	0	0	593	0.737876	0.87963	0.843603	0.931136	0.908686	0.950617	0.885802	0.89418	0.897816	0.827084		0.574166	0.532411	0.528307	0.565515		0.750882	0.928571	0.798497	0.943563	0.782516	0.850393		0.832871	0.713105	0.82106	0.808506
1_152677751_152678644	1	152677751	152678644	Rgl1	0	0	0	1	0	0	0	893	0.687022	0.739634	0.746884	0.829909	0.837161	0.877073	0.770833	0.761356	0.886508	0.683858		0.349176	0.441372	0.395498	0.438872		0.650358	0.668254	0.662211	0.645559	0.646926	0.693396		0.779813	0.75445	0.76274	0.769379
1_152680851_152681367	1	152680851	152681367	Rgl1	0	0	0	1	0	0	0	516	0.6738	0.714903	0.712021	0.85326	0.818551	0.663757	0.902778	0.77963	0.878002	0.696513		0.373478	0.46059	0.322002	0.314286		0.756349	0.814583	0.683069	0.805556	0.639462	0.700297		0.687477	0.694887	0.759997	0.754306
1_152743146_152743416	1	152743146	152743416	Rgl1	0	0	0	1	0	0	0	270	0.803837	0.757529	0.770413	0.877104	0.835305	0.9125	0.916667	0.856966	0.813492	0.901455		0.392196	0.396548	0.363272	0.485935		0.753648	0.840608	0.737302	0.812698	0.727653	0.785859		0.819577	0.833964	0.830737	0.898148
1_152790696_152791243	1	152790696	152791243	Ncf2	0	0	0	0	0	0	0	547	0.544599	0.334624	0.376833	0.490388	0.508754	0.366214	0.498545	0.437037	0.360367	0.486023		0.146418	0.182876	0.0592186	0.135798		0.0462121	0.177778	0.115759	0.172099	0.12054	0.132034		0.378634	0.327121	0.361945	0.436255
1_152800513_152800972	1	152800513	152800972	Ncf2	0	0	0	1	0	1	0	459	0.642	0.782858	0.663335	0.884695	0.84026	0.755952	0.788062	0.769827	0.88539	0.761715		0.537519	0.521201	0.556455	0.460086		0.888636	0.914899	0.703739	0.825253	0.719084	0.826659		0.86644	0.762771	0.797923	0.820142
1_153053492_153054555	1	153053492	153054555	Nmnat2	0	0	0	1	0	0	0	1063	0.563819	0.702353	0.757138	0.736982	0.780517	0.737103	0.849479	0.798884	0.773115	0.725992		0.118447	0.169348	0.168317	0.147891		0.473562	0.309231	0.545873	0.400771	0.397718	0.543378		0.708213	0.675264	0.704027	0.757156
1_153062838_153063231	1	153062838	153063231	Nmnat2	0	0	0	1	0	0	0	393	0.594923	0.647924	0.720822	0.768867	0.658369	0.574062	0.781385	0.594246	0.712626	0.612684		0.36071	0.302954	0.258117	0.304727		0.470181	0.402001	0.459475	0.522511	0.421143	0.520346		0.700371	0.689566	0.624301	0.722233
1_153072659_153073373	1	153072659	153073373	Nmnat2	0	0	0	1	0	0	0	714	0.621649	0.662771	0.648793	0.750613	0.703429	0.733405	0.640939	0.748065	0.802054	0.719725		0.25668	0.227805	0.27791	0.275497		0.413785	0.390283	0.394247	0.409309	0.432328	0.552382		0.693561	0.685939	0.691314	0.698801
1_153093190_153093919	1	153093190	153093919	Nmnat2	0	0	0	1	0	0	0	729	0.565482	0.590047	0.629321	0.677946	0.611953	0.517725	0.691667	0.715344	0.643519	0.549956		0.0961967	0.208153	0.209918	0.142699		0.497615	0.540741	0.378595	0.372519	0.376379	0.425		0.637688	0.594522	0.69075	0.625785
1_153094360_153095735	1	153094360	153095735	Nmnat2	0	0	0	1	0	0	0	1375	0.466793	0.472664	0.545426	0.666322	0.582911	0.596554	0.568234	0.57596	0.590141	0.577463		0.238926	0.245037	0.238803	0.257456		0.305291	0.435185	0.413664	0.34777	0.385404	0.372855		0.501792	0.582711	0.486226	0.547275
1_153134375_153134955	1	153134375	153134955	Lamc2	0	0	0	1	0	0	0	580	0.704418	0.669577	0.676358	0.832916	0.83006	0.7875	0.735053	0.864815	0.826543	0.713757		0.314223	0.362852	0.286596	0.314518		0.665873	0.738095	0.699735	0.637169	0.619929	0.724339		0.673966	0.810472	0.713709	0.730526
1_153139773_153140519	1	153139773	153140519	Lamc2	0	0	0	1	0	0	0	746	0.643231	0.727323	0.743304	0.900767	0.912514	0.835516	0.827115	0.811452	0.859301	0.753278		0.565203	0.523362	0.394187	0.500954		0.665449	0.787798	0.630969	0.629787	0.637041	0.708232		0.730489	0.751964	0.801849	0.74111
1_153153568_153154197	1	153153568	153154197	Lamc2	0	0	0	1	0	0	0	629	0.684343	0.66562	0.733994	0.86221	0.750289	0.724936	0.795714	0.813705	0.803247	0.690939		0.569811	0.486795	0.510943	0.543161		0.672727	0.732349	0.736869	0.65255	0.730211	0.814522		0.784291	0.754792	0.793697	0.841923
1_153175045_153175178	1	153175045	153175178	Lamc2	0	0	0	1	0	0	0	133	0.872222	0.777128	0.880808	0.887738	0.78276	0.748677	0.900926	0.78858	0.800926	0.901994		0.449164	0.463786	0.375	0.363906		0.497475	0.744444	0.57209	0.688889	0.684404	0.559587		0.77851	0.831335	0.711733	0.744705
1_153202226_153203177	1	153202226	153203177	Lamc1	0	0	0	0	0	0	0	951	0.74427	0.790862	0.771724	0.922755	0.930952	0.866503	0.924921	0.863156	0.92	0.796028		0.654494	0.576964	0.608549	0.544333		0.769139	0.849392	0.767434	0.783492	0.826349	0.793476		0.884922	0.928648	0.805851	0.836389
1_153319968_153320966	1	153319968	153320966	Lamc1	0	0	0	1	0	0	0	998	0.631874	0.692883	0.741062	0.86163	0.836108	0.752747	0.73925	0.75119	0.907204	0.694485		0.385148	0.366825	0.252639	0.248038		0.741568	0.802564	0.694368	0.510333	0.630819	0.790629		0.722894	0.703964	0.666009	0.632497
1_153321053_153322715	1	153321053	153322715	Lamc1	0	0	0	1	0	0	0	1662	0.786125	0.861583	0.773757	0.913181	0.817802	0.805048	0.938901	0.881329	0.935053	0.754534		0.653651	0.634275	0.584958	0.58423		0.812865	0.867459	0.825282	0.835347	0.801492	0.891041		0.87061	0.826066	0.846205	0.88642
1_153330319_153331459	1	153330319	153331459	Lamc1	0	1	0	1	0	1	0	1140	0.607119	0.699999	0.63272	0.756424	0.721134	0.653621	0.806251	0.697438	0.774157	0.720247		0.372714	0.369682	0.437262	0.373616		0.555118	0.639286	0.585474	0.62744	0.552124	0.616011		0.629606	0.644857	0.594092	0.640219
1_153345663_153346660	1	153345663	153346660	Lamc1	0	0	0	0	0	0	0	997	0.792414	0.812101	0.825815	0.954455	0.849113	0.917486	0.842217	0.832204	0.873579	0.803765		0.465591	0.395463	0.454212	0.45944		0.727053	0.751786	0.61715	0.692791	0.753955	0.691731		0.755207	0.875371	0.809182	0.819612
1_153386307_153386551	1	153386307	153386551	Shcbp1l	0	0	0	0	0	0	0	244	0.753686	0.824786	0.836355	0.82782	0.757387	0.750673	0.795116	0.83972	0.830031	0.813088		0.41824	0.524594	0.362409	0.557735		0.715201	0.714103	0.686292	0.685897	0.52298	0.707831		0.823937	0.715428	0.852714	0.746329
1_153435891_153436001	1	153435891	153436001	Shcbp1l	0	0	0	1	0	0	0	110	0.968254	0.879894	0.81735	0.977553	0.904753	0.904101	0.981481	0.940035	0.970238	0.909259		0.625794	0.558947	0.666402	0.60014		0.783598	0.824074	0.853439	0.820635	0.873457	0.888889		0.936961	0.95679	0.977778	0.916859
1_153535428_153536104	1	153535428	153536104	Npl	0	0	0	1	1	0	0	676	0.816955	0.897796	0.756169	0.859091	0.831667	0.887446	0.82037	0.809045	0.777922	0.925		0.523914	0.491613	0.392532	0.439827		0.765152	0.841708	0.665821	0.817857	0.674709	0.869304		0.718606	0.750598	0.819209	0.751703
1_153642223_153643531	1	153642223	153643531	Rgs8	0	0	0	0	0	0	0	1308	0.744662	0.766293	0.773017	0.875493	0.794419	0.756778	0.864055	0.890029	0.878351	0.802445		0.4348	0.427118	0.400766	0.429077		0.640949	0.715675	0.732289	0.634358	0.609234	0.658035		0.79933	0.772463	0.782995	0.820215
1_153661259_153662115	1	153661259	153662115	Rgs8	0	0	0	1	0	1	0	856	0.539881	0.528758	0.540306	0.653907	0.59623	0.528571	0.506944	0.697222	0.615201	0.745103		0.199049	0.229893	0.241978	0.203953		0.338776	0.451224	0.35312	0.325186	0.347237	0.390476		0.495285	0.601964	0.576721	0.460183
1_153678942_153680876	1	153678942	153680876	Rgs8	0	0	0	1	0	0	0	1934	0.664553	0.668576	0.870027	0.769416	0.707071	0.684741	0.77131	0.715618	0.731801	0.734408		0.497546	0.509435	0.44339	0.365346		0.567757	0.672581	0.594872	0.62086	0.50322	0.679592		0.656121	0.713392	0.730951	0.624718
1_153703817_153704610	1	153703817	153704610	Rgs8	0	0	0	0	0	0	0	793	0.666123	0.694124	0.609843	0.766336	0.723535	0.710165	0.666997	0.663309	0.845978	0.692995		0.244675	0.211458	0.223058	0.212287		0.548364	0.572361	0.681052	0.503435	0.584982	0.629838		0.690271	0.683056	0.642245	0.641074
1_153733315_153733636	1	153733315	153733636	Rgs16	0	0	0	0	1	0	0	321	0.761544	0.732359	0.719028	0.947222	0.783333	0.845238	0.746465	0.775758	0.849784	0.733117		0.345356	0.398379	0.302922	0.231481		0.566906	0.590833	0.703463	0.743827	0.664692	0.662771		0.798375	0.832612	0.835859	0.798701
1_153766183_153766854	1	153766183	153766854	Rnasel	0	0	0	0	0	0	0	671	0.609785	0.639288	0.683802	0.657307	0.653391	0.688889	0.884079	0.67306	0.824735	0.758598		0.313817	0.318829	0.220922	0.31656		0.694444	0.682011	0.833303	0.748813	0.668519	0.745833		0.764339	0.706041	0.666389	0.762156
1_153886068_153886874	1	153886068	153886874	Teddm2	0	0	0	1	0	0	0	806	0.660128	0.680621	0.787743	0.875172	0.879042	0.896315	0.839399	0.829707	0.889097	0.882389		0.432145	0.361832	0.445613	0.356317		0.672951	0.755715	0.643549	0.685669	0.743341	0.781262		0.786943	0.762592	0.816342	0.820399
1_153898591_153899280	1	153898591	153899280	Teddm2	0	1	0	1	0	1	0	689	0.786116	0.741293	0.8061	0.878788	0.740123	0.605291	0.854497	0.718254	0.791619	0.74769		0.279815	0.347138	0.212169	0.30858		0.74612	0.640741	0.769913	0.676543	0.691558	0.604056		0.687434	0.745387	0.780544	0.706838
1_154204028_154204709	1	154204028	154204709	Zfp648	0	1	0	1	0	0	0	681	0.67136	0.677272	0.753986	0.76736	0.685969	0.722024	0.838173	0.872336	0.778061	0.794561		0.462539	0.435417	0.502742	0.411784		0.557727	0.882143	0.705669	0.756167	0.661134	0.782253		0.739642	0.724065	0.711565	0.817377
1_154784380_154785833	1	154784380	154785833	Cacna1e	0	0	0	1	0	0	0	1453	0.451153	0.458882	0.479399	0.647127	0.588048	0.449301	0.415432	0.478946	0.623967	0.554228		0.200794	0.177672	0.257222	0.150569		0.381533	0.290593	0.307838	0.269554	0.307902	0.316502		0.459292	0.486338	0.513253	0.371582
1_154884896_154886913	1	154884896	154886913	Cacna1e	0	0	0	0	0	1	0	2017	0.739552	0.746214	0.663758	0.888473	0.810305	0.674613	0.844148	0.82525	0.853697	0.740836		0.479418	0.440358	0.475078	0.515778		0.702302	0.763702	0.702633	0.728139	0.660436	0.717255		0.775291	0.793938	0.790622	0.760722
1_155026267_155027020	1	155026267	155027020	Ier5	0	0	0	0	1	0	0	753	0.761944	0.81792	0.79975	0.961838	0.836031	0.834488	0.933838	0.868998	1	0.842018		0.461669	0.575046	0.518257	0.552254		0.849332	0.871753	0.794158	0.813697	0.770707	0.816982		0.880932	0.881491	0.83264	0.898942
1_155051483_155051987	1	155051483	155051987	Ier5	0	0	0	0	0	0	0	504	0.583686	0.730736	0.798591	0.819275	0.873072	0.819073	0.734568	0.798175	0.929242	0.746975		0.411229	0.390992	0.471128	0.425649		0.787148	0.632489	0.783808	0.79781	0.79913	0.894167		0.832639	0.774116	0.822076	0.803565
1_155052534_155053194	1	155052534	155053194	Ier5	0	0	0	0	0	0	0	660	0.747199	0.810064	0.857389	0.949675	0.794395	0.837771	0.865556	0.918182	0.935498	0.794773		0.307372	0.320079	0.339593	0.219923		0.646864	0.738059	0.804128	0.758117	0.728629	0.859259		0.822852	0.823937	0.854545	0.828129
1_155064243_155064881	1	155064243	155064881	Ier5	0	0	0	0	0	0	0	638	0.745725	0.728766	0.693418	0.849953	0.718779	0.984127	0.836279	0.909259	0.824074	0.746857		0.5047	0.516176	0.390123	0.338811		0.750215	0.740741	0.725248	0.585582	0.672314	0.743344		0.680576	0.819811	0.723513	0.778195
1_155069509_155070110	1	155069509	155070110	Ier5	0	0	0	0	0	0	0	601	0.793833	0.840293	0.858599	0.911976	0.861639	0.887971	0.826935	0.813808	0.9125	0.843378		0.4474	0.369502	0.392014	0.404538		0.76999	0.855729	0.831358	0.817636	0.819448	0.801389		0.816015	0.806046	0.833313	0.80897
1_155071074_155072888	1	155071074	155072888	Ier5	0	0	0	0	0	0	0	1814	0.670442	0.696374	0.658759	0.755131	0.824161	0.711996	0.813265	0.720328	0.727363	0.692487		0.30466	0.265948	0.296171	0.262111		0.635675	0.603912	0.550085	0.544296	0.65181	0.621414		0.732903	0.723022	0.661938	0.710857
1_155080652_155082076	1	155080652	155082076	Ier5	0	1	1	0	0	0	0	1424	0.73373	0.788083	0.760129	0.844267	0.818664	0.813948	0.875772	0.779851	0.862897	0.820254		0.474151	0.521033	0.440256	0.479439		0.722619	0.71559	0.750658	0.749331	0.709189	0.729312		0.785215	0.757373	0.864784	0.740996
1_155084189_155086756	1	155084189	155086756	Ier5	0	1	1	0	0	1	0	2567	0.507479	0.584285	0.534892	0.719746	0.672392	0.689717	0.687972	0.726583	0.685793	0.555752		0.127756	0.173244	0.210453	0.153712		0.521134	0.556775	0.442662	0.405565	0.446344	0.507341		0.613647	0.473788	0.570706	0.603716
1_155088881_155089603	1	155088881	155089603	Ier5	0	0	0	0	0	0	0	722	0.669853	0.68156	0.71173	0.768619	0.718697	0.687729	0.713696	0.690929	0.645871	0.695974		0.216099	0.156522	0.21181	0.143968		0.5067	0.495664	0.419621	0.299987	0.431046	0.405965		0.684661	0.622778	0.61818	0.663811
1_155093630_155094236	1	155093630	155094236	Ier5	0	0	0	0	0	0	0	606	0.868915	0.88708	0.831283	0.966204	0.896991	0.801984	0.904167	0.931209	0.943287	0.906364		0.49473	0.326894	0.380754	0.339387		0.822904	0.874008	0.799041	0.860813	0.840669	0.931944		0.91842	0.887759	0.909699	0.9
1_155111153_155112322	1	155111153	155112322	Ier5	0	0	0	0	0	0	0	1169	0.709757	0.764309	0.662738	0.892601	0.826047	0.885379	0.873443	0.903968	0.940934	0.849442		0.421868	0.337626	0.433683	0.314765		0.777458	0.794017	0.867389	0.780086	0.881838	0.853965		0.875604	0.851363	0.894616	0.796258
1_155122013_155123243	1	155122013	155123243	Mr1	0	0	0	0	0	0	0	1230	0.739761	0.813061	0.759232	0.890949	0.831748	0.814563	0.859698	0.7848	0.868899	0.792623		0.641985	0.528918	0.590611	0.54414		0.703035	0.754467	0.716794	0.764172	0.771551	0.791808		0.843364	0.812972	0.784473	0.794683
1_155212514_155213905	1	155212514	155213905	BC034090	0	0	0	1	0	0	0	1391	0.508683	0.675393	0.582993	0.78802	0.705803	0.738286	0.830667	0.745185	0.732393	0.658343		0.200663	0.260021	0.281899	0.256585		0.564788	0.600882	0.536458	0.464628	0.501682	0.563468		0.663358	0.665485	0.648661	0.6934
1_155237434_155237917	1	155237434	155237917	BC034090	0	0	0	1	0	0	0	483	0.696682	0.772364	0.753509	0.921457	0.893284	0.825339	0.912821	0.905761	0.878205	0.857093		0.499913	0.404051	0.543803	0.354596		0.722309	0.923806	0.854701	0.84891	0.842513	0.88295		0.83385	0.849473	0.852719	0.844477
1_155245083_155245868	1	155245083	155245868	BC034090	0	1	0	0	0	2	0	785	0.573219	0.646481	0.649252	0.727815	0.697736	0.638151	0.772222	0.727014	0.694322	0.709699		0.34823	0.414608	0.295122	0.294696		0.503706	0.685974	0.462487	0.553571	0.561905	0.471989		0.733461	0.652845	0.679727	0.615856
1_155420840_155421386	1	155420840	155421386	Xpr1	0	0	1	0	0	0	0	546	0.87728	0.877768	0.877409	0.93761	0.871781	0.984127	0.941667	0.875353	0.915741	0.906734		0.657255	0.64391	0.572783	0.745719		0.838624	0.927687	0.923683	0.908737	0.941919	0.938047		0.9307	0.914313	0.897217	0.776735
1_155491548_155492035	1	155491548	155492035	Acbd6	0	0	0	0	0	0	0	487	0.57108	0.616836	0.594992	0.611181	0.573232	0.560107	0.564169	0.47319	0.515266	0.523187		0.224369	0.13806	0.226711	0.219266		0.17445	0.291277	0.268586	0.264916	0.237414	0.194081		0.469132	0.325694	0.402994	0.524362
1_155512151_155512537	1	155512151	155512537	Acbd6	0	0	0	0	0	0	0	386	0.817103	0.744582	0.849405	0.931517	0.854913	0.830595	1	0.905556	0.877976	0.860379		0.476795	0.483713	0.509975	0.442374		0.705256	0.737528	0.60446	0.799957	0.807222	0.951429		0.781121	0.852096	0.789435	0.900909
1_155527282_155529082	1	155527282	155529082	Acbd6	0	0	0	0	0	1	0	1800	0.636697	0.716903	0.721392	0.865079	0.790705	0.829507	0.841238	0.821569	0.852894	0.846324		0.237015	0.203504	0.179463	0.203292		0.552322	0.625132	0.604338	0.584994	0.650511	0.59854		0.820335	0.824617	0.741377	0.837507
1_155785364_155786049	1	155785364	155786049	Qsox1	0	0	0	1	0	0	0	685	0.822046	0.868382	0.899476	0.959127	0.92037	0.991453	0.885185	0.874559	0.94709	0.87308		0.635723	0.611498	0.560446	0.639194		0.857275	0.926587	0.935129	0.819753	0.860053	0.9		0.863492	0.920051	0.898765	0.925371
1_155826846_155828135	1	155826846	155828135	Qsox1	0	0	0	0	0	0	0	1289	0.544454	0.650296	0.7023	0.821598	0.706289	0.74915	0.705499	0.692051	0.855267	0.779323		0.416964	0.315842	0.279819	0.204174		0.68321	0.736186	0.608712	0.58356	0.627631	0.693396		0.690357	0.70038	0.772719	0.774353
1_156079137_156079791	1	156079137	156079791	Fam163a	0	0	0	1	0	0	0	654	0.657379	0.669981	0.636695	0.788023	0.697768	0.664566	0.745833	0.697195	0.90293	0.701564		0.420544	0.448612	0.350431	0.32444		0.502671	0.63415	0.662443	0.687255	0.54665	0.680741		0.669549	0.741386	0.6992	0.699109
1_156111220_156112340	1	156111220	156112340	Fam163a	0	0	0	1	0	0	0	1120	0.811419	0.877361	0.833518	0.951464	0.887379	0.882219	0.942083	0.917521	0.925488	0.899266		0.359651	0.406276	0.395091	0.389625		0.736951	0.758286	0.734768	0.796136	0.703123	0.739312		0.895059	0.849679	0.863815	0.882133
1_156179618_156180055	1	156179618	156180055	Fam163a	0	0	0	1	0	0	0	437	0.713408	0.80271	0.820726	0.871781	0.854125	0.873016	0.872399	0.954365	0.933862	0.905561		0.244226	0.335393	0.18642	0.217613		0.553704	0.753042	0.542664	0.7	0.646296	0.653483		0.927646	0.839167	0.861772	0.860751
1_156216437_156217303	1	156216437	156217303	Fam163a	0	0	0	0	0	0	0	866	0.751887	0.644544	0.686576	0.879675	0.7	0.783333	0.754167	0.773171	0.838889	0.725128		0.369563	0.492601	0.319444	0.474805		0.702222	0.659632	0.678278	0.708214	0.655408	0.740572		0.73054	0.712683	0.728644	0.803882
1_156221540_156222975	1	156221540	156222975	Fam163a	0	0	0	0	0	0	0	1435	0.672886	0.743683	0.755259	0.895922	0.830196	0.920718	0.834369	0.897272	0.908433	0.826772		0.583214	0.585102	0.469771	0.457119		0.785142	0.800144	0.799468	0.69406	0.806862	0.806242		0.814327	0.794053	0.857481	0.80633
1_156272872_156274047	1	156272872	156274047	Tdrd5	0	0	0	1	0	0	0	1175	0.78181	0.798403	0.826604	0.915566	0.862138	0.820053	0.848341	0.830968	0.913757	0.827411		0.592766	0.562884	0.571617	0.533248		0.816972	0.869135	0.863751	0.788349	0.874405	0.828084		0.819221	0.860669	0.728389	0.838169
1_156392363_156393412	1	156392363	156393412	Axdnd1	0	0	0	1	0	0	0	1049	0.715609	0.858393	0.745359	0.908358	0.885354	0.824528	0.813777	0.867284	0.887485	0.852858		0.525995	0.509274	0.513103	0.521831		0.752015	0.732323	0.760939	0.745204	0.7594	0.764192		0.846795	0.860686	0.820379	0.802087
1_156402758_156403841	1	156402758	156403841	Axdnd1	0	0	0	1	0	0	0	1083	0.793927	0.813171	0.76886	0.927709	0.881655	0.863837	0.889922	0.863549	0.92971	0.864361		0.530964	0.546372	0.549209	0.54948		0.833456	0.876656	0.801451	0.781599	0.720858	0.813491		0.870926	0.857486	0.846483	0.85835
1_156449668_156449977	1	156449668	156449977	Soat1	0	0	0	1	1	0	0	309	0.696693	0.781513	0.807143	0.816667	0.838235	0.7375	0.901515	0.952381	0.878788	0.886993		0.32677	0.354482	0.341527	0.349253		0.789846	0.83	0.610888	0.838235	0.872222	0.92194		0.95028	0.944118	0.844246	0.933321
1_156472685_156473419	1	156472685	156473419	Soat1	0	1	0	1	0	1	0	734	0.351503	0.44766	0.520354	0.375838	0.370159	0.243783	0.330272	0.355873	0.280952	0.279714		0.106096	0.0938987	0.0793408	0.0568543		0.150794	0.258622	0.156997	0.206496	0.198095	0.145661		0.236121	0.197867	0.222278	0.240783
1_156476630_156477710	1	156476630	156477710	Soat1	0	0	1	0	1	0	0	1080	0.736285	0.775319	0.836644	0.884371	0.88802	0.859091	0.879487	0.864225	0.878505	0.771991		0.480581	0.380954	0.486109	0.416912		0.753571	0.854487	0.644193	0.792483	0.78298	0.850733		0.884059	0.839774	0.863706	0.861563
1_156531925_156532463	1	156531925	156532463	Gm10031	0	0	0	0	0	0	0	538	0.837069	0.886894	0.871382	0.960644	0.943433	0.943672	0.9	0.961625	0.976891	0.938064		0.636063	0.612451	0.54239	0.652046		0.900505	0.909804	0.791055	0.895775	0.870215	0.891481		0.92142	0.90478	0.921297	0.95529
1_156676161_156676524	1	156676161	156676524	Tor3a	0	1	1	0	0	0	0	363	0.386935	0.363004	0.411055	0.559018	0.310345	0.241972	0.486508	0.293642	0.337523	0.306654		0.130342	0.158352	0.0955954	0.0977451		0.0992031	0.212698	0.180655	0.221978	0.152917	0.1		0.200778	0.367359	0.24984	0.298237
1_156739988_156741787	1	156739988	156741787	Fam20b	0	0	0	0	0	0	0	1799	0.715054	0.779686	0.814635	0.918538	0.890839	0.860644	0.882635	0.793687	0.859897	0.835899		0.652824	0.59592	0.580197	0.509197		0.735992	0.839379	0.785384	0.750208	0.780515	0.745607		0.832818	0.795701	0.817112	0.850073
1_156778846_156779501	1	156778846	156779501	Ralgps2	0	0	0	0	0	0	0	655	0.813645	0.74162	0.714646	0.875974	0.846927	0.903129	0.898435	0.791342	0.816558	0.809649		0.535959	0.434998	0.415738	0.34321		0.68272	0.586472	0.615402	0.656141	0.584694	0.691198		0.77809	0.767859	0.8277	0.770006
1_156920639_156922012	1	156920639	156922012	Ralgps2	0	0	0	1	0	0	0	1373	0.638844	0.626164	0.66163	0.755788	0.664176	0.782603	0.756315	0.743786	0.757738	0.748087		0.315628	0.280774	0.286313	0.344308		0.60446	0.683023	0.573411	0.617866	0.643488	0.743269		0.693093	0.663203	0.724625	0.738734
1_156936867_156937667	1	156936867	156937667	Ralgps2	0	1	1	1	0	1	0	800	0.677893	0.805175	0.662925	0.841558	0.832293	0.850317	0.917677	0.732695	0.942778	0.799578		0.490407	0.424464	0.53861	0.540739		0.782912	0.900681	0.833916	0.86136	0.694444	0.805866		0.834341	0.709291	0.814519	0.650706
1_156961291_156962122	1	156961291	156962122	Ralgps2	0	0	0	0	0	0	0	831	0.697388	0.83138	0.794044	0.84127	0.791623	0.841358	0.75	0.847778	0.828095	0.675998		0.271283	0.304879	0.159486	0.225159		0.611897	0.590476	0.56	0.592361	0.439091	0.641905		0.675987	0.611713	0.63625	0.730528
1_157021138_157021558	1	157021138	157021558	Tex35	0	0	0	0	0	0	0	420	0.723296	0.791005	0.816787	0.931341	0.861111	0.795238	0.876389	0.90202	0.914683	0.672423		0.611704	0.50505	0.469255	0.519849		0.683549	0.840432	0.809363	0.861392	0.776409	0.91336		0.832211	0.8349	0.872615	0.818121
1_157070061_157070689	1	157070061	157070689	Tex35	0	0	0	0	0	0	0	628	0.832201	0.802425	0.758815	0.941558	0.840404	0.836364	0.883926	0.872336	0.882576	0.799567		0.490288	0.517971	0.571465	0.435627		0.760329	0.917172	0.83999	0.867375	0.84837	0.871028		0.816343	0.791989	0.757288	0.829392
1_157072762_157074130	1	157072762	157074130	Tex35	0	0	0	0	1	0	0	1368	0.758364	0.818523	0.806334	0.945452	0.869834	0.858568	0.889971	0.8696	0.959864	0.851874		0.588139	0.685779	0.660108	0.666186		0.874031	0.91412	0.792621	0.8387	0.88865	0.866373		0.8775	0.86956	0.856623	0.803051
1_157084617_157085699	1	157084617	157085699	Tex35	0	0	0	0	0	0	0	1082	0.576973	0.801863	0.66862	0.790726	0.822796	0.667725	0.743208	0.680371	0.822082	0.73737		0.360877	0.367958	0.389683	0.300063		0.560599	0.647213	0.571781	0.550564	0.505137	0.666527		0.649646	0.687283	0.673111	0.635821
1_157433268_157434443	1	157433268	157434443	Rasal2	0	0	0	0	0	0	0	1175	0.711077	0.655824	0.632451	0.8614	0.746164	0.75	0.806481	0.794901	0.862831	0.735005		0.453241	0.453001	0.365123	0.414282		0.752513	0.826122	0.707716	0.700838	0.714618	0.899559		0.802805	0.812223	0.694511	0.872934
1_157439960_157440692	1	157439960	157440692	Cryzl2	0	0	0	0	0	0	0	732	0.722631	0.711465	0.683911	0.845782	0.794183	0.75831	0.785621	0.793444	0.88787	0.810676		0.173407	0.189674	0.117714	0.142358		0.57977	0.504096	0.557924	0.617707	0.612149	0.621615		0.774837	0.756306	0.787101	0.754717
1_157443972_157445300	1	157443972	157445300	Cryzl2	0	0	0	0	0	0	0	1328	0.621809	0.603085	0.725288	0.804881	0.694372	0.693317	0.733333	0.704294	0.794897	0.67301		0.311533	0.281992	0.303874	0.308682		0.532677	0.630042	0.526575	0.524009	0.477198	0.534206		0.632448	0.697121	0.723487	0.627649
1_157450463_157451108	1	157450463	157451108	Cryzl2	0	0	0	0	0	0	0	645	0.691262	0.720317	0.666048	0.866517	0.855952	0.791792	0.770635	0.852256	0.907895	0.72208		0.233719	0.139763	0.147465	0.16417		0.521884	0.510965	0.513396	0.466938	0.50518	0.569879		0.764238	0.739317	0.704199	0.730007
1_157525600_157525884	1	157525600	157525884	Sec16b	0	0	0	1	0	1	0	284	0.884929	0.918056	0.800661	0.981685	0.83254	0.959091	1	0.974206	0.979167	0.873533		0.707173	0.651594	0.603175	0.651653		0.964286	0.958003	0.893182	0.840756	0.795024	0.895109		0.893013	0.919816	0.875661	0.908682
1_15804248_15805288	1	15804248	15805288	Terf1	0	1	0	0	0	1	0	1040	0.885337	0.926676	0.871592	0.940156	0.904713	0.912917	0.862493	0.950694	0.904678	0.930533		0.603771	0.637264	0.679742	0.647583		0.856327	0.893452	0.87981	0.881786	0.86535	0.89018		0.905433	0.88903	0.855473	0.893466
1_159021871_159022020	1	159021871	159022020	Pappa2	0	0	0	0	0	0	0	149	0.775926	0.935185	0.796296	0.827778	0.89418	1	1	0.875926	0.826667	0.875926		0.565865	0.428063	0.450168	0.452028		0.680776	0.766667	0.789859	0.671958	0.466667	0.870899		0.940476	0.896296	0.740741	0.831615
1_159553182_159553552	1	159553182	159553552	Tnr	0	0	0	1	0	0	0	370	0.642871	0.739724	0.793715	0.791227	0.776218	0.721465	0.918695	0.835979	0.875565	0.729125		0.423928	0.422345	0.430864	0.489418		0.721982	0.673188	0.704047	0.554523	0.596601	0.655556		0.752865	0.872944	0.682692	0.755419
1_160145963_160146258	1	160145963	160146258	Tnn	0	0	0	1	0	0	0	295	0.794515	0.80266	0.861202	0.808342	0.834127	0.860714	0.892593	0.827775	0.915551	0.839971		0.539807	0.579671	0.46034	0.676865		0.773543	0.747222	0.820082	0.807531	0.772797	0.769841		0.766526	0.855922	0.842914	0.842119
1_160902190_160904307	1	160902190	160904307	Rc3h1	0	1	1	0	0	0	0	2117	0.792359	0.810301	0.844599	0.873759	0.871917	0.862305	0.867121	0.906607	0.880595	0.856893		0.609564	0.503856	0.498908	0.542683		0.783795	0.866917	0.80811	0.858068	0.729375	0.798342		0.834993	0.834259	0.866943	0.823361
1_16115970_16116497	1	16115970	16116497	Rdh10	0	0	0	1	1	0	0	527	0.787247	0.90818	0.89923	0.957143	0.925253	0.927778	0.922222	0.918519	0.940476	0.848325		0.646368	0.585184	0.53162	0.492368		0.922222	0.858586	0.899327	0.917328	0.870635	0.809744		0.917759	0.919994	0.956885	0.894192
1_161314210_161314508	1	161314210	161314508	Prdx6	0	0	0	0	0	0	0	298	0.723489	0.875633	0.879841	0.922222	0.864444	0.796032	0.848034	0.82552	0.91381	0.876181		0.483333	0.523783	0.501698	0.403968		0.719399	0.843333	0.724539	0.65455	0.757908	0.716484		0.834518	0.850342	0.951111	0.773226
1_161380183_161380913	1	161380183	161380913	Tnfsf4	0	0	0	0	0	0	0	730	0.751275	0.469186	0.707316	0.742299	0.687607	0.667582	0.711447	0.757576	0.83022	0.618428		0.390581	0.303492	0.296598	0.263364		0.638462	0.643605	0.519933	0.547919	0.464141	0.531572		0.660853	0.635763	0.624089	0.635532
1_161442900_161444217	1	161442900	161444217	Tnfsf4	0	0	0	0	0	0	0	1317	0.676338	0.715622	0.697842	0.854986	0.733639	0.83045	0.772353	0.811155	0.793281	0.707593		0.422835	0.40856	0.262459	0.3764		0.631141	0.550278	0.575012	0.573782	0.523968	0.583744		0.675153	0.755815	0.67869	0.69788
1_161730964_161731579	1	161730964	161731579	Fasl	0	0	1	0	0	0	0	615	0.794146	0.686261	0.753461	0.843893	0.861655	0.812963	0.833333	0.857468	0.908402	0.75469		0.493324	0.412799	0.439513	0.408985		0.731169	0.8162	0.692414	0.68772	0.689177	0.685101		0.824659	0.825207	0.807478	0.736675
1_161745577_161747112	1	161745577	161747112	Fasl	0	0	0	0	0	0	0	1535	0.783844	0.82077	0.830635	0.905104	0.904326	0.920911	0.875102	0.882851	0.915844	0.881601		0.650453	0.62562	0.618776	0.660178		0.855971	0.912334	0.814777	0.810494	0.761774	0.847925		0.860988	0.860086	0.870398	0.854585
1_161748855_161749745	1	161748855	161749745	Fasl	0	0	0	0	0	0	0	890	0.730315	0.84246	0.727028	0.890179	0.793165	0.843013	0.819444	0.867157	0.795004	0.815442		0.615189	0.532807	0.520874	0.589113		0.777326	0.852249	0.757148	0.799702	0.755556	0.876432		0.84801	0.797546	0.723434	0.755925
1_162004155_162005201	1	162004155	162005201	Dnm3	0	0	0	1	0	1	0	1046	0.355176	0.458212	0.416144	0.5055	0.534667	0.344039	0.403247	0.413752	0.488665	0.416048		0.148396	0.133933	0.155043	0.116821		0.250014	0.2353	0.137922	0.16635	0.251208	0.189016		0.311939	0.337251	0.295219	0.353559
1_162008367_162009437	1	162008367	162009437	Dnm3	0	0	0	1	0	1	0	1070	0.766043	0.789648	0.75702	0.785445	0.781179	0.848574	0.793312	0.763636	0.873333	0.817563		0.563765	0.537799	0.487657	0.540889		0.751944	0.729825	0.768706	0.744935	0.756746	0.846071		0.797601	0.843042	0.832197	0.874026
1_162053278_162053921	1	162053278	162053921	Dnm3	0	0	0	1	0	0	0	643	0.824706	0.798746	0.910351	0.954817	0.888329	0.959091	0.941162	0.899645	0.940341	0.805452		0.569402	0.496631	0.573716	0.521306		0.806202	0.84219	0.907498	0.814057	0.885974	0.869829		0.914834	0.87336	0.78778	0.925945
1_16229693_16229850	1	16229693	16229850	Stau2	0	0	0	1	0	0	0	157	0.625241	0.75299	0.833197	0.875634	0.720062	0.928283	0.819444	0.797519	0.883838	0.676734		0.446352	0.438283	0.377585	0.359961		0.703704	0.749206	0.609828	0.814652	0.639316	0.662963		0.867907	0.759428	0.830789	0.693572
1_16294021_16296384	1	16294021	16296384	Stau2	0	0	0	1	0	0	0	2363	0.649005	0.670502	0.640477	0.759309	0.733064	0.74358	0.799756	0.716333	0.798254	0.801718		0.327853	0.358565	0.341672	0.339336		0.518412	0.553953	0.587578	0.521654	0.565354	0.60711		0.687024	0.673238	0.760863	0.680287
1_163152017_163152324	1	163152017	163152324	Mroh9	0	0	0	0	0	0	0	307	0.766077	0.841706	0.807012	0.915527	0.876601	0.904762	0.96875	0.744974	0.891534	0.839638		0.54886	0.417975	0.541307	0.509082		0.799865	0.728836	0.830952	0.704321	0.673192	0.761243		0.838822	0.852878	0.836663	0.880291
1_163307461_163308666	1	163307461	163308666	Prrx1	0	0	1	1	0	1	0	1205	0.704023	0.699653	0.694651	0.833787	0.776561	0.844498	0.764006	0.784843	0.871805	0.899437		0.227163	0.211828	0.156495	0.13313		0.554762	0.570343	0.625976	0.575063	0.594637	0.709774		0.847281	0.759197	0.744329	0.820938
1_163309782_163311801	1	163309782	163311801	Prrx1	0	1	1	1	0	1	0	2019	0.398069	0.383735	0.449257	0.494492	0.461433	0.482899	0.494263	0.526152	0.578413	0.535949		0.189164	0.168959	0.135616	0.161154		0.215921	0.288398	0.273201	0.21092	0.224262	0.249313		0.37904	0.434778	0.420517	0.347834
1_163360921_163362332	1	163360921	163362332	Gorab	0	0	0	0	0	0	0	1411	0.693484	0.754094	0.687621	0.885046	0.85778	0.90816	0.857407	0.955466	0.94697	0.835699		0.632425	0.684631	0.572656	0.581615		0.784586	0.826037	0.741406	0.776337	0.810863	0.925		0.855835	0.84437	0.855883	0.865285
1_164018260_164020097	1	164018260	164020097	Mettl18	0	0	0	0	0	0	0	1837	0.787992	0.831115	0.776339	0.900265	0.888192	0.838504	0.910355	0.890114	0.925194	0.842521		0.6424	0.639203	0.5886	0.502296		0.820545	0.85377	0.800187	0.831325	0.810865	0.87462		0.874417	0.831316	0.840443	0.812812
1_164095781_164097595	1	164095781	164097595	Sell	0	0	0	0	0	0	0	1814	0.629866	0.81322	0.775236	0.95174	0.838242	0.931321	0.820635	0.869951	0.938002	0.806036		0.605331	0.662296	0.671283	0.578436		0.775374	0.889381	0.815061	0.834772	0.832341	0.878922		0.849375	0.829944	0.82301	0.834764
1_164247610_164247913	1	164247610	164247913	Slc19a2	0	1	0	0	0	1	0	303	0.754265	0.60267	0.564112	0.724518	0.6769	0.734933	0.695968	0.723369	0.688272	0.571652		0.160637	0.192224	0.250716	0.148291		0.296892	0.409187	0.39525	0.390946	0.357832	0.485877		0.519937	0.685713	0.710762	0.658959
1_164434119_164434658	1	164434119	164434658	Nme7	0	0	0	1	1	0	0	539	0.722497	0.853848	0.867053	0.930481	0.889209	0.923131	0.965608	0.916199	0.971201	0.920403		0.739026	0.693001	0.675957	0.6557		0.935714	0.882179	0.843671	0.957143	0.889881	0.919547		0.915311	0.908086	0.958439	0.884798
1_164454863_164455255	1	164454863	164455255	Atp1b1	0	0	1	1	0	1	0	392	0.700855	0.808065	0.752329	0.866843	0.807304	0.846032	0.883951	0.83955	0.804321	0.710582		0.447122	0.260914	0.29349	0.432379		0.626896	0.715741	0.609736	0.682196	0.656548	0.785273		0.832146	0.78815	0.755567	0.618358
1_164460475_164462640	1	164460475	164462640	Atp1b1	0	1	1	0	0	1	0	2165	0.668358	0.62229	0.625803	0.703381	0.710654	0.626647	0.701502	0.797415	0.768196	0.656143		0.518609	0.467006	0.459054	0.40849		0.574006	0.565527	0.663478	0.568705	0.574448	0.644456		0.668549	0.689766	0.651335	0.645029
1_164896023_164897408	1	164896023	164897408	Xcl1	0	0	0	0	0	0	0	1385	0.697902	0.696432	0.696341	0.878431	0.745692	0.811731	0.858709	0.847865	0.825935	0.720956		0.408334	0.364391	0.467593	0.459633		0.676512	0.887868	0.686487	0.683144	0.698193	0.695712		0.787929	0.769802	0.7462	0.672652
1_165018515_165019681	1	165018515	165019681	Xcl1	0	0	0	0	0	0	0	1166	0.677578	0.751925	0.664405	0.886111	0.859264	0.88366	0.839113	0.748172	0.813533	0.744214		0.402003	0.395809	0.315388	0.341871		0.514381	0.636395	0.518659	0.471277	0.416383	0.523508		0.636743	0.720612	0.711075	0.719965
1_165113761_165114327	1	165113761	165114327	Tbx19	0	0	0	0	0	0	0	566	0.681407	0.652082	0.74237	0.822556	0.811606	0.733277	0.829988	0.779136	0.844161	0.732268		0.13537	0.218295	0.249234	0.130134		0.586529	0.568386	0.594511	0.585931	0.60026	0.564773		0.762399	0.728881	0.755506	0.735443
1_165119016_165120016	1	165119016	165120016	Tbx19	0	0	0	0	0	0	0	1000	0.653608	0.728128	0.730209	0.806976	0.79616	0.719027	0.785658	0.858056	0.854762	0.763774		0.417751	0.366227	0.468407	0.37979		0.587184	0.675887	0.726058	0.639167	0.677339	0.66039		0.801992	0.661642	0.78364	0.73758
1_165191358_165192179	1	165191358	165192179	Sft2d2	0	1	1	1	0	0	0	821	0.742349	0.775054	0.644831	0.713185	0.615696	0.58121	0.77381	0.615043	0.646491	0.603562		0.353989	0.434921	0.339906	0.339597		0.338565	0.352327	0.342445	0.379906	0.2943	0.403157		0.537736	0.539433	0.491684	0.487262
1_165237663_165238106	1	165237663	165238106	Tiprl	0	1	0	0	0	1	0	443	0.730902	0.719617	0.766883	0.761364	0.752958	0.781746	0.659632	0.778716	0.766185	0.79535		0.449022	0.297878	0.473347	0.392424		0.689932	0.657035	0.555553	0.613751	0.501668	0.667778		0.632548	0.765133	0.621422	0.712896
1_165280458_165281329	1	165280458	165281329	Gpr161	0	1	0	0	0	0	0	871	0.754503	0.763246	0.811904	0.896753	0.879566	0.873043	0.859502	0.820618	0.879699	0.841658		0.536628	0.585086	0.432263	0.582491		0.697008	0.780532	0.70327	0.741448	0.750182	0.823684		0.772233	0.82583	0.726696	0.76694
1_165282823_165283677	1	165282823	165283677	Gpr161	0	1	0	0	0	0	0	854	0.591765	0.769468	0.696349	0.82521	0.799992	0.723903	0.770593	0.71039	0.871487	0.774976		0.212336	0.232636	0.221893	0.233602		0.571412	0.677525	0.65658	0.472878	0.426036	0.522889		0.718716	0.660437	0.821167	0.706545
1_165316350_165316935	1	165316350	165316935	Gpr161	0	0	0	1	0	0	0	585	0.825549	0.765474	0.746188	0.892851	0.874603	0.85119	0.887755	0.840476	0.930952	0.910895		0.285344	0.290579	0.23146	0.273906		0.747775	0.83545	0.800067	0.844603	0.807778	0.80229		0.8457	0.851852	0.890026	0.84099
1_165579827_165581020	1	165579827	165581020	Adcy10	0	0	0	0	0	0	0	1193	0.818515	0.830717	0.864829	0.907488	0.902352	0.895616	0.780195	0.717419	0.909938	0.885214		0.397095	0.378772	0.387658	0.268251		0.833463	0.875694	0.697483	0.751976	0.817582	0.828491		0.804015	0.794701	0.841526	0.908492
1_165585135_165586230	1	165585135	165586230	Mpzl1	0	0	0	0	0	0	0	1095	0.703884	0.719811	0.743475	0.871943	0.814533	0.874747	0.850776	0.775622	0.808023	0.801861		0.512845	0.43656	0.479488	0.433638		0.637756	0.730631	0.687892	0.674667	0.678654	0.720455		0.720661	0.710678	0.816981	0.753806
1_165589509_165590174	1	165589509	165590174	Mpzl1	0	0	0	0	0	0	0	665	0.620707	0.652603	0.746242	0.608874	0.783275	0.89881	0.7375	0.807996	0.771861	0.699367		0.224588	0.21476	0.144759	0.155844		0.532687	0.552619	0.453119	0.599213	0.521936	0.575534		0.733555	0.629235	0.625564	0.532048
1_165598958_165599404	1	165598958	165599404	Mpzl1	0	0	0	1	0	0	0	446	0.711948	0.698052	0.700459	0.866467	0.85818	0.839791	0.837121	0.862554	0.900758	0.804257		0.35811	0.434763	0.259275	0.342714		0.72803	0.806015	0.636039	0.72417	0.679356	0.695359		0.722499	0.849174	0.804099	0.736058
1_165617580_165618679	1	165617580	165618679	Mpzl1	0	0	0	1	0	0	0	1099	0.713387	0.798991	0.67412	0.82552	0.680838	0.754989	0.744269	0.780518	0.911676	0.706577		0.209228	0.26235	0.240173	0.233216		0.546449	0.56889	0.46523	0.61649	0.598842	0.594925		0.723076	0.676344	0.644001	0.700756
1_165625656_165627060	1	165625656	165627060	Mpzl1	0	0	0	1	0	0	0	1404	0.666593	0.59907	0.581392	0.616311	0.587436	0.513089	0.696009	0.517333	0.452324	0.587324		0.276089	0.331264	0.242036	0.25834		0.364903	0.519004	0.336839	0.390424	0.331029	0.283134		0.413559	0.429383	0.400902	0.497577
1_165629656_165630609	1	165629656	165630609	Mpzl1	0	0	1	1	0	0	0	953	0.399664	0.417641	0.549291	0.580371	0.555407	0.439931	0.613442	0.498115	0.546232	0.49605		0.0836603	0.0713609	0.0875057	0.0439717		0.282093	0.343598	0.27216	0.175833	0.229663	0.227222		0.400366	0.367289	0.263123	0.349823
1_165631145_165632655	1	165631145	165632655	Mpzl1	0	1	1	1	0	1	0	1510	0.770139	0.805191	0.811461	0.87396	0.881226	0.826006	0.777381	0.827505	0.843342	0.843915		0.504996	0.504192	0.61322	0.536849		0.752343	0.873574	0.774285	0.736239	0.780888	0.783363		0.866361	0.823993	0.817966	0.797996
1_165632958_165633954	1	165632958	165633954	Mpzl1	0	1	0	1	0	1	0	996	0.38276	0.428917	0.460197	0.663117	0.592645	0.617009	0.551592	0.562448	0.672619	0.476577		0.154459	0.107093	0.13397	0.10026		0.229185	0.254519	0.296868	0.21695	0.209325	0.235534		0.476374	0.348183	0.312548	0.411138
1_165639329_165640192	1	165639329	165640192	Mpzl1	0	0	1	0	0	0	0	863	0.686252	0.639342	0.639755	0.722065	0.691479	0.685997	0.696032	0.722147	0.707734	0.765502		0.174795	0.172435	0.219582	0.138334		0.396666	0.682857	0.438618	0.431021	0.418927	0.427421		0.672267	0.630298	0.601543	0.675785
1_165647264_165647812	1	165647264	165647812	Rcsd1	0	0	0	1	1	0	0	548	0.850794	0.888678	0.920679	0.932227	0.953704	0.877469	0.90867	0.826146	0.949074	0.9137		0.616345	0.678021	0.692643	0.581469		0.876054	0.885185	0.903175	0.938977	0.839683	0.879379		0.906367	0.782588	0.893981	0.89709
1_165667204_165667717	1	165667204	165667717	Rcsd1	0	0	0	1	0	0	0	513	0.784451	0.853679	0.750671	0.828935	0.75	0.673611	0.774359	0.674681	0.76337	0.704498		0.419905	0.54455	0.418711	0.407266		0.631868	0.615934	0.516598	0.58923	0.588817	0.575458		0.802982	0.771085	0.734083	0.700897
1_165681745_165682709	1	165681745	165682709	Rcsd1	0	0	0	1	0	0	0	964	0.439757	0.476922	0.385436	0.477152	0.36131	0.304137	0.467776	0.392683	0.319414	0.356755		0.208991	0.0951357	0.191607	0.168436		0.234533	0.243622	0.19178	0.248334	0.239757	0.226968		0.214178	0.333962	0.287337	0.301806
1_165684737_165685255	1	165684737	165685255	Rcsd1	0	0	0	1	0	0	0	518	0.730303	0.757798	0.676248	0.887422	0.812459	0.684722	0.820271	0.885398	0.890972	0.75812		0.310166	0.345414	0.273252	0.211559		0.66006	0.576374	0.665179	0.530952	0.616638	0.601567		0.756113	0.771047	0.813017	0.737139
1_165702184_165702595	1	165702184	165702595	Rcsd1	0	0	0	1	0	1	0	411	0.652099	0.671551	0.594136	0.730381	0.718512	0.70812	0.599074	0.70689	0.680556	0.664001		0.418391	0.315885	0.294406	0.275121		0.571523	0.6	0.472266	0.430724	0.560852	0.54252		0.54806	0.608893	0.580574	0.63459
1_165702753_165702935	1	165702753	165702935	Rcsd1	0	0	0	1	0	1	0	182	0.324246	0.163861	0.280203	0.397439	0.317817	0.203616	0.37037	0.266066	0.316931	0.265873		0.0111111	0.0630422	0.0469104	0		0.0380952	0.0416667	0.0222222	0.0347924	0.010101	0.0212121		0.141819	0.0673401	0.254409	0.126294
1_165729034_165730010	1	165729034	165730010	Rcsd1	0	0	0	0	1	0	0	976	0.722119	0.747446	0.771475	0.834686	0.855345	0.78474	0.78881	0.804329	0.81039	0.775065		0.411708	0.405736	0.325477	0.406351		0.671794	0.748918	0.661844	0.710696	0.512869	0.684037		0.728423	0.798956	0.693832	0.706347
1_165736760_165737768	1	165736760	165737768	Creg1	0	0	0	0	0	0	0	1008	0.665314	0.723855	0.674553	0.764335	0.749351	0.599912	0.685994	0.641927	0.642394	0.664065		0.373917	0.251684	0.307067	0.302264		0.531432	0.658157	0.624526	0.555502	0.484375	0.5306		0.592749	0.539762	0.613476	0.633557
1_165741656_165742188	1	165741656	165742188	Creg1	0	0	0	0	0	0	0	532	0.836131	0.874309	0.784852	0.851947	0.778571	0.927289	0.811338	0.866667	0.959877	0.856085		0.449399	0.417284	0.338195	0.353692		0.758089	0.703748	0.800749	0.701852	0.862434	0.84418		0.856857	0.803299	0.795428	0.922363
1_165742815_165743408	1	165742815	165743408	Creg1	0	0	0	0	0	0	0	593	0.698089	0.752702	0.736139	0.878569	0.81049	0.839418	0.839747	0.833878	0.909382	0.736139		0.489963	0.455601	0.464454	0.379697		0.651335	0.666226	0.701772	0.689955	0.712963	0.785847		0.829736	0.754312	0.777457	0.803622
1_165765098_165765616	1	165765098	165765616	Creg1	0	1	0	1	0	1	0	518	0.724395	0.679792	0.683986	0.71921	0.718265	0.616941	0.687637	0.740346	0.702395	0.599146		0.329389	0.376672	0.340847	0.238339		0.447688	0.54304	0.497146	0.474409	0.536627	0.520375		0.594988	0.604738	0.56801	0.573768
1_165776803_165777485	1	165776803	165777485	Creg1	0	0	0	0	0	0	0	682	0.736332	0.776025	0.752866	0.89418	0.884039	0.807034	0.844444	0.815741	0.796296	0.68237		0.313495	0.289875	0.26529	0.159893		0.538131	0.884354	0.619516	0.601058	0.626455	0.685935		0.753778	0.763558	0.801018	0.776519
1_165834445_165835000	1	165834445	165835000	Cd247	0	0	0	1	0	0	0	555	0.730825	0.739872	0.72182	0.913942	0.845357	0.890175	0.815909	0.781691	0.735317	0.60426		0.161189	0.194823	0.164208	0.258008		0.43045	0.537239	0.372393	0.374784	0.36665	0.461949		0.741631	0.810636	0.698207	0.637597
1_165837650_165838425	1	165837650	165838425	Cd247	0	0	0	1	0	0	0	775	0.714245	0.718308	0.768001	0.848942	0.811745	0.841667	0.795318	0.816402	0.671524	0.632043		0.371975	0.360507	0.359993	0.284378		0.732572	0.808718	0.551039	0.64897	0.734788	0.78385		0.823703	0.803698	0.803272	0.691756
1_165841693_165842639	1	165841693	165842639	Cd247	0	0	1	1	0	0	0	946	0.81741	0.805538	0.803248	0.905317	0.854307	0.86746	0.937513	0.877063	0.908069	0.779127		0.50867	0.460492	0.463888	0.387374		0.80109	0.832434	0.695096	0.822354	0.821681	0.850024		0.875676	0.812992	0.78408	0.868344
1_165849869_165850564	1	165849869	165850564	Cd247	0	0	0	1	0	0	0	695	0.652712	0.703291	0.814374	0.805417	0.731741	0.654503	0.69418	0.67037	0.712522	0.640304		0.285091	0.300556	0.266033	0.197059		0.462425	0.583122	0.435811	0.376677	0.217901	0.448773		0.643117	0.588997	0.521724	0.51607
1_166035227_166036936	1	166035227	166036936	Pou2f1	0	0	0	0	0	0	0	1709	0.64389	0.812719	0.791416	0.908009	0.871677	0.818155	0.835689	0.829153	0.920536	0.800115		0.524176	0.482276	0.498833	0.411877		0.770657	0.813728	0.770184	0.802119	0.740602	0.829855		0.820865	0.806033	0.792762	0.82084
1_166043482_166043742	1	166043482	166043742	Pou2f1	0	0	0	0	0	0	0	260	0.795362	0.69897	0.78708	0.796057	0.829365	0.965453	0.912138	0.908058	0.964986	0.873495		0.154511	0.298979	0.295134	0.263375		0.546429	0.629091	0.7412	0.634524	0.724249	0.642577		0.720291	0.863893	0.871682	0.778476
1_166045306_166046183	1	166045306	166046183	Pou2f1	0	0	0	0	0	0	0	877	0.745737	0.761895	0.781018	0.949784	0.896353	0.92298	0.95	0.840909	0.958333	0.848445		0.195327	0.202425	0.316668	0.204093		0.810979	0.917965	0.844103	0.866883	0.826696	0.866672		0.852854	0.803237	0.874161	0.814405
1_166049050_166050007	1	166049050	166050007	Pou2f1	0	0	0	0	0	0	0	957	0.571445	0.561311	0.524747	0.613694	0.722222	0.52013	0.752143	0.696429	0.711508	0.62827		0.160504	0.199864	0.179654	0.232627		0.454004	0.505437	0.283304	0.296724	0.378788	0.391126		0.529992	0.577674	0.544146	0.508904
1_166055469_166056600	1	166055469	166056600	Dusp27	0	0	0	0	0	0	0	1131	0.645919	0.613772	0.776921	0.870821	0.806642	0.760551	0.904018	0.847029	0.796702	0.829959		0.320741	0.260216	0.179135	0.246136		0.605892	0.765266	0.518686	0.587641	0.578711	0.693459		0.775278	0.743281	0.772322	0.668925
1_166100493_166100715	1	166100493	166100715	Dusp27	0	0	0	1	0	0	0	222	0.941468	0.868285	0.823441	0.891466	0.883844	0.93852	0.947279	0.969388	0.845238	0.817347		0.624302	0.607946	0.586941	0.511224		0.685163	0.779487	0.878855	0.877438	0.656483	0.863124		0.852268	0.93373	0.929383	0.921603
1_166103566_166103929	1	166103566	166103929	Dusp27	0	0	0	1	1	0	0	363	0.794733	0.863217	0.879321	0.810417	0.969231	0.877513	0.840608	0.940079	0.952381	0.881689		0.599663	0.622663	0.59798	0.677513		0.879209	0.965608	0.821914	0.870238	0.837903	0.882496		0.832363	0.869028	0.913973	0.908951
1_166126970_166128015	1	166126970	166128015	Dusp27	0	0	0	1	0	1	2	1045	0.765287	0.846015	0.781613	0.931569	0.892275	0.862103	0.922768	0.849851	0.908413	0.868024		0.506166	0.372808	0.429568	0.387106		0.850663	0.748929	0.830479	0.780057	0.804235	0.940972		0.860885	0.837189	0.829638	0.887568
1_166130656_166131488	1	166130656	166131488	Gpa33	0	0	0	1	0	1	0	832	0.559407	0.601503	0.592097	0.650993	0.548634	0.523115	0.519676	0.5475	0.56912	0.439812		0.280076	0.195183	0.1458	0.228309		0.317725	0.500694	0.309921	0.301538	0.347197	0.335931		0.424687	0.462266	0.483	0.516224
1_166134770_166135786	1	166134770	166135786	Gpa33	0	0	0	1	0	0	0	1016	0.712404	0.59786	0.728319	0.648052	0.772114	0.699315	0.68	0.702922	0.672727	0.671637		0.252666	0.365394	0.300498	0.207742		0.664646	0.664935	0.634615	0.624134	0.586745	0.727273		0.6481	0.595455	0.64861	0.590608
1_166154742_166155301	1	166154742	166155301	Gpa33	0	0	0	1	0	0	0	559	0.257997	0.25604	0.316497	0.347486	0.362871	0.361853	0.363946	0.425291	0.483333	0.470158		0.108853	0.048902	0.0856009	0.120328		0.177412	0.183645	0.070671	0.0507937	0.0739403	0.0733844		0.406587	0.341952	0.201239	0.32571
1_166278230_166280544	1	166278230	166280544	Ildr2	0	0	0	1	0	0	0	2314	0.585768	0.598475	0.619587	0.699299	0.662626	0.64687	0.675224	0.660873	0.738317	0.660137		0.441141	0.369428	0.362222	0.396369		0.53016	0.648007	0.452541	0.574345	0.486505	0.512282		0.714093	0.612411	0.620229	0.629357
1_166365375_166365817	1	166365375	166365817	Tada1	0	0	0	0	0	0	0	442	0.808242	0.874074	0.89972	0.925126	0.774206	0.977273	0.967262	0.934524	0.959524	0.873709		0.666668	0.727511	0.714881	0.661724		0.801082	0.83695	0.854067	0.919408	0.829753	0.935185		0.922568	0.917424	0.937626	0.857628
1_167270054_167270550	1	167270054	167270550	Uck2	0	0	0	1	0	0	0	496	0.425144	0.494922	0.492723	0.580952	0.612851	0.518939	0.716667	0.455483	0.630556	0.637951		0.140007	0.0681419	0.044697	0.112554		0.127673	0.305238	0.279151	0.211667	0.120799	0.33381		0.413636	0.433698	0.261742	0.449827
1_167270631_167271999	1	167270631	167271999	Uck2	0	0	0	1	0	0	0	1368	0.428347	0.408113	0.449113	0.499884	0.378244	0.401439	0.450017	0.432315	0.358865	0.489586		0.210353	0.147487	0.158964	0.168039		0.215293	0.322548	0.209406	0.201986	0.20097	0.210336		0.371687	0.389365	0.340618	0.310377
1_167292435_167292867	1	167292435	167292867	Uck2	0	0	0	0	0	0	0	432	0.624867	0.675896	0.636173	0.847819	0.725676	0.636558	0.761081	0.721933	0.726068	0.680115		0.24833	0.258781	0.240704	0.223927		0.539893	0.462152	0.409577	0.35574	0.364549	0.45806		0.706188	0.714504	0.719449	0.649058
1_167381801_167383355	1	167381801	167383355	Mgst3	0	0	0	1	0	0	0	1554	0.763472	0.777302	0.747493	0.879605	0.895898	0.880095	0.921701	0.888688	0.964752	0.841025		0.704911	0.704977	0.632568	0.517978		0.860697	0.934842	0.862046	0.859225	0.863655	0.885571		0.847594	0.818057	0.860745	0.788736
1_167497643_167499652	1	167497643	167499652	Lrrc52	0	0	0	0	0	0	0	2009	0.544278	0.586081	0.647849	0.790028	0.645312	0.708856	0.632687	0.704344	0.736462	0.651356		0.343877	0.333265	0.298144	0.352115		0.490363	0.623308	0.516758	0.430835	0.532232	0.56596		0.649036	0.643293	0.631243	0.578012
1_167561507_167561932	1	167561507	167561932	Rxrg	0	0	0	0	0	0	0	425	0.661279	0.763312	0.713151	0.837494	0.800071	0.727778	0.85679	0.787654	0.840527	0.75788		0.510653	0.43801	0.435029	0.47721		0.699822	0.719312	0.59224	0.611785	0.58836	0.708105		0.665123	0.781034	0.838524	0.805335
1_167582949_167584366	1	167582949	167584366	Rxrg	0	0	0	0	0	0	0	1417	0.669953	0.736844	0.744648	0.869915	0.826889	0.747569	0.771403	0.769788	0.819872	0.808792		0.600822	0.496131	0.451517	0.575334		0.639707	0.728683	0.614012	0.651567	0.603807	0.705651		0.705845	0.72857	0.731119	0.739678
1_168163537_168163786	1	168163537	168163786	Pbx1	0	0	0	1	0	1	0	249	0.762385	0.660558	0.798265	0.807473	0.733586	0.751984	0.6625	0.856478	0.951389	0.625331		0.520093	0.425595	0.449246	0.431019		0.577579	0.86627	0.690278	0.6875	0.796065	0.764627		0.931029	0.769992	0.85916	0.853116
1_168213999_168215605	1	168213999	168215605	Pbx1	0	0	0	1	0	0	0	1606	0.609907	0.653895	0.607102	0.763087	0.737207	0.734517	0.751367	0.703343	0.73933	0.652685		0.49504	0.515665	0.456992	0.468199		0.620264	0.618112	0.5676	0.623216	0.560567	0.675552		0.678541	0.670761	0.647657	0.623734
1_168240560_168242047	1	168240560	168242047	Pbx1	0	0	0	1	0	0	0	1487	0.745231	0.812275	0.758351	0.889589	0.836361	0.915519	0.903231	0.856073	0.901423	0.863024		0.591581	0.491495	0.565792	0.550774		0.848501	0.814573	0.833318	0.771429	0.816485	0.824702		0.847451	0.853502	0.84014	0.841164
1_168269648_168270604	1	168269648	168270604	Pbx1	0	0	0	1	0	0	0	956	0.760475	0.865055	0.849908	0.913471	0.934518	0.964646	0.896581	0.852297	0.921618	0.775638		0.611154	0.678284	0.616633	0.675267		0.862596	0.842989	0.883991	0.90618	0.891567	0.859713		0.865966	0.832016	0.888801	0.885317
1_168291860_168292515	1	168291860	168292515	Pbx1	0	0	0	1	0	0	0	655	0.806151	0.859545	0.763004	0.931576	0.859982	0.935941	0.913889	0.933957	0.920513	0.773312		0.596923	0.603996	0.69258	0.700723		0.870493	0.97619	0.839201	0.663039	0.790278	0.92432		0.852836	0.848593	0.839576	0.821412
1_168300228_168300725	1	168300228	168300725	Pbx1	0	0	0	1	0	0	0	497	0.848659	0.822901	0.852518	0.928316	0.908163	0.808132	0.832993	0.839979	0.877296	0.858236		0.422008	0.387382	0.434315	0.424645		0.770393	0.931715	0.748637	0.807143	0.849802	0.902381		0.808588	0.803322	0.744919	0.837308
1_168341916_168342624	1	168341916	168342624	Pbx1	0	0	0	1	0	0	0	708	0.716667	0.831723	0.892733	0.945588	0.860142	0.936275	0.875	0.965201	0.965686	0.876042		0.294873	0.364478	0.399851	0.317882		0.879132	0.83879	0.851488	0.804167	0.862908	0.887249		0.94951	0.89951	0.960084	0.916575
1_168382785_168383872	1	168382785	168383872	Pbx1	0	0	0	1	0	0	0	1087	0.788673	0.728383	0.779513	0.89537	0.81746	0.788194	0.797285	0.868284	0.905589	0.831644		0.478915	0.545788	0.539331	0.48641		0.771825	0.684524	0.660482	0.736609	0.732239	0.770671		0.85168	0.764863	0.750139	0.757862
1_168392536_168393614	1	168392536	168393614	Pbx1	0	0	0	1	0	0	0	1078	0.701829	0.767311	0.797734	0.869021	0.741135	0.751091	0.834673	0.738276	0.784722	0.782688		0.41081	0.483143	0.454954	0.508382		0.76441	0.724649	0.673523	0.690287	0.65248	0.743056		0.782965	0.695135	0.771705	0.717295
1_168410645_168411314	1	168410645	168411314	Pbx1	0	0	0	1	0	0	0	669	0.687376	0.703401	0.785026	0.883031	0.918367	0.861961	0.778846	0.817864	0.991071	0.782953		0.353105	0.323328	0.395681	0.355669		0.714494	0.847194	0.799972	0.758171	0.681759	0.852466		0.866032	0.772139	0.852985	0.806004
1_168415229_168416768	1	168415229	168416768	Pbx1	0	0	0	1	0	0	0	1539	0.756339	0.789454	0.756489	0.872395	0.845185	0.880476	0.900317	0.809829	0.896537	0.791081		0.619101	0.491027	0.558932	0.448733		0.684273	0.744396	0.635079	0.612049	0.682667	0.763182		0.787678	0.759144	0.852548	0.678871
1_168455292_168455826	1	168455292	168455826	Pbx1	0	0	0	0	0	0	0	534	0.755582	0.851821	0.864762	0.897137	0.935775	0.881667	0.928571	0.897778	0.95697	0.90151		0.489851	0.561723	0.573971	0.361587		0.810014	0.85	0.879256	0.7983	0.85904	0.836429		0.840378	0.853221	0.793367	0.85754
1_168475767_168476471	1	168475767	168476471	Pbx1	0	0	0	0	0	0	0	704	0.711752	0.828131	0.812802	0.943406	0.880109	0.827447	0.899883	0.916817	0.932209	0.868568		0.418122	0.484324	0.528956	0.466305		0.823743	0.818571	0.826896	0.664282	0.675275	0.780556		0.862563	0.867996	0.710859	0.716087
1_168662835_168663323	1	168662835	168663323	Pbx1	0	0	0	0	0	0	0	488	0.757532	0.777978	0.767705	0.890741	0.801411	0.977778	0.922222	0.783995	0.947917	0.910714		0.427221	0.387883	0.493122	0.398882		0.856425	0.739683	0.643519	0.590608	0.776014	0.782407		0.837681	0.840873	0.749074	0.857174
1_169479370_169480464	1	169479370	169480464	Nuf2	0	0	0	0	0	0	0	1094	0.731239	0.730506	0.766042	0.832195	0.787396	0.747302	0.757048	0.795784	0.793434	0.698314		0.620211	0.470639	0.583746	0.540093		0.766587	0.737451	0.690508	0.736921	0.707559	0.781673		0.767939	0.805503	0.870467	0.599206
1_170074017_170074845	1	170074017	170074845	Ddr2	0	0	0	1	0	0	0	828	0.798429	0.733839	0.78502	0.789515	0.835524	0.81903	0.818667	0.833359	0.898101	0.855861		0.598869	0.605865	0.542881	0.564939		0.632346	0.718765	0.710786	0.730678	0.733159	0.737644		0.844358	0.766256	0.762649	0.811864
1_170331381_170332056	1	170331381	170332056	Nos1ap	0	0	0	1	1	0	0	675	0.701852	0.797134	0.736111	0.949074	0.867063	0.954575	0.816327	0.863536	0.949074	0.835327		0.561356	0.604056	0.577746	0.459744		0.647354	0.700907	0.745173	0.728439	0.823096	0.758113		0.864867	0.861926	0.771031	0.798235
1_170446085_170446762	1	170446085	170446762	Nos1ap	0	0	0	1	0	0	0	677	0.810641	0.877576	0.926755	0.926105	0.903541	0.805968	0.990385	0.917687	0.919156	0.820641		0.541334	0.460113	0.442244	0.526989		0.785204	0.838064	0.71761	0.846173	0.797042	0.720238		0.854476	0.794409	0.867689	0.902435
1_170476703_170477903	1	170476703	170477903	Nos1ap	0	0	0	1	0	0	0	1200	0.574655	0.692824	0.708598	0.742104	0.684099	0.735917	0.788272	0.782407	0.746858	0.775819		0.452876	0.279895	0.331481	0.367522		0.557719	0.550198	0.5971	0.610714	0.625282	0.708333		0.635638	0.688856	0.738492	0.758176
1_170485015_170485981	1	170485015	170485981	Nos1ap	0	0	0	1	0	0	0	966	0.719056	0.738135	0.73569	0.929133	0.896825	0.903656	0.937831	0.793386	0.922222	0.881187		0.602401	0.556805	0.616097	0.589198		0.775444	0.809077	0.86455	0.838624	0.789409	0.844312		0.855952	0.843713	0.858523	0.906481
1_170513162_170513974	1	170513162	170513974	Nos1ap	0	0	0	1	0	0	0	812	0.898581	0.86856	0.875267	0.936839	0.88085	0.844078	0.88282	0.945192	0.907722	0.867506		0.26454	0.278319	0.386148	0.238849		0.803971	0.900117	0.832736	0.875744	0.797409	0.896004		0.881143	0.849569	0.881295	0.879038
1_170514038_170514948	1	170514038	170514948	Nos1ap	0	0	0	1	0	0	0	910	0.886361	0.895134	0.902468	0.98459	0.96138	0.941111	0.871973	0.904141	0.954952	0.926939		0.584722	0.534668	0.64392	0.611115		0.91286	0.928727	0.914587	0.896799	0.936222	0.93774		0.892121	0.906715	0.844126	0.920657
1_170636359_170638156	1	170636359	170638156	Olfml2b	0	0	0	0	0	0	0	1797	0.798023	0.830727	0.836831	0.965751	0.879763	0.850442	0.906418	0.88764	0.851946	0.888943		0.661921	0.655425	0.590469	0.698874		0.820196	0.816681	0.857705	0.746825	0.826928	0.831926		0.841483	0.80993	0.851307	0.85477
1_170843574_170843904	1	170843574	170843904	Atf6	0	0	0	1	0	0	0	330	0.917671	0.947382	0.943398	0.968627	0.954995	0.968627	0.975	0.980392	0.944444	0.95098		0.216681	0.231912	0.178788	0.182583		0.9612	1	0.958788	0.938165	0.92486	0.95303		0.938757	0.851816	0.955649	0.873639
1_170862023_170862655	1	170862023	170862655	Atf6	0	0	0	1	0	0	0	632	0.40161	0.541941	0.577726	0.666085	0.618242	0.647619	0.758714	0.583774	0.67716	0.539276		0.167969	0.174446	0.186671	0.127866		0.266314	0.433201	0.304942	0.27284	0.22284	0.501279		0.576977	0.51039	0.51712	0.47969
1_170897767_170899246	1	170897767	170899246	Fcrlb	0	0	0	0	0	0	0	1479	0.527481	0.585706	0.567571	0.63757	0.621572	0.665205	0.660078	0.583852	0.721363	0.643197		0.412258	0.321692	0.356961	0.380528		0.469212	0.592984	0.552554	0.594005	0.460749	0.607228		0.628643	0.568285	0.607553	0.616402
1_171045410_171046513	1	171045410	171046513	Fcgr3	0	0	0	0	0	0	0	1103	0.724638	0.722395	0.675908	0.829242	0.840238	0.847368	0.874579	0.88494	0.866582	0.832874		0.411945	0.449963	0.446964	0.423025		0.752024	0.645694	0.72373	0.721024	0.752815	0.808201		0.767085	0.816733	0.790744	0.821572
1_171049220_171049443	1	171049220	171049443	Fcgr3	0	0	0	0	0	0	0	223	0.841503	0.933682	0.9	0.886243	0.919929	0.841799	0.944444	0.972222	0.876142	0.892769		0.583774	0.436205	0.517076	0.60463		0.761111	0.811905	0.846037	0.892284	0.795414	0.87037		0.898629	0.898629	0.776194	0.881612
1_171086307_171087058	1	171086307	171087058	Fcgr3	0	1	0	0	0	0	0	751	0.812412	0.791164	0.771469	0.914496	0.782847	0.767316	0.749351	0.804186	0.618759	0.805909		0.475257	0.375934	0.542005	0.45		0.756865	0.70061	0.708675	0.730378	0.791162	0.807791		0.84141	0.805778	0.860422	0.809848
1_171109671_171110919	1	171109671	171110919	Cfap126	0	0	0	0	0	1	0	1248	0.699471	0.693613	0.688007	0.793552	0.793538	0.773003	0.790992	0.757933	0.784919	0.768023		0.23221	0.236482	0.226817	0.181246		0.63328	0.665238	0.549645	0.482697	0.56043	0.600415		0.740184	0.728626	0.777425	0.724236
1_171151197_171151732	1	171151197	171151732	Mpz	0	1	0	1	0	1	0	535	0.520703	0.603499	0.497151	0.702894	0.695303	0.653283	0.639153	0.601251	0.806481	0.658956		0.17632	0.197157	0.160847	0.124585		0.438931	0.392857	0.32904	0.378518	0.352132	0.300722		0.527633	0.472856	0.53799	0.474742
1_171161290_171162651	1	171161290	171162651	Mpz	0	0	0	0	0	0	0	1361	0.761575	0.790516	0.902037	0.963866	0.93602	0.884504	0.927006	0.91535	0.962925	0.832411		0.66645	0.676409	0.708778	0.614689		0.861274	0.925416	0.883246	0.897221	0.858553	0.932602		0.891875	0.852067	0.911395	0.845775
1_171185581_171185984	1	171185581	171185984	Pcp4l1	0	0	0	1	0	0	0	403	0.835804	0.878301	0.875402	0.915867	0.90339	0.924107	0.844577	0.911706	0.928846	0.886839		0.313906	0.413539	0.385195	0.312258		0.815278	0.842427	0.773016	0.764466	0.805041	0.859127		0.855222	0.94317	0.855214	0.832319
1_171189089_171190172	1	171189089	171190172	Pcp4l1	0	0	0	1	0	0	0	1083	0.712302	0.798007	0.738259	0.820235	0.743687	0.687941	0.735897	0.70248	0.802282	0.624097		0.244761	0.22481	0.201216	0.16501		0.643889	0.660985	0.622685	0.583267	0.604048	0.573321		0.720456	0.660028	0.665018	0.66241
1_171250432_171252335	1	171250432	171252335	Adamts4,Ndufs2	0	0	1	2	0	1	3	1903	0.424457	0.458569	0.412979	0.594168	0.580002	0.419998	0.553371	0.523808	0.630362	0.512722		0.2077	0.157103	0.206585	0.201146		0.278752	0.247896	0.232534	0.247075	0.256981	0.277786		0.411869	0.520331	0.493101	0.444616
1_171252431_171252813	1	171252431	171252813	Adamts4	0	0	0	1	0	1	0	382	0.683766	0.748855	0.782558	0.89499	0.901919	0.92128	0.889881	0.808259	0.91381	0.825709		0.223095	0.174138	0.10218	0.123037		0.759224	0.739807	0.740848	0.747545	0.728594	0.722917		0.777266	0.87112	0.802746	0.790028
1_171269513_171269898	1	171269513	171269898	B4galt3	0	1	0	0	0	1	0	385	0.790245	0.857398	0.819481	0.838539	0.835144	0.881818	0.718254	0.876082	0.740801	0.766711		0.448219	0.3894	0.430567	0.407973		0.607651	0.732381	0.6366	0.618746	0.719263	0.738889		0.784886	0.819129	0.743555	0.790734
1_171284343_171284889	1	171284343	171284889	Usp21	0	0	1	1	0	0	0	546	0.906195	0.815221	0.915813	0.845051	0.900421	0.76978	0.860584	0.898545	0.68	0.813885		0.578595	0.485608	0.643405	0.662081		0.649127	0.833862	0.777828	0.708107	0.464444	0.738134		0.676173	0.851917	0.917778	0.764943
1_171298458_171299302	1	171298458	171299302	Ufc1	0	0	1	0	0	0	0	844	0.755271	0.788118	0.699963	0.80214	0.834921	0.76918	0.833333	0.837963	0.871875	0.753748		0.39323	0.380871	0.336496	0.467124		0.67138	0.730952	0.690051	0.638552	0.564065	0.70944		0.740133	0.696014	0.691053	0.735595
1_171360111_171360297	1	171360111	171360297	Klhdc9	0	1	0	1	0	1	0	186	0.474391	0.558961	0.428531	0.510759	0.456049	0.417152	0.381975	0.476435	0.330688	0.463624		0.131565	0.109931	0.126536	0.143966		0.12987	0.132011	0.0482776	0.257937	0.136442	0.108514		0.258655	0.314001	0.237363	0.347852
1_171363465_171364232	1	171363465	171364232	Klhdc9	0	0	1	0	0	0	0	767	0.797703	0.798778	0.867352	0.91365	0.872081	0.909491	0.945513	0.876424	0.910897	0.856306		0.663506	0.60378	0.684701	0.631574		0.821728	0.923252	0.83555	0.839255	0.896823	0.902344		0.902396	0.846588	0.887214	0.887345
1_171367758_171368549	1	171367758	171368549	Nectin4	0	0	0	0	0	0	0	791	0.749092	0.651981	0.621396	0.848941	0.854645	0.777877	0.872727	0.825298	0.862847	0.803267		0.543349	0.58819	0.576832	0.39202		0.618783	0.77521	0.665677	0.812109	0.744111	0.698422		0.746615	0.733424	0.792403	0.75028
1_171371679_171372574	1	171371679	171372574	Nectin4	0	0	0	1	0	1	0	895	0.694158	0.698016	0.682937	0.860476	0.78797	0.689127	0.803726	0.783915	0.846573	0.71576		0.377029	0.393506	0.300079	0.314666		0.647419	0.780548	0.728588	0.618571	0.654062	0.716335		0.759938	0.786899	0.738925	0.564939
1_171384558_171385545	1	171384558	171385545	Nectin4	0	0	0	1	0	0	0	987	0.643741	0.764499	0.659307	0.833835	0.785634	0.767082	0.740952	0.751103	0.879231	0.790007		0.336738	0.342764	0.270624	0.323034		0.782017	0.786548	0.771902	0.818395	0.771912	0.865981		0.810209	0.834455	0.813079	0.783479
1_171435332_171436014	1	171435332	171436014	F11r	0	1	1	0	0	0	0	682	0.663732	0.650475	0.692209	0.735449	0.748509	0.651675	0.84127	0.650095	0.774084	0.706657		0.243918	0.278712	0.253307	0.184456		0.530375	0.658193	0.554207	0.622687	0.538317	0.666623		0.782745	0.703342	0.678379	0.654213
1_171438805_171440051	1	171438805	171440051	F11r	0	1	1	1	0	1	0	1246	0.541929	0.382201	0.400543	0.535161	0.435476	0.49131	0.389425	0.419812	0.345813	0.341333		0.0654204	0.0394419	0.040754	0.0764777		0.177428	0.209345	0.183395	0.184858	0.16613	0.0724423		0.259572	0.28331	0.198141	0.221658
1_171450068_171450817	1	171450068	171450817	F11r	0	0	0	1	0	0	0	749	0.801512	0.812849	0.864249	0.863787	0.904159	0.889986	0.967687	0.910537	0.916993	0.844654		0.631944	0.652518	0.620331	0.554705		0.762196	0.876646	0.798483	0.777313	0.779357	0.834142		0.913147	0.751555	0.899206	0.818846
1_171477266_171478766	1	171477266	171478766	F11r	0	0	0	0	0	0	0	1500	0.590091	0.583134	0.564013	0.643041	0.631732	0.60014	0.642017	0.542692	0.584889	0.743054		0.203191	0.15384	0.175794	0.137949		0.358528	0.431307	0.43588	0.24671	0.396028	0.431983		0.559548	0.563928	0.484728	0.516527
1_171634960_171636231	1	171634960	171636231	Slamf7	0	0	0	1	0	0	0	1271	0.708054	0.77958	0.742235	0.903203	0.79033	0.912897	0.813418	0.879365	0.899851	0.796061		0.505871	0.552482	0.49816	0.491415		0.751745	0.782267	0.666171	0.738715	0.733135	0.741633		0.841752	0.781992	0.821387	0.701947
1_171679722_171680886	1	171679722	171680886	Cd48	1	2	0	0	0	1	0	1164	0.874531	0.831938	0.894317	0.933035	0.894655	0.847303	0.950384	0.921592	0.956022	0.894487		0.668681	0.624256	0.702591	0.620172		0.799377	0.920033	0.910656	0.852713	0.871399	0.933966		0.89682	0.831092	0.887477	0.869631
1_171774486_171775044	1	171774486	171775044	Slamf1	0	0	0	1	0	0	0	558	0.75189	0.771484	0.685739	0.900402	0.841357	0.940934	0.838278	0.934432	0.761905	0.867857		0.469532	0.363385	0.529082	0.491849		0.766148	0.659885	0.702098	0.827411	0.881258	0.881052		0.862821	0.773816	0.89344	0.831791
1_172022437_172022974	1	172022437	172022974	Vangl2	0	0	0	1	0	1	0	537	0.9382	0.828788	0.89221	0.9	0.907468	0.940657	0.860606	0.96176	0.902273	0.845785		0.55855	0.59918	0.542689	0.601508		0.841023	0.898485	0.905458	0.888843	0.845409	0.831818		0.865329	0.813413	0.929533	0.904596
1_172023792_172025547	1	172023792	172025547	Vangl2	0	1	1	1	0	1	0	1755	0.749122	0.804586	0.706969	0.843076	0.850681	0.832301	0.777745	0.789556	0.827488	0.858842		0.342944	0.319965	0.372022	0.281792		0.735098	0.829133	0.751609	0.805257	0.720155	0.793727		0.815464	0.764068	0.702685	0.806159
1_172027725_172029357	1	172027725	172029357	Vangl2	0	1	0	1	0	1	1	1632	0.659919	0.765959	0.783799	0.897791	0.894261	0.855716	0.869197	0.885257	0.892794	0.789081		0.245359	0.223335	0.274265	0.19676		0.72425	0.75197	0.714449	0.704003	0.702348	0.718873		0.818168	0.762373	0.802188	0.789177
1_172045465_172046046	1	172045465	172046046	Nhlh1	0	0	0	0	0	0	0	581	0.815256	0.684568	0.728395	0.787664	0.756173	0.9	0.745591	0.802692	0.821633	0.731261		0.196892	0.28952	0.144968	0.186111		0.618386	0.48836	0.465829	0.494489	0.51455	0.611111		0.771207	0.771769	0.724206	0.763369
1_172049075_172049726	1	172049075	172049726	Nhlh1	0	0	0	0	0	0	0	651	0.730794	0.69588	0.582341	0.735	0.752564	0.75711	0.688889	0.821612	0.785714	0.829476		0.324696	0.292893	0.255385	0.347944		0.630126	0.65	0.683333	0.53791	0.611565	0.632051		0.75241	0.601918	0.860648	0.823813
1_172051126_172053250	1	172051126	172053250	Nhlh1	0	1	1	1	0	1	0	2124	0.662757	0.661442	0.588095	0.735119	0.701177	0.680512	0.711441	0.705013	0.752654	0.727081		0.503394	0.521018	0.450094	0.483416		0.624745	0.605624	0.62882	0.687631	0.640808	0.638889		0.700541	0.653877	0.67163	0.665961
1_172057976_172059074	1	172057976	172059074	Nhlh1	0	0	1	0	0	0	0	1098	0.676789	0.683564	0.705626	0.815986	0.736264	0.805128	0.905612	0.868707	0.875244	0.778932		0.439119	0.438093	0.420217	0.457784		0.674675	0.728632	0.628827	0.648469	0.703726	0.75248		0.859084	0.774509	0.732813	0.755141
1_172144830_172144962	1	172144830	172144962	Dcaf8	0	0	1	0	0	1	0	132	0.902176	0.894621	0.917172	0.966558	0.962121	0.916667	0.916667	0.87684	0.987013	0.9329		0.481717	0.605828	0.650836	0.698085		0.821104	0.87504	0.812302	0.959091	0.868292	0.879942		0.692883	0.881818	0.919297	0.690992
1_172202247_172202819	1	172202247	172202819	Pea15a	0	0	0	1	0	1	0	572	0.809875	0.921212	0.943034	0.953089	0.875	0.908009	0.760476	0.877056	0.964463	0.875042		0.552912	0.559304	0.630014	0.459695		0.804473	0.87013	0.847724	0.857391	0.897285	0.877165		0.935498	0.870149	0.872081	0.851281
1_172203997_172205484	1	172203997	172205484	Pea15a	0	0	0	1	0	1	0	1487	0.660196	0.67926	0.734847	0.805642	0.81743	0.744792	0.72534	0.723691	0.816882	0.738285		0.275759	0.246894	0.137548	0.191178		0.446478	0.531643	0.419489	0.376637	0.449131	0.360969		0.597523	0.720707	0.600391	0.567664
1_172212502_172213362	1	172212502	172213362	Casq1	0	0	0	1	1	0	0	860	0.751931	0.777528	0.726587	0.863148	0.813194	0.710913	0.755556	0.838215	0.882407	0.816266		0.421005	0.498326	0.4537	0.354115		0.586634	0.675992	0.630528	0.702022	0.697502	0.611409		0.721824	0.849398	0.775887	0.715394
1_172218196_172218957	1	172218196	172218957	Casq1	0	0	0	1	0	1	0	761	0.772729	0.823136	0.790362	0.840077	0.809096	0.851698	0.940629	0.909722	0.931019	0.817221		0.326193	0.41304	0.40328	0.359938		0.845638	0.898345	0.705591	0.793817	0.795538	0.827143		0.855095	0.819394	0.801472	0.88155
1_172220319_172220711	1	172220319	172220711	Casq1	0	0	0	0	0	0	0	392	0.760971	0.841623	0.748489	0.895604	0.850874	0.866843	0.805804	0.809285	0.865785	0.871693		0.600919	0.480244	0.593955	0.451618		0.679299	0.768519	0.669473	0.82478	0.674291	0.708617		0.791667	0.794193	0.735579	0.667929
1_172221462_172222051	1	172221462	172222051	Atp1a4	0	0	0	0	0	0	0	589	0.810714	0.685979	0.791402	0.86075	0.813491	0.901876	0.858153	0.714286	0.793827	0.833053		0.281097	0.131324	0.212346	0.248076		0.667989	0.814815	0.71273	0.707584	0.65335	0.70625		0.766738	0.835971	0.85489	0.766611
1_172243614_172245352	1	172243614	172245352	Atp1a4	0	0	0	1	0	0	0	1738	0.481782	0.438961	0.284888	0.539943	0.541792	0.520361	0.442978	0.454772	0.450085	0.473982		0.105596	0.0892436	0.104753	0.10736		0.259581	0.264789	0.23586	0.26867	0.215227	0.247928		0.469574	0.455427	0.388253	0.501182
1_172276003_172276609	1	172276003	172276609	Atp1a2,Igsf8	0	0	0	2	1	0	0	606	0.845725	0.863768	0.864135	0.959619	0.828333	0.830822	0.95191	0.925781	0.981771	0.939346		0.525286	0.622374	0.544933	0.647175		0.831271	0.872842	0.866849	0.852261	0.797368	0.825395		0.893873	0.816549	0.863127	0.834957
1_172279809_172280153	1	172279809	172280153	Atp1a2,Igsf8	0	0	0	2	1	0	0	344	0.656968	0.831117	0.775028	0.878832	0.918544	0.847643	0.906085	0.794792	0.97619	0.779882		0.480866	0.439703	0.36835	0.554646		0.730976	0.811464	0.732804	0.858201	0.757075	0.888889		0.847868	0.857724	0.81624	0.800854
1_172284777_172286534	1	172284777	172286534	Atp1a2,Igsf8	0	0	0	2	0	0	0	1757	0.726449	0.822831	0.832602	0.891915	0.821985	0.818017	0.795276	0.756646	0.86704	0.808797		0.628166	0.574745	0.648436	0.597358		0.749955	0.848221	0.742683	0.769931	0.73018	0.799522		0.809243	0.815008	0.820421	0.783438
1_172294881_172295800	1	172294881	172295800	Atp1a2,Igsf8	0	0	0	2	0	1	0	919	0.664803	0.701289	0.745859	0.833048	0.826813	0.798186	0.915306	0.784068	0.847716	0.733307		0.486	0.461818	0.435178	0.447149		0.713372	0.794785	0.774617	0.708125	0.69408	0.763927		0.770709	0.799538	0.743951	0.726366
1_172296136_172297959	1	172296136	172297959	Atp1a2,Igsf8	0	0	0	2	0	1	0	1823	0.659988	0.706292	0.741436	0.915886	0.840589	0.687159	0.820444	0.763901	0.889203	0.774911		0.354616	0.281159	0.327295	0.255378		0.61864	0.708069	0.729162	0.695679	0.620526	0.714794		0.779301	0.728505	0.749851	0.750644
1_172298051_172300136	1	172298051	172300136	Atp1a2,Igsf8	0	0	0	2	0	1	2	2085	0.75953	0.691425	0.719759	0.856451	0.753803	0.855174	0.696154	0.750861	0.7827	0.705229		0.400287	0.429771	0.390142	0.510135		0.657768	0.781197	0.667892	0.658512	0.652055	0.733812		0.739631	0.708754	0.751336	0.746001
1_172300254_172301412	1	172300254	172301412	Igsf8	0	0	0	1	0	0	0	1158	0.705007	0.724572	0.704189	0.810032	0.817547	0.7835	0.813578	0.88166	0.890246	0.767335		0.278077	0.268277	0.253065	0.20629		0.681705	0.692045	0.745088	0.723737	0.73744	0.751346		0.779198	0.757378	0.827371	0.814514
1_172302886_172304416	1	172302886	172304416	Igsf8	0	0	0	1	0	0	0	1530	0.685075	0.640484	0.679432	0.763849	0.758992	0.676799	0.674588	0.70619	0.70869	0.72186		0.328136	0.233572	0.278345	0.299142		0.614459	0.737585	0.523619	0.62504	0.516955	0.588836		0.669429	0.624875	0.61577	0.620941
1_172306959_172308378	1	172306959	172308378	Igsf8	0	0	1	1	0	0	0	1419	0.621183	0.685469	0.634125	0.607615	0.592846	0.507256	0.726927	0.585814	0.530952	0.631494		0.283411	0.280822	0.302744	0.308081		0.530184	0.709235	0.533253	0.48636	0.467905	0.5109		0.611709	0.54536	0.540048	0.553926
1_172309026_172309608	1	172309026	172309608	Igsf8	0	0	1	1	0	0	0	582	0.762863	0.693046	0.656064	0.808225	0.740676	0.56746	0.750433	0.850817	0.66923	0.817208		0.308587	0.433459	0.411106	0.279043		0.616786	0.721212	0.61596	0.649278	0.606061	0.612926		0.78947	0.735784	0.666086	0.767308
1_172348471_172349909	1	172348471	172349909	Kcnj10	0	0	0	1	0	0	0	1438	0.744487	0.830951	0.779511	0.911238	0.884464	0.846131	0.906746	0.873669	0.873333	0.873439		0.597865	0.673406	0.599439	0.558024		0.872819	0.906667	0.847587	0.889853	0.866359	0.892582		0.870081	0.836782	0.831627	0.842968
1_172349961_172350971	1	172349961	172350971	Kcnj10	0	0	0	1	0	0	0	1010	0.397279	0.401647	0.471429	0.600232	0.477475	0.487619	0.637659	0.552831	0.555069	0.678212		0.125661	0.0646375	0.118314	0.0929824		0.259017	0.296786	0.261971	0.23288	0.225247	0.334553		0.417899	0.401837	0.425593	0.53065
1_172355824_172357518	1	172355824	172357518	Kcnj10	0	0	0	1	0	0	0	1694	0.781719	0.72674	0.724939	0.847068	0.741562	0.84404	0.812833	0.850591	0.835553	0.808577		0.417929	0.396237	0.416173	0.327656		0.680884	0.674601	0.698808	0.673241	0.795905	0.69292		0.794704	0.745084	0.749182	0.771427
1_172369261_172370055	1	172369261	172370055	Kcnj10	0	0	0	1	0	0	0	794	0.756203	0.83846	0.826808	0.898026	0.921178	0.899698	0.902077	0.861868	0.907478	0.865529		0.542237	0.491335	0.516338	0.488567		0.748515	0.832031	0.767211	0.764381	0.732906	0.774058		0.84238	0.884372	0.859607	0.839318
1_172392187_172392567	1	172392187	172392567	Pigm	0	0	0	0	0	0	0	380	0.63808	0.730784	0.598227	0.80641	0.803836	0.628254	0.689524	0.665589	0.74254	0.709639		0.16794	0.14405	0.198606	0.133879		0.526905	0.403968	0.298466	0.246515	0.290206	0.396657		0.76646	0.668867	0.744286	0.679231
1_172394128_172395330	1	172394128	172395330	Pigm	0	0	0	0	0	0	0	1202	0.721464	0.749348	0.781133	0.823424	0.811302	0.797222	0.806536	0.882773	0.925084	0.795505		0.464277	0.470468	0.401279	0.414485		0.557004	0.676885	0.757542	0.616199	0.687398	0.790869		0.816388	0.757239	0.78827	0.791895
1_172405891_172406586	1	172405891	172406586	Pigm	0	0	0	0	0	0	0	695	0.520587	0.605355	0.530646	0.752834	0.778869	0.697948	0.624697	0.706209	0.785626	0.746161		0.259538	0.247821	0.204832	0.22823		0.607165	0.440961	0.46447	0.502194	0.566462	0.489881		0.679817	0.608074	0.624972	0.667135
1_172462035_172462425	1	172462035	172462425	Slamf9	0	0	0	0	0	0	0	390	0.78359	0.921689	0.936728	0.963675	0.973765	0.899691	0.917769	0.940476	0.946032	0.924074		0.610331	0.669631	0.605363	0.664903		0.84881	0.905556	0.916526	0.981481	1	1		0.864652	0.94623	0.913002	0.953968
1_172482800_172484097	1	172482800	172484097	Igsf9	0	1	0	1	0	1	0	1297	0.693166	0.660649	0.62345	0.728306	0.715746	0.75	0.72415	0.726974	0.838553	0.740901		0.304739	0.35174	0.27634	0.269179		0.688662	0.650641	0.648931	0.708534	0.777489	0.690873		0.751603	0.677772	0.734432	0.655838
1_172495985_172496248	1	172495985	172496248	Igsf9	0	0	1	1	0	0	0	263	0.757672	0.848181	0.945536	0.900231	0.93254	0.896329	0.930556	0.896825	0.958333	0.808757		0.450202	0.436521	0.549206	0.596377		0.748512	0.866667	0.826801	0.793056	0.833234	0.927978		0.939969	0.855263	0.891567	0.903942
1_172502376_172503630	1	172502376	172503630	Tagln2	0	1	1	1	0	1	0	1254	0.414543	0.36379	0.312618	0.549504	0.42192	0.249478	0.433813	0.278854	0.262233	0.383091		0.10556	0.0803119	0.0608974	0.0490919		0.143569	0.241022	0.132232	0.151515	0.0904957	0.103724		0.250847	0.321275	0.239262	0.167025
1_172510659_172511039	1	172510659	172511039	Tagln2	0	0	0	0	0	0	0	380	0.734127	0.680644	0.719841	0.817593	0.794697	0.732407	0.835185	0.726323	0.751543	0.669484		0.241227	0.230273	0.257856	0.135197		0.238272	0.603704	0.556123	0.366071	0.501984	0.440741		0.592244	0.685055	0.63955	0.626047
1_172519342_172520139	1	172519342	172520139	Cfap45	0	0	0	0	0	0	0	797	0.741001	0.774453	0.708782	0.884104	0.812991	0.701471	0.886134	0.860332	0.774066	0.815191		0.476281	0.385855	0.464096	0.458788		0.7734	0.846327	0.779771	0.736741	0.807817	0.802431		0.813698	0.743209	0.669888	0.716265
1_172521501_172521912	1	172521501	172521912	Cfap45	0	0	0	1	0	1	0	411	0.889296	0.886308	0.881303	0.937137	0.871438	0.944444	0.894312	0.845547	0.987654	0.859079		0.564198	0.503518	0.561304	0.539065		0.815538	0.901987	0.884127	0.797222	0.930556	0.908125		0.854443	0.85122	0.92015	0.818304
1_172531939_172532664	1	172531939	172532664	Cfap45	0	0	0	1	0	0	0	725	0.631937	0.584731	0.668357	0.801241	0.781674	0.759591	0.776316	0.802491	0.801361	0.634872		0.105013	0.101435	0.116529	0.109238		0.453622	0.407085	0.316828	0.361331	0.382754	0.428707		0.643067	0.765287	0.681285	0.58857
1_172541103_172542214	1	172541103	172542214	Cfap45	0	0	0	1	0	0	0	1111	0.754536	0.817969	0.733311	0.923843	0.865791	0.867172	0.89196	0.916223	0.910131	0.827202		0.689087	0.550254	0.517469	0.529799		0.794746	0.819719	0.829722	0.792454	0.66401	0.764641		0.890362	0.886181	0.860289	0.866753
1_172553211_172554564	1	172553211	172554564	Vsig8	0	0	0	0	0	0	0	1353	0.70929	0.801845	0.700737	0.865284	0.853354	0.877667	0.802433	0.890355	0.903571	0.83571		0.460424	0.524605	0.487724	0.486658		0.767699	0.840716	0.795113	0.727433	0.749107	0.837662		0.838819	0.809191	0.83422	0.78292
1_172585048_172585931	1	172585048	172585931	Slamf8	0	0	0	1	0	0	0	883	0.6938	0.72947	0.765971	0.916017	0.845455	0.81622	0.897959	0.874851	0.9271	0.744494		0.44164	0.479898	0.561728	0.523363		0.712962	0.785119	0.66444	0.797594	0.740087	0.649141		0.828621	0.781989	0.800629	0.812502
1_172588830_172589486	1	172588830	172589486	Slamf8	0	0	0	1	0	0	0	656	0.811789	0.806404	0.861952	0.855244	0.768338	0.806859	0.900758	0.828741	0.80303	0.843249		0.545037	0.585056	0.524943	0.622545		0.672315	0.780251	0.835345	0.72955	0.854762	0.87568		0.857855	0.823946	0.852153	0.810406
1_172617281_172617843	1	172617281	172617843	Dusp23	0	0	0	0	0	0	0	562	0.637096	0.72449	0.649534	0.784184	0.81425	0.774982	0.739711	0.752537	0.71352	0.745563		0.484524	0.359984	0.372395	0.281942		0.576953	0.714342	0.487361	0.557115	0.537528	0.667007		0.744491	0.78252	0.713173	0.710967
1_172634614_172635318	1	172634614	172635318	Dusp23	0	1	1	0	0	0	0	704	0.657927	0.741303	0.67135	0.863555	0.801582	0.807447	0.74	0.776935	0.807068	0.794363		0.287138	0.315944	0.262155	0.268629		0.460891	0.690058	0.549665	0.513659	0.496565	0.502987		0.776192	0.725699	0.745894	0.785128
1_176028206_176029268	1	176028206	176029268	Pld5	0	0	0	1	0	0	0	1062	0.745711	0.666983	0.654649	0.812121	0.801154	0.839935	0.765909	0.837662	0.889177	0.845521		0.375855	0.361602	0.371994	0.291595		0.647144	0.764194	0.689993	0.6278	0.653373	0.752119		0.834022	0.78156	0.819169	0.784935
1_176992292_176992766	1	176992292	176992766	Sdccag8	0	0	0	1	0	0	0	474	0.749493	0.866713	0.772166	0.862716	0.898611	0.809419	0.90625	0.872132	0.922439	0.779994		0.609254	0.477673	0.4269	0.444362		0.811418	0.847105	0.798318	0.751296	0.727373	0.865278		0.807429	0.872819	0.884169	0.828488
1_176997355_176998093	1	176997355	176998093	Sdccag8	0	0	0	1	0	1	0	738	0.852379	0.855204	0.856654	0.938141	0.928093	0.885424	0.735093	0.903297	0.942556	0.948886		0.117475	0.134167	0.154958	0.156724		0.864133	0.905	0.838929	0.841545	0.80948	0.942964		0.91931	0.86765	0.846082	0.913792
1_176998324_176999230	1	176998324	176999230	Sdccag8	0	0	0	1	0	1	0	906	0.911507	0.834948	0.881291	0.914814	0.939021	0.931667	0.896479	0.936587	0.943452	0.820608		0.552089	0.550118	0.572722	0.553792		0.907541	0.834986	0.86101	0.92037	0.817333	0.927296		0.918333	0.892202	0.823326	0.843269
1_177150358_177150858	1	177150358	177150858	Akt3	0	0	0	1	0	0	0	500	0.575914	0.79321	0.596951	0.723401	0.66918	0.668254	0.761111	0.638889	0.701852	0.619032		0.326291	0.320152	0.230275	0.229876		0.640633	0.447531	0.557326	0.602381	0.558923	0.600881		0.759193	0.543186	0.583483	0.598749
1_177346447_177347441	1	177346447	177347441	Akt3	0	0	0	0	1	0	0	994	0.638071	0.584288	0.807639	0.801284	0.699529	0.662266	0.685417	0.602315	0.657576	0.537663		0.292459	0.266129	0.221185	0.197835		0.505486	0.603932	0.441468	0.406412	0.411451	0.449138		0.540086	0.585921	0.575128	0.619017
1_177460627_177461330	1	177460627	177461330	Zbtb18	0	0	0	0	0	0	0	703	0.830851	0.954197	0.912388	0.925	0.926032	0.938889	0.900556	0.921758	0.951323	0.823599		0.627506	0.617407	0.584902	0.606871		0.838196	0.926162	0.833014	0.788532	0.818043	0.848889		0.828316	0.820235	0.842912	0.848848
1_177484595_177485767	1	177484595	177485767	Zbtb18	0	0	0	0	0	0	0	1172	0.539896	0.485787	0.580046	0.619391	0.502682	0.508992	0.555335	0.513263	0.595064	0.561289		0.265859	0.285255	0.287477	0.274732		0.398872	0.444215	0.376591	0.370133	0.331532	0.383083		0.459503	0.436021	0.483592	0.417165
1_177517805_177519857	1	177517805	177519857	Zbtb18	0	0	0	0	0	0	0	2052	0.842749	0.80944	0.73946	0.947254	0.930453	0.918275	0.902615	0.905006	0.908893	0.842436		0.407628	0.388409	0.40959	0.389072		0.777564	0.818358	0.788158	0.836672	0.8211	0.872485		0.837843	0.841222	0.839115	0.88583
1_177544999_177545534	1	177544999	177545534	Zbtb18	0	0	0	0	0	0	0	535	0.858701	0.852358	0.861839	0.96022	0.937202	0.86541	0.896825	0.975463	0.947222	0.910693		0.74468	0.632936	0.741097	0.699468		0.922588	0.966931	0.846014	0.876363	0.916435	0.958333		0.911609	0.921153	0.89052	0.899664
1_177555439_177556742	1	177555439	177556742	Zbtb18	0	0	0	0	0	0	0	1303	0.348452	0.375905	0.273148	0.524577	0.448844	0.37807	0.458851	0.435239	0.507288	0.476071		0.210006	0.183812	0.131399	0.12641		0.266792	0.304838	0.248892	0.190954	0.252796	0.208778		0.295335	0.325091	0.282815	0.293167
1_177594542_177594980	1	177594542	177594980	1700016C15Rik	0	0	0	0	0	0	0	438	0.806548	0.719367	0.767806	0.901786	0.843544	0.808225	0.910714	0.93125	0.923148	0.842358		0.594904	0.485436	0.50987	0.512732		0.78286	0.756812	0.748294	0.734349	0.702447	0.792222		0.842696	0.747285	0.781845	0.868007
1_177622559_177624080	1	177622559	177624080	1700016C15Rik	0	0	0	0	0	0	0	1521	0.747391	0.71567	0.684263	0.828274	0.788632	0.73301	0.792284	0.753689	0.789744	0.735697		0.558634	0.535979	0.466487	0.492084		0.641198	0.727525	0.684229	0.576192	0.622082	0.656573		0.779475	0.704095	0.678373	0.675595
1_178357898_178358570	1	178357898	178358570	Hnrnpu	0	0	0	0	0	0	0	672	0.713536	0.744192	0.765739	0.850856	0.816345	0.796032	0.810185	0.869088	0.805415	0.69728		0.405443	0.408669	0.581132	0.433081		0.852954	0.85235	0.642745	0.77963	0.744098	0.865256		0.814123	0.813076	0.804785	0.827831
1_178359723_178360289	1	178359723	178360289	Hnrnpu	0	0	0	0	0	0	0	566	0.711111	0.765866	0.808758	0.858095	0.803033	0.818214	0.82381	0.802233	0.900833	0.746764		0.450549	0.414895	0.3537	0.425517		0.687857	0.77649	0.764041	0.699286	0.743994	0.751097		0.809347	0.792935	0.747576	0.816116
1_178531802_178532237	1	178531802	178532237	Kif26b	0	1	0	1	0	1	0	435	0.794098	0.72101	0.718166	0.793803	0.733303	0.847619	0.923016	0.870591	0.875926	0.84253		0.310335	0.361133	0.329457	0.325193		0.680878	0.706029	0.641857	0.781526	0.762907	0.790344		0.849944	0.78803	0.730238	0.759439
1_178553093_178553858	1	178553093	178553858	Kif26b	0	0	0	1	0	0	0	765	0.746678	0.770298	0.792782	0.873048	0.798141	0.819468	0.812775	0.82612	0.841964	0.750927		0.471213	0.560584	0.425299	0.493538		0.626564	0.798523	0.621482	0.671763	0.737236	0.723897		0.775569	0.783026	0.780719	0.775958
1_178631743_178632317	1	178631743	178632317	Kif26b	0	0	0	1	1	0	0	574	0.616179	0.614489	0.726925	0.812189	0.719853	0.777479	0.803319	0.708874	0.809596	0.801447		0.405211	0.353808	0.322166	0.383046		0.54311	0.56523	0.581707	0.498039	0.516696	0.579086		0.704404	0.673694	0.63305	0.562552
1_178634685_178635083	1	178634685	178635083	Kif26b	0	0	0	1	0	0	0	398	0.720552	0.764274	0.727047	0.792322	0.821176	0.76965	0.844322	0.790421	0.816522	0.884207		0.506652	0.540272	0.418515	0.492477		0.743773	0.719888	0.700744	0.685409	0.638339	0.62954		0.733032	0.85845	0.770684	0.744901
1_178661016_178661938	1	178661016	178661938	Kif26b	0	0	0	1	0	0	0	922	0.68103	0.749621	0.58835	0.787919	0.767196	0.831085	0.766565	0.850353	0.828307	0.737037		0.287688	0.228104	0.349118	0.254594		0.542591	0.589338	0.588741	0.592144	0.559347	0.566799		0.698958	0.715432	0.672987	0.751164
1_178700133_178700805	1	178700133	178700805	Kif26b	0	0	0	1	0	0	0	672	0.85752	0.759846	0.774074	0.852513	0.928395	0.863007	0.949074	0.907407	0.868386	0.791321		0.500112	0.594843	0.522815	0.587562		0.756746	0.856834	0.821561	0.912963	0.740344	0.810802		0.782828	0.869617	0.850617	0.857824
1_178917482_178918029	1	178917482	178918029	Kif26b	0	0	0	1	0	1	0	547	0.607377	0.76481	0.758909	0.750384	0.69481	0.722143	0.666667	0.793006	0.823381	0.763762		0.162102	0.149692	0.272869	0.171022		0.265429	0.116964	0.371444	0.349333	0.42176	0.501286		0.775919	0.781455	0.695591	0.651246
1_179107456_179108223	1	179107456	179108223	Smyd3	0	0	0	1	0	0	0	767	0.72726	0.763808	0.761058	0.839341	0.821295	0.771901	0.938305	0.86956	0.935165	0.870527		0.517671	0.511424	0.499379	0.521669		0.709597	0.820452	0.729548	0.814924	0.832265	0.801188		0.770834	0.804526	0.811083	0.751152
1_179136828_179137125	1	179136828	179137125	Smyd3	0	0	0	1	0	0	0	297	0.714971	0.747475	0.783121	0.912805	0.657449	0.686012	0.77629	0.660119	0.840807	0.605373		0.301548	0.397513	0.477822	0.282287		0.589725	0.481746	0.329157	0.507407	0.36088	0.416038		0.591223	0.67185	0.598596	0.592252
1_179142848_179143564	1	179142848	179143564	Smyd3	0	0	0	1	1	0	0	716	0.710583	0.828816	0.891835	0.95463	0.926587	0.886018	0.944529	0.911015	0.907407	0.877958		0.487334	0.552707	0.59049	0.56392		0.904674	0.949776	0.814048	0.836728	0.89709	0.896154		0.920355	0.871673	0.92224	0.920988
1_179552424_179553018	1	179552424	179553018	Cnst	0	0	0	1	0	0	0	594	0.847734	0.837286	0.840128	0.847475	0.823653	0.786596	0.803704	0.790777	0.838183	0.889502		0.360794	0.420223	0.271176	0.498621		0.797002	0.894444	0.84528	0.818519	0.743021	0.828131		0.822336	0.782895	0.851328	0.816562
1_179606000_179606538	1	179606000	179606538	Cnst	0	0	0	1	1	0	0	538	0.769001	0.762844	0.711803	0.880556	0.891582	0.858369	0.709524	0.871332	0.867063	0.836981		0.475148	0.322934	0.484039	0.338713		0.730688	0.573016	0.556111	0.510802	0.732011	0.575683		0.814316	0.771119	0.781108	0.760836
1_179845865_179846326	1	179845865	179846326	Gm10518	0	0	0	0	0	0	0	461	0.868629	0.888042	0.788719	0.861139	0.813974	0.841808	0.701786	0.853571	0.732143	0.872333		0.518274	0.529697	0.504863	0.488663		0.719813	0.897534	0.761217	0.788946	0.767857	0.795117		0.776181	0.862759	0.713605	0.807859
1_179848282_179849012	1	179848282	179849012	Gm10518	0	0	0	0	0	0	0	730	0.668375	0.796292	0.79065	0.864819	0.830602	0.726105	0.872494	0.88006	0.922052	0.801881		0.440641	0.442764	0.385582	0.447411		0.815536	0.782614	0.817273	0.692347	0.799812	0.786371		0.848569	0.847798	0.82468	0.88344
1_179859622_179860060	1	179859622	179860060	Gm10518	0	0	0	0	0	0	0	438	0.710373	0.781832	0.853127	0.877117	0.760662	0.726455	0.860417	0.741811	0.814815	0.78836		0.392853	0.381951	0.296724	0.362787		0.665476	0.699729	0.646208	0.644494	0.753671	0.633492		0.797219	0.744779	0.8375	0.739725
1_179865464_179866794	1	179865464	179866794	Gm10518	0	0	0	0	0	0	0	1330	0.68522	0.668204	0.624489	0.824833	0.640227	0.806548	0.834187	0.8145	0.824565	0.735005		0.32224	0.362327	0.370944	0.346552		0.438794	0.514482	0.454353	0.524198	0.504087	0.559869		0.656901	0.728727	0.699431	0.649551
1_179917540_179918581	1	179917540	179918581	Cdc42bpa	0	0	0	0	0	0	0	1041	0.830677	0.838403	0.82599	0.876455	0.881306	0.821645	0.839547	0.8275	0.921203	0.85572		0.571019	0.541279	0.480413	0.481887		0.765185	0.845765	0.75955	0.691156	0.700633	0.749669		0.833326	0.836984	0.847139	0.774665
1_180191292_180191786	1	180191292	180191786	Coq8a	0	0	1	1	0	0	0	494	0.689054	0.715409	0.692061	0.78402	0.701093	0.731566	0.788492	0.758333	0.722959	0.700742		0.326773	0.265938	0.380697	0.338025		0.432766	0.542891	0.429463	0.345857	0.566001	0.511544		0.735343	0.672563	0.556348	0.712349
1_180277416_180278010	1	180277416	180278010	Psen2	0	0	0	0	0	0	0	594	0.788756	0.783052	0.806322	0.871474	0.843003	0.75672	0.778995	0.803333	0.903571	0.835536		0.355834	0.367157	0.481243	0.384235		0.697167	0.746738	0.63064	0.717063	0.636587	0.689756		0.744443	0.685955	0.762286	0.721126
1_180286157_180286612	1	180286157	180286612	Psen2	0	0	0	0	0	0	0	455	0.873106	0.783027	0.820933	0.842587	0.808929	0.84274	0.933036	0.791501	0.809722	0.789878		0.476887	0.367573	0.371964	0.284035		0.648446	0.693939	0.655931	0.684259	0.744303	0.598611		0.814614	0.774519	0.788573	0.825967
1_180312184_180314025	1	180312184	180314025	Itpkb	0	0	0	0	0	0	0	1841	0.543716	0.601841	0.541938	0.71094	0.701093	0.582335	0.656668	0.648755	0.663021	0.637718		0.187438	0.212576	0.198065	0.201313		0.375465	0.39121	0.389228	0.341997	0.343687	0.415972		0.594122	0.60281	0.57881	0.473285
1_180332565_180333232	1	180332565	180333232	Itpkb	1	1	0	1	0	1	0	667	0.554569	0.604848	0.544661	0.584788	0.481375	0.51001	0.539187	0.699807	0.641799	0.450895		0.133575	0.162535	0.194444	0.15202		0.286009	0.266903	0.308838	0.355638	0.319106	0.300884		0.451506	0.466347	0.601074	0.592548
1_180353849_180354678	1	180353849	180354678	Itpkb	0	0	0	1	0	0	0	829	0.747105	0.833099	0.77527	0.858035	0.798514	0.77028	0.908294	0.860069	0.784524	0.802127		0.651145	0.464138	0.569678	0.570793		0.743998	0.801116	0.710701	0.758333	0.791826	0.842127		0.816906	0.7973	0.810943	0.805194
1_180356735_180358324	1	180356735	180358324	Itpkb	0	0	0	1	0	0	0	1589	0.437561	0.502511	0.548472	0.604174	0.598095	0.656397	0.601706	0.641814	0.748016	0.621787		0.266115	0.322246	0.279496	0.238562		0.496075	0.448801	0.412976	0.39822	0.443247	0.561784		0.60562	0.535066	0.628635	0.585804
1_180402568_180402924	1	180402568	180402924	Itpkb	0	0	0	1	0	0	0	356	0.583862	0.6789	0.641835	0.73219	0.821429	0.87478	0.710858	0.81158	0.843434	0.785269		0.247649	0.341247	0.373073	0.323803		0.603784	0.615486	0.572651	0.695369	0.664979	0.728235		0.643827	0.732709	0.623144	0.824242
1_180407646_180408163	1	180407646	180408163	Itpkb	0	0	0	1	0	0	0	517	0.866562	0.846689	0.806069	0.953086	0.707861	0.866667	0.89932	0.890653	0.96067	0.730381		0.60073	0.53028	0.534588	0.517243		0.784343	0.796537	0.787133	0.712726	0.795539	0.817783		0.879036	0.773814	0.79053	0.758086
1_180458329_180459185	1	180458329	180459185	Stum	0	0	0	1	0	0	0	856	0.666767	0.721991	0.692815	0.827512	0.723361	0.825758	0.83295	0.728463	0.83658	0.710763		0.406474	0.484091	0.379164	0.485875		0.771104	0.769835	0.762792	0.640584	0.757581	0.784091		0.737517	0.728586	0.728578	0.667794
1_180481029_180481702	1	180481029	180481702	Stum	0	1	1	1	0	0	0	673	0.529365	0.7189	0.646753	0.590883	0.691681	0.520585	0.660802	0.604714	0.620811	0.64343		0.161103	0.263036	0.182981	0.286929		0.42276	0.48581	0.518074	0.39418	0.483951	0.586364		0.54886	0.532524	0.630252	0.544428
1_180482213_180482533	1	180482213	180482533	Stum	0	1	0	1	0	1	0	320	0.31251	0.275581	0.224397	0.230351	0.238228	0.306437	0.287257	0.432407	0.324074	0.185915		0.067791	0.0245208	0.0633061	0.0395299		0.0913173	0.143752	0.10216	0.11337	0.0780495	0.0952862		0.158221	0.284355	0.22285	0.175721
1_180492994_180493510	1	180492994	180493510	Stum	0	0	0	0	0	0	0	516	0.835265	0.839921	0.756776	0.938729	0.965278	0.861111	0.902778	0.889033	0.840136	0.776449		0.6017	0.619619	0.626653	0.632997		0.887302	0.939352	0.907071	0.744516	0.864051	0.817308		0.81791	0.837828	0.769444	0.702424
1_180510413_180511002	1	180510413	180511002	Stum	0	0	0	0	0	0	0	589	0.429834	0.370829	0.527012	0.538931	0.648642	0.51815	0.600765	0.57113	0.593619	0.537124		0.203661	0.189268	0.244646	0.202971		0.361965	0.381771	0.393011	0.286591	0.475817	0.353245		0.484283	0.526116	0.387815	0.358447
1_180518423_180519019	1	180518423	180519019	Stum	0	0	0	0	0	0	0	596	0.635179	0.836051	0.817035	0.952862	0.84925	0.86552	0.968254	0.837434	0.92558	0.811455		0.506734	0.437899	0.525603	0.463242		0.838828	0.890741	0.772063	0.793511	0.861564	0.944444		0.933048	0.806825	0.858399	0.77558
1_180639654_180640289	1	180639654	180640289	Lin9	0	1	0	0	0	1	0	635	0.579606	0.603924	0.61142	0.682748	0.636905	0.731481	0.603616	0.649912	0.660053	0.629659		0.133333	0.121687	0.143474	0.163509		0.461905	0.539683	0.546429	0.681862	0.519681	0.655151		0.628734	0.625516	0.586118	0.678058
1_180697374_180698489	1	180697374	180698489	Mixl1	0	1	0	0	0	0	0	1115	0.325989	0.391755	0.384068	0.466051	0.568551	0.480159	0.505013	0.512833	0.596601	0.539895		0.133742	0.102924	0.114327	0.121387		0.251891	0.262135	0.234512	0.23744	0.239632	0.305764		0.389176	0.460922	0.423382	0.457755
1_180762386_180763684	1	180762386	180763684	Acbd3	0	0	0	0	0	0	0	1298	0.534495	0.543583	0.521199	0.541535	0.555495	0.424731	0.469277	0.391335	0.350946	0.497267		0.250964	0.298872	0.261783	0.323409		0.296973	0.448619	0.43775	0.380702	0.332176	0.302681		0.455775	0.422479	0.469923	0.441958
1_18078325_18078922	1	18078325	18078922	Crisp4	0	0	0	0	0	0	0	597	0.852208	0.795437	0.839187	0.818452	0.863095	0.779701	0.782242	0.913158	0.895023	0.833274		0.594033	0.616348	0.547187	0.628316		0.867681	0.9	0.723395	0.771429	0.854553	0.740217		0.8457	0.835084	0.804573	0.83723
1_180815249_180816561	1	180815249	180816561	H3f3a	0	1	1	0	0	1	0	1312	0.859836	0.917756	0.907821	0.941176	0.919048	0.899482	0.945357	0.889203	0.93125	0.889324		0.669446	0.651969	0.768929	0.633308		0.867075	0.88325	0.847297	0.838488	0.879817	0.87254		0.917359	0.891187	0.848432	0.898123
1_180830333_180831660	1	180830333	180831660	H3f3a	0	0	0	0	0	0	0	1327	0.643803	0.632249	0.668211	0.850365	0.759998	0.675028	0.617196	0.703831	0.733617	0.735243		0.281152	0.264662	0.298976	0.372838		0.539663	0.63183	0.607763	0.575251	0.533123	0.546073		0.706503	0.740288	0.697119	0.704581
1_180891149_180893398	1	180891149	180893398	Lefty2	0	1	1	1	0	0	1	2249	0.695439	0.7916	0.803107	0.896735	0.838294	0.834561	0.876713	0.843757	0.921409	0.789977		0.484134	0.530097	0.474398	0.465524		0.746179	0.766812	0.765199	0.747543	0.794248	0.765176		0.83864	0.834732	0.874581	0.795146
1_180933683_180934361	1	180933683	180934361	Lefty1	0	0	1	0	0	0	0	678	0.681818	0.659547	0.686633	0.768341	0.675574	0.674495	0.726443	0.568434	0.465278	0.685037		0.321108	0.296338	0.358048	0.315183		0.564005	0.712121	0.463767	0.372908	0.511073	0.477273		0.570306	0.581956	0.64332	0.636561
1_180934454_180935691	1	180934454	180935691	Lefty1	0	1	1	1	0	0	1	1237	0.77001	0.783558	0.755019	0.906645	0.908703	0.855007	0.945022	0.947134	0.947547	0.931392		0.274686	0.260553	0.262905	0.302253		0.759138	0.692547	0.789755	0.664989	0.796404	0.772561		0.866985	0.870503	0.865168	0.858338
1_180937531_180938283	1	180937531	180938283	Lefty1	0	1	0	1	0	1	0	752	0.890684	0.917693	0.871914	0.985931	0.980996	0.942593	0.946662	0.945767	0.961458	0.927401		0.40691	0.389716	0.445205	0.389648		0.838997	0.91045	0.918185	0.883863	0.894368	0.846606		0.905341	0.900057	0.912851	0.885654
1_180943226_180944831	1	180943226	180944831	Tmem63a	0	1	0	1	0	1	1	1605	0.708607	0.624695	0.628521	0.649742	0.644154	0.591337	0.557983	0.663721	0.607577	0.591614		0.345223	0.267365	0.285952	0.30168		0.49753	0.541856	0.476896	0.457881	0.412248	0.381387		0.451595	0.597907	0.480939	0.495857
1_181017786_181018587	1	181017786	181018587	Ephx1	0	0	0	1	0	1	0	801	0.66128	0.689341	0.704003	0.747039	0.809876	0.772336	0.830447	0.761497	0.831111	0.767815		0.50184	0.371751	0.440863	0.371045		0.583641	0.757519	0.553194	0.636625	0.530428	0.623356		0.700954	0.714595	0.717286	0.772024
1_181216112_181217006	1	181216112	181217006	Wdr26	0	0	1	0	0	0	0	894	0.836736	0.728973	0.866697	0.901235	0.871693	0.760362	0.828571	0.857407	0.87037	0.827722		0.312655	0.411015	0.277489	0.291943		0.848647	0.900786	0.741222	0.789815	0.759169	0.882275		0.916739	0.770252	0.740909	0.833993
1_181230039_181230272	1	181230039	181230272	Wdr26	0	0	0	0	0	0	0	233	0.760743	0.732639	0.69388	0.625485	0.737654	0.776455	0.784832	0.84709	0.8	0.75978		0.178379	0.187096	0.257925	0.188933		0.455203	0.53373	0.478571	0.434127	0.625	0.604167		0.786992	0.604723	0.663846	0.661509
1_181231109_181231915	1	181231109	181231915	Wdr26	0	0	0	0	0	0	0	806	0.552354	0.493817	0.564896	0.593181	0.617021	0.644364	0.630678	0.63141	0.759917	0.690007		0.178483	0.189354	0.150794	0.260497		0.498801	0.332479	0.536247	0.452747	0.452198	0.345085		0.58623	0.611515	0.655437	0.57972
1_181374769_181375783	1	181374769	181375783	Cnih3	0	0	0	1	0	0	0	1014	0.742884	0.623887	0.758857	0.805372	0.83809	0.787986	0.896329	0.797623	0.921154	0.74845		0.455305	0.453458	0.402681	0.437912		0.824603	0.851313	0.779077	0.748196	0.801335	0.756929		0.716808	0.80077	0.760849	0.784251
1_181382693_181383386	1	181382693	181383386	Cnih3	0	0	0	1	0	0	0	693	0.791911	0.804776	0.950831	0.911934	0.888278	0.7058	0.891789	0.930495	0.987179	0.822482		0.368686	0.35643	0.394841	0.304842		0.747826	0.872436	0.831597	0.856074	0.764286	0.919872		0.855608	0.877026	0.787729	0.853652
1_181510478_181511674	1	181510478	181511674	Ccdc121	0	0	0	1	0	1	1	1196	0.771216	0.802167	0.773772	0.910215	0.817642	0.826463	0.83209	0.792074	0.895495	0.789763		0.441668	0.418256	0.391643	0.455862		0.739898	0.787766	0.704498	0.779728	0.748555	0.88273		0.822603	0.840341	0.825611	0.830527
1_181678376_181678983	1	181678376	181678983	Dnah14	0	0	0	1	0	0	0	607	0.883987	0.861975	0.712533	0.889146	0.862122	0.860644	0.957176	0.822112	0.922969	0.807283		0.548485	0.446628	0.502496	0.499603		0.85918	0.741071	0.604449	0.704778	0.742456	0.88209		0.833173	0.798587	0.821053	0.949667
1_181844648_181845585	1	181844648	181845585	Lbr	0	1	1	0	0	0	0	937	0.787769	0.803989	0.850188	0.898929	0.889333	0.860061	0.976316	0.855992	0.915985	0.837507		0.600625	0.699238	0.715299	0.536049		0.868552	0.840209	0.848076	0.872738	0.750063	0.857283		0.89232	0.86602	0.852498	0.850451
1_181880898_181881486	1	181880898	181881486	Enah	0	0	0	0	0	0	0	588	0.651235	0.61283	0.610226	0.624334	0.801284	0.732143	0.662018	0.759259	0.583333	0.604747		0.139514	0.0826439	0.12381	0.123148		0.356679	0.332672	0.301474	0.41828	0.295238	0.389105		0.574663	0.525586	0.528516	0.563531
1_182028176_182029420	1	182028176	182029420	Enah	0	0	0	0	0	0	0	1244	0.712848	0.774201	0.764801	0.906029	0.879443	0.894327	0.88373	0.818164	0.924775	0.846737		0.553344	0.514985	0.518651	0.559467		0.787966	0.810103	0.791873	0.769515	0.688949	0.805711		0.879082	0.814646	0.852975	0.755053
1_182086240_182087159	1	182086240	182087159	Srp9	0	0	0	0	0	0	0	919	0.770478	0.778818	0.874291	0.890938	0.888657	0.872222	0.788095	0.853896	0.877083	0.802534		0.446782	0.395967	0.460672	0.351852		0.684975	0.776414	0.622479	0.64966	0.707101	0.70092		0.906773	0.788294	0.828076	0.761246
1_182088902_182089324	1	182088902	182089324	Srp9	0	0	0	0	0	0	0	422	0.773577	0.807774	0.878439	0.833814	0.875933	0.860053	0.814153	0.863879	0.931481	0.794264		0.453791	0.429816	0.421886	0.517857		0.804233	0.759259	0.748316	0.881834	0.788746	0.745875		0.896956	0.863319	0.840818	0.733546
1_182090064_182090652	1	182090064	182090652	Srp9	0	0	0	0	0	0	0	588	0.686628	0.830415	0.717761	0.884127	0.854497	0.940917	0.958333	0.899074	0.968254	0.766209		0.326659	0.353785	0.28736	0.300493		0.792157	0.665625	0.697531	0.747768	0.685417	0.75		0.736199	0.703964	0.768992	0.769621
1_182090909_182091433	1	182090909	182091433	Srp9	0	0	0	0	0	0	0	524	0.492113	0.452249	0.460604	0.618098	0.672875	0.537718	0.645833	0.596781	0.578764	0.628586		0.234401	0.207291	0.116911	0.147367		0.490741	0.397354	0.346965	0.376068	0.364435	0.525794		0.466663	0.580688	0.478763	0.510066
1_182094596_182095872	1	182094596	182095872	Srp9	0	0	0	0	0	0	0	1276	0.390073	0.501147	0.412557	0.599735	0.498077	0.590258	0.54014	0.527166	0.594628	0.495278		0.174874	0.153494	0.149929	0.143631		0.261989	0.336417	0.24144	0.340207	0.267419	0.268988		0.529113	0.391844	0.473741	0.435912
1_182101647_182102651	1	182101647	182102651	Srp9	0	0	0	0	0	0	0	1004	0.743137	0.664424	0.681753	0.834075	0.726607	0.674914	0.656694	0.733594	0.824327	0.694234		0.501829	0.489959	0.475279	0.385298		0.580689	0.752064	0.606981	0.59146	0.597775	0.626415		0.63516	0.711517	0.702829	0.693031
1_182103457_182104399	1	182103457	182104399	Srp9	0	0	0	0	0	0	0	942	0.77486	0.913348	0.857127	0.925421	0.924	0.877758	0.938543	0.873563	0.950728	0.848124		0.713602	0.65879	0.639231	0.650014		0.888274	0.87211	0.884287	0.825397	0.859607	0.875892		0.894469	0.858154	0.920274	0.888391
1_182136944_182137373	1	182136944	182137373	Srp9	0	0	0	0	0	0	0	429	0.473056	0.565222	0.595169	0.602444	0.496362	0.469209	0.602171	0.547399	0.72963	0.59547		0.147475	0.197763	0.208523	0.252778		0.385097	0.194114	0.477805	0.351323	0.317919	0.259921		0.593975	0.662169	0.468624	0.515779
1_182280636_182281210	1	182280636	182281210	Degs1	0	1	0	1	0	1	0	574	0.65497	0.730601	0.757907	0.772604	0.739078	0.839147	0.816065	0.824738	0.890741	0.680613		0.466808	0.505847	0.338366	0.494631		0.682788	0.781944	0.652357	0.785408	0.705682	0.721735		0.680853	0.759203	0.732779	0.76437
1_182493132_182493767	1	182493132	182493767	Capn2	0	0	0	1	0	0	0	635	0.64844	0.653699	0.752885	0.920151	0.844547	0.854293	0.882738	0.77707	0.858025	0.883547		0.316104	0.24507	0.226025	0.211813		0.447122	0.688889	0.422855	0.500356	0.68141	0.8		0.815045	0.782649	0.788653	0.775
1_182496408_182498044	1	182496408	182498044	Capn2	0	0	0	1	0	0	0	1636	0.666096	0.741311	0.681418	0.840297	0.800539	0.744857	0.820695	0.760614	0.800932	0.671894		0.532726	0.574459	0.510505	0.557444		0.644026	0.756581	0.68073	0.708373	0.67024	0.752692		0.802961	0.72634	0.71236	0.723085
1_182505439_182506051	1	182505439	182506051	Capn2	0	0	0	1	0	0	0	612	0.676607	0.693246	0.720938	0.929398	0.688178	0.849134	0.792424	0.809145	0.857104	0.769149		0.29065	0.236611	0.167662	0.220155		0.544458	0.685201	0.54706	0.50134	0.605989	0.626807		0.713699	0.749278	0.775191	0.765895
1_182520555_182521888	1	182520555	182521888	Capn2	0	0	1	0	0	0	0	1333	0.573856	0.704203	0.605177	0.745938	0.744249	0.710364	0.772642	0.747689	0.771062	0.80813		0.405764	0.378608	0.393453	0.432481		0.648939	0.650347	0.652467	0.679016	0.63078	0.706875		0.738989	0.73799	0.724714	0.738264
1_182527145_182527506	1	182527145	182527506	Capn2	0	0	0	0	0	0	0	361	0.755407	0.815468	0.749054	0.916486	0.772222	0.898975	0.859524	0.854014	0.904545	0.893296		0.377096	0.287123	0.359533	0.379866		0.665999	0.590608	0.705853	0.65124	0.500087	0.656151		0.782824	0.818989	0.819298	0.830293
1_182542058_182542761	1	182542058	182542761	Capn8	0	0	0	0	0	0	0	703	0.664428	0.722518	0.788429	0.828656	0.824194	0.794621	0.62381	0.753371	0.784792	0.697354		0.42999	0.421471	0.409893	0.264924		0.727601	0.886728	0.637265	0.68751	0.596032	0.819098		0.739354	0.700759	0.673498	0.778231
1_182591440_182592505	1	182591440	182592505	Capn8	0	0	0	1	0	0	0	1065	0.644932	0.777614	0.780197	0.858965	0.760936	0.778866	0.829268	0.817796	0.851832	0.809385		0.515239	0.539364	0.543529	0.542216		0.713237	0.796154	0.761726	0.767869	0.748583	0.678114		0.741571	0.746408	0.805028	0.776501
1_182670599_182671638	1	182670599	182671638	Capn8	0	0	0	0	0	0	0	1039	0.422059	0.562462	0.50331	0.697273	0.565101	0.471984	0.637238	0.594095	0.735417	0.613994		0.244063	0.216254	0.196679	0.201283		0.331481	0.431058	0.468195	0.415517	0.384011	0.477244		0.515929	0.579626	0.536442	0.554193
1_182686088_182687385	1	182686088	182687385	Capn8	0	0	0	0	1	0	0	1297	0.520824	0.497224	0.542883	0.759615	0.685108	0.69362	0.748199	0.662241	0.630769	0.573665		0.203379	0.214832	0.223207	0.153727		0.369907	0.364397	0.366029	0.35274	0.422966	0.435402		0.577836	0.571885	0.571692	0.571236
1_182727132_182727952	1	182727132	182727952	Ccdc185	0	0	0	0	0	0	0	820	0.782968	0.794803	0.835189	0.894991	0.844018	0.746796	0.855804	0.807109	0.881061	0.778082		0.488597	0.386626	0.41804	0.333797		0.655134	0.660937	0.715949	0.717526	0.592495	0.748113		0.790034	0.855892	0.766224	0.70399
1_182747392_182748761	1	182747392	182748761	Ccdc185	0	0	0	1	0	0	0	1369	0.794964	0.803494	0.787525	0.91048	0.881552	0.891547	0.867278	0.901071	0.95625	0.876114		0.430361	0.431301	0.476626	0.420102		0.698586	0.740381	0.727889	0.718555	0.708047	0.713321		0.843399	0.837808	0.833991	0.807367
1_182765255_182766606	1	182765255	182766606	Susd4	0	1	1	1	0	1	0	1351	0.647615	0.674904	0.649292	0.874042	0.848939	0.757245	0.773188	0.828224	0.922852	0.804491		0.383413	0.333159	0.330915	0.259399		0.666213	0.700835	0.66571	0.628127	0.629368	0.7119		0.728554	0.750747	0.794991	0.784185
1_182823788_182824003	1	182823788	182824003	Susd4	0	0	0	1	0	0	0	215	0.781746	0.813956	0.7311	0.908995	0.906966	0.800926	0.84709	0.739374	0.92963	0.778482		0.424509	0.377477	0.492126	0.508466		0.713203	0.69784	0.810243	0.712783	0.574691	0.661552		0.674171	0.854541	0.774296	0.848052
1_182856674_182856882	1	182856674	182856882	Susd4	0	0	0	1	1	0	0	208	0.702279	0.756127	0.673457	0.944444	0.814815	0.940741	0.833333	0.849206	0.87037	0.85948		0.510642	0.527523	0.384259	0.359083		0.786412	0.809788	0.601235	0.760658	0.8095	0.843378		0.87312	0.80119	0.792063	0.852826
1_182858387_182858947	1	182858387	182858947	Susd4	0	0	0	1	0	0	0	560	0.857937	0.82082	0.773639	0.949533	0.908512	0.908333	0.840201	0.894983	0.863832	0.966721		0.700309	0.567518	0.668537	0.77981		0.771158	0.887925	0.882653	0.90603	0.904	0.921641		0.839024	0.893995	0.888832	0.831942
1_182868877_182869472	1	182868877	182869472	Susd4	0	0	0	1	0	0	0	595	0.766547	0.813095	0.803401	0.91275	0.82534	0.952381	0.875458	0.790986	0.935897	0.693272		0.34928	0.271374	0.371921	0.267252		0.690363	0.743306	0.649206	0.649263	0.677837	0.738278		0.9125	0.811894	0.820513	0.769891
1_182881208_182881519	1	182881208	182881519	Susd4	0	0	0	1	1	0	0	311	0.709736	0.641269	0.654372	0.771459	0.842783	0.752513	0.880331	0.787831	0.886644	0.712963		0.319423	0.327345	0.310921	0.202694		0.584965	0.588624	0.659921	0.678131	0.59052	0.565168		0.690125	0.722713	0.726924	0.769681
1_182955437_182956466	1	182955437	182956466	Tlr5	0	0	0	1	0	1	0	1029	0.710392	0.743335	0.773761	0.868871	0.932864	0.844692	0.833466	0.794109	0.876896	0.883123		0.514787	0.596925	0.599321	0.569124		0.776382	0.81832	0.773041	0.80825	0.74017	0.862632		0.815813	0.756162	0.724347	0.783428
1_182963434_182964410	1	182963434	182964410	Tlr5	0	0	0	1	1	0	0	976	0.686118	0.840338	0.757143	0.816134	0.828571	0.687698	0.830586	0.781929	0.797736	0.813675		0.365917	0.395535	0.363889	0.368026		0.738209	0.841286	0.683876	0.669661	0.623315	0.792613		0.804666	0.674783	0.770702	0.781785
1_182986879_182987144	1	182986879	182987144	Tlr5	0	0	0	0	0	0	0	265	0.901605	0.784713	0.837273	0.92381	0.944004	0.962963	0.861111	0.892328	0.937654	0.847816		0.66149	0.620344	0.668575	0.608025		0.922531	0.990741	0.864506	0.896032	0.861772	0.927513		0.89794	0.941667	0.921781	0.96772
1_183138456_183139142	1	183138456	183139142	Disp1	0	0	0	1	0	0	0	686	0.808951	0.850108	0.906703	0.957751	0.913131	0.893944	0.888095	0.907094	0.932418	0.902951		0.649801	0.531609	0.587581	0.527466		0.821726	0.872705	0.823743	0.914541	0.77559	0.910516		0.907189	0.794213	0.869048	0.8125
1_183188901_183189571	1	183188901	183189571	Disp1	0	0	0	1	0	0	0	670	0.735426	0.741079	0.799227	0.790123	0.765129	0.797222	0.841695	0.848755	0.843994	0.827814		0.514876	0.391272	0.407082	0.419749		0.631734	0.641799	0.643878	0.630993	0.694265	0.718519		NA	NA	NA	1
1_183191265_183191757	1	183191265	183191757	Disp1	0	0	0	1	0	0	0	492	0.825818	0.777481	0.810797	0.923193	0.890265	0.890404	0.895238	0.90811	0.940684	0.862013		0.593809	0.605447	0.552227	0.550862		0.769421	0.792837	0.763802	0.825098	0.66536	0.85671		NA	NA	NA	0.875
1_183252559_183252927	1	183252559	183252927	Brox	0	0	0	0	1	0	0	368	0.890825	0.886183	0.875922	0.904428	0.907648	0.898942	0.89418	0.925926	0.761905	0.852477		0.447305	0.398797	0.466738	0.417829		0.763388	0.785847	0.708995	0.722575	0.750794	0.776483		NA	NA	NA	1
1_183367830_183368673	1	183367830	183368673	Mia3	0	1	0	1	0	1	0	843	0.706162	0.740954	0.695929	0.851414	0.716017	0.710958	0.819687	0.710291	0.818155	0.786436		0.261188	0.205175	0.325557	0.272339		0.533977	0.524383	0.570375	0.47881	0.570863	0.586247		0.688547	0.715582	0.639714	0.668155
1_183389808_183390290	1	183389808	183390290	Taf1a	0	0	0	1	0	1	0	482	0.765457	0.657225	0.613224	0.844737	0.751401	0.802358	0.80007	0.837442	0.931793	0.804104		0.389381	0.388621	0.519481	0.559867		0.66885	0.64291	0.624126	0.66843	0.604565	0.615792		0.734164	0.781033	0.767011	0.777456
1_183426270_183426577	1	183426270	183426577	Hhipl2	0	0	0	1	0	0	0	307	0.833689	0.760961	0.806261	0.932275	0.833471	0.931217	0.944444	0.95	0.95172	0.84537		0.627132	0.653436	0.477469	0.550156		0.752704	0.92037	0.800617	0.828475	0.782937	0.712963		0.875938	0.711172	0.945539	0.909718
1_183437721_183438609	1	183437721	183438609	Hhipl2	0	0	0	0	0	0	0	888	0.793801	0.844036	0.836566	0.874283	0.841489	0.809966	0.870066	0.878067	0.927148	0.847085		0.529547	0.416102	0.425857	0.472172		0.707261	0.854762	0.725594	0.801536	0.797845	0.766071		0.850124	0.907799	0.776714	0.869132
1_184019552_184020335	1	184019552	184020335	Dusp10	0	0	0	1	0	0	0	783	0.448085	0.615556	0.556428	0.662533	0.678009	0.626714	0.792659	0.621976	0.709881	0.708225		0.222619	0.188266	0.246107	0.241596		0.391414	0.439708	0.328075	0.435622	0.358697	0.552966		0.622242	0.545295	0.636625	0.65998
1_184032457_184033231	1	184032457	184033231	1700056E22Rik,Dusp10	0	1	0	2	0	1	0	774	0.734382	0.749248	0.739349	0.800757	0.821383	0.774461	0.743074	0.79881	0.829426	0.710402		0.318527	0.290118	0.373051	0.287549		0.548529	0.694388	0.616288	0.573772	0.614457	0.644314		0.688863	0.712069	0.739059	0.727518
1_184279209_184279692	1	184279209	184279692	Dusp10	0	0	0	0	1	0	0	483	0.462405	0.488308	0.45238	0.678968	0.56081	0.56728	0.683565	0.53447	0.68039	0.575777		0.22107	0.188557	0.191845	0.199008		0.273214	0.361111	0.275216	0.301687	0.297473	0.333207		0.533863	0.525869	0.472742	0.444025
1_184330771_184331550	1	184330771	184331550	Dusp10	0	0	0	0	1	0	0	779	0.659331	0.77779	0.710571	0.937716	0.846032	0.877476	0.66126	0.791358	0.916667	0.759612		0.295973	0.364242	0.447751	0.281313		0.514957	0.708113	0.632161	0.675309	0.699471	0.751936		0.807796	0.813276	0.717569	0.6965
1_184412324_184413162	1	184412324	184413162	Hlx	0	0	0	0	0	0	0	838	0.405381	0.407638	0.634949	0.646746	0.543982	0.521411	0.509974	0.619841	0.601429	0.494154		0.258913	0.234107	0.335979	0.190043		0.412698	0.302751	0.230102	0.223623	0.257795	0.374026		0.581241	0.462364	0.456032	0.33219
1_184489137_184490007	1	184489137	184490007	Hlx	0	0	0	0	0	0	0	870	0.783809	0.781012	0.873527	0.918641	0.890468	0.887835	0.925146	0.908009	0.91336	0.836992		0.61345	0.555867	0.591042	0.521698		0.664646	0.759543	0.818398	0.772039	0.735039	0.899078		0.834815	0.909815	0.838731	0.77764
1_184548024_184548392	1	184548024	184548392	Hlx	0	0	0	0	0	0	0	368	0.829323	0.752172	0.850641	0.932967	0.800859	0.853502	0.946429	0.912377	0.951389	0.782634		0.653142	0.609529	0.592697	0.629562		0.641026	0.892308	0.784352	0.80631	0.801557	0.81039		0.853021	0.808277	0.803526	0.78741
1_184594769_184595372	1	184594769	184595372	Hlx	0	0	0	0	0	0	0	603	0.739565	0.835766	0.75323	0.907588	0.874327	0.943651	0.824495	0.891138	0.89504	0.879711		0.495921	0.416039	0.418497	0.370139		0.732564	0.552282	0.722581	0.787175	0.718678	0.781779		0.777696	0.850438	0.791242	0.813271
1_184634103_184634336	1	184634103	184634336	Hlx	0	0	0	0	0	0	0	233	0.945635	0.926471	0.912954	0.963149	0.938209	0.94697	0.905669	0.90737	0.957143	0.94518		0.64983	0.579709	0.609692	0.457143		0.795153	0.9	0.847253	0.862245	0.920336	0.917857		0.975216	0.947619	0.977778	0.915909
1_184663418_184664345	1	184663418	184664345	Hlx	0	0	0	0	0	0	0	927	0.786494	0.710114	0.774727	0.887721	0.819923	0.734524	0.857316	0.807032	0.76398	0.783038		0.471993	0.47645	0.351223	0.430487		0.673964	0.681074	0.72739	0.652813	0.726185	0.635989		0.708889	0.78551	0.735329	0.660842
1_184687615_184689167	1	184687615	184689167	Hlx	0	0	0	0	0	0	0	1552	0.672459	0.753312	0.732843	0.913826	0.786766	0.780375	0.765298	0.753176	0.802202	0.737817		0.35022	0.333506	0.301893	0.315206		0.680445	0.772877	0.590476	0.594183	0.609425	0.729298		0.739274	0.714474	0.749031	0.704964
1_184708470_184709188	1	184708470	184709188	Hlx	0	0	0	0	0	0	0	718	0.835991	0.827641	0.888664	0.968487	0.907518	0.836111	0.986111	0.907914	0.917063	0.897199		0.52377	0.588756	0.499587	0.522976		0.795936	0.854167	0.909273	0.836111	0.755606	0.870833		0.858334	0.807716	0.866751	0.876701
1_184712311_184713671	1	184712311	184713671	Hlx	0	0	0	0	0	0	0	1360	0.710652	0.743682	0.718593	0.850421	0.864901	0.803886	0.81336	0.89602	0.877129	0.806065		0.513541	0.453933	0.588333	0.584852		0.768386	0.887963	0.80673	0.79406	0.77037	0.802114		0.809303	0.766309	0.813542	0.784558
1_184713962_184715180	1	184713962	184715180	Hlx	0	0	1	0	0	0	0	1218	0.635757	0.620423	0.777731	0.884637	0.807242	0.732105	0.785086	0.738341	0.846028	0.769971		0.260864	0.223232	0.286811	0.287753		0.634163	0.713255	0.58209	0.689815	0.583838	0.649621		0.731477	0.739927	0.718395	0.767922
1_184723164_184723736	1	184723164	184723736	Hlx	0	0	1	0	0	0	0	572	0.711997	0.759283	0.777116	0.877249	0.798846	0.79784	0.853968	0.843386	0.919833	0.862915		0.131536	0.122983	0.0899471	0.107584		0.552422	0.596296	0.723268	0.503175	0.521167	0.57522		0.782885	0.757153	0.729994	0.749464
1_184724378_184726027	1	184724378	184726027	Hlx	0	1	1	0	0	0	0	1649	0.464643	0.524777	0.541424	0.681823	0.640685	0.604782	0.646651	0.667703	0.735287	0.607328		0.150823	0.117148	0.115976	0.135567		0.253922	0.316667	0.279306	0.301903	0.26298	0.338483		0.544802	0.642095	0.529285	0.491349
1_184726509_184728401	1	184726509	184728401	Hlx	1	2	0	1	0	0	0	1892	0.709475	0.699439	0.710102	0.919365	0.912976	0.849156	0.851274	0.923573	0.93724	0.90073		0.115539	0.12717	0.126814	0.113323		0.468606	0.449441	0.504568	0.430525	0.521262	0.627564		0.824009	0.822685	0.889193	0.878599
1_184729608_184730861	1	184729608	184730861	Hlx	0	1	0	1	0	1	0	1253	0.822565	0.680108	0.775894	0.883618	0.797698	0.67229	0.78964	0.769845	0.799074	0.804118		0.0780693	0.0669815	0.0785251	0.073959		0.602471	0.634246	0.534433	0.555052	0.526471	0.553735		0.644891	0.793903	0.702996	0.746589
1_184743433_184744167	1	184743433	184744167	Hlx	0	0	0	0	1	0	0	734	0.590971	0.508702	0.60653	0.683491	0.538292	0.621556	0.626263	0.624692	0.756588	0.698667		0.171687	0.152714	0.215587	0.133833		0.355372	0.410606	0.381624	0.281785	0.39697	0.497313		0.560777	0.589004	0.603253	0.558
1_184748719_184749462	1	184748719	184749462	Hlx	0	0	0	0	0	0	0	743	0.592675	0.547138	0.528223	0.708824	0.532277	0.734874	0.617535	0.632041	0.746078	0.692754		0.301379	0.366553	0.238644	0.273058		0.372689	0.413198	0.327298	0.32392	0.295929	0.374752		0.623868	0.587001	0.599804	0.574694
1_184755480_184756326	1	184755480	184756326	Hlx	0	0	0	0	0	0	0	846	0.597595	0.519526	0.586208	0.755167	0.700595	0.69311	0.7875	0.818013	0.790963	0.728049		0.429486	0.370189	0.333228	0.383498		0.460922	0.521317	0.4932	0.503514	0.590942	0.619613		0.761567	0.685642	0.668147	0.641455
1_184781859_184782382	1	184781859	184782382	1-Mar	0	0	0	0	1	0	0	523	0.690456	0.823447	0.834856	0.944416	0.866002	0.80313	0.873735	0.86818	0.910516	0.850373		0.285529	0.267528	0.290419	0.287439		0.656012	0.72476	0.65687	0.706349	0.599528	0.721872		0.83765	0.813547	0.810685	0.80366
1_184811510_184812788	1	184811510	184812788	1-Mar	0	1	0	0	0	0	0	1278	0.757688	0.840603	0.764663	0.921673	0.844962	0.854712	0.850323	0.846465	0.848079	0.873278		0.570538	0.438968	0.407647	0.540362		0.739788	0.745514	0.706772	0.729508	0.701047	0.802016		0.760343	0.785319	0.836044	0.836455
1_184997527_184997934	1	184997527	184997934	Mark1	0	0	0	1	0	1	0	407	0.907572	0.836131	0.82645	0.928547	0.883986	0.865509	0.95	0.918651	0.967262	0.83367		0.666489	0.582327	0.669437	0.682822		0.755612	0.883796	0.836706	0.844276	0.905907	0.821439		0.927991	0.883044	0.882407	0.877706
1_185091344_185093098	1	185091344	185093098	Mark1	0	0	0	0	0	0	0	1754	0.494396	0.645455	0.544141	0.65181	0.666601	0.638975	0.702262	0.659935	0.697473	0.638314		0.371501	0.396061	0.333014	0.386667		0.430162	0.482127	0.405603	0.594156	0.534142	0.509646		0.623204	0.627177	0.66036	0.599808
1_185098987_185099772	1	185098987	185099772	Mark1	0	0	0	0	0	0	0	785	0.527941	0.455435	0.521747	0.563812	0.535247	0.482073	0.509664	0.5622	0.632888	0.549795		0.195216	0.215715	0.0953209	0.0933186		0.244743	0.204202	0.250725	0.250226	0.251432	0.285211		0.51565	0.557488	0.431559	0.418015
1_185466794_185467290	1	185466794	185467290	Slc30a10	0	0	0	1	0	0	0	496	0.662654	0.763002	0.716667	0.761464	0.746866	0.690741	0.880247	0.818484	0.664683	0.759163		0.468912	0.374131	0.352398	0.364506		0.596128	0.552381	0.497563	0.492019	0.566578	0.536772		0.711083	0.686762	0.708333	0.810396
1_185482029_185482315	1	185482029	185482315	Slc30a10	0	0	0	0	0	0	0	286	0.892394	0.873313	0.793606	0.959848	0.868912	0.802778	0.869974	0.825219	0.983333	0.921194		0.651062	0.504061	0.665311	0.510913		0.763558	0.828995	0.798611	0.636111	0.744709	0.800661		0.87803	0.88642	0.814684	0.828878
1_185484084_185484470	1	185484084	185484470	Slc30a10	0	0	0	0	0	0	0	386	0.809188	0.774742	0.853505	0.960017	0.863117	0.827564	0.880189	0.85522	0.926981	0.742735		0.574748	0.494005	0.648005	0.606185		0.735195	0.878053	0.799278	0.876099	0.780791	0.774725		0.837747	0.74707	0.875534	0.892823
1_185488460_185489510	1	185488460	185489510	Slc30a10	0	0	0	0	0	0	0	1050	0.424882	0.545303	0.432988	0.653276	0.555871	0.571997	0.641443	0.538318	0.586756	0.634795		0.279122	0.165502	0.184136	0.115648		0.327747	0.308631	0.265711	0.333854	0.294921	0.297006		0.544736	0.563898	0.456433	0.427539
1_186652055_186653773	1	186652055	186653773	Tgfb2	0	0	0	1	0	0	0	1718	0.607503	0.636248	0.582424	0.760297	0.720054	0.795326	0.724249	0.828207	0.758142	0.702199		0.401787	0.38823	0.350251	0.36742		0.501098	0.575014	0.547653	0.519181	0.560719	0.576596		0.728458	0.677218	0.701582	0.712616
1_186923156_186923484	1	186923156	186923484	D1Pas1	0	0	0	0	0	0	0	328	0.714006	0.831873	0.792174	0.860101	0.851046	0.849567	0.782992	0.910895	0.906313	0.651264		0.474334	0.445171	0.624675	0.414617		0.69697	0.777886	0.62938	0.655952	0.685498	0.699426		0.823229	0.704009	0.844968	0.865584
1_187964669_187966672	1	187964669	187966672	Esrrg	0	0	0	1	0	0	0	2003	0.66685	0.664177	0.676188	0.831593	0.744078	0.847114	0.743867	0.807435	0.820621	0.76517		0.511181	0.530658	0.493749	0.557381		0.679378	0.676335	0.635787	0.685779	0.692764	0.707953		0.722775	0.715391	0.749542	0.720936
1_188029351_188030319	1	188029351	188030319	Esrrg	0	0	0	1	0	0	0	968	0.74076	0.782145	0.769877	0.727285	0.775586	0.741461	0.797279	0.90583	0.899541	0.751108		0.423193	0.538925	0.37638	0.37902		0.539249	0.58022	0.654455	0.627154	0.649656	0.597944		0.734303	0.706547	0.705964	0.666667
1_188942422_188943064	1	188942422	188943064	Ush2a	0	0	0	1	0	0	0	642	0.735794	0.812889	0.820713	0.872691	0.897762	0.915584	0.935714	0.863287	0.83842	0.840362		0.663567	0.521298	0.586952	0.623642		0.830728	0.833141	0.699564	0.718939	0.735039	0.792785		0.834934	0.886941	0.785245	0.869853
1_189014914_189015103	1	189014914	189015103	Kctd3	0	0	0	0	0	0	0	189	0.720314	0.76633	0.784937	0.799471	0.710406	0.833333	0.816138	0.630355	0.885185	0.623413		0.426562	0.301757	0.448252	0.39537		0.739771	0.648998	0.691414	0.544444	0.659701	0.582055		0.769839	0.641049	0.677518	0.715264
1_189707553_189709911	1	189707553	189709911	Ptpn14	0	0	0	0	1	0	0	2358	0.669942	0.735355	0.734556	0.805928	0.739336	0.737608	0.826402	0.834123	0.840129	0.696586		0.432371	0.436623	0.503378	0.462046		0.696583	0.758435	0.731277	0.7127	0.667523	0.762067		0.738128	0.722067	0.712279	0.736327
1_189729114_189730236	1	189729114	189730236	Ptpn14	0	1	0	1	0	1	0	1122	0.424705	0.451281	0.478514	0.672049	0.629061	0.591804	0.621484	0.619822	0.646184	0.653687		0.156588	0.138357	0.14365	0.203511		0.319408	0.398571	0.424995	0.437957	0.390842	0.427799		0.548329	0.576208	0.498913	0.523231
1_189731955_189732507	1	189731955	189732507	Ptpn14	0	0	1	1	0	0	0	552	0.724174	0.762766	0.822461	0.922186	0.780916	0.781614	0.851389	0.836806	0.91056	0.826118		0.484307	0.420629	0.489957	0.418326		0.701145	0.762461	0.691168	0.71627	0.615179	0.817693		0.838263	0.80901	0.839253	0.790209
1_189754909_189755355	1	189754909	189755355	Ptpn14	0	0	0	1	0	0	0	446	0.921914	0.933499	0.909472	0.940476	0.949735	0.900289	0.927778	0.899691	0.958333	0.92037		0.716449	0.722623	0.61927	0.662169		0.871958	0.931481	0.879019	0.940741	0.907238	0.92963		0.89965	0.930708	0.925993	0.948348
1_189761086_189762513	1	189761086	189762513	Ptpn14	0	0	0	1	0	0	0	1427	0.721466	0.81303	0.774185	0.859915	0.819365	0.845906	0.857653	0.810601	0.828058	0.780821		0.370677	0.38381	0.37807	0.375884		0.720909	0.804494	0.778582	0.793158	0.805166	0.779592		0.850062	0.83977	0.860189	0.831244
1_189769793_189770368	1	189769793	189770368	Ptpn14	0	0	0	1	0	0	0	575	0.656085	0.698789	0.710714	0.897531	0.824094	0.812698	0.828283	0.834788	0.94709	0.805562		0.45	0.419685	0.342154	0.418871		0.726455	0.788889	0.693519	0.672278	0.71726	0.540035		0.719945	0.702469	0.609639	0.794516
1_189784675_189785600	1	189784675	189785600	Ptpn14	0	0	0	1	0	0	0	925	0.801602	0.819961	0.771264	0.916312	0.907052	0.807798	0.926494	0.860668	0.979688	0.880204		0.617995	0.61863	0.548591	0.633858		0.823544	0.880411	0.815075	0.797432	0.834045	0.876742		0.879179	0.825788	0.84777	0.788361
1_189785657_189786962	1	189785657	189786962	Ptpn14	0	0	0	1	0	0	1	1305	0.875298	0.849341	0.865524	0.958912	0.878564	0.919135	0.914895	0.930182	0.935934	0.886877		0.680656	0.672705	0.659498	0.700883		0.876865	0.920269	0.901601	0.87616	0.898884	0.92302		0.871516	0.847695	0.909691	0.872134
1_189789596_189790962	1	189789596	189790962	Ptpn14	0	0	0	1	0	0	0	1366	0.86813	0.863721	0.801062	0.921445	0.886904	0.841829	0.8617	0.914509	0.902199	0.866247		0.623286	0.629387	0.681389	0.581821		0.810829	0.834213	0.785171	0.767659	0.806973	0.857131		0.847958	0.846072	0.821566	0.812572
1_189806769_189807254	1	189806769	189807254	Ptpn14	0	0	0	1	0	0	0	485	0.549057	0.559997	0.70671	0.800964	0.683018	0.591429	0.829391	0.658835	0.65487	0.725285		0.185468	0.192648	0.0938395	0.129729		0.567107	0.522161	0.372199	0.433117	0.368684	0.459048		0.628069	0.598913	0.479803	0.60214
1_189860999_189861316	1	189860999	189861316	Ptpn14	0	0	0	1	1	0	0	317	0.540525	0.538672	0.512167	0.648072	0.489753	0.455286	0.595346	0.468723	0.65303	0.475353		0.143501	0.136969	0.0888483	0.156068		0.309091	0.435317	0.255891	0.164978	0.425033	0.363234		0.390909	0.432736	0.309405	0.304243
1_189875021_189875529	1	189875021	189875529	Ptpn14	0	0	0	1	0	0	0	508	0.693376	0.633376	0.49	0.68377	0.642121	0.586667	0.764167	0.702381	0.81	0.618215		0.272647	0.305922	0.353473	0.252389		0.429574	0.486392	0.32276	0.538095	0.389914	0.358962		0.657933	0.625246	0.493052	0.647157
1_189883379_189884716	1	189883379	189884716	Smyd2	0	0	0	1	1	0	0	1337	0.795918	0.84154	0.770683	0.890482	0.855451	0.826425	0.898889	0.87636	0.904591	0.849344		0.586637	0.599961	0.623054	0.628227		0.718925	0.788889	0.822101	0.77566	0.760554	0.774482		0.851115	0.847787	0.836669	0.824582
1_189913901_189914962	1	189913901	189914962	Smyd2	0	0	0	1	0	0	0	1061	0.822879	0.899032	0.909276	0.963918	0.939814	0.901374	0.940016	0.932902	0.939652	0.874548		0.73807	0.618297	0.670135	0.689212		0.891865	0.956668	0.862746	0.913843	0.849056	0.892963		0.848051	0.884665	0.93035	0.916852
1_189916563_189917072	1	189916563	189917072	Smyd2	0	0	0	1	0	0	0	509	0.782288	0.803571	0.784656	0.80388	0.707407	0.748677	0.807407	0.85	0.783333	0.822793		0.266667	0.341438	0.383422	0.387936		0.65679	0.777778	0.638977	0.608289	0.763521	0.768739		0.687298	0.786067	0.78203	0.831809
1_189920789_189921279	1	189920789	189921279	Smyd2	0	1	0	1	0	1	0	490	0.691411	0.703925	0.786008	0.889538	0.807409	0.672048	0.719868	0.803249	0.828355	0.798107		0.104449	0.0876699	0.09573	0.119841		0.462288	0.442555	0.419935	0.427499	0.418377	0.45834		0.59918	0.737068	0.586436	0.683232
1_189924392_189924742	1	189924392	189924742	Smyd2	0	1	1	0	0	0	0	350	0.907244	0.867581	0.770936	0.919937	0.912407	0.893175	0.941429	0.896207	0.914012	0.896032		0.476403	0.457722	0.418796	0.399086		0.804102	0.933333	0.869392	0.871274	0.848071	0.81537		0.94067	0.916158	0.876471	0.879921
1_190006848_190007305	1	190006848	190007305	Smyd2	0	0	0	0	0	0	0	457	0.738734	0.704274	0.741576	0.740385	0.826648	0.787729	0.64185	0.719919	0.917857	0.730357		0.378266	0.327325	0.362027	0.278993		0.462313	0.522652	0.523652	0.321137	0.464666	0.424603		0.63706	0.689999	0.696637	0.569574
1_190044799_190045177	1	190044799	190045177	Prox1	0	0	0	0	0	0	0	378	0.559071	0.658951	0.662875	0.637482	0.767436	0.763757	0.681746	0.750529	0.659259	0.578395		0.206019	0.245973	0.156313	0.220459		0.645398	0.539153	0.46627	0.44537	0.338542	0.42791		0.629365	0.643275	0.590548	0.587977
1_190128445_190128984	1	190128445	190128984	Prox1	0	0	0	1	0	0	0	539	0.57953	0.733323	0.57609	0.773077	0.722805	0.738294	0.642033	0.761366	0.860714	0.817258		0.165751	0.239634	0.347511	0.273817		0.606576	0.626923	0.519213	0.628997	0.636008	0.596825		0.725051	0.749633	0.569813	0.662767
1_190480468_190481734	1	190480468	190481734	Rps6kc1	0	0	0	0	0	0	0	1266	0.625509	0.723121	0.678498	0.70627	0.750984	0.648433	0.735673	0.749228	0.682376	0.676547		0.559364	0.459261	0.541497	0.398855		0.613717	0.806931	0.606182	0.502535	0.649336	0.597897		0.690018	0.699856	0.737487	0.577632
1_190532647_190533941	1	190532647	190533941	Rps6kc1	0	0	0	0	0	0	0	1294	0.514239	0.416445	0.562033	0.625708	0.553677	0.632394	0.611519	0.571287	0.631664	0.604951		0.285252	0.174785	0.333197	0.246387		0.340396	0.40009	0.365208	0.390188	0.342216	0.423436		0.557269	0.57987	0.565573	0.507746
1_190661282_190662459	1	190661282	190662459	Rps6kc1	0	0	0	0	0	0	0	1177	0.731969	0.800194	0.796877	0.850758	0.860445	0.738958	0.834952	0.802125	0.867081	0.823082		0.645531	0.581535	0.60782	0.607156		0.781434	0.830123	0.785505	0.852007	0.756076	0.832896		0.78863	0.842965	0.824907	0.839031
1_190682155_190682331	1	190682155	190682331	Rps6kc1	1	0	0	0	0	0	0	176	0.81909	0.69637	0.740538	0.681809	0.759057	0.740816	0.776389	0.72149	0.616837	0.778912		0.333658	0.321792	0.347024	0.320437		0.588965	0.489796	0.451969	0.588492	0.561956	0.466006		0.614317	0.892007	0.860064	0.646964
1_190690504_190690895	1	190690504	190690895	Rps6kc1	0	0	0	0	0	0	0	391	0.683447	0.773034	0.776205	0.897083	0.915	0.843056	0.766548	0.84354	0.737831	0.862338		0.433133	0.395518	0.472273	0.496424		0.674834	0.707018	0.625317	0.772011	0.567447	0.632875		0.777476	0.778772	0.650433	0.764151
1_190747112_190747865	1	190747112	190747865	Rps6kc1	0	0	0	1	0	0	0	753	0.7774	0.816509	0.833045	0.930811	0.889459	0.894738	0.877414	0.941132	0.933696	0.821878		0.65801	0.598089	0.600276	0.649755		0.801989	0.887716	0.773564	0.869531	0.763651	0.845613		0.863486	0.897442	0.766888	0.8576
1_191024710_191025165	1	191024710	191025165	Flvcr1	0	1	0	1	0	1	0	455	0.58953	0.62337	0.728732	0.929725	0.726455	0.768386	0.802513	0.714119	0.712132	0.681199		0.194806	0.156613	0.25485	0.190572		0.644136	0.671934	0.51431	0.682345	0.439459	0.597276		0.709164	0.718307	0.664636	0.734478
1_191176937_191177512	1	191176937	191177512	Atf3	0	0	0	1	0	0	0	575	0.684769	0.817348	0.729586	0.949292	0.938312	0.872125	0.89203	0.830274	0.902381	0.858671		0.53869	0.435089	0.434199	0.455853		0.730051	0.85226	0.787247	0.73869	0.719109	0.84137		0.842744	0.775621	0.886842	0.808048
1_191191989_191192763	1	191191989	191192763	Atf3	0	0	0	1	0	0	0	774	0.662923	0.809618	0.861791	0.919261	0.874821	0.900019	0.824008	0.821678	0.921591	0.854966		0.501091	0.679687	0.61277	0.549416		0.820551	0.901786	0.822858	0.865046	0.807353	0.790509		0.780263	0.791396	0.829816	0.75633
1_191208401_191209954	1	191208401	191209954	Atf3	0	0	0	1	0	0	0	1553	0.72488	0.794448	0.70443	0.851925	0.774634	0.853288	0.835119	0.780911	0.884694	0.751141		0.526207	0.532916	0.506332	0.500572		0.80504	0.740281	0.724204	0.722227	0.660317	0.751907		0.74978	0.757833	0.788237	0.844085
1_191316966_191317482	1	191316966	191317482	Nenf	0	1	0	1	0	1	0	516	0.768251	0.71335	0.661303	0.812133	0.778995	0.698743	0.733996	0.666171	0.725694	0.772958		0.397063	0.330469	0.362502	0.378745		0.587566	0.681806	0.601945	0.605405	0.63313	0.586839		0.668474	0.653926	0.673886	0.617705
1_191407086_191407759	1	191407086	191407759	Ppp2r5a	0	0	0	0	0	0	0	673	0.554532	0.725654	0.775778	0.83125	0.788634	0.859028	0.827778	0.727546	0.794717	0.748611		0.389287	0.335559	0.288011	0.260187		0.631895	0.964286	0.650808	0.597575	0.750595	0.709663		0.815292	0.727133	0.755754	0.604453
1_191408071_191410040	1	191408071	191410040	Ppp2r5a	0	0	0	0	1	0	0	1969	0.695777	0.759274	0.845616	0.945324	0.8872	0.802632	0.873881	0.871379	0.909003	0.811469		0.317258	0.4179	0.277684	0.275273		0.836967	0.856424	0.791112	0.763926	0.701413	0.752433		0.841223	0.857981	0.818962	0.811259
1_191411187_191411648	1	191411187	191411648	Ppp2r5a	0	0	0	0	0	0	0	461	0.66878	0.784957	0.655936	0.887566	0.796958	0.823457	0.785979	0.803199	0.788272	0.783532		0.328568	0.300421	0.251082	0.228676		0.523353	0.493519	0.512934	0.527213	0.468519	0.574603		0.725212	0.77081	0.585022	0.733899
1_191420413_191420780	1	191420413	191420780	Ppp2r5a	0	0	0	0	0	0	0	367	0.369949	0.365483	0.38961	0.471851	0.470587	0.365881	0.371605	0.435078	0.377954	0.364652		0.0500611	0.0361111	0.0877425	0.0615052		0.195498	0.290123	0.229684	0.308333	0.261254	0.300265		0.366596	0.381009	0.379242	0.304399
1_191430048_191430617	1	191430048	191430617	Ppp2r5a	0	0	0	0	1	0	0	569	0.818212	0.842237	0.914141	0.945271	0.854798	0.875	0.866267	0.940199	0.920996	0.858651		0.432367	0.368801	0.336351	0.277264		0.854401	0.921842	0.850203	0.882612	0.870884	0.910675		0.929237	0.803335	0.829252	0.875866
1_191461296_191462734	1	191461296	191462734	Ppp2r5a	0	0	0	0	0	0	0	1438	0.675743	0.64993	0.684684	0.722883	0.729762	0.718403	0.7469	0.708854	0.738519	0.599274		0.308497	0.408734	0.335479	0.306822		0.451867	0.718452	0.508473	0.481415	0.506125	0.505387		0.679747	0.611583	0.605033	0.47179
1_191486909_191487742	1	191486909	191487742	Dtl	0	0	0	0	0	0	0	833	0.782934	0.764715	0.734734	0.916369	0.857378	0.835094	0.760714	0.889655	0.860665	0.852314		0.507368	0.464068	0.45512	0.471377		0.772813	0.830903	0.712698	0.767468	0.719196	0.746478		0.744929	0.807	0.839947	0.757185
1_191490279_191490748	1	191490279	191490748	Dtl	0	0	0	0	1	0	0	469	0.69539	0.616667	0.659307	0.720486	0.651539	0.578086	0.663757	0.613448	0.694715	0.606933		0.225846	0.201285	0.173128	0.145833		0.303351	0.46045	0.328443	0.416691	0.338272	0.3125		0.573804	0.616139	0.557217	0.563333
1_191494994_191495457	1	191494994	191495457	Dtl	0	0	0	0	0	0	0	463	0.593254	0.746423	0.722478	0.712577	0.708003	0.885507	0.851091	0.753009	0.915795	0.771898		0.243071	0.269192	0.23912	0.278739		0.693686	0.520833	0.672114	0.607937	0.578375	0.718056		0.723016	0.791498	0.768109	0.729302
1_191814669_191815463	1	191814669	191815463	Nek2	0	0	0	0	1	0	0	794	0.797196	0.792558	0.751471	0.886667	0.813722	0.789739	0.909259	0.850057	0.741699	0.827068		0.546089	0.44257	0.403912	0.377636		0.823758	0.826557	0.72194	0.593236	0.835808	0.750873		0.844292	0.846135	0.859601	0.764225
1_191817463_191817902	1	191817463	191817902	Nek2	0	0	1	0	0	0	0	439	0.677469	0.597449	0.648268	0.769796	0.719678	0.706173	0.646164	0.698898	0.725253	0.70333		0.276628	0.320066	0.348232	0.319866		0.650719	0.51918	0.618166	0.46136	0.529644	0.660714		0.628028	0.674229	0.634586	0.612571
1_191905322_191905783	1	191905322	191905783	Slc30a1	0	1	0	0	0	1	0	461	0.860606	0.739683	0.792093	0.877513	0.82619	0.798942	0.937037	0.886111	0.87037	0.846865		0.371212	0.40733	0.414911	0.37791		0.710971	0.760141	0.711762	0.542917	0.737037	0.727778		0.833193	0.771138	0.854297	0.732299
1_191908062_191908605	1	191908062	191908605	Slc30a1	0	1	0	1	0	1	0	543	0.795062	0.863316	0.707444	0.931222	0.826054	0.852954	1	0.965909	0.916408	0.838384		0.515586	0.555273	0.567869	0.581861		0.719816	0.855864	0.815332	0.721795	0.790054	0.849206		0.877368	0.833622	0.880693	0.917506
1_191985259_191985690	1	191985259	191985690	Rd3	1	1	0	1	0	0	0	431	0.843222	0.77653	0.725463	0.956035	0.901549	0.947616	0.926088	0.907112	0.932326	0.885406		0.5262	0.415711	0.505402	0.392431		0.779346	0.723457	0.564807	0.681041	0.57188	0.796968		0.948589	0.925985	0.854826	0.859848
1_192795904_192796394	1	192795904	192796394	Hhat	0	0	0	0	0	0	0	490	0.633703	0.729117	0.746032	0.743731	0.790123	0.723545	0.590027	0.784816	0.750926	0.637037		0.143434	0.149305	0.191021	0.174784		0.487916	0.477104	0.558522	0.450617	0.410053	0.488464		0.682825	0.58804	0.583742	0.692001
1_192805520_192806055	1	192805520	192806055	Hhat	0	0	0	0	1	0	0	535	0.837925	0.838404	0.705779	0.920437	0.96142	0.903571	0.811508	0.817284	0.854497	0.916306		0.5222	0.464415	0.541757	0.529189		0.822751	0.787302	0.874129	0.836897	0.598316	0.770944		0.82013	0.823191	0.854264	0.863636
1_192852557_192853852	1	192852557	192853852	Sertad4	0	1	1	1	0	1	0	1295	0.590653	0.580665	0.60177	0.703824	0.618295	0.593187	0.676913	0.56443	0.525866	0.64214		0.28859	0.236642	0.315682	0.26794		0.434485	0.547527	0.457293	0.409785	0.552572	0.440471		0.653844	0.575483	0.548123	0.599414
1_192861188_192862275	1	192861188	192862275	Sertad4	0	0	0	0	1	0	0	1087	0.619089	0.730526	0.651258	0.821689	0.87881	0.806176	0.890079	0.823214	0.874603	0.808724		0.437377	0.38202	0.4343	0.340471		0.676429	0.791667	0.737917	0.737103	0.778651	0.771977		0.828999	0.779663	0.715028	0.788536
1_193148565_193149586	1	193148565	193149586	Irf6	0	0	1	0	0	0	0	1021	0.742287	0.727526	0.821111	0.928571	0.857143	0.834916	0.929722	0.844556	0.889957	0.770714		0.451822	0.47664	0.404362	0.354714		0.785823	0.907778	0.871164	0.71627	0.732878	0.770505		0.797371	0.842298	0.877141	0.741443
1_193152318_193152809	1	193152318	193152809	Irf6	0	1	0	0	0	1	0	491	0.596337	0.7172	0.552273	0.793375	0.734167	0.687085	0.658009	0.696133	0.794805	0.567208		0.262104	0.153686	0.110823	0.167208		0.50465	0.533658	0.317352	0.421681	0.357692	0.384921		0.546639	0.59799	0.649531	0.531412
1_193153737_193153930	1	193153737	193153930	Irf6	0	1	0	1	0	1	0	193	0.726146	0.628276	0.806125	0.833333	0.771713	0.813492	0.75	0.736127	0.811111	0.723413		0.177032	0.27037	0.199074	0.155688		0.409524	0.495679	0.471781	0.39418	0.54321	0.333333		0.828026	0.819529	0.593078	0.581478
1_193272289_193272728	1	193272289	193272728	G0s2,Lamb3	0	0	0	2	0	1	0	439	0.658611	0.65095	0.6107	0.80978	0.762335	0.559235	0.619298	0.709367	0.603036	0.591829		0.106806	0.0926018	0.0881151	0.087762		0.224409	0.304266	0.217133	0.173671	0.29515	0.122096		0.44181	0.541711	0.371515	0.553709
1_193388214_193389314	1	193388214	193389314	Camk1g	0	0	0	0	0	0	0	1100	0.674521	0.62027	0.666194	0.842379	0.789105	0.795047	0.827431	0.796455	0.923535	0.762265		0.314074	0.321523	0.269587	0.276033		0.595739	0.635168	0.617817	0.699305	0.565074	0.720006		0.743493	0.76406	0.736806	0.681122
1_193509442_193511081	1	193509442	193511081	Camk1g	0	0	0	0	0	2	0	1639	0.687392	0.769916	0.758943	0.867898	0.82409	0.84446	0.824471	0.897969	0.863333	0.842759		0.38378	0.364766	0.369219	0.341153		0.639563	0.706818	0.651865	0.655409	0.626012	0.720087		0.674588	0.762427	0.772669	0.715786
1_193541826_193542480	1	193541826	193542480	Camk1g	0	0	0	0	0	0	0	654	0.731736	0.756436	0.713677	0.896772	0.821085	0.840556	0.931973	0.872323	0.858148	0.834087		0.224456	0.300885	0.415803	0.202994		0.713781	0.89359	0.803467	0.803497	0.805556	0.638114		0.937363	0.868069	0.728297	0.7954
1_193550273_193550709	1	193550273	193550709	Camk1g	0	0	0	0	0	0	0	436	0.618487	0.784336	0.754882	0.828417	0.894017	0.740741	0.82963	0.888889	0.896032	0.828714		0.501475	0.446151	0.379861	0.42398		0.856742	0.744391	0.712726	0.545635	0.718071	0.854479		0.796391	0.827197	0.852916	0.827818
1_193989012_193990459	1	193989012	193990459	Camk1g	0	0	0	0	0	0	0	1447	0.472579	0.555077	0.574994	0.692205	0.675695	0.648232	0.621284	0.619968	0.724351	0.619559		0.296834	0.340837	0.280201	0.311198		0.372276	0.355026	0.339249	0.47873	0.443561	0.487123		0.543208	0.508079	0.573826	0.594103
1_20786849_20788438	1	20786849	20788438	Il17f	0	0	0	1	0	0	0	1589	0.614763	0.704485	0.725033	0.798807	0.695136	0.775905	0.787687	0.749788	0.810759	0.713237		0.562714	0.489134	0.512306	0.477443		0.589367	0.761332	0.618098	0.694079	0.644635	0.702377		0.708045	0.791012	0.699157	0.700014
1_20939776_20940616	1	20939776	20940616	Paqr8	0	0	0	0	0	0	0	840	0.778384	0.560952	0.629045	0.69954	0.666362	0.503597	0.762083	0.813571	0.657114	0.673165		0.254308	0.160213	0.239762	0.217721		0.261865	0.509944	0.536974	0.44853	0.34754	0.527796		0.681473	0.595121	0.846923	0.457395
1_20952041_20952512	1	20952041	20952512	Efhc1	0	1	0	1	0	1	0	471	0.802778	0.732415	0.679894	0.796817	0.865123	0.797619	0.786111	0.829762	0.689418	0.66516		0.240741	0.32791	0.217209	0.191534		0.667375	0.67037	0.645627	0.634127	0.607584	0.4		0.770062	0.725926	0.682275	0.696645
1_21052301_21053067	1	21052301	21053067	Tram2	0	0	0	1	0	0	0	766	0.678017	0.663244	0.674375	0.787867	0.704587	0.69709	0.869048	0.808201	0.875529	0.752982		0.403292	0.445291	0.327437	0.330608		0.684656	0.764374	0.639572	0.572321	0.701355	0.800705		0.739649	0.747243	0.829501	0.721714
1_21080125_21080638	1	21080125	21080638	Tram2	0	1	0	0	0	0	0	513	0.893726	0.948593	0.903765	0.954074	0.963301	0.89	0.909127	0.951133	0.954074	0.924466		0.477172	0.521743	0.540712	0.516426		0.923725	0.877696	0.895556	0.972273	0.914595	0.966667		0.903633	0.935427	0.934114	0.937082
1_21393410_21393752	1	21393410	21393752	Kcnq5	0	0	0	0	0	0	0	342	0.799484	0.870112	0.814722	0.975	0.927576	0.857262	0.935714	0.906548	0.974603	0.953263		0.570714	0.526526	0.58545	0.524026		0.715	0.883333	0.721786	0.869167	0.766508	0.847308		0.852857	0.753254	0.8046	0.884921
1_23537757_23539278	1	23537757	23539278	Ogfrl1	0	0	0	0	1	0	0	1521	0.632852	0.661302	0.732554	0.792814	0.738688	0.738545	0.813196	0.796895	0.739589	0.674616		0.416344	0.29293	0.30543	0.28933		0.601377	0.624472	0.534531	0.560109	0.63415	0.608018		0.69437	0.638595	0.741971	0.734611
1_23948857_23949408	1	23948857	23949408	Smap1	0	0	0	0	0	0	0	551	0.911086	0.863363	0.926178	0.964423	0.984848	0.955156	0.896991	0.903598	0.946703	0.930164		0.642493	0.688426	0.56254	0.658956		0.908192	0.908069	0.915311	0.861396	0.902116	0.854762		0.910093	0.93492	0.918495	0.89492
1_24557984_24558243	1	24557984	24558243	Col19a1	0	0	0	1	0	0	0	259	0.754454	0.784571	0.715418	0.891093	0.811992	0.775794	0.884722	0.898016	0.928571	0.697157		0.527919	0.533547	0.530736	0.489947		0.690537	0.676146	0.68569	0.639065	0.685217	0.778391		0.715218	0.801392	0.764878	0.679732
1_29736874_29737613	1	29736874	29737613	Gm597	0	0	0	0	0	0	0	739	0.88274	0.828193	0.802553	0.9206	0.860714	0.890476	0.834023	0.897321	0.833333	0.767234		0.717967	0.651922	0.669995	0.539414		0.791649	0.82197	0.862057	0.846898	0.710024	0.716348		0.697668	0.837655	0.812253	0.877463
1_31394937_31395673	1	31394937	31395673	Pih1d3	0	0	0	0	0	0	0	736	0.78596	0.75191	0.70598	0.934722	0.770164	0.857516	0.893137	0.819958	0.914239	0.765003		0.600174	0.56982	0.563924	0.501261		0.707143	0.519281	0.587908	0.753287	0.801429	0.651401		0.785033	0.861086	0.823488	0.806554
1_33635892_33636369	1	33635892	33636369	Prim2	0	0	0	1	0	0	0	477	0.821457	0.933176	0.972024	1	0.935426	0.929762	0.92619	0.957265	0.904082	0.978968		0.706252	0.709226	0.628997	0.733224		0.928373	0.92483	0.912415	0.93305	0.891767	0.908163		0.966562	0.921367	0.872789	0.958667
1_34006775_34007556	1	34006775	34007556	Dst	0	1	0	1	0	1	0	781	0.766575	0.726263	0.702912	0.894678	0.720513	0.691683	0.747619	0.864394	0.773701	0.613407		0.265783	0.255611	0.246794	0.117532		0.595418	0.45794	0.273882	0.556421	0.382751	0.520661		0.703127	0.695698	0.632134	0.646993
1_34012097_34014300	1	34012097	34014300	Dst	0	1	1	1	0	2	0	2203	0.577811	0.63105	0.675933	0.822173	0.644101	0.71314	0.688777	0.712558	0.769987	0.652293		0.360953	0.440532	0.486591	0.45271		0.59753	0.715107	0.609884	0.643733	0.58795	0.593563		0.647584	0.59482	0.566796	0.604977
1_34035011_34035477	1	34035011	34035477	Dst	0	0	0	1	1	0	0	466	0.68443	0.729296	0.810342	0.897034	0.850904	0.723541	0.908201	0.895807	0.888889	0.883094		0.479389	0.538272	0.357624	0.384782		0.825878	0.805556	0.795078	0.743697	0.780911	0.813051		0.796335	0.805193	0.806355	0.781679
1_34073114_34075369	1	34073114	34075369	Dst	0	0	0	1	0	0	0	2255	0.716633	0.731984	0.722428	0.853312	0.811646	0.749955	0.817075	0.800095	0.893011	0.844049		0.334888	0.306041	0.304793	0.295438		0.677273	0.749025	0.700214	0.694273	0.644496	0.757806		0.799102	0.810496	0.784738	0.821899
1_34104755_34105923	1	34104755	34105923	Dst	0	0	0	1	0	0	0	1168	0.574898	0.626472	0.6048	0.796048	0.75293	0.799471	0.804806	0.796588	0.808473	0.690234		0.23065	0.199335	0.169708	0.19109		0.571605	0.622768	0.687519	0.634259	0.611422	0.722589		0.809091	0.717706	0.781719	0.717773
1_34106580_34107582	1	34106580	34107582	Dst	0	0	0	1	0	0	0	1002	0.778786	0.804173	0.781523	0.939401	0.889793	0.871607	0.833571	0.845185	0.945	0.819104		0.296444	0.234613	0.207327	0.186409		0.709266	0.778373	0.839748	0.767659	0.85881	0.781645		0.874289	0.89689	0.871379	0.8726
1_34108387_34109357	1	34108387	34109357	Dst	0	0	0	1	1	0	0	970	0.880516	0.794295	0.854374	0.903875	0.859336	0.88431	0.939796	0.949513	0.909615	0.805668		0.59546	0.544545	0.586634	0.617766		0.821454	0.91366	0.835459	0.886075	0.81553	0.83801		0.845401	0.854381	0.842254	0.867569
1_34116399_34117018	1	34116399	34117018	Dst	0	0	0	1	0	0	0	619	0.781443	0.771533	0.772418	0.922764	0.906886	0.830957	0.871008	0.898133	0.941363	0.847593		0.691306	0.645547	0.632477	0.587981		0.801286	0.867573	0.765904	0.786366	0.794043	0.876442		0.90313	0.893287	0.903159	0.822722
1_34140287_34141095	1	34140287	34141095	Dst	0	0	0	1	0	0	0	808	0.693014	0.691599	0.685186	0.865783	0.859697	0.834212	0.733642	0.865395	0.85	0.758712		0.41688	0.552591	0.434925	0.495683		0.615015	0.659347	0.65412	0.725934	0.708013	0.748629		0.838095	0.786708	0.738469	0.866108
1_34237258_34237767	1	34237258	34237767	Dst	0	0	0	1	0	1	0	509	0.48241	0.579572	0.495873	0.650652	0.582411	0.587923	0.628631	0.55836	0.71197	0.502059		0.259286	0.397522	0.223486	0.278794		0.23149	0.458115	0.383259	0.381933	0.403164	0.369769		0.25765	0.637863	0.241045	0.562185
1_34237838_34238226	1	34237838	34238226	Dst	0	0	0	1	0	1	0	388	0.72803	0.729222	0.854577	0.885184	0.684848	0.627469	0.806604	0.802273	0.654545	0.692076		0.37296	0.498861	0.421419	0.383117		0.467352	0.738889	0.594769	0.705051	0.528319	0.66008		0.456776	0.839133	0.433799	0.627062
1_34432355_34432853	1	34432355	34432853	Ccdc115	0	0	0	0	0	1	0	498	0.779517	0.765092	0.763756	0.678513	0.71112	0.647991	0.603875	0.773377	0.722094	0.682154		0.34025	0.40087	0.404127	0.267903		0.497581	0.46	0.427655	0.480624	0.514861	0.443268		0.536978	0.698516	0.664302	0.626916
1_34499110_34499610	1	34499110	34499610	Prss39	0	0	0	1	0	0	0	500	0.870478	0.897738	0.798211	0.930313	0.803604	0.887973	0.943651	0.920067	0.983333	0.912775		0.615365	0.743502	0.603241	0.666102		0.850167	0.916667	0.898864	0.88244	0.889253	0.889716		0.792491	0.945377	0.9402	0.816982
1_34535910_34536559	1	34535910	34536559	Cfc1	0	0	0	1	0	0	0	649	0.324946	0.493957	0.326777	0.490173	0.515965	0.524471	0.6221	0.450794	0.505071	0.49214		0.111875	0.0567062	0.108192	0.0659271		0.186277	0.235901	0.28772	0.156261	0.126825	0.143959		0.364723	0.315241	0.301235	0.357305
1_34537451_34537797	1	34537451	34537797	Cfc1	0	0	0	1	0	0	0	346	0.789935	0.754598	0.799387	0.906084	0.884648	0.87962	0.896212	0.854401	0.921104	0.915978		0.416248	0.500474	0.314881	0.356838		0.616162	0.342262	0.526768	0.476768	0.628261	0.510534		0.840869	0.785009	0.83658	0.797394
1_34600018_34600244	1	34600018	34600244	Amer3	0	0	0	0	0	0	0	226	0.759727	0.766962	0.857692	0.963462	0.85974	0.882094	0.919913	0.768074	0.945887	0.922826		0.42959	0.308045	0.461039	0.349075		0.768975	0.779945	0.527273	0.517027	0.683904	0.71627		0.86345	0.871465	0.932071	0.881241
1_34806030_34807367	1	34806030	34807367	Arhgef4	0	0	1	1	0	0	0	1337	0.780879	0.846491	0.827602	0.941647	0.887319	0.928846	0.910395	0.93312	0.922566	0.893572		0.23539	0.248333	0.219045	0.210355		0.639465	0.719694	0.649881	0.668593	0.663309	0.710986		0.93467	0.904632	0.895019	0.864845
1_34852299_34853151	1	34852299	34853151	Plekhb2	0	0	1	1	0	1	0	852	0.741611	0.744197	0.834127	0.816875	0.854347	0.896485	0.875054	0.825935	0.861848	0.725547		0.458226	0.548785	0.534443	0.44821		0.757937	0.695022	0.766254	0.755486	0.738656	0.800454		0.832727	0.746177	0.76835	0.780968
1_35220098_35221676	1	35220098	35221676	Plekhb2	0	0	0	0	0	0	0	1578	0.772197	0.806267	0.698603	0.919056	0.849041	0.866452	0.848489	0.926058	0.905522	0.816439		0.601836	0.639443	0.699471	0.642721		0.766403	0.90383	0.822225	0.815144	0.776348	0.793671		0.822427	0.827542	0.801727	0.773346
1_35822558_35823043	1	35822558	35823043	Hs6st1	0	0	0	0	0	0	0	485	0.709386	0.731327	0.822513	0.686226	0.782197	0.831367	0.875231	0.848876	0.792262	0.751169		0.310026	0.313615	0.373136	0.311216		0.528811	0.494676	0.619447	0.492012	0.591768	0.586276		0.90487	0.746433	0.746842	0.72487
1_35942282_35943845	1	35942282	35943845	Hs6st1	0	0	0	0	0	0	0	1563	0.725902	0.752479	0.731093	0.880271	0.81782	0.776889	0.830222	0.856984	0.847905	0.811746		0.569026	0.628213	0.584524	0.603678		0.752627	0.834333	0.7176	0.789797	0.765398	0.825812		0.810997	0.811241	0.771929	0.770737
1_35971256_35972173	1	35971256	35972173	Hs6st1	0	0	0	0	0	0	0	917	0.588997	0.692917	0.587037	0.70679	0.675176	0.717053	0.668056	0.625	0.505291	0.630888		0.150481	0.105225	0.248664	0.151443		0.473545	0.486396	0.45625	0.536508	0.42808	0.462554		0.518324	0.54844	0.528848	0.588055
1_35973829_35974210	1	35973829	35974210	Hs6st1	0	0	0	0	0	0	0	381	0.810173	0.638651	0.819402	0.856494	0.833973	0.784199	0.884921	0.864141	0.855195	0.805155		0.336839	0.48189	0.568652	0.428788		0.614286	0.664286	0.544289	0.687879	0.628571	0.645514		0.703542	0.83002	0.758114	0.811138
1_36010563_36012097	1	36010563	36012097	Hs6st1	0	0	0	0	0	0	0	1534	0.812414	0.814371	0.781538	0.912608	0.894136	0.858287	0.925815	0.80085	0.939824	0.820137		0.514237	0.568828	0.564671	0.554508		0.812211	0.800224	0.797696	0.793088	0.857231	0.822062		0.850955	0.836396	0.819212	0.844353
1_36013354_36014649	1	36013354	36014649	Hs6st1	0	0	0	0	0	0	0	1295	0.775282	0.80242	0.825214	0.860603	0.756799	0.815856	0.856004	0.762143	0.908485	0.789458		0.457117	0.484622	0.439181	0.456602		0.711749	0.761034	0.718258	0.735052	0.741408	0.761041		0.796863	0.787055	0.806581	0.799716
1_36016608_36017528	1	36016608	36017528	Hs6st1	0	0	0	0	0	0	0	920	0.723068	0.773291	0.661655	0.867994	0.742469	0.699145	0.841758	0.754579	0.909219	0.789462		0.349019	0.266388	0.289649	0.2481		0.709614	0.743407	0.684324	0.668869	0.702137	0.678931		0.819655	0.768648	0.808864	0.762093
1_36062647_36063504	1	36062647	36063504	Hs6st1	0	0	0	0	0	0	0	857	0.818375	0.845543	0.85474	0.901772	0.89127	0.85256	0.901465	0.823304	0.938095	0.880197		0.540925	0.5255	0.564906	0.474683		0.881136	0.904312	0.847847	0.824444	0.907802	0.934394		0.863685	0.83251	0.814662	0.750261
1_36065916_36066503	1	36065916	36066503	Hs6st1	0	1	1	0	0	0	0	587	0.879194	0.877305	0.864391	0.848917	0.850833	0.94087	0.883333	0.819289	0.941847	0.871398		0.451589	0.428472	0.619851	0.401774		0.732984	0.776923	0.736544	0.765693	0.778057	0.703457		0.814553	0.842837	0.846206	0.837085
1_36115696_36116262	1	36115696	36116262	Hs6st1	0	0	0	0	0	0	0	566	0.799464	0.734524	0.694297	0.852741	0.735191	0.817063	0.920476	0.913889	0.896429	0.826984		0.462821	0.45543	0.478071	0.554834		0.805	0.771667	0.745874	0.777756	0.794048	0.818734		0.802175	0.828968	0.909246	0.842077
1_36160222_36160671	1	36160222	36160671	Uggt1	0	0	0	1	0	0	0	449	0.457787	0.350194	0.44697	0.513412	0.372643	0.39133	0.475938	0.523417	0.332197	0.403471		0.089418	0.0376751	0.100882	0.0823686		0.270081	0.128267	0.248677	0.229634	0.241953	0.262339		0.41053	0.329249	0.385705	0.386619
1_36251385_36252664	1	36251385	36252664	Uggt1	0	0	0	0	0	0	0	1279	0.656125	0.616768	0.755515	0.720602	0.754922	0.686614	0.666342	0.677948	0.760372	0.829274		0.354908	0.296084	0.347539	0.302327		0.540363	0.523629	0.592663	0.632821	0.548885	0.574689		0.722848	0.736014	0.617385	0.68022
1_36254888_36256221	1	36254888	36256221	Neurl3	0	0	0	0	0	0	0	1333	0.673178	0.803016	0.770943	0.879774	0.812279	0.705666	0.84349	0.750375	0.778223	0.78689		0.194887	0.209235	0.193265	0.22553		0.581004	0.57894	0.497627	0.518553	0.61382	0.573223		0.733659	0.660268	0.731837	0.742989
1_36269256_36269874	1	36269256	36269874	Neurl3	1	1	0	1	0	1	0	618	0.88587	0.886016	0.895713	0.960591	0.916222	0.930949	0.898228	0.933472	0.926095	0.922951		0.349222	0.385176	0.392436	0.420622		0.854492	0.885077	0.840937	0.825091	0.832438	0.885644		0.9235	0.889926	0.91153	0.901326
1_36299338_36300357	1	36299338	36300357	Arid5a	0	0	0	0	0	0	0	1019	0.462683	0.473291	0.492098	0.618636	0.527886	0.633254	0.526414	0.384959	0.591385	0.634805		0.282707	0.305221	0.250936	0.24718		0.382081	0.389656	0.356022	0.485272	0.458874	0.359788		0.598379	0.583133	0.603957	0.424034
1_36467476_36468021	1	36467476	36468021	Cnnm4	0	0	1	0	0	0	0	545	0.715759	0.8205	0.885236	0.974206	0.931944	0.848214	0.868519	0.953241	0.910414	0.868918		0.513591	0.433932	0.407209	0.459099		0.77123	0.864815	0.770034	0.884225	0.900909	0.868552		0.880956	0.853504	0.920362	0.894819
1_36546027_36546550	1	36546027	36546550	Ankrd39	0	1	0	1	0	1	0	523	0.530054	0.620373	0.603968	0.640816	0.541327	0.4133	0.614316	0.692007	0.626103	0.498727		0.312227	0.197267	0.285572	0.162219		0.353253	0.469643	0.284541	0.477559	0.34365	0.376662		0.511881	0.534893	0.539456	0.356419
1_36555663_36556302	1	36555663	36556302	Sema4c	0	1	0	1	0	1	0	639	0.327978	0.277184	0.395671	0.340407	0.345303	0.386688	0.458333	0.294073	0.499784	0.293415		0.0553363	0.0555687	0.0212515	0.0787157		0.179762	0.122727	0.120635	0.148232	0.143664	0.0979798		0.146811	0.240603	0.195883	0.199248
1_36560382_36560984	1	36560382	36560984	Fam178b	0	1	1	0	0	0	0	602	0.757661	0.743015	0.811084	0.891687	0.75012	0.85022	0.841667	0.890344	0.959877	0.867328		0.541085	0.564856	0.52459	0.592406		0.777778	0.80521	0.82974	0.769601	0.734997	0.841914		0.788102	0.872152	0.930556	0.817768
1_36561623_36563161	1	36561623	36563161	Fam178b	0	0	1	1	0	0	0	1538	0.62026	0.69873	0.741675	0.847308	0.846452	0.669748	0.883333	0.834734	0.872899	0.746017		0.443618	0.492945	0.404102	0.363268		0.679332	0.794865	0.770327	0.749886	0.700718	0.760491		0.702556	0.716787	0.731455	0.771744
1_36567449_36569071	1	36567449	36569071	Fam178b	0	0	0	1	0	0	0	1622	0.705803	0.746958	0.773367	0.891396	0.82233	0.840651	0.815306	0.880343	0.915566	0.825229		0.327783	0.322268	0.373755	0.361838		0.767311	0.834048	0.787092	0.741177	0.7779	0.787564		0.840123	0.779896	0.816251	0.742216
1_36580705_36580935	1	36580705	36580935	Fam178b	0	0	0	1	0	0	0	230	0.215432	0.20679	0.387566	0.392937	0.397046	0.335185	0.435374	0.302072	0.407407	0.268663		0.0269841	0.0722767	0.0224467	0.0936508		0.0697531	0.0361111	0.12037	0.0973545	0.132323	0.0814815		0.206862	0.0970617	0.0752137	0.293753
1_36588880_36589990	1	36588880	36589990	Fam178b	0	0	0	1	0	0	0	1110	0.653121	0.704773	0.710412	0.728408	0.694087	0.75253	0.692571	0.721518	0.689349	0.799833		0.148038	0.180066	0.18867	0.151137		0.458467	0.520308	0.523268	0.402663	0.486701	0.461341		0.564508	0.593604	0.679114	0.635046
1_36590468_36591238	1	36590468	36591238	Fam178b	0	0	0	1	0	0	0	770	0.746421	0.715815	0.756764	0.792458	0.760448	0.748866	0.731944	0.696923	0.85068	0.762337		0.480375	0.509398	0.503834	0.407501		0.709993	0.725621	0.708873	0.766774	0.691318	0.822552		0.756617	0.785741	0.846922	0.794437
1_36595038_36596206	1	36595038	36596206	Fam178b	0	0	0	1	0	0	0	1168	0.782648	0.756078	0.719688	0.842453	0.789672	0.678555	0.780806	0.770295	0.864606	0.784957		0.572198	0.527965	0.529307	0.478978		0.667194	0.668762	0.789776	0.711852	0.694246	0.670975		0.64952	0.763368	0.708567	0.751508
1_36611172_36612035	1	36611172	36612035	Fam178b	0	0	0	1	1	0	0	863	0.597951	0.736041	0.6604	0.849794	0.806397	0.779507	0.865152	0.770635	0.91746	0.798851		0.317971	0.309324	0.29496	0.329627		0.748042	0.653571	0.740018	0.861264	0.797852	0.82963		0.836923	0.858679	0.845117	0.755635
1_36612209_36613864	1	36612209	36613864	Fam178b	0	0	0	1	1	0	0	1655	0.780154	0.801471	0.820973	0.936186	0.85182	0.904502	0.926832	0.864224	0.913293	0.853026		0.650355	0.683894	0.596371	0.67922		0.82484	0.885605	0.848854	0.836619	0.849215	0.906256		0.855813	0.841119	0.788095	0.895234
1_36683186_36683484	1	36683186	36683484	Fam178b	1	1	0	0	0	0	0	298	0.880761	0.886596	0.93825	0.968544	0.933196	0.93272	0.890582	0.912821	0.973359	0.896978		0.735107	0.739346	0.63407	0.659038		0.892914	0.930189	0.923819	0.874518	0.839404	0.926981		0.968547	0.920883	0.911243	0.947817
1_36745573_36746374	1	36745573	36746374	4933424G06Rik	0	0	0	1	0	0	0	801	0.651425	0.790005	0.832253	0.911195	0.801235	0.870833	0.847222	1	0.871528	0.891134		0.602937	0.47808	0.523413	0.47546		0.700176	0.811111	0.842853	0.890278	0.856734	0.847619		0.863506	0.806829	0.753756	0.889954
1_36984000_36986156	1	36984000	36986156	Tmem131	0	0	0	0	0	0	0	2156	0.694707	0.69618	0.695343	0.847356	0.840672	0.787652	0.800657	0.774383	0.862919	0.73671		0.3018	0.326231	0.298223	0.306438		0.664403	0.718157	0.680644	0.625803	0.596916	0.610479		0.719633	0.730594	0.749304	0.742991
1_36986684_36987024	1	36986684	36987024	Vwa3b	0	0	0	0	0	0	0	340	0.884432	0.756046	0.862065	0.860045	0.908081	0.889418	0.85	0.774074	0.880952	0.885226		0.259436	0.273818	0.205495	0.352513		0.729818	0.681161	0.892824	0.8137	0.715633	0.802822		0.827382	0.831041	0.724515	0.888009
1_37186937_37187860	1	37186937	37187860	Vwa3b	0	0	0	1	0	0	0	923	0.68525	0.651292	0.759601	0.831616	0.815831	0.656944	0.846429	0.783333	0.861136	0.70513		0.315267	0.312974	0.412896	0.341667		0.687804	0.63138	0.680392	0.673398	0.634187	0.735212		0.765658	0.770809	0.811366	0.722017
1_37312073_37312847	1	37312073	37312847	Inpp4a	0	0	0	1	0	0	0	774	0.727099	0.683216	0.725682	0.897531	0.793349	0.680556	0.815861	0.898942	0.858846	0.817282		0.390739	0.379728	0.367777	0.452915		0.684835	0.635073	0.620098	0.73685	0.71046	0.725353		0.791402	0.823713	0.780199	0.759363
1_37501083_37501531	1	37501083	37501531	Mgat4a	0	0	0	1	0	0	0	448	0.647436	0.672465	0.738387	0.855569	0.786797	0.639322	0.624242	0.691342	0.754545	0.798711		0.297581	0.195899	0.200649	0.285209		0.568546	0.656352	0.560606	0.408802	0.49062	0.512554		0.58007	0.72372	0.6946	0.599916
1_37541697_37542923	1	37541697	37542923	Mgat4a	0	1	1	0	0	1	0	1226	0.757207	0.795935	0.710924	0.847882	0.859729	0.786713	0.899198	0.82519	0.888119	0.840639		0.467023	0.556315	0.578735	0.499547		0.75063	0.706419	0.664732	0.730952	0.706638	0.736084		0.783397	0.78251	0.742457	0.745571
1_37612029_37612476	1	37612029	37612476	2010300C02Rik	0	0	0	1	0	0	0	447	0.510101	0.586299	0.417985	0.647483	0.682039	0.586961	0.582681	0.571202	0.559779	0.581803		0.222855	0.200751	0.247894	0.215912		0.402588	0.356548	0.395296	0.447655	0.520697	0.277869		0.647433	0.549561	0.602466	0.656203
1_37638749_37639122	1	37638749	37639122	2010300C02Rik	0	0	0	1	0	0	0	373	0.351726	0.418856	0.588723	0.425517	0.509926	0.506169	0.395455	0.451074	0.573593	0.549875		0.251259	0.190249	0.276676	0.266012		0.245094	0.268008	0.207123	0.330559	0.252108	0.278883		0.4093	0.387389	0.285866	0.422555
1_37718469_37718949	1	37718469	37718949	2010300C02Rik	0	1	0	1	0	1	0	480	0.621628	0.600421	0.6443	0.77725	0.603747	0.662771	0.708153	0.854113	0.83664	0.746292		0.355591	0.331853	0.323151	0.399945		0.551663	0.49246	0.443098	0.562795	0.462578	0.625		0.616322	0.637859	0.597988	0.695414
1_37922727_37923560	1	37922727	37923560	Lyg2	0	0	0	0	0	0	0	833	0.647008	0.748091	0.687722	0.877644	0.858547	0.707873	0.765535	0.809828	0.847001	0.816512		0.387245	0.536875	0.43095	0.515042		0.743537	0.832918	0.656666	0.73483	0.716525	0.728853		0.849325	0.761751	0.811103	0.833612
1_38130559_38131363	1	38130559	38131363	Rev1	0	1	0	0	0	1	0	804	0.422222	0.493095	0.388822	0.551905	0.4925	0.529365	0.397381	0.433889	0.448751	0.480556		0.0353968	0.0865816	0.0301471	0.0962963		0.287204	0.267778	0.299841	0.20303	0.14373	0.242547		0.421834	0.402904	0.506277	0.341517
1_38210362_38211186	1	38210362	38211186	Aff3	0	1	0	1	0	0	0	824	0.813381	0.855142	0.896405	0.945008	0.880765	0.927758	0.938655	0.963999	0.961111	0.849653		0.738725	0.54624	0.69604	0.647048		0.847684	0.950535	0.922035	0.822817	0.857038	0.910525		0.866722	0.877299	0.896401	0.891369
1_38470353_38471060	1	38470353	38471060	Aff3	0	0	0	1	0	0	0	707	0.802202	0.771632	0.790296	0.7868	0.88812	0.858373	0.819814	0.742071	0.868406	0.73601		0.561107	0.642273	0.544107	0.599977		0.590068	0.792911	0.717865	0.637856	0.633231	0.781135		0.770613	0.831602	0.784147	0.764644
1_38607072_38607433	1	38607072	38607433	Aff3	0	0	0	1	1	0	0	361	0.814174	0.715318	0.865152	0.975758	0.950505	0.818074	0.977273	0.909271	0.875926	0.845646		0.522753	0.617549	0.495346	0.47607		0.957392	0.940365	0.904978	0.884227	0.933333	0.935314		0.829043	0.882289	0.821816	0.782884
1_38621081_38621463	1	38621081	38621463	Aff3	0	0	0	1	0	0	0	382	0.908288	0.910673	0.85981	0.962833	0.937738	0.861376	0.962963	0.874603	0.95	0.972934		0.750516	0.749231	0.660735	0.672297		0.928872	0.925926	0.860102	0.92963	0.891486	0.962963		0.931156	0.911511	0.853661	0.842985
1_38628298_38629051	1	38628298	38629051	Aff3	0	1	0	1	0	1	0	753	0.503312	0.725972	0.679106	0.703254	0.70625	0.663897	0.742857	0.755915	0.806597	0.726934		0.156648	0.205109	0.211443	0.216242		0.535946	0.464552	0.518204	0.513889	0.47827	0.500562		0.563979	0.616403	0.653668	0.461673
1_38629438_38630136	1	38629438	38630136	Aff3	0	1	1	1	0	0	0	698	0.7582	0.801775	0.665124	0.892611	0.776743	0.819597	0.787637	0.848291	0.856944	0.822985		0.455336	0.388267	0.371867	0.404877		0.64359	0.772131	0.710723	0.55754	0.731471	0.735653		0.675282	0.747595	0.808949	0.755273
1_38666282_38666942	1	38666282	38666942	Aff3	0	0	0	0	0	0	0	660	0.659347	0.694271	0.647463	0.915064	0.789198	0.699735	0.794921	0.726587	0.918519	0.732246		0.37793	0.443673	0.43286	0.41067		0.557143	0.769529	0.806173	0.672751	0.581878	0.730808		0.776868	0.601323	0.734632	0.68423
1_39045906_39047073	1	39045906	39047073	Pdcl3	0	0	0	0	1	0	0	1167	0.659991	0.74267	0.740023	0.904982	0.776962	0.896702	0.698457	0.821164	0.860119	0.834555		0.514352	0.418244	0.429032	0.483628		0.709031	0.666204	0.670922	0.67402	0.719156	0.773876		0.849295	0.729613	0.805133	0.734965
1_39105963_39106940	1	39105963	39106940	Npas2	0	0	0	0	0	0	0	977	0.674739	0.755397	0.725493	0.835144	0.796574	0.867143	0.938982	0.857222	0.865418	0.860926		0.491915	0.5045	0.544578	0.57384		0.803458	0.740635	0.789948	0.74286	0.76189	0.836414		0.758331	0.801177	0.766644	0.757912
1_39386047_39386685	1	39386047	39386685	Tbc1d8	0	0	0	1	0	0	0	638	0.760394	0.886532	0.890268	0.824671	0.769061	0.764815	0.818386	0.741975	0.75388	0.859976		0.585617	0.552473	0.473443	0.491534		0.730922	0.809972	0.747648	0.71639	0.684769	0.681217		0.804442	0.83576	0.78664	0.76299
1_39390890_39391324	1	39390890	39391324	Tbc1d8	0	0	0	1	0	0	0	434	0.894592	0.867503	0.857249	0.929267	0.906303	0.878151	0.993056	0.935269	0.902894	0.957932		0.482242	0.41958	0.538429	0.50456		0.84955	0.921569	0.875603	0.877295	0.901981	0.921985		0.900432	0.932524	0.859174	0.917491
1_39409941_39410525	1	39409941	39410525	Tbc1d8	0	0	0	1	0	0	0	584	0.873804	0.845049	0.845717	0.914516	0.972676	0.739932	0.779762	0.893027	0.803741	0.801042		0.496992	0.407602	0.402211	0.288118		0.639843	0.572122	0.500255	0.63974	0.658929	0.436456		0.836801	0.792099	0.652645	0.618654
1_39453913_39455151	1	39453913	39455151	Tbc1d8	0	0	0	1	0	0	0	1238	0.557652	0.637376	0.635633	0.792038	0.647158	0.65446	0.687968	0.655933	0.717125	0.693467		0.417343	0.390971	0.42624	0.296857		0.469534	0.715648	0.558091	0.559088	0.530163	0.535165		0.611103	0.608992	0.588121	0.61395
1_39456344_39456945	1	39456344	39456945	Tbc1d8	0	0	0	1	0	0	0	601	0.730945	0.816418	0.818965	0.916667	0.726616	0.721966	0.721667	0.727056	0.669163	0.829798		0.402305	0.482632	0.340598	0.445824		0.668752	0.81119	0.675301	0.71647	0.706043	0.769866		0.806775	0.731072	0.753906	0.744839
1_39533933_39535092	1	39533933	39535092	Cnot11	0	1	0	1	0	1	1	1159	0.672331	0.674074	0.685903	0.773065	0.765379	0.689594	0.692885	0.621048	0.655354	0.712163		0.271734	0.252799	0.245473	0.287729		0.478289	0.547986	0.36508	0.570723	0.502383	0.419599		0.588094	0.669966	0.568292	0.573309
1_39606663_39607335	1	39606663	39607335	Creg2	0	0	0	0	0	0	0	672	0.589272	0.669322	0.687505	0.822187	0.836695	0.707198	0.785501	0.815405	0.884793	0.742222		0.497466	0.378097	0.421974	0.534207		0.634808	0.587668	0.573465	0.577129	0.702686	0.72457		0.757538	0.732225	0.67534	0.722552
1_39608983_39609375	1	39608983	39609375	Creg2	0	0	0	0	0	0	0	392	0.589753	0.661392	0.611607	0.740895	0.55665	0.564356	0.673192	0.70292	0.689418	0.664954		0.125763	0.176256	0.214733	0.156004		0.386205	0.41358	0.433642	0.37385	0.291862	0.499722		0.534256	0.640408	0.492722	0.522866
1_39665486_39665932	1	39665486	39665932	Rfx8	0	0	0	1	0	0	0	446	0.76439	0.834297	0.786778	0.9	0.788636	0.710897	0.907407	0.8	0.9	0.790963		0.507367	0.365815	0.453254	0.588492		0.693849	0.751667	0.768095	0.65942	0.818889	0.711073		0.872661	0.845426	0.777778	0.873114
1_39694933_39696568	1	39694933	39696568	Rfx8	0	0	0	1	0	0	0	1635	0.573232	0.645256	0.631273	0.797811	0.73679	0.714159	0.712349	0.765469	0.840756	0.694341		0.378496	0.416283	0.404543	0.381995		0.635913	0.647949	0.729495	0.690565	0.630154	0.791812		0.706015	0.743746	0.687351	0.731146
1_39700137_39701168	1	39700137	39701168	Rfx8	0	0	0	1	0	0	0	1031	0.738721	0.706369	0.807676	0.920024	0.780976	0.842593	0.955556	0.827982	0.888889	0.756085		0.164727	0.151156	0.176445	0.200719		0.740123	0.859788	0.64747	0.809524	0.713023	0.706037		0.844797	0.743276	0.795661	0.821465
1_39715360_39715471	1	39715360	39715471	Rfx8	0	0	0	1	0	0	0	111	0.875315	0.91803	0.860521	0.959877	0.940741	0.907407	0.963889	0.934921	0.866667	0.858593		0.628853	0.760416	0.737566	0.561833		0.929798	0.955908	0.917761	0.881054	1	0.948148		0.899184	0.924955	0.882911	0.866548
1_39732172_39732451	1	39732172	39732451	Rfx8	0	0	0	0	0	0	0	279	0.761766	0.905345	0.957811	0.993056	0.789673	0.910802	0.986111	0.861817	0.87267	0.919304		0.574719	0.563692	0.537919	0.432953		0.777778	0.886905	0.86514	0.916779	0.904487	0.883179		0.916456	0.879242	0.831866	0.863902
1_39746597_39747329	1	39746597	39747329	Rfx8	0	0	0	0	0	0	0	732	0.512902	0.566691	0.445089	0.732586	0.649553	0.610327	0.54826	0.63737	0.539827	0.435856		0.165344	0.156639	0.294095	0.122046		0.46746	0.401972	0.264139	0.371552	0.391211	0.388276		0.570128	0.543322	0.399074	0.510324
1_39750571_39752356	1	39750571	39752356	Rfx8	0	0	0	0	1	0	0	1785	0.637602	0.696848	0.714366	0.834843	0.806455	0.702055	0.793616	0.766684	0.792361	0.706731		0.443364	0.450566	0.359565	0.457814		0.629329	0.689952	0.594313	0.607097	0.63201	0.676427		0.737605	0.694161	0.674758	0.672817
1_39758423_39759107	1	39758423	39759107	Rfx8	0	0	0	0	0	0	0	684	0.637919	0.680564	0.611488	0.821327	0.65619	0.675263	0.76	0.770488	0.77101	0.649872		0.201714	0.195599	0.169542	0.246538		0.540101	0.658048	0.580119	0.548446	0.487152	0.528272		0.680411	0.667424	0.556113	0.656964
1_39812554_39813050	1	39812554	39813050	Gm3646	0	0	0	0	0	0	0	496	0.680058	0.713258	0.674904	0.768114	0.864601	0.57037	0.860053	0.786155	0.83157	0.720982		0.357864	0.345021	0.384025	0.314979		0.598765	0.688095	0.674458	0.712546	0.738705	0.654465		0.691076	0.689866	0.800533	0.637596
1_39839357_39840324	1	39839357	39840324	Gm3646	0	0	0	0	0	0	0	967	0.569469	0.695095	0.585281	0.788368	0.636591	0.655377	0.723711	0.715332	0.72227	0.763156		0.300748	0.366111	0.325473	0.410589		0.511739	0.487549	0.605639	0.517149	0.600824	0.526473		0.678391	0.629323	0.668101	0.521113
1_39859247_39860120	1	39859247	39860120	Map4k4	0	0	0	0	0	0	0	873	0.669643	0.592569	0.618151	0.804968	0.682761	0.795351	0.703283	0.728033	0.738333	0.801622		0.362335	0.363683	0.393847	0.42852		0.617262	0.622817	0.532075	0.711072	0.58291	0.678005		0.74576	0.706305	0.717841	0.751626
1_39868090_39870494	1	39868090	39870494	Map4k4	0	0	0	0	0	0	0	2404	0.666965	0.738915	0.791508	0.793983	0.73821	0.701838	0.743726	0.715333	0.681514	0.666436		0.373822	0.357093	0.393663	0.36107		0.596852	0.753482	0.608343	0.576057	0.603737	0.599514		0.628645	0.696424	0.732637	0.631383
1_39884927_39885803	1	39884927	39885803	Map4k4	0	0	0	0	0	0	0	876	0.791749	0.755995	0.766143	0.941953	0.882393	0.845698	0.923559	0.92728	0.966712	0.870134		0.464861	0.447365	0.454566	0.369299		0.810009	0.835798	0.778459	0.742139	0.853113	0.871949		0.786858	0.836459	0.890612	0.833057
1_39899021_39900292	1	39899021	39900292	Map4k4	0	1	0	0	0	1	0	1271	0.685544	0.739766	0.719152	0.778494	0.778081	0.690209	0.829012	0.803853	0.721299	0.734657		0.201935	0.22064	0.211491	0.231682		0.593594	0.664881	0.739143	0.502827	0.593308	0.648796		0.710865	0.70785	0.692923	0.737612
1_39902827_39903729	1	39902827	39903729	Map4k4	0	1	1	1	0	1	0	902	0.664672	0.754884	0.744953	0.589459	0.824902	0.690212	0.761728	0.803704	0.731481	0.717159		0.150563	0.108593	0.123789	0.0863248		0.383114	0.50073	0.605288	0.45303	0.457672	0.602169		0.562061	0.643961	0.655569	0.62624
1_39906780_39907130	1	39906780	39907130	Map4k4	0	0	0	1	0	0	0	350	0.882339	0.698957	0.785648	0.932576	0.891736	0.727273	1	0.94246	0.80938	0.831726		0.56189	0.493712	0.630717	0.528401		0.694618	0.80831	0.667454	0.65787	0.655051	0.787495		0.805576	0.800939	0.769907	0.870458
1_39925206_39926496	1	39925206	39926496	Map4k4	0	0	0	1	0	0	0	1290	0.654884	0.702355	0.787626	0.757725	0.752388	0.766503	0.835633	0.831223	0.722154	0.709553		0.442278	0.429326	0.433038	0.390253		0.529992	0.572621	0.559525	0.484637	0.505635	0.499556		0.667565	0.68261	0.681135	0.674638
1_39934221_39935660	1	39934221	39935660	Map4k4	0	0	0	1	0	1	0	1439	0.595618	0.582519	0.644452	0.621837	0.651525	0.765651	0.783062	0.745857	0.847055	0.803107		0.322448	0.333984	0.348388	0.333543		0.5694	0.538316	0.577297	0.674465	0.605534	0.687356		0.732385	0.653018	0.724414	0.666157
1_39944773_39945471	1	39944773	39945471	Map4k4	0	0	0	1	0	0	0	698	0.654602	0.69852	0.773351	0.734392	0.798232	0.782407	0.684687	0.790588	0.811772	0.786964		0.446237	0.335527	0.38515	0.392839		0.615721	0.664815	0.701323	0.598903	0.636823	0.699776		0.73895	0.65873	0.739236	0.689637
1_39947276_39947670	1	39947276	39947670	Map4k4	0	0	0	1	0	0	0	394	0.868473	0.866169	0.855209	0.952862	0.875766	0.904982	0.926888	0.944694	0.962654	0.92293		0.59924	0.644163	0.51831	0.510208		0.797222	0.904938	0.783382	0.849411	0.849304	0.847021		0.833832	0.888063	0.825794	0.785971
1_39952010_39953529	1	39952010	39953529	Map4k4	0	0	0	1	0	0	0	1519	0.681958	0.823266	0.751106	0.851108	0.801995	0.767402	0.817357	0.789268	0.809007	0.693987		0.505632	0.49106	0.497729	0.449059		0.720528	0.743948	0.714064	0.647317	0.655206	0.652927		0.806407	0.765109	0.739532	0.797357
1_40051997_40052466	1	40051997	40052466	Il1r2	0	0	0	0	0	0	0	469	0.658812	0.738468	0.710633	0.839462	0.756833	0.71734	0.669753	0.919136	0.821164	0.777878		0.449437	0.495449	0.463809	0.365773		0.790018	0.737475	0.64466	0.533862	0.785225	0.773633		0.64418	0.808205	0.7662	0.733452
1_40228341_40228896	1	40228341	40228896	Il1r1	0	0	0	1	0	0	0	555	0.845726	0.872957	0.85285	0.894753	0.822059	0.757407	0.869621	0.842033	0.906349	0.832636		0.496077	0.484081	0.546575	0.415562		0.747699	0.746597	0.800794	0.880247	0.853704	0.806349		0.862639	0.822233	0.878128	0.881423
1_40325545_40326738	1	40325545	40326738	Il1rl2	1	2	0	1	0	1	1	1193	0.542011	0.601338	0.617028	0.638551	0.717901	0.582342	0.61875	0.688429	0.743749	0.711323		0.107607	0.0997458	0.0964255	0.113323		0.267331	0.403021	0.292387	0.326155	0.308077	0.350266		0.565653	0.533687	0.554216	0.572677
1_40360462_40361288	1	40360462	40361288	Il1rl2	0	0	0	1	0	0	0	826	0.713579	0.674867	0.654578	0.799514	0.661695	0.641332	0.662249	0.629816	0.778401	0.684177		0.230422	0.263482	0.217439	0.167896		0.447277	0.469608	0.535989	0.440939	0.415686	0.384661		0.65235	0.549898	0.541217	0.583794
1_40659121_40659748	1	40659121	40659748	Slc9a2	0	0	0	0	0	0	0	627	0.685027	0.731907	0.667893	0.743467	0.702342	0.694363	0.812588	0.711845	0.699737	0.642924		0.482706	0.416848	0.433412	0.43422		0.559475	0.667655	0.572466	0.664668	0.551999	0.604812		0.663639	0.601744	0.622942	0.570465
1_40766745_40768139	1	40766745	40768139	Slc9a2	0	0	0	1	0	0	0	1394	0.694351	0.758278	0.702054	0.858919	0.794802	0.881204	0.901779	0.869935	0.879018	0.859103		0.612978	0.616241	0.62569	0.529403		0.76329	0.770565	0.721918	0.747595	0.81586	0.745263		0.868673	0.877982	0.77006	0.79047
1_42539078_42539659	1	42539078	42539659	Pou3f3	0	0	0	0	0	0	0	581	0.685418	0.758704	0.690079	0.790804	0.78633	0.722684	0.733282	0.70528	0.644974	0.703512		0.33787	0.38303	0.484023	0.284801		0.547814	0.585041	0.698673	0.557046	0.558769	0.45854		0.754142	0.677229	0.783696	0.568781
1_43167588_43168580	1	43167588	43168580	Fhl2	0	0	1	1	0	0	0	992	0.629159	0.689651	0.676737	0.760961	0.715635	0.788148	0.831905	0.765152	0.770099	0.828843		0.216133	0.232737	0.276504	0.15228		0.577482	0.508644	0.462757	0.510178	0.592032	0.519815		0.710609	0.636093	0.649792	0.661975
1_43186176_43186637	1	43186176	43186637	Fhl2	0	0	0	1	0	0	0	461	0.74098	0.756318	0.717264	0.862938	0.868308	0.763167	0.821032	0.847104	0.828704	0.846193		0.367927	0.346444	0.363897	0.351967		0.548409	0.824419	0.73545	0.640212	0.665079	0.758113		0.779585	0.720669	0.783642	0.767637
1_43191143_43191952	1	43191143	43191952	Fhl2	0	0	0	1	1	0	0	809	0.700075	0.744288	0.758064	0.908277	0.841924	0.882455	0.871154	0.822885	0.926943	0.79167		0.452884	0.538002	0.573819	0.632727		0.752298	0.83716	0.740338	0.705767	0.750603	0.795279		0.822117	0.751808	0.811277	0.868549
1_43730373_43730902	1	43730373	43730902	1500015O10Rik	0	0	0	1	0	1	1	529	0.818529	0.765081	0.806588	0.909743	0.884821	0.859747	0.86415	0.795767	0.854261	0.851042		0.539509	0.543593	0.619586	0.5409		0.769002	0.835441	0.637004	0.795685	0.789857	0.661905		0.843028	0.800456	0.870757	0.788137
1_43898216_43898397	1	43898216	43898397	Tpp2	0	0	0	0	0	0	0	181	0.764991	0.941358	0.792973	0.912037	0.936559	0.867063	0.955556	0.825926	0.944444	0.894753		0.50085	0.534371	0.430383	0.579763		0.729348	0.82381	0.809868	0.900176	0.874022	0.926852		0.939882	0.944111	0.783515	0.926095
1_43899372_43899675	1	43899372	43899675	Tpp2	0	0	0	0	0	0	0	303	0.530535	0.528538	0.641135	0.799256	0.66526	0.604113	0.718831	0.695238	0.699528	0.67224		0.26005	0.209284	0.297692	0.155628		0.238473	0.31039	0.395405	0.386075	0.28375	0.47846		0.580284	0.619453	0.619065	0.531983
1_4394512_4395215	1	4394512	4395215	Rp1	0	0	0	1	0	0	0	703	0.721985	0.810176	0.764907	0.943906	0.853926	0.838889	0.717715	0.860402	0.880952	0.74101		0.521367	0.394832	0.447292	0.353284		0.651956	0.752922	0.65435	0.72619	0.657591	0.732494		0.752546	0.836448	0.785987	0.800585
1_44034514_44036368	1	44034514	44036368	Mettl21c	0	0	0	0	0	0	0	1854	0.74946	0.735454	0.765942	0.892402	0.79809	0.837196	0.872878	0.800621	0.863203	0.869984		0.593808	0.559439	0.651878	0.558989		0.776329	0.831879	0.776009	0.833521	0.737073	0.827756		0.838632	0.841196	0.81614	0.722257
1_44081505_44081673	1	44081505	44081673	Tex30	0	0	0	0	0	0	0	168	0.888569	0.924603	0.918945	0.905128	0.973471	0.969231	0.912574	0.945208	0.976068	0.948407		0.746901	0.788767	0.735653	0.698364		0.910256	0.941026	0.935101	0.920788	0.943054	0.920286		0.958381	0.975824	0.645513	0.95293
1_4478083_4481251	1	4478083	4481251	Sox17	0	0	0	0	0	0	0	3168	0.747443	0.751189	0.693566	0.869002	0.844785	0.832989	0.817749	0.838312	0.8206	0.802376		0.581038	0.546801	0.623104	0.56766		0.773159	0.797154	0.773865	0.710752	0.759373	0.785327		0.790367	0.784643	0.762249	0.801082
1_4488042_4488773	1	4488042	4488773	Sox17	0	0	1	0	0	0	0	731	0.619933	0.665525	0.742104	0.805279	0.751852	0.814815	0.797222	0.663889	0.908081	0.773123		0.373116	0.342767	0.409137	0.321864		0.583296	0.665917	0.613933	0.656217	0.574396	0.612522		0.709261	0.691709	0.697955	0.692266
1_4497706_4499276	1	4497706	4499276	Sox17	0	1	0	0	0	1	0	1570	0.666667	0.708651	0.578855	0.788194	0.836364	0.799523	0.64267	0.847361	0.806466	0.712678		0.328034	0.272281	0.348381	0.266156		0.622343	0.574739	0.58509	0.528861	0.580474	0.62998		0.789461	0.762528	0.716066	0.788336
1_4644615_4645578	1	4644615	4645578	Mrpl15	0	0	0	0	0	0	0	963	0.710411	0.72688	0.700905	0.937831	0.748631	0.736772	0.77963	0.827381	0.87209	0.804443		0.387187	0.435341	0.330219	0.30194		0.680664	0.769709	0.88122	0.788725	0.728415	0.688536		0.731481	0.744599	0.833608	0.684744
1_4653353_4654447	1	4653353	4654447	Mrpl15	0	0	0	0	0	0	0	1094	0.604269	0.633138	0.527894	0.686173	0.548319	0.470416	0.576532	0.547761	0.663552	0.575575		0.282544	0.222355	0.316436	0.290604		0.397791	0.498869	0.348188	0.364811	0.431373	0.425645		0.502219	0.425746	0.40564	0.390865
1_46885328_46886221	1	46885328	46886221	Slc39a10	0	0	0	1	0	0	0	893	0.713131	0.751443	0.736108	0.863384	0.848268	0.819913	0.846861	0.907381	0.885004	0.714719		0.409024	0.500907	0.383005	0.330218		0.620346	0.77868	0.651974	0.704742	0.657407	0.674026		0.793199	0.666771	0.804126	0.740385
1_4688566_4689059	1	4688566	4689059	Mrpl15	0	1	0	0	0	1	0	493	0.680117	0.838592	0.724431	0.867778	0.890182	0.744894	0.906878	0.911111	0.860034	0.762808		0.297488	0.303866	0.332305	0.303253		0.801818	0.750549	0.73697	0.715556	0.720873	0.666534		0.820673	0.841797	0.780818	0.845053
1_4802679_4803072	1	4802679	4803072	Lypla1	0	0	0	0	1	0	0	393	0.642424	0.777918	0.810847	0.828704	0.771147	0.792989	0.918519	0.752381	0.816667	0.702601		0.365325	0.352247	0.35582	0.305219		0.714506	0.691799	0.624617	0.623016	0.582504	0.725261		0.785098	0.752248	0.777679	0.673148
1_51264990_51266050	1	51264990	51266050	Cavin2	0	0	0	0	0	0	0	1060	0.605884	0.58786	0.536532	0.791931	0.707708	0.665344	0.750926	0.789282	0.695778	0.633639		0.228753	0.191949	0.244312	0.138035		0.460802	0.62773	0.493318	0.524295	0.535113	0.485005		0.636015	0.668599	0.579713	0.578583
1_51636323_51637046	1	51636323	51637046	Myo1b	0	0	0	0	1	0	0	723	0.664105	0.854545	0.785926	0.896352	0.811449	0.792063	0.865663	0.891106	0.923069	0.759167		0.52573	0.437708	0.543498	0.4561		0.793598	0.802508	0.706587	0.703571	0.806373	0.866122		0.828289	0.849951	0.888752	0.806272
1_51717382_51717608	1	51717382	51717608	Myo1b	0	0	0	0	0	0	0	226	0.886364	0.873181	0.861111	0.943981	0.934722	0.945833	0.966667	0.833333	1	0.922517		0.672619	0.624221	0.553535	0.450397		0.9125	0.910218	0.930556	0.777811	0.929167	0.880556		0.898046	0.876653	0.965774	0.989899
1_51879641_51880559	1	51879641	51880559	Myo1b	0	0	0	1	0	0	0	918	0.639755	0.606932	0.651082	0.772421	0.651389	0.646769	0.890486	0.710895	0.810043	0.809626		0.310649	0.347914	0.436057	0.308514		0.414502	0.57432	0.579983	0.555244	0.51627	0.663106		0.672466	0.729078	0.669002	0.659212
1_51885510_51886289	1	51885510	51886289	Myo1b	0	0	0	1	0	0	0	779	0.752455	0.785831	0.779103	0.917568	0.771864	0.831773	0.918182	0.821988	0.923604	0.839646		0.565961	0.660628	0.592332	0.543845		0.760534	0.794859	0.828163	0.805004	0.673344	0.854398		0.854646	0.803988	0.859145	0.807219
1_51910202_51911107	1	51910202	51911107	Myo1b	0	0	0	1	0	0	0	905	0.773577	0.759881	0.732179	0.891169	0.885455	0.694625	0.792582	0.90487	0.836389	0.763618		0.445497	0.469451	0.412158	0.390184		0.772027	0.715	0.729575	0.627746	0.67829	0.741071		0.814081	0.765527	0.749405	0.739894
1_51913180_51913761	1	51913180	51913761	Myo1b	0	1	1	1	0	1	0	581	0.768111	0.778696	0.694531	0.864663	0.843953	0.879545	0.849272	0.838567	0.89326	0.775945		0.451041	0.418305	0.392956	0.385956		0.801164	0.861003	0.778958	0.834284	0.784485	0.866061		0.800309	0.728669	0.7995	0.778542
1_51916191_51916848	1	51916191	51916848	Myo1b	1	1	0	0	0	1	0	657	0.764895	0.764049	0.682265	0.858206	0.802549	0.736937	0.832451	0.811238	0.87672	0.847306		0.437275	0.46157	0.414603	0.377447		0.732628	0.757446	0.680642	0.679297	0.687614	0.740572		0.826325	0.746701	0.770982	0.727189
1_51922499_51923213	1	51922499	51923213	Myo1b	0	0	0	0	0	0	0	714	0.554675	0.555015	0.653483	0.808033	0.768954	0.718114	0.701168	0.676784	0.726961	0.694267		0.198249	0.189194	0.224327	0.246116		0.352551	0.477184	0.417632	0.366195	0.417752	0.477801		0.631108	0.667838	0.575353	0.596342
1_52079894_52080658	1	52079894	52080658	Stat4	0	0	0	1	0	0	0	764	0.764467	0.783057	0.741846	0.916336	0.905258	0.851281	0.94697	0.750006	0.958333	0.831415		0.551876	0.462589	0.429503	0.456177		0.710185	0.778373	0.660069	0.826983	0.681602	0.805459		0.78318	0.737675	0.827797	0.788781
1_52554045_52554426	1	52554045	52554426	Nab1	0	0	0	0	0	0	0	381	0.765673	0.880605	0.787963	0.966453	0.864242	1	0.847619	0.883201	0.95172	0.836099		0.626294	0.411648	0.499567	0.452293		0.804497	0.818563	0.610784	0.753924	0.819048	0.898731		0.76555	0.899015	0.75485	0.846818
1_53925319_53925746	1	53925319	53925746	Hecw2	0	0	0	1	0	0	0	427	0.710304	0.839835	0.721245	0.913492	0.847641	0.834615	0.878788	0.820911	0.90293	0.920788		0.328571	0.331459	0.357143	0.195799		0.579487	0.634158	0.679304	0.637729	0.518959	0.58108		0.747711	0.925549	0.733983	0.738688
1_54612076_54612712	1	54612076	54612712	Ankrd44	0	0	0	0	0	0	0	636	0.880884	0.83673	0.844767	0.92785	0.826786	0.913465	0.905184	0.852101	0.972917	0.8846		0.662134	0.527028	0.538753	0.663551		0.812153	0.881437	0.826746	0.783333	0.767541	0.838216		0.818271	0.869698	0.96233	0.781867
1_54690463_54690907	1	54690463	54690907	Ankrd44	0	0	0	1	0	1	0	444	0.382273	0.494975	0.461225	0.558543	0.473746	0.239827	0.441644	0.559357	0.408442	0.326386		0.160989	0.0762446	0.143547	0.0831562		0.319481	0.502597	0.174931	0.226329	0.139807	0.0952381		0.386316	0.32174	0.228401	0.239105
1_55102617_55103500	1	55102617	55103500	Hspe1	0	0	0	0	0	0	0	883	0.739433	0.855436	0.830007	0.889471	0.83275	0.709939	0.866667	0.851233	0.87089	0.832572		0.42209	0.453407	0.49122	0.547543		0.73046	0.815306	0.808717	0.753155	0.707037	0.77792		0.815285	0.778321	0.857561	0.778447
1_55171833_55172280	1	55171833	55172280	Rftn2	0	0	0	1	0	0	0	447	0.758507	0.846879	0.878786	0.940976	0.862109	0.770238	0.924359	0.894611	0.873815	0.842645		0.524858	0.345021	0.411111	0.383204		0.618892	0.603869	0.663899	0.627431	0.763095	0.675794		0.755112	0.879613	0.815846	0.735731
1_55193984_55195005	1	55193984	55195005	Rftn2	0	0	0	1	0	0	0	1021	0.8545	0.921151	0.873717	0.965873	0.895908	0.919196	0.921296	0.9274	0.928564	0.876903		0.507542	0.48388	0.598142	0.519905		0.855012	0.962906	0.858666	0.87705	0.822598	0.968537		0.911156	0.913722	0.897409	0.869296
1_55224139_55226337	1	55224139	55226337	Rftn2	0	0	0	1	0	1	0	2198	0.592482	0.602322	0.604773	0.679307	0.663985	0.688772	0.766726	0.727368	0.881915	0.787169		0.20817	0.156797	0.156038	0.196102		0.587773	0.476415	0.559421	0.539348	0.462757	0.578496		0.65016	0.683635	0.652341	0.748434
1_55234964_55235566	1	55234964	55235566	Mars2	0	1	1	0	0	0	0	602	0.669823	0.646465	0.749078	0.640647	0.733519	0.717294	0.757963	0.691443	0.711538	0.611354		0.306288	0.181636	0.264683	0.142522		0.60283	0.233125	0.380497	0.344286	0.409699	0.542956		0.720627	0.675147	0.519261	0.558172
1_55399091_55400162	1	55399091	55400162	Plcl1	0	0	0	0	0	0	0	1071	0.711427	0.721216	0.768671	0.878157	0.791475	0.796997	0.897315	0.849784	0.830464	0.892202		0.59021	0.567052	0.624208	0.550691		0.757326	0.846661	0.729675	0.789621	0.68199	0.817338		0.727656	0.696854	0.80904	0.708134
1_55437841_55438603	1	55437841	55438603	Plcl1	0	0	0	1	0	0	0	762	0.793152	0.768535	0.71847	0.921674	0.865941	0.834848	0.888889	0.926768	0.950253	0.803551		0.621176	0.636927	0.661265	0.532851		0.833883	0.923882	0.816592	0.868005	0.884098	0.863026		0.849369	0.800595	0.883229	0.857727
1_55665926_55667114	1	55665926	55667114	Plcl1	0	0	0	1	0	0	0	1188	0.767761	0.715192	0.644853	0.835207	0.773313	0.646221	0.766757	0.730207	0.669444	0.683928		0.480049	0.396223	0.341834	0.328095		0.585933	0.768473	0.674503	0.597433	0.658623	0.637731		0.714292	0.773809	0.634344	0.601237
1_55887603_55888849	1	55887603	55888849	Plcl1	0	0	0	0	0	0	0	1246	0.718542	0.778941	0.753753	0.871872	0.806746	0.728195	0.889583	0.881358	0.864588	0.772849		0.396307	0.371705	0.403741	0.38502		0.665179	0.765337	0.695498	0.621557	0.752419	0.764985		0.801298	0.809151	0.786867	0.79706
1_56008437_56008717	1	56008437	56008717	Plcl1	0	0	0	0	0	0	0	280	0.742282	0.813915	0.765545	0.856349	0.878691	0.967593	0.959524	0.904105	0.979167	0.947686		0.579545	0.655979	0.791997	0.662739		0.909722	0.986842	0.858539	0.861813	0.715561	0.908696		0.920462	0.842034	0.950617	0.95
1_57265235_57265872	1	57265235	57265872	1700066M21Rik	0	0	0	0	0	0	0	637	0.623052	0.518188	0.666715	0.798208	0.591435	0.724008	0.670094	0.667956	0.636255	0.725046		0.235027	0.213362	0.264953	0.218003		0.436607	0.512232	0.420557	0.567797	0.43843	0.496927		0.63081	0.583012	0.633069	0.538393
1_57608344_57609037	1	57608344	57609037	Spats2l	0	0	0	0	0	0	0	693	0.57537	0.6403	0.76649	0.794621	0.840052	0.813095	0.877083	0.861905	0.757407	0.783197		0.342181	0.233959	0.237314	0.303535		0.655423	0.832804	0.609531	0.618219	0.697112	0.674074		0.774144	0.738947	0.745869	0.730203
1_58030128_58031598	1	58030128	58031598	Aox1	0	0	0	1	0	2	0	1470	0.533816	0.577624	0.497778	0.686155	0.570763	0.431452	0.496384	0.504189	0.48292	0.472561		0.270776	0.233356	0.181022	0.211761		0.421708	0.469929	0.331119	0.372944	0.32991	0.347233		0.49408	0.433093	0.450048	0.439136
1_58768448_58768992	1	58768448	58768992	Cflar	0	0	0	0	0	0	0	544	0.853175	0.861575	0.859606	0.905357	0.942092	0.926282	0.918376	0.854686	0.941468	0.878118		0.484724	0.475926	0.435047	0.550518		0.769416	0.769274	0.72574	0.725793	0.812374	0.691525		0.850727	0.847119	0.881457	0.730713
1_58959021_58959846	1	58959021	58959846	Trak2	0	0	0	1	0	0	0	825	0.795217	0.7931	0.819966	0.904606	0.854691	0.861859	0.824977	0.823677	0.909286	0.822634		0.546522	0.503892	0.577094	0.489493		0.707413	0.796154	0.723277	0.826726	0.722895	0.808379		0.783226	0.773074	0.90449	0.867367
1_59110656_59112176	1	59110656	59112176	Tmem237	0	0	0	1	0	0	0	1520	0.729149	0.846948	0.768593	0.919779	0.875558	0.813089	0.943421	0.911867	0.86628	0.881875		0.684801	0.641291	0.575383	0.602873		0.820286	0.955465	0.888362	0.887288	0.876388	0.912224		0.80605	0.773463	0.837855	0.839627
1_59256661_59257416	1	59256661	59257416	Cdk15	0	0	0	1	0	0	2	755	0.444302	0.498655	0.392674	0.519002	0.559634	0.52333	0.560372	0.641879	0.651657	0.625556		0.173957	0.164203	0.184265	0.155313		0.283213	0.362193	0.234517	0.397053	0.384524	0.312306		0.450707	0.427431	0.498144	0.409185
1_59269999_59270412	1	59269999	59270412	Cdk15	0	0	0	1	0	0	0	413	0.77157	0.84885	0.80929	0.861454	0.751582	0.808913	0.861557	0.894775	0.876844	0.831937		0.512174	0.491708	0.40586	0.420538		0.640597	0.834627	0.618917	0.59944	0.62477	0.534272		0.787778	0.728111	0.820274	0.738312
1_59314835_59315982	1	59314835	59315982	Cdk15	0	0	0	1	0	0	0	1147	0.361156	0.351602	0.377922	0.483135	0.435065	0.325926	0.472222	0.472475	0.614782	0.349669		0.138285	0.116409	0.100935	0.0709957		0.276515	0.386658	0.141949	0.188272	0.212654	0.2375		0.286654	0.334307	0.377778	0.250455
1_59321461_59322752	1	59321461	59322752	Cdk15	0	0	0	1	0	0	0	1291	0.655415	0.675672	0.575133	0.783369	0.741397	0.8329	0.862678	0.802636	0.852582	0.709905		0.455123	0.413619	0.448895	0.328637		0.713248	0.664448	0.70546	0.727652	0.81713	0.760317		0.807388	0.684623	0.770508	0.709525
1_59331510_59333050	1	59331510	59333050	Cdk15	0	0	0	1	0	0	0	1540	0.720719	0.632007	0.769286	0.803499	0.7335	0.709297	0.788636	0.808144	0.809167	0.615071		0.452534	0.445898	0.469815	0.500479		0.760967	0.688494	0.721079	0.731173	0.74246	0.683169		0.722341	0.742188	0.624946	0.760351
1_59340609_59341515	1	59340609	59341515	Cdk15	0	0	0	1	0	0	0	906	0.349345	0.379626	0.4142	0.489874	0.509617	0.43262	0.42388	0.512885	0.547549	0.505848		0.194046	0.235672	0.200817	0.177216		0.209897	0.243922	0.237016	0.217017	0.222411	0.192922		0.480285	0.460503	0.470979	0.298422
1_59368770_59369598	1	59368770	59369598	Cdk15	0	0	0	0	0	0	0	828	0.701405	0.740521	0.716317	0.725786	0.844278	0.781101	0.829775	0.761393	0.756324	0.767279		0.361383	0.475995	0.383352	0.420685		0.731353	0.691518	0.707838	0.593498	0.739062	0.693924		0.758698	0.713139	0.753088	0.803828
1_59394664_59395244	1	59394664	59395244	Cdk15	0	0	0	0	0	0	0	580	0.703791	0.788981	0.827578	0.894481	0.85303	0.772727	0.888561	0.895833	0.880808	0.827814		0.301848	0.372557	0.366343	0.267264		0.73272	0.839394	0.749725	0.703788	0.71937	0.786829		0.824853	0.743315	0.884793	0.719078
1_59422288_59423332	1	59422288	59423332	Fzd7	0	0	0	0	0	0	0	1044	0.610122	0.733121	0.607264	0.735149	0.702218	0.633166	0.832639	0.765266	0.751042	0.798589		0.292365	0.427372	0.384581	0.364595		0.450302	0.50049	0.495483	0.546806	0.592465	0.528151		0.663861	0.730034	0.755831	0.665707
1_59448179_59450128	1	59448179	59450128	Fzd7	0	0	0	0	0	0	0	1949	0.75258	0.789933	0.787353	0.883069	0.867969	0.802941	0.876473	0.898833	0.839225	0.802663		0.473266	0.4276	0.422784	0.467252		0.663251	0.749895	0.670529	0.614617	0.628161	0.815274		0.782676	0.787978	0.825773	0.804316
1_59451632_59452323	1	59451632	59452323	Fzd7	0	0	0	0	0	0	0	691	0.694596	0.735802	0.776191	0.844317	0.748148	0.808193	0.796501	0.783069	0.850878	0.768695		0.360071	0.411698	0.241258	0.310535		0.558942	0.666731	0.581288	0.604355	0.695547	0.775809		0.784229	0.767955	0.882576	0.777684
1_59455868_59457446	1	59455868	59457446	Fzd7	0	0	0	0	0	0	0	1578	0.809149	0.784433	0.815964	0.905179	0.844053	0.879233	0.89968	0.903238	0.871746	0.813252		0.560736	0.5712	0.559598	0.508986		0.755814	0.855556	0.730763	0.685468	0.788372	0.804111		0.866165	0.846925	0.805795	0.87281
1_59459315_59459924	1	59459315	59459924	Fzd7	0	0	0	0	0	0	0	609	0.734304	0.781349	0.695689	0.748701	0.737632	0.722189	0.82047	0.870761	0.86555	0.744541		0.454336	0.460908	0.41007	0.52328		0.594279	0.59044	0.733486	0.659851	0.674224	0.83287		0.705021	0.790293	0.718971	0.749924
1_59464985_59465773	1	59464985	59465773	Fzd7	0	0	0	0	0	0	0	788	0.733529	0.71839	0.734125	0.858348	0.793067	0.832862	0.837675	0.853794	0.751821	0.760846		0.498808	0.469753	0.560107	0.406378		0.661561	0.640826	0.655577	0.665173	0.594404	0.608841		0.788572	0.793154	0.816601	0.785372
1_59469332_59470445	1	59469332	59470445	Fzd7	0	0	0	0	0	0	0	1113	0.821057	0.74456	0.770902	0.822933	0.760588	0.686587	0.773954	0.833622	0.783983	0.79858		0.478418	0.478034	0.494689	0.442003		0.687464	0.750659	0.757186	0.716614	0.688285	0.795887		0.763442	0.784698	0.700527	0.69808
1_59470518_59471230	1	59470518	59471230	Fzd7	0	0	0	0	0	0	0	712	0.7762	0.749068	0.776324	0.902844	0.855708	0.904304	0.904762	0.922222	0.940693	0.839272		0.369208	0.223082	0.294573	0.156871		0.790385	0.886806	0.780736	0.758578	0.806917	0.930614		0.878367	0.87149	0.766202	0.854104
1_59483709_59485595	1	59483709	59485595	Fzd7	1	1	0	1	0	1	0	1886	0.564158	0.628835	0.657567	0.756049	0.647075	0.640543	0.677049	0.707053	0.727547	0.715432		0.211753	0.171686	0.191608	0.170889		0.424823	0.52377	0.433689	0.439525	0.414927	0.476289		0.618576	0.68598	0.658322	0.645856
1_59491047_59491598	1	59491047	59491598	Fzd7	0	0	0	0	0	0	0	551	0.845503	0.89788	0.865949	0.978626	0.93175	0.940901	0.949536	0.949405	0.931746	0.913834		0.658739	0.674716	0.58238	0.567324		0.863232	0.924235	0.87383	0.919388	0.948671	0.900595		0.921359	0.874036	0.902481	0.857278
1_59520285_59520666	1	59520285	59520666	Gm973	0	0	0	1	0	0	0	381	0.647932	0.703008	0.631021	0.848457	0.818471	0.81045	0.828042	0.767405	0.857407	0.769414		0.341516	0.317813	0.185281	0.322619		0.590985	0.593915	0.571296	0.636316	0.677805	0.608506		0.736502	0.69956	0.715367	0.660234
1_59585203_59585690	1	59585203	59585690	Gm973	0	0	0	1	0	0	0	487	0.631085	0.779432	0.658995	0.85101	0.802747	0.940931	0.858333	0.819084	0.833333	0.675926		0.237322	0.236827	0.161817	0.204002		0.486243	0.576058	0.450485	0.617003	0.422727	0.478636		0.80205	0.642547	0.728263	0.795751
1_59591598_59592993	1	59591598	59592993	Gm973,Sumo1	0	0	0	2	0	0	0	1395	0.745537	0.763315	0.616228	0.792971	0.681272	0.572977	0.806534	0.702151	0.704647	0.761389		0.114626	0.108923	0.118949	0.12731		0.436252	0.525908	0.339998	0.421263	0.584841	0.475342		0.694721	0.694721	0.606171	0.668337
1_59595578_59596199	1	59595578	59596199	Gm973,Sumo1	0	0	0	2	0	0	0	621	0.678624	0.795153	0.659912	0.902174	0.839394	0.853836	0.750463	0.841394	0.834722	0.864141		0.520559	0.452563	0.457257	0.393849		0.722391	0.839073	0.753686	0.716136	0.774119	0.774747		0.845403	0.839441	0.848556	0.75723
1_59602416_59603266	1	59602416	59603266	Gm973,Sumo1	0	0	0	2	0	0	0	850	0.582411	0.615208	0.542491	0.666977	0.727202	0.658314	0.700233	0.627778	0.596528	0.668429		0.270656	0.309516	0.269898	0.242124		0.425038	0.46596	0.328885	0.335506	0.372244	0.387241		0.598673	0.597585	0.473664	0.497931
1_59606494_59607528	1	59606494	59607528	Gm973,Sumo1	0	0	0	2	0	0	0	1034	0.79698	0.804719	0.839622	0.95	0.892043	0.904913	0.907788	0.920815	0.953571	0.872403		0.524802	0.43194	0.479329	0.587692		0.826581	0.896523	0.847882	0.810317	0.884873	0.937698		0.931501	0.860503	0.863583	0.931689
1_59609631_59610335	1	59609631	59610335	Gm973,Sumo1	0	0	0	2	0	0	0	704	0.650818	0.861614	0.744038	0.886408	0.869709	0.775359	0.891784	0.93336	0.850421	0.699608		0.417049	0.307075	0.266429	0.284343		0.430357	0.419444	0.503965	0.355522	0.436009	0.479266		0.785609	0.769151	0.703962	0.695568
1_59613741_59614198	1	59613741	59614198	Gm973,Sumo1	0	0	0	2	0	0	0	457	0.552132	0.748694	0.631818	0.693302	0.646827	0.584259	0.6625	0.739097	0.738801	0.669753		0.172572	0.156536	0.163177	0.114768		0.367196	0.529167	0.435847	0.527998	0.499507	0.450701		0.642618	0.573596	0.591368	0.677996
1_59739454_59740154	1	59739454	59740154	Nop58	0	0	0	0	0	0	0	700	0.615602	0.714951	0.658727	0.857118	0.699345	0.765018	0.710146	0.733819	0.781092	0.749862		0.286351	0.28909	0.386555	0.22957		0.732003	0.618277	0.639695	0.645542	0.686898	0.741832		0.657378	0.662539	0.682196	0.741341
1_60018938_60019626	1	60018938	60019626	Ica1l	0	0	0	1	0	0	0	688	0.769332	0.834235	0.829088	0.94965	0.898535	0.82674	0.887963	0.907897	0.966667	0.867212		0.592491	0.5304	0.621799	0.564474		0.832723	0.975214	0.859428	0.811355	0.89236	0.947403		0.896889	0.905499	0.928075	0.890548
1_60625658_60627068	1	60625658	60627068	Raph1	0	0	0	0	0	0	0	1410	0.761984	0.802563	0.849358	0.963095	0.847562	0.858333	0.845709	0.920068	0.946429	0.87604		0.568543	0.561634	0.399747	0.505681		0.876115	0.832832	0.91135	0.825972	0.868556	0.864512		0.786073	0.802093	0.848701	0.893052
1_60809316_60809787	1	60809316	60809787	Cd28	0	0	0	0	0	0	0	471	0.767808	0.823435	0.74375	0.928479	0.901787	0.867687	0.858242	0.866239	0.931264	0.884714		0.611295	0.615439	0.586758	0.505643		0.83716	0.902806	0.868254	0.842857	0.785034	0.969444		0.923182	0.869551	0.87861	0.823026
1_60880173_60880834	1	60880173	60880834	Ctla4	0	0	0	0	0	0	0	661	0.774762	0.729567	0.741522	0.845012	0.851263	0.805556	0.87425	0.771897	0.870014	0.806009		0.485224	0.459841	0.597059	0.437993		0.687394	0.853118	0.779558	0.70463	0.840608	0.747713		0.761811	0.729477	0.740738	0.752712
1_61140244_61141209	1	61140244	61141209	Icos	0	0	0	0	0	0	0	965	0.652766	0.700664	0.619424	0.866174	0.817666	0.774444	0.8854	0.775408	0.843345	0.75945		0.198957	0.243923	0.284083	0.285199		0.684246	0.671942	0.620437	0.518048	0.618985	0.60091		0.798468	0.793917	0.785023	0.741014
1_61141528_61142744	1	61141528	61142744	Icos	0	0	0	0	0	0	0	1216	0.672004	0.579514	0.65323	0.753476	0.765934	0.769455	0.741106	0.733802	0.67542	0.697412		0.365341	0.28696	0.215852	0.281937		0.559534	0.624883	0.554528	0.590453	0.431396	0.473189		0.682556	0.603614	0.698875	0.669042
1_61417436_61419575	1	61417436	61419575	Pard3b	0	0	0	0	1	0	0	2139	0.71196	0.77605	0.719148	0.866228	0.786973	0.82515	0.818042	0.838609	0.869209	0.811943		0.476357	0.477931	0.513847	0.435381		0.672801	0.716607	0.692443	0.697053	0.667293	0.740915		0.732445	0.7799	0.780585	0.761658
1_61528725_61529422	1	61528725	61529422	Pard3b	0	0	0	0	0	0	0	697	0.805184	0.769246	0.850657	0.942381	0.906153	0.827024	0.905159	0.802083	0.906007	0.860802		0.553228	0.667276	0.617684	0.673212		0.862673	0.910239	0.882943	0.895344	0.909221	0.941667		0.880545	0.877386	0.83216	0.818427
1_62139967_62141134	1	62139967	62141134	Pard3b	0	0	0	1	0	0	0	1167	0.78432	0.796521	0.814437	0.92343	0.916618	0.870286	0.934444	0.887189	0.942143	0.907464		0.674578	0.637374	0.611741	0.708586		0.751667	0.857468	0.872682	0.88963	0.870709	0.859101		0.874206	0.868011	0.865294	0.870072
1_62176808_62177839	1	62176808	62177839	Pard3b	0	0	0	1	0	0	0	1031	0.741653	0.798419	0.848783	0.91619	0.91369	0.892024	0.93875	0.853656	0.915741	0.8054		0.661729	0.672622	0.574119	0.595795		0.814524	0.850913	0.850544	0.868277	0.869494	0.842422		0.863844	0.840403	0.870595	0.915782
1_62397718_62399012	1	62397718	62399012	Pard3b	0	0	0	1	0	0	0	1294	0.647618	0.696157	0.676404	0.821654	0.781154	0.764087	0.78837	0.806527	0.925	0.713747		0.242114	0.404186	0.362673	0.325424		0.653846	0.664517	0.570892	0.637581	0.747619	0.664635		0.817677	0.70332	0.772009	0.793252
1_62435901_62436556	1	62435901	62436556	Pard3b	0	0	0	1	0	0	0	655	0.770282	0.854122	0.814815	0.932099	0.859259	0.931041	0.858025	0.814815	0.789983	0.689277		0.357078	0.337273	0.357039	0.414461		0.618807	0.729662	0.819753	0.669973	0.637346	0.585117		0.806381	0.791949	0.682103	0.728731
1_62564443_62565038	1	62564443	62565038	Pard3b	0	0	0	1	0	0	0	595	0.830437	0.831209	0.736609	0.968254	0.875572	0.848148	0.844974	0.941751	0.872222	0.786544		0.403437	0.468163	0.354131	0.397643		0.630732	0.750661	0.67512	0.65851	0.684524	0.678439		0.853967	0.778239	0.774537	0.801719
1_62648066_62649144	1	62648066	62649144	Pard3b	0	0	0	0	0	0	0	1078	0.65154	0.651669	0.656624	0.794801	0.794048	0.734444	0.890476	0.805471	0.860127	0.763386		0.429453	0.262765	0.28582	0.322004		0.553221	0.63785	0.56961	0.606157	0.576429	0.605092		0.803084	0.803556	0.785656	0.648547
1_62660812_62661647	1	62660812	62661647	Pard3b	0	0	0	0	0	0	0	835	0.851661	0.824512	0.884524	0.940256	0.949507	0.863889	0.901499	0.883868	0.915435	0.81906		0.740012	0.643363	0.610033	0.699699		0.896429	0.836905	0.837726	0.904569	0.800624	0.846483		0.808555	0.8632	0.891181	0.863819
1_62682490_62683286	1	62682490	62683286	Nrp2	0	0	0	0	0	0	0	796	0.753812	0.792809	0.758399	0.821665	0.768933	0.745833	0.735147	0.7572	0.785661	0.721136		0.498805	0.419218	0.432752	0.377602		0.69637	0.779663	0.687845	0.659147	0.654027	0.634629		0.747767	0.696536	0.73765	0.743035
1_62712602_62713764	1	62712602	62713764	Nrp2	0	0	0	1	0	0	0	1162	0.752579	0.720541	0.692736	0.889712	0.781841	0.81781	0.824016	0.82884	0.938889	0.777526		0.540236	0.579566	0.547671	0.50825		0.748291	0.817413	0.705032	0.780534	0.755784	0.724769		0.83141	0.819104	0.796976	0.788878
1_62716380_62718213	1	62716380	62718213	Nrp2	0	0	0	1	0	0	0	1833	0.745984	0.656517	0.686985	0.915045	0.875925	0.774754	0.821032	0.805296	0.857022	0.907805		0.375782	0.337371	0.298797	0.34862		0.744316	0.75231	0.687472	0.69231	0.663533	0.728961		0.758293	0.770852	0.766788	0.769839
1_62733000_62734628	1	62733000	62734628	Nrp2	0	0	0	1	0	0	0	1628	0.790491	0.72741	0.787741	0.866597	0.854688	0.846212	0.846666	0.866166	0.871591	0.796733		0.476436	0.509543	0.564843	0.561636		0.799868	0.848586	0.779104	0.810429	0.808136	0.815193		0.848748	0.820277	0.795524	0.797764
1_62735612_62738169	1	62735612	62738169	Nrp2	0	0	0	1	0	0	0	2557	0.680822	0.735491	0.715559	0.790038	0.731439	0.779571	0.821645	0.80641	0.863882	0.74733		0.467296	0.507625	0.481025	0.383211		0.710063	0.766237	0.77509	0.723701	0.671928	0.812889		0.75134	0.727744	0.68597	0.747658
1_62777631_62778025	1	62777631	62778025	Nrp2	0	0	0	1	0	0	0	394	0.779297	0.71348	0.878439	0.866352	0.888183	0.79628	1	0.886458	0.905283	0.745381		0.403086	0.377368	0.575644	0.524797		0.820988	0.875661	0.829971	0.760185	0.843527	0.844444		0.957774	0.773181	0.806268	0.852718
1_62794969_62796343	1	62794969	62796343	Nrp2	0	0	0	1	0	0	0	1374	0.359583	0.430835	0.448738	0.40719	0.401615	0.279839	0.422301	0.394084	0.389935	0.464688		0.0758379	0.0919172	0.084985	0.0800423		0.139114	0.17212	0.148938	0.392911	0.174533	0.0891574		0.302293	0.482219	0.378522	0.374129
1_63182484_63183169	1	63182484	63183169	Gpr1	0	0	0	1	0	0	0	685	0.558832	0.731657	0.669943	0.753886	0.718779	0.744192	0.718182	0.685737	0.754329	0.67948		0.370618	0.28224	0.344039	0.272773		0.640693	0.56342	0.554244	0.473075	0.611386	0.637978		0.69118	0.656366	0.636539	0.652151
1_63199869_63200522	1	63199869	63200522	Gpr1	0	0	0	1	0	0	0	653	0.905343	0.901927	0.947279	0.854791	0.94127	0.898129	0.913988	0.945522	0.984694	0.983022		0.665386	0.731496	0.6962	0.687524		0.964796	0.874374	0.81618	0.910218	0.897919	0.946088		0.941194	0.897155	0.913056	0.899423
1_63214527_63215200	1	63214527	63215200	Gpr1	0	0	0	1	0	0	1	673	0.462201	0.413638	0.488599	0.637788	0.579274	0.628785	0.490446	0.450223	0.637266	0.530896		0.299786	0.212611	0.168265	0.304786		0.254613	0.401138	0.223826	0.258258	0.189546	0.287259		0.548671	0.538827	0.504622	0.406108
1_63226045_63226509	1	63226045	63226509	Gpr1	0	0	0	0	0	0	0	464	0.511994	0.455031	0.565425	0.648273	0.656074	0.71994	0.652083	0.627513	0.571254	0.595152		0.233147	0.196352	0.296608	0.324057		0.438017	0.453505	0.486806	0.394514	0.440736	0.518425		0.522706	0.683351	0.500157	0.608802
1_63237237_63238074	1	63237237	63238074	Gpr1	0	0	0	0	1	0	0	837	0.442981	0.549114	0.64185	0.708883	0.62029	0.697156	0.543773	0.734835	0.712772	0.671412		0.364913	0.349537	0.340867	0.293785		0.50507	0.516209	0.558747	0.45303	0.438786	0.453022		0.649103	0.589264	0.557643	0.691354
1_63252752_63253269	1	63252752	63253269	Zdbf2	0	0	0	0	0	0	0	517	0.396121	0.448519	0.522071	0.436987	0.552316	0.434663	0.395397	0.521061	0.494894	0.575948		0.274006	0.314465	0.223134	0.120035		0.342823	0.376476	0.339984	0.308142	0.344856	0.39176		0.447056	0.48654	0.476111	0.579005
1_63277547_63278673	1	63277547	63278673	Zdbf2	0	0	1	1	0	0	0	1126	0.559346	0.462523	0.506406	0.520282	0.542617	0.541887	0.521726	0.411676	0.435401	0.467921		0.279389	0.233005	0.281623	0.248143		0.312963	0.382611	0.406632	0.291005	0.47037	0.53856		0.469084	0.41744	0.422811	0.357658
1_63430860_63432153	1	63430860	63432153	Adam23	0	0	0	0	1	0	0	1293	0.798608	0.826367	0.794362	0.919878	0.893076	0.917007	0.904252	0.837585	0.964917	0.851367		0.680094	0.649979	0.603973	0.612986		0.861193	0.8954	0.85066	0.810582	0.884991	0.89905		0.880405	0.822826	0.839953	0.863427
1_63529853_63530749	1	63529853	63530749	Adam23	0	0	0	1	0	0	0	896	0.658514	0.782536	0.72042	0.822736	0.866182	0.884697	0.861161	0.824626	0.877239	0.881994		0.528361	0.603586	0.624905	0.624892		0.653646	0.797851	0.716112	0.766356	0.736722	0.850443		0.844847	0.824166	0.805208	0.842038
1_63664462_63664816	1	63664462	63664816	Dytn	0	0	0	1	0	0	0	354	0.682845	0.780442	0.818329	0.792857	0.786012	0.866468	0.919444	0.894444	0.874892	0.897222		0.505752	0.446618	0.477249	0.441309		0.643056	0.721479	0.808333	0.603409	0.739187	0.802116		0.736365	0.770734	0.851361	0.80916
1_63951850_63952385	1	63951850	63952385	Klf7	0	0	0	0	0	0	0	535	0.619088	0.661584	0.674749	0.760672	0.676535	0.566005	0.770282	0.812867	0.852028	0.696653		0.310544	0.286918	0.259708	0.140833		0.598687	0.653086	0.521285	0.570326	0.595944	0.710982		0.751323	0.693162	0.730211	0.65417
1_63993612_63995098	1	63993612	63995098	Klf7	0	0	0	0	0	0	0	1486	0.578906	0.705837	0.643599	0.790214	0.794738	0.73478	0.64706	0.701832	0.843618	0.731806		0.362698	0.386376	0.35164	0.311913		0.594213	0.598247	0.598916	0.608387	0.578865	0.580341		0.712218	0.669022	0.708006	0.706839
1_64097627_64099279	1	64097627	64099279	Klf7	0	0	0	1	0	0	0	1652	0.696753	0.763671	0.747865	0.830752	0.840027	0.759325	0.896781	0.861017	0.911177	0.707932		0.437858	0.475848	0.454814	0.474843		0.739153	0.80738	0.817302	0.747975	0.699347	0.772419		0.808985	0.809473	0.805027	0.810184
1_64119187_64119503	1	64119187	64119503	Klf7	0	0	1	1	0	1	0	316	0.795355	0.758646	0.699721	0.912037	0.796032	0.58456	0.813757	0.680437	0.825878	0.750651		0.0903596	0.162382	0.147021	0.217681		0.516799	0.745515	0.375584	0.430766	0.349206	0.488713		0.723852	0.687391	0.697769	0.599088
1_64289119_64289489	1	64289119	64289489	Klf7	0	0	0	0	0	0	0	370	0.874369	0.930051	0.811772	0.945455	0.730303	0.866667	0.909366	0.80487	0.958333	0.919414		0.323593	0.339109	0.504952	0.345527		0.835065	0.878788	0.801662	0.821104	0.826263	0.824074		0.89432	0.869582	0.828312	0.883199
1_64337002_64338665	1	64337002	64338665	Creb1	0	0	0	0	0	0	0	1663	0.676246	0.758298	0.766203	0.846433	0.813159	0.756202	0.711254	0.717837	0.854143	0.811302		0.270327	0.29658	0.303674	0.315361		0.517855	0.514684	0.526924	0.504061	0.516663	0.5153		0.673503	0.765038	0.543284	0.69024
1_64445601_64446030	1	64445601	64446030	Creb1	0	0	0	0	0	0	0	429	0.806151	0.786087	0.793166	0.939675	0.84612	0.938492	0.908333	0.782451	0.904575	0.76052		0.394095	0.46249	0.485161	0.311552		0.807143	0.766715	0.671076	0.751587	0.756746	0.829189		0.854143	0.949956	0.874788	0.817363
1_64614586_64616393	1	64614586	64616393	Mettl21a	0	1	1	1	0	1	0	1807	0.805802	0.850863	0.879706	0.93984	0.897258	0.904221	0.920392	0.887436	0.922752	0.87219		0.546184	0.592803	0.650959	0.564983		0.795861	0.849693	0.783337	0.706065	0.838422	0.799959		0.823208	0.832711	0.883378	0.847954
1_64731392_64733251	1	64731392	64733251	Fzd5	0	1	1	1	0	1	0	1859	0.794698	0.821093	0.763501	0.862229	0.890921	0.887036	0.82969	0.837195	0.920418	0.859389		0.350566	0.227445	0.329107	0.244415		0.65045	0.746126	0.656695	0.663571	0.6624	0.736622		0.827045	0.85412	0.776196	0.835662
1_64733773_64735970	1	64733773	64735970	Fzd5	1	1	0	1	0	2	0	2197	0.498834	0.54424	0.536294	0.642303	0.548279	0.540988	0.577475	0.644113	0.578659	0.64013		0.186257	0.215653	0.237203	0.198864		0.363798	0.440676	0.413337	0.347071	0.382402	0.313646		0.508266	0.528075	0.512142	0.510824
1_64748407_64748979	1	64748407	64748979	Fzd5	0	0	0	0	0	0	0	572	0.71177	0.690394	0.817421	0.858873	0.88627	0.828827	0.873843	0.90377	0.916757	0.789461		0.344311	0.411192	0.492641	0.448706		0.724339	0.767956	0.743304	0.711532	0.854547	0.768443		0.794722	0.777954	0.821945	0.821565
1_64779733_64780115	1	64779733	64780115	Plekhm3	0	0	0	0	0	0	0	382	0.655556	0.68539	0.781851	0.830886	0.857143	0.880952	0.721032	0.689394	0.833333	0.750689		0.230556	0.239899	0.307864	0.274587		0.683036	0.744444	0.696104	0.757937	0.741667	0.54573		0.686314	0.766847	0.719156	0.70251
1_64878883_64879396	1	64878883	64879396	Plekhm3	0	0	0	1	0	0	0	513	0.804223	0.867068	0.953168	0.970091	0.885708	0.915712	0.879265	0.848377	0.958712	0.873228		0.531792	0.631928	0.684878	0.590287		0.766519	0.777542	0.788019	0.782358	0.779411	0.808328		0.904388	0.867524	0.860143	0.883658
1_65048376_65049075	1	65048376	65049075	Cryge	0	0	0	1	0	0	0	699	0.748792	0.714215	0.739261	0.842399	0.702837	0.775439	0.827321	0.875982	0.793571	0.720737		0.392218	0.28748	0.299061	0.266837		0.72969	0.755651	0.651931	0.715643	0.607642	0.718889		0.721651	0.721889	0.702857	0.809174
1_65051337_65052333	1	65051337	65052333	Cryge	0	0	0	0	0	0	0	996	0.748227	0.789513	0.814878	0.804804	0.808773	0.775144	0.857268	0.771011	0.867517	0.783799		0.451476	0.501952	0.427584	0.54763		0.679436	0.761206	0.750543	0.797389	0.666444	0.692949		0.771298	0.826238	0.779885	0.795271
1_65071325_65071853	1	65071325	65071853	Crygc	0	0	0	1	0	0	0	528	0.875595	0.900555	0.895475	0.954924	0.888889	0.964286	0.958003	0.969345	0.928788	0.825569		0.601496	0.622468	0.656974	0.505721		0.975714	0.990741	0.867708	0.919773	0.820172	0.932143		0.945826	0.918164	0.883184	0.908402
1_65073175_65073926	1	65073175	65073926	Crygc	0	0	0	1	0	0	2	751	0.695601	0.790285	0.647111	0.858747	0.739626	0.7603	0.781061	0.920563	0.910939	0.785525		0.367357	0.357407	0.308125	0.272035		0.629641	0.532909	0.55377	0.583705	0.653141	0.55549		0.740501	0.777051	0.688174	0.694941
1_65102980_65103270	1	65102980	65103270	Cryga,Gm28845	0	0	0	2	0	0	0	290	0.876559	0.907234	0.913235	0.970843	0.915122	0.874627	0.921569	0.977451	0.934314	0.912675		0.653501	0.697018	0.588146	0.713812		0.886275	0.884288	0.777631	0.879032	0.7	0.834053		0.912827	0.933957	0.927731	0.821162
1_65109598_65110363	1	65109598	65110363	D630023F18Rik,Gm28845	0	0	0	2	0	0	0	765	0.714472	0.817578	0.702525	0.699144	0.74562	0.775803	0.740801	0.856535	0.759158	0.753588		0.22533	0.224551	0.181671	0.141256		0.603496	0.426277	0.500534	0.436126	0.623855	0.455549		0.649501	0.726354	0.65098	0.759144
1_66321662_66322491	1	66321662	66322491	Map2	0	0	0	1	0	1	2	829	0.721028	0.609331	0.683107	0.90269	0.782337	0.710557	0.74418	0.689815	0.738426	0.680611		0.44793	0.507969	0.552249	0.396525		0.50341	0.637524	0.622154	0.693684	0.573743	0.689424		0.726514	0.782747	0.72666	0.680412
1_69488825_69489291	1	69488825	69489291	Ikzf2	0	0	0	0	1	0	0	466	0.864519	0.854575	0.821472	0.888659	0.830186	0.844949	0.789574	0.850108	0.85	0.778102		0.541312	0.581242	0.562891	0.481276		0.642121	0.823377	0.63567	0.689827	0.705628	0.832442		0.84802	0.835531	0.625864	0.777424
1_69492979_69493372	1	69492979	69493372	Ikzf2	0	0	0	0	0	0	0	393	0.865909	0.747746	0.926407	0.842208	0.763975	0.664394	0.68355	0.74816	0.778319	0.731212		0.26074	0.256248	0.196825	0.237225		0.719444	0.787879	0.72276	0.686688	0.632431	0.748268		0.797077	0.683333	0.659868	0.711305
1_69656863_69657165	1	69656863	69657165	Ikzf2	0	0	0	1	0	0	0	302	0.351665	0.342473	0.295911	0.298898	0.366667	0.305556	0.265873	0.332903	0.291005	0.260386		0	0.0507733	0.0504409	0.0514265		0.112795	0.0277778	0.0539683	0.129201	0.0801347	0.0912698		0.201235	0.172426	0.19543	0.252574
1_69727945_69728559	1	69727945	69728559	Ikzf2	0	0	0	0	1	0	0	614	0.682843	0.799637	0.75045	0.886464	0.887617	0.810578	0.79537	0.875044	0.915608	0.853628		0.428836	0.462321	0.490228	0.386398		0.797884	0.815168	0.710901	0.820899	0.754321	0.869444		0.85487	0.753692	0.816948	0.806492
1_69790612_69791146	1	69790612	69791146	Spag16	0	0	0	0	0	0	0	534	0.655885	0.655673	0.736997	0.753758	0.758686	0.687632	0.726196	0.753912	0.696627	0.586106		0.450073	0.382972	0.496229	0.367855		0.577314	0.567669	0.603371	0.458228	0.522817	0.611908		0.708103	0.723794	0.567865	0.599253
1_71507303_71507706	1	71507303	71507706	Atic	0	0	0	0	0	0	0	403	0.784331	0.724562	0.631261	0.800461	0.774074	0.833333	0.866667	0.811728	0.787037	0.81843		0.224326	0.274064	0.225577	0.297085		0.735362	0.705556	0.603032	0.535762	0.376768	0.625149		0.730981	0.830669	0.757252	0.766138
1_71650834_71651901	1	71650834	71651901	Fn1	0	1	0	1	0	1	0	1067	0.683826	0.618004	0.566226	0.771539	0.789916	0.63311	0.749907	0.709515	0.649066	0.63643		0.285839	0.238203	0.233652	0.191768		0.513823	0.483107	0.415142	0.511586	0.453993	0.569382		0.58764	0.659925	0.570311	0.650751
1_71655958_71657098	1	71655958	71657098	Fn1	0	0	1	0	0	0	0	1140	0.594829	0.728597	0.781282	0.833345	0.799894	0.761528	0.769578	0.670541	0.811687	0.77575		0.240918	0.235886	0.191613	0.156686		0.558644	0.593274	0.545704	0.519286	0.574037	0.623885		0.735646	0.736891	0.638173	0.626688
1_71709897_71710211	1	71709897	71710211	Fn1	0	0	0	0	0	0	0	314	0.829435	0.897304	0.868913	0.952539	0.942718	0.919048	0.891383	0.893254	0.921277	0.903898		0.619012	0.695967	0.664603	0.777839		0.827879	0.921915	0.872502	0.953608	0.905556	0.902082		0.907638	0.922828	0.870125	0.913248
1_71830155_71830630	1	71830155	71830630	Fn1	0	0	0	0	0	0	0	475	0.679545	0.726521	0.837302	0.825595	0.618555	0.589286	0.712963	0.667262	0.602778	0.710776		0.402778	0.253054	0.225821	0.217478		0.599663	0.740774	0.495064	0.475198	0.53869	0.566667		0.661376	0.773016	0.660516	0.559064
1_71937282_71938053	1	71937282	71938053	Mreg	0	0	0	0	0	0	0	771	0.718642	0.712754	0.700524	0.802272	0.854048	0.74612	0.792316	0.770575	0.851852	0.653283		0.307265	0.31479	0.353588	0.255389		0.644709	0.593599	0.608814	0.643603	0.71466	0.749504		0.743607	0.695133	0.700871	0.717645
1_71995953_71997671	1	71995953	71997671	Mreg	0	0	0	0	0	0	0	1718	0.796667	0.870769	0.866994	0.925198	0.875548	0.898999	0.942391	0.863792	0.930204	0.891974		0.722873	0.696493	0.613612	0.655678		0.795778	0.92298	0.838789	0.82252	0.893485	0.867504		0.892386	0.863335	0.870408	0.831735
1_72038286_72038797	1	72038286	72038797	Mreg	0	0	0	0	0	1	0	511	0.754762	0.781402	0.785287	0.9	0.941667	0.85447	0.807099	0.753333	0.972222	0.674575		0.366575	0.286859	0.333501	0.258988		0.84881	0.647672	0.458333	0.640952	0.484127	0.580247		0.747944	0.822381	0.823713	0.831481
1_72049759_72050294	1	72049759	72050294	Mreg	0	0	0	0	0	0	0	535	0.775662	0.844103	0.863551	0.895271	0.974747	0.846645	0.914601	0.962121	0.898056	0.796146		0.551653	0.516009	0.612548	0.568251		0.770022	0.846667	0.734019	0.632468	0.733405	0.896356		0.849775	0.814394	0.793821	0.82483
1_72064858_72065798	1	72064858	72065798	Mreg	0	0	0	0	0	0	0	940	0.777844	0.753066	0.80386	0.760543	0.858578	0.69067	0.733333	0.886549	0.925277	0.794518		0.567529	0.542471	0.436326	0.541672		0.759722	0.805962	0.723381	0.772493	0.590727	0.766671		0.832942	0.876163	0.829709	0.846846
1_72182367_72182760	1	72182367	72182760	Mreg	0	0	0	1	0	0	0	393	0.729854	0.780828	0.716572	0.80491	0.742333	0.814875	0.856481	0.824295	0.787374	0.754835		0.50351	0.409389	0.393691	0.437887		0.578616	0.772222	0.563696	0.682371	0.639967	0.668519		0.806149	0.798132	0.676631	0.807928
1_72188280_72188585	1	72188280	72188585	Mreg	0	0	0	1	0	0	0	305	0.743693	0.778055	0.845459	0.824023	0.80303	0.785567	0.742313	0.86359	0.887315	0.777282		0.428248	0.415529	0.406052	0.388256		0.744641	0.761688	0.660444	0.751784	0.729647	0.806739		0.832978	0.798055	0.850535	0.778752
1_72216648_72217680	1	72216648	72217680	Mreg	0	0	0	0	0	0	0	1032	0.720644	0.832818	0.816708	0.901521	0.888918	0.840104	0.950893	0.89933	0.950185	0.902867		0.683667	0.65067	0.541822	0.660911		0.759772	0.797321	0.812246	0.776887	0.805429	0.852422		0.842705	0.863203	0.801256	0.840001
1_72224400_72224811	1	72224400	72224811	Mreg	0	1	0	0	0	0	0	411	0.648637	0.753255	0.722886	0.884416	0.767897	0.862698	0.801411	0.828898	0.841093	0.779365		0.409551	0.430045	0.403191	0.374413		0.617172	0.779012	0.749551	0.828042	0.720928	0.821689		0.794056	0.892045	0.87907	0.800491
1_72247931_72248961	1	72247931	72248961	Pecr	0	0	1	0	0	0	0	1030	0.764896	0.712298	0.77109	0.861785	0.795682	0.891923	0.833763	0.838912	0.854947	0.805789		0.436714	0.458682	0.448773	0.388134		0.78289	0.834722	0.733319	0.739624	0.692052	0.82578		0.805867	0.849087	0.796989	0.814573
1_72577224_72577769	1	72577224	72577769	Smarcal1	0	0	0	0	0	0	0	545	0.575947	0.676033	0.673796	0.78925	0.60886	0.754787	0.815797	0.670281	0.750794	0.653855		0.163562	0.151172	0.196131	0.190795		0.324115	0.53288	0.471465	0.276651	0.470254	0.447006		0.616593	0.614507	0.691564	0.726645
1_72640863_72641184	1	72640863	72641184	Ankar	1	0	0	0	0	1	0	321	0.463013	0.39376	0.403429	0.475254	0.516795	0.512635	0.356984	0.518605	0.45546	0.447909		0.147323	0.20275	0.286679	0.266224		0.217101	0.293772	0.207407	0.304032	0.252773	0.276889		0.458853	0.433801	0.442959	0.435059
1_72722579_72722872	1	72722579	72722872	Rpl37a	0	0	0	0	0	0	0	293	0.844621	0.714128	0.773449	0.896164	0.876358	0.814506	0.950617	0.920238	0.901279	0.797549		0.380696	0.520907	0.51521	0.461793		0.689394	0.664021	0.656738	0.625265	0.621368	0.768519		0.678537	0.67963	0.835538	0.642766
1_72764399_72765694	1	72764399	72765694	Rpl37a	0	0	0	0	0	0	0	1295	0.780315	0.821082	0.81918	0.873741	0.870091	0.838337	0.864087	0.869382	0.888405	0.828686		0.57099	0.546967	0.582735	0.4683		0.738396	0.800075	0.780931	0.739854	0.799191	0.791417		0.786074	0.854394	0.804986	0.85685
1_72822719_72823657	1	72822719	72823657	Igfbp2	0	1	0	0	0	0	0	938	0.616473	0.681446	0.667053	0.819576	0.695062	0.736634	0.759127	0.665787	0.776753	0.694751		0.396925	0.372693	0.360588	0.371755		0.471131	0.561395	0.610843	0.523065	0.64607	0.601074		0.701674	0.724508	0.605335	0.760906
1_73640628_73641759	1	73640628	73641759	Tns1	0	0	0	0	0	0	0	1131	0.593592	0.803023	0.739107	0.771892	0.810216	0.867668	0.809812	0.822647	0.727434	0.762562		0.507832	0.516454	0.51438	0.524448		0.59962	0.813246	0.711043	0.700952	0.768927	0.718463		0.827192	0.799688	0.765212	0.709803
1_73851960_73852385	1	73851960	73852385	Tns1	0	0	0	0	0	0	0	425	0.74389	0.778776	0.690029	0.865454	0.840476	0.796076	0.838889	0.7875	0.892157	0.818783		0.413803	0.509708	0.529411	0.438607		0.666358	0.608838	0.747817	0.755467	0.662127	0.732804		0.789899	0.805449	0.723268	0.752142
1_73905655_73906357	1	73905655	73906357	Tns1	0	1	0	0	1	0	0	702	0.635157	0.764589	0.668362	0.87716	0.79796	0.789683	0.872134	0.767328	0.722222	0.770988		0.44807	0.445326	0.393098	0.421516		0.655419	0.746633	0.627381	0.570784	0.62255	0.741402		0.790542	0.725923	0.679382	0.793224
1_73914195_73914629	1	73914195	73914629	Tns1	0	0	0	1	0	0	0	434	0.560594	0.611659	0.648333	0.766032	0.809524	0.691667	0.822436	0.757354	0.753846	0.766667		0.311905	0.137831	0.150794	0.208483		0.448175	0.50119	0.439471	0.261905	0.300926	0.285556		0.709941	0.717539	0.875758	0.722484
1_73955492_73956313	1	73955492	73956313	Tns1	0	0	0	1	0	0	0	821	0.736739	0.601944	0.704127	0.693639	0.57881	0.628571	0.636869	0.695714	0.533544	0.625833		0.210093	0.113951	0.176688	0.163849		0.206926	0.411953	0.308117	0.165	0.374678	0.216049		0.589469	0.491016	0.39881	0.476789
1_73969083_73969587	1	73969083	73969587	Tns1	0	0	0	1	0	0	0	504	0.796619	0.751643	0.790608	0.869098	0.852373	0.869312	0.95	0.887606	0.91875	0.948765		0.230772	0.202754	0.214265	0.269508		0.70097	0.667196	0.640415	0.511905	0.563933	0.704321		0.820844	0.915432	0.760758	0.864562
1_7398743_7399166	1	7398743	7399166	Pcmtd1	0	1	0	0	0	1	0	423	0.817641	0.743539	0.793669	0.862771	0.847763	0.818182	0.860101	0.842713	0.865289	0.835748		0.515243	0.455493	0.60852	0.476876		0.723978	0.768687	0.555787	0.70303	0.492289	0.582576		0.854462	0.873941	0.759347	0.848571
1_73988038_73988395	1	73988038	73988395	Tns1	0	0	0	1	1	0	0	357	0.774844	0.781267	0.857576	0.927993	0.922744	0.941818	0.885498	0.930952	0.833333	0.874134		0.628491	0.465259	0.509704	0.575749		0.859632	0.781994	0.831652	0.85205	0.86142	0.862771		0.862608	0.857044	0.868995	0.868645
1_74015542_74016973	1	74015542	74016973	Tns1	0	0	0	1	0	0	0	1431	0.43417	0.506782	0.489998	0.552103	0.531469	0.492587	0.466059	0.486013	0.580195	0.50717		0.16434	0.190933	0.182421	0.196982		0.425371	0.41615	0.435569	0.477681	0.401335	0.33658		0.401769	0.463808	0.469602	0.429403
1_74090612_74091616	1	74090612	74091616	Tns1	0	0	0	1	0	1	1	1004	0.696052	0.740775	0.679504	0.85692	0.752966	0.734405	0.775734	0.752361	0.86619	0.729606		0.191284	0.236227	0.219881	0.211503		0.507101	0.633333	0.531842	0.549663	0.629018	0.666945		0.681085	0.683446	0.78806	0.812586
1_74092258_74093138	1	74092258	74093138	Tns1	0	0	0	1	0	0	0	880	0.751976	0.756677	0.729762	0.846052	0.902515	0.805357	0.860281	0.811647	0.897619	0.802139		0.44029	0.399276	0.388095	0.384524		0.848923	0.803005	0.802675	0.81352	0.784645	0.714848		0.816906	0.789176	0.708076	0.784222
1_74094118_74097027	1	74094118	74097027	Tns1	0	1	1	1	0	0	2	2909	0.606547	0.647224	0.605126	0.848417	0.771525	0.78437	0.843688	0.798642	0.853016	0.742023		0.47151	0.470026	0.401745	0.487772		0.665445	0.693381	0.722667	0.736332	0.668708	0.786035		0.757311	0.762603	0.771987	0.679513
1_74110189_74111152	1	74110189	74111152	Tns1	0	0	0	1	0	0	0	963	0.681061	0.784145	0.812381	0.815909	0.824795	0.880303	0.774074	0.885	0.980342	0.867143		0.469134	0.424286	0.319008	0.37098		0.848207	0.824074	0.843849	0.687129	0.834691	0.900303		0.80011	0.83862	0.80366	0.858789
1_74111521_74111949	1	74111521	74111949	Tns1	0	0	0	1	0	0	0	428	0.680284	0.781718	0.689486	0.85119	0.849844	0.839532	0.819048	0.841549	0.904798	0.733492		0.183269	0.211537	0.128276	0.156439		0.650264	0.786246	0.731276	0.839167	0.798701	0.841621		0.768836	0.797908	0.789621	0.844296
1_74112555_74113616	1	74112555	74113616	Tns1	0	0	0	1	0	0	0	1061	0.576864	0.671283	0.647676	0.834016	0.734615	0.81978	0.847436	0.767682	0.86645	0.703017		0.353195	0.440606	0.424395	0.333557		0.644496	0.767824	0.561243	0.627936	0.644639	0.733413		0.686078	0.724055	0.471467	0.734393
1_74121470_74122767	1	74121470	74122767	Tns1	0	1	1	1	0	0	0	1297	0.53176	0.645759	0.536325	0.742599	0.680041	0.60232	0.640093	0.697527	0.657509	0.499336		0.257342	0.303222	0.269317	0.284411		0.357098	0.449795	0.500808	0.436477	0.432723	0.531227		0.485256	0.493707	0.453834	0.620088
1_74141456_74142027	1	74141456	74142027	Rufy4	0	0	0	1	0	0	0	571	0.704638	0.714379	0.835294	0.95453	0.808473	0.92451	0.806816	0.925317	0.820346	0.88411		0.289975	0.242039	0.307423	0.208373		0.725817	0.64375	0.683263	0.697432	0.612815	0.71942		0.927008	0.85845	0.783428	0.762117
1_74212121_74213784	1	74212121	74213784	Cxcr1	0	0	0	0	0	0	0	1663	0.705241	0.792905	0.7507	0.925287	0.840964	0.844643	0.947024	0.858122	0.961224	0.843589		0.562273	0.577573	0.568214	0.586246		0.79881	0.879051	0.825538	0.775907	0.853897	0.860818		0.84853	0.877475	0.879927	0.797163
1_74235734_74236017	1	74235734	74236017	Arpc2	0	1	0	0	0	1	0	283	0.536083	0.476919	0.622266	0.531433	0.580952	0.28836	0.483333	0.443034	0.485119	0.479321		0.0751323	0.0733446	0.0585082	0.0529101		0.33468	0.330026	0.318827	0.140079	0.25968	0.182716		0.306624	0.406634	0.365943	0.42963
1_74362265_74364012	1	74362265	74364012	Catip	0	0	0	1	0	0	2	1747	0.716927	0.767223	0.7334	0.863927	0.822942	0.804045	0.816753	0.819651	0.773978	0.778106		0.473308	0.529739	0.458974	0.382308		0.697945	0.721614	0.655886	0.745654	0.731994	0.713867		0.740788	0.799904	0.753652	0.76653
1_74388691_74389657	1	74388691	74389657	Ctdsp1	0	1	1	0	0	1	0	966	0.661589	0.734641	0.705564	0.678589	0.737717	0.77997	0.755	0.703855	0.787528	0.736493		0.298937	0.30643	0.308935	0.296719		0.580169	0.585294	0.55673	0.54395	0.53512	0.615198		0.634814	0.657406	0.697292	0.686304
1_74406427_74406733	1	74406427	74406733	Vil1	0	0	0	0	0	0	0	306	0.795508	0.75104	0.76782	0.854368	0.854379	0.858237	0.893246	0.921347	0.911596	0.808189		0.594616	0.601892	0.591723	0.542799		0.731231	0.841077	0.85086	0.869529	0.775853	0.87077		0.911399	0.808628	0.811707	0.851852
1_74418821_74419688	1	74418821	74419688	Vil1	0	0	0	1	0	0	1	867	0.845144	0.744901	0.699131	0.908167	0.853029	0.883647	0.867307	0.891088	0.818588	0.778496		0.425338	0.408321	0.396658	0.447399		0.732313	0.787755	0.642405	0.744395	0.767097	0.68595		0.867779	0.836399	0.737992	0.813809
1_74423092_74423536	1	74423092	74423536	Vil1	0	0	0	1	0	0	0	444	0.890741	0.78947	0.893001	0.926587	0.92385	0.909259	0.955948	0.824018	0.933333	0.796512		0.624826	0.538229	0.56455	0.462214		0.665188	0.767196	0.767677	0.817212	0.694569	0.722006		0.842231	0.850573	0.830628	0.911396
1_74608698_74609765	1	74608698	74609765	Stk36	0	0	0	1	0	0	0	1067	0.783898	0.812523	0.828295	0.884036	0.86704	0.836872	0.870885	0.885623	0.887155	0.91903		0.559511	0.581564	0.584267	0.524853		0.819224	0.839723	0.717798	0.811611	0.848647	0.778713		0.827152	0.850957	0.805613	0.824107
1_74774868_74775570	1	74774868	74775570	Wnt6	0	0	1	1	0	0	0	702	0.696616	0.663114	0.586652	0.846865	0.851732	0.665676	0.683333	0.813413	0.760417	0.690659		0.237944	0.269071	0.255833	0.154005		0.751235	0.688111	0.748525	0.628254	0.655393	0.714405		0.775833	0.88721	0.836702	0.710625
1_74776281_74777051	1	74776281	74777051	Wnt6	0	0	0	1	0	0	0	770	0.482496	0.57328	0.68844	0.833333	0.673016	0.655556	0.779167	0.731481	0.671429	0.662037		0.310847	0.219849	0.128175	0.23545		0.482171	0.336806	0.483466	0.302778	0.469753	0.564983		0.600265	0.697293	0.69806	0.660826
1_74780877_74782044	1	74780877	74782044	Wnt6	0	1	0	1	0	0	0	1167	0.516909	0.634142	0.612572	0.713908	0.65822	0.75	0.680272	0.681944	0.84178	0.678428		0.215796	0.297845	0.235529	0.188564		0.474676	0.552381	0.522495	0.502721	0.545292	0.616409		0.623095	0.627804	0.612279	0.579037
1_74782565_74783811	1	74782565	74783811	Wnt6	1	2	0	1	0	0	0	1246	0.539878	0.575401	0.518813	0.687065	0.748039	0.732675	0.748686	0.691976	0.740078	0.653773		0.0944029	0.0954243	0.104378	0.0772517		0.365745	0.42549	0.374179	0.394061	0.353422	0.335256		0.610414	0.645788	0.55007	0.609126
1_75219848_75220360	1	75219848	75220360	A630095N17Rik,Tuba4a	1	1	0	2	0	1	1	512	0.450694	0.376775	0.395527	0.403259	0.522685	0.464702	0.502778	0.380926	0.51377	0.417181		0.205468	0.165933	0.195024	0.168637		0.194621	0.256607	0.20843	0.247272	0.281413	0.205166		0.308469	0.323909	0.337833	0.338743
1_75246706_75246939	1	75246706	75246939	Ptprn	0	0	0	0	0	0	0	233	0.786476	0.78639	0.825926	0.81239	0.896699	0.864418	0.868386	0.877778	0.905235	0.81858		0.528632	0.516891	0.438805	0.509734		0.814366	0.676587	0.780952	0.9128	0.825196	0.850309		0.84708	0.817616	0.893448	0.852434
1_75252029_75252483	1	75252029	75252483	Ptprn	0	1	0	1	0	0	0	454	0.698019	0.709259	0.803307	0.809555	0.81498	0.726786	0.716667	0.742956	0.840774	0.738194		0.413599	0.372276	0.493162	0.480513		0.638026	0.710119	0.495833	0.57091	0.525893	0.586276		0.686845	0.807187	0.806793	0.747454
1_75253200_75253558	1	75253200	75253558	Ptprn	0	1	0	1	0	0	0	358	0.834848	0.86748	0.813228	0.908081	0.909211	0.866667	0.943563	0.879882	0.931217	0.959259		0.530303	0.49161	0.451804	0.613084		0.852557	0.912698	0.837695	0.907407	0.814926	0.914286		0.94595	0.847222	0.917812	0.912333
1_75345217_75346106	1	75345217	75346106	Des	0	0	0	0	0	0	0	889	0.657632	0.674296	0.705576	0.778423	0.806556	0.747598	0.816912	0.767958	0.836341	0.731552		0.199948	0.251876	0.207467	0.275025		0.432908	0.352951	0.562866	0.483333	0.390407	0.470988		0.696332	0.759493	0.714437	0.734485
1_75363473_75363681	1	75363473	75363681	Des	0	0	1	1	0	0	0	208	0.841686	0.789277	0.744694	0.842995	0.918182	0.778788	0.640476	0.836652	0.818182	0.806854		0.3756	0.404389	0.516883	0.515443		0.845455	0.853968	0.654411	0.794589	0.663866	0.490889		0.631435	0.707135	0.886249	0.697325
1_75384591_75384966	1	75384591	75384966	Speg	1	1	0	1	0	0	0	375	0.795714	0.794363	0.824921	0.789259	0.887729	0.792964	0.881293	0.926481	0.867778	0.874259		0.586905	0.596175	0.596402	0.47899		0.677928	0.55	0.780646	0.67881	0.663889	0.669841		0.875442	0.787525	0.822934	0.775433
1_75426509_75428101	1	75426509	75428101	Speg	0	0	1	1	0	0	0	1592	0.807812	0.78659	0.694629	0.858788	0.835034	0.835645	0.892625	0.796957	0.87406	0.819082		0.441789	0.404918	0.4798	0.536768		0.697722	0.796097	0.756669	0.710501	0.741913	0.765588		0.779106	0.764785	0.816813	0.809571
1_75429106_75429362	1	75429106	75429362	Speg	0	0	0	1	0	0	0	256	0.869131	0.88917	0.885495	0.955847	0.845581	0.955062	0.948052	0.948042	0.890675	0.945346		0.710434	0.668244	0.706061	0.696055		0.867089	0.833333	0.897847	0.839636	0.868128	0.798954		0.889407	0.945496	0.881665	0.878218
1_75429725_75431503	1	75429725	75431503	Speg	0	0	0	1	0	0	0	1778	0.616478	0.603314	0.761095	0.788329	0.720241	0.778229	0.776661	0.817036	0.853265	0.744314		0.400566	0.435117	0.408399	0.42779		0.561706	0.612709	0.513748	0.609575	0.563307	0.634481		0.725083	0.771598	0.758529	0.7658
1_75438866_75439304	1	75438866	75439304	Gmppa	0	0	0	1	0	0	0	438	0.802808	0.816793	0.846296	0.960417	0.904762	0.907596	0.958333	0.863636	0.980769	0.758234		0.443354	0.384127	0.567327	0.386538		0.725397	0.820346	0.789702	0.629557	0.793269	0.824176		0.857756	0.783761	0.837302	0.888908
1_75441818_75443568	1	75441818	75443568	Gmppa	0	0	0	1	0	0	0	1750	0.751035	0.822353	0.855849	0.8718	0.946641	0.916091	0.902545	0.89452	0.932786	0.818355		0.639792	0.632741	0.658854	0.642129		0.764036	0.850315	0.812633	0.815474	0.796395	0.823643		0.876907	0.858425	0.845651	0.865161
1_75488806_75490396	1	75488806	75490396	Obsl1	0	1	1	1	0	0	0	1590	0.792089	0.824653	0.820504	0.898484	0.909733	0.923373	0.879453	0.871759	0.911735	0.852251		0.628434	0.715983	0.638213	0.68061		0.777316	0.875228	0.854121	0.886111	0.83304	0.891182		0.907137	0.868747	0.837794	0.825963
1_75490822_75491284	1	75490822	75491284	Obsl1	0	0	1	1	0	0	0	462	0.844703	0.844298	0.846305	0.898061	0.909846	0.886582	0.935175	0.955571	0.986286	0.92935		0.594544	0.647586	0.605039	0.70717		0.780528	0.868714	0.980333	0.912192	0.900619	0.847465		0.861925	0.916584	0.852783	0.918455
1_75491963_75492232	1	75491963	75492232	Obsl1	0	0	1	1	0	0	0	269	0.723993	0.926282	0.873921	0.97619	0.918498	0.967593	0.920635	0.953846	0.969231	0.961233		0.450282	0.511753	0.496684	0.50293		0.795072	0.894505	0.950397	0.7413	0.708242	0.861927		0.865873	0.922766	0.878114	0.883617
1_75492584_75493078	1	75492584	75493078	Obsl1	0	0	0	1	0	0	1	494	0.73579	0.820008	0.7955	0.892244	0.801101	0.90068	0.931746	0.888738	0.926335	0.853035		0.28754	0.268972	0.334342	0.252211		0.47593	0.541076	0.57328	0.624074	0.463324	0.625983		0.895998	0.897732	0.863321	0.889204
1_75493457_75494152	1	75493457	75494152	Obsl1	0	0	0	1	0	0	0	695	0.734346	0.767208	0.750794	0.92598	0.836569	0.930392	0.918837	0.962745	0.891667	0.864105		0.629868	0.52587	0.650089	0.610635		0.77549	0.899206	0.867477	0.890961	0.843672	0.957703		0.836414	0.889052	0.865104	0.842635
1_75503583_75503812	1	75503583	75503812	Obsl1	1	1	0	1	0	1	0	229	0.914931	0.942386	0.823036	0.928393	0.968006	0.957265	0.902083	0.972049	0.938145	0.992188		0.688871	0.616386	0.699782	0.560714		0.874851	0.979167	0.860277	0.906523	0.874899	0.957465		0.924433	0.864324	0.949479	0.898335
1_75503865_75504680	1	75503865	75504680	Obsl1	1	1	0	1	0	1	0	815	0.707683	0.817854	0.854511	0.905806	0.812446	0.797798	0.822306	0.853744	0.92406	0.759938		0.466915	0.437511	0.4689	0.401845		0.714222	0.848684	0.85032	0.792056	0.774615	0.852128		0.909562	0.775815	0.791028	0.815962
1_75509497_75509898	1	75509497	75509898	Inha	0	0	1	1	0	0	0	401	0.767973	0.841037	0.830679	0.857262	0.874574	0.846326	0.925833	0.893864	0.941071	0.87513		0.164718	0.267686	0.173145	0.276424		0.560046	0.541667	0.444499	0.587619	0.540709	0.550714		0.830905	0.76429	0.85487	0.800868
1_75516922_75517244	1	75516922	75517244	Stk11ip	0	0	0	0	0	0	0	322	0.699495	0.780091	0.691306	0.927513	0.770807	0.714109	0.815476	0.925	0.959436	0.855093		0.274823	0.325781	0.248899	0.285087		0.8365	0.801587	0.830732	0.842593	0.715825	0.808422		0.845326	0.843943	0.906396	0.822926
1_75594113_75595282	1	75594113	75595282	Slc4a3	0	0	0	0	0	0	0	1169	0.664569	0.659788	0.633754	0.807737	0.684967	0.758695	0.736661	0.698728	0.795849	0.647809		0.364796	0.381251	0.419172	0.304365		0.576638	0.564423	0.634097	0.539144	0.576874	0.583466		0.669025	0.744878	0.596662	0.633261
1_75612419_75613291	1	75612419	75613291	Slc4a3	0	0	0	0	0	0	0	872	0.84878	0.726517	0.754989	0.898375	0.871349	0.78976	0.845168	0.868907	0.933472	0.781421		0.350961	0.353528	0.227866	0.295783		0.713421	0.804358	0.676873	0.703941	0.73256	0.837163		0.867462	0.780497	0.759355	0.796388
1_75704971_75705610	1	75704971	75705610	Slc4a3	0	0	0	0	0	0	0	639	0.571161	0.701948	0.467966	0.641743	0.483259	0.580913	0.542242	0.559094	0.643793	0.476311		0.296321	0.388178	0.249397	0.235899		0.332424	0.379623	0.423091	0.355601	0.444253	0.519872		0.52981	0.615071	0.533523	0.514901
1_76075833_76076535	1	76075833	76076535	Slc4a3	0	0	0	0	0	0	0	702	0.697898	0.736468	0.629989	0.884325	0.828095	0.76631	0.887143	0.87105	0.872222	0.766175		0.376921	0.472756	0.454894	0.373737		0.678889	0.665079	0.641461	0.669008	0.564444	0.655382		0.742466	0.757429	0.719521	0.842684
1_77102279_77103090	1	77102279	77103090	Epha4	0	0	0	0	0	0	0	811	0.689328	0.754714	0.826885	0.879618	0.618889	0.790185	0.808413	0.86746	0.875556	0.826066		0.284788	0.300781	0.198725	0.235053		0.540787	0.731667	0.652044	0.654056	0.576577	0.615377		0.760901	0.747143	0.77063	0.813805
1_77406822_77407593	1	77406822	77407593	Epha4	0	0	0	1	0	0	0	771	0.675483	0.710692	0.620893	0.837438	0.70025	0.625794	0.837682	0.867189	0.871429	0.703478		0.376928	0.30346	0.255352	0.295996		0.59022	0.683675	0.650253	0.645455	0.663341	0.635902		0.785029	0.801588	0.717307	0.732107
1_77440450_77441025	1	77440450	77441025	Epha4	0	0	0	1	0	0	0	575	0.841905	0.810555	0.906517	0.807374	0.879659	0.831845	0.857744	0.86884	0.941667	0.801141		0.358018	0.409698	0.359921	0.306849		0.695536	0.874624	0.737345	0.791098	0.739286	0.815873		0.846805	0.831107	0.809797	0.819452
1_77444929_77445902	1	77444929	77445902	Epha4	0	0	0	1	0	0	0	973	0.811159	0.769468	0.699658	0.910282	0.824717	0.864167	0.890909	0.840453	0.842424	0.786132		0.566591	0.515402	0.523488	0.410818		0.87076	0.805992	0.764466	0.693309	0.779142	0.781712		0.835152	0.826263	0.783205	0.858754
1_77456849_77458458	1	77456849	77458458	Epha4	0	0	0	1	1	0	0	1609	0.620368	0.659175	0.65798	0.778024	0.73057	0.736754	0.734642	0.726537	0.765174	0.711596		0.420385	0.387205	0.43986	0.496147		0.639853	0.675378	0.572077	0.628699	0.567474	0.674742		0.687069	0.708866	0.673957	0.663204
1_77473171_77474134	1	77473171	77474134	Epha4	0	0	0	1	0	0	0	963	0.698627	0.719149	0.641567	0.870932	0.862344	0.766667	0.905556	0.837518	0.920763	0.792391		0.457128	0.346959	0.461279	0.360558		0.594277	0.715909	0.638116	0.621637	0.759921	0.726612		0.872516	0.867085	0.734527	0.789877
1_77493817_77494458	1	77493817	77494458	Epha4	0	0	0	1	0	0	0	641	0.847594	0.821369	0.897203	0.917172	0.820553	0.860606	0.843615	0.939538	0.939394	0.792815		0.473617	0.498069	0.371465	0.537338		0.746753	0.850649	0.755579	0.872131	0.813853	0.703598		0.835078	0.818838	0.898191	0.768135
1_77505918_77506505	1	77505918	77506505	Epha4	0	0	0	1	0	0	0	587	0.787679	0.889251	0.79363	0.804151	0.801633	0.826984	0.819077	0.862016	0.86734	0.718492		0.344586	0.28172	0.310384	0.41111		0.536816	0.614815	0.476305	0.592833	0.515803	0.569229		0.798142	0.775737	0.793311	0.822472
1_77512228_77512612	1	77512228	77512612	Epha4	0	1	1	1	0	1	0	384	0.77235	0.597707	0.795767	0.817328	0.844444	0.8653	0.868386	0.889815	0.805556	0.914683		0.296118	0.24258	0.166623	0.143322		0.443659	0.574074	0.491534	0.601852	0.538095	0.649102		0.592416	0.708355	0.687157	0.817605
1_77517789_77518127	1	77517789	77518127	Epha4	0	0	1	0	0	0	0	338	0.851828	0.885565	0.840324	0.915741	0.906477	0.903445	0.951543	0.786376	0.971429	0.858995		0.514973	0.539802	0.527237	0.509945		0.731425	0.865079	0.799735	0.801756	0.792526	0.730864		0.829166	0.825906	0.868992	0.863193
1_77976059_77976328	1	77976059	77976328	Pax3	0	0	0	0	0	0	0	269	0.838034	0.891358	0.847874	0.941934	0.954365	0.922222	0.981481	0.973016	0.984127	0.958405		0.739683	0.642749	0.731243	0.634656		0.958586	0.945807	0.959259	0.875814	0.765653	0.922575		0.828074	0.915344	0.902008	0.921449
1_78081906_78082076	1	78081906	78082076	Pax3	0	0	0	0	0	0	0	170	0.725059	0.731647	0.81768	0.867631	0.806667	0.944444	0.817208	0.8375	0.75303	0.786663		0.517313	0.589731	0.425761	0.545396		0.75368	0.73658	0.799675	0.692086	0.60303	0.578355		0.788348	0.652958	0.753365	0.851471
1_78395556_78396172	1	78395556	78396172	Sgpp2	0	0	0	1	0	0	0	616	0.595725	0.546379	0.665345	0.761818	0.754386	0.794372	0.725397	0.776022	0.785354	0.689665		0.319249	0.271824	0.313727	0.402622		0.608514	0.542929	0.55939	0.594922	0.650974	0.678824		0.710862	0.748003	0.720819	0.800353
1_78412443_78413679	1	78412443	78413679	Sgpp2	0	0	0	1	0	0	0	1236	0.639368	0.662186	0.69197	0.775311	0.69836	0.765923	0.796892	0.740272	0.693234	0.707429		0.541946	0.480127	0.522173	0.495247		0.612604	0.650909	0.60787	0.567824	0.666876	0.647046		0.694719	0.745783	0.663928	0.711394
1_78510777_78511699	1	78510777	78511699	BC035947,Mogat1	0	1	0	2	0	1	3	922	0.578286	0.688415	0.737835	0.702142	0.736383	0.757291	0.540774	0.698056	0.793407	0.683639		0.293222	0.355339	0.278938	0.387479		0.60831	0.587782	0.497616	0.558791	0.522719	0.491101		0.621464	0.636556	0.638132	0.698829
1_78609120_78610082	1	78609120	78610082	Acsl3	0	0	0	0	0	0	0	962	0.63817	0.621211	0.581007	0.687179	0.648898	0.527456	0.692216	0.682983	0.699298	0.586492		0.362	0.327781	0.262166	0.316902		0.423615	0.510724	0.45116	0.501343	0.464108	0.362027		0.607313	0.468194	0.580691	0.569555
1_79672841_79674074	1	79672841	79674074	Ap1s3	0	1	1	0	0	0	0	1233	0.666959	0.656083	0.672653	0.819209	0.805966	0.722682	0.701852	0.790662	0.853383	0.707535		0.445521	0.424807	0.448887	0.487984		0.620844	0.630681	0.555518	0.651851	0.616362	0.648851		0.795137	0.751184	0.659527	0.670427
1_82284189_82285107	1	82284189	82285107	Irs1	0	1	0	1	0	1	0	918	0.725093	0.789069	0.861325	0.891523	0.785734	0.827381	0.785556	0.775152	0.842907	0.794336		0.567084	0.531876	0.582059	0.395506		0.660616	0.830079	0.782488	0.741142	0.722258	0.874327		0.832625	0.759087	0.816484	0.733333
1_82384267_82386337	1	82384267	82386337	Rhbdd1	0	0	0	1	0	0	0	2070	0.83283	0.853673	0.786259	0.944365	0.827627	0.869858	0.874745	0.919929	0.91089	0.836929		0.688116	0.636406	0.598118	0.576864		0.777006	0.851436	0.793805	0.75478	0.765233	0.775517		0.870231	0.794788	0.885708	0.852379
1_82835823_82837042	1	82835823	82837042	Agfg1	0	0	1	0	0	0	0	1219	0.662656	0.714866	0.745896	0.907114	0.887298	0.824745	0.906771	0.853303	0.867455	0.674921		0.55707	0.586353	0.575421	0.520402		0.627983	0.89418	0.773726	0.80996	0.716221	0.81558		0.866497	0.857516	0.825209	0.821765
1_83036950_83037869	1	83036950	83037869	Slc19a3	0	0	0	1	0	1	0	919	0.755386	0.706374	0.659318	0.786271	0.794313	0.826137	0.839076	0.725257	0.833823	0.646974		0.264106	0.348128	0.244392	0.264753		0.506252	0.62264	0.594318	0.526774	0.489882	0.468207		0.671945	0.640278	0.633936	0.725019
1_84936556_84937461	1	84936556	84937461	Slc16a14	0	1	1	0	0	0	0	905	0.766878	0.773247	0.790547	0.922788	0.880075	0.834211	0.808208	0.847911	0.89906	0.806266		0.587179	0.560349	0.636704	0.670086		0.799749	0.870107	0.769775	0.753287	0.815831	0.777128		0.859876	0.804775	0.785344	0.749265
1_85776164_85776500	1	85776164	85776500	A630001G21Rik	0	0	0	1	0	0	0	336	0.666919	0.794246	0.75677	0.842454	0.826279	0.760847	0.888889	0.912654	0.90388	0.77705		0.237698	0.213069	0.185199	0.231848		0.507486	0.646875	0.683333	0.65	0.507213	0.706349		0.937963	0.833723	0.783182	0.834117
1_85921651_85922133	1	85921651	85922133	4933407L21Rik	0	0	0	0	1	0	0	482	0.824988	0.846981	0.888933	0.973094	0.863889	0.944444	0.824074	0.890515	0.916667	0.7675		0.54476	0.562666	0.562298	0.566099		0.845483	0.949074	0.845238	0.840123	0.898669	0.917989		0.847434	0.762013	0.895872	0.777404
1_86022107_86022356	1	86022107	86022356	Spata3	0	0	1	1	0	0	0	249	0.619693	0.726488	0.755247	0.911342	0.776215	0.769048	0.850794	0.800906	0.82963	0.80057		0.32103	0.40009	0.313377	0.333796		0.55871	0.755556	0.716887	0.613139	0.549812	0.624383		0.810485	0.712679	0.749072	0.758394
1_86047152_86047843	1	86047152	86047843	2810459M11Rik	0	1	0	1	0	1	0	691	0.351763	0.425079	0.379152	0.593933	0.503001	0.531667	0.496561	0.533232	0.509658	0.410307		0.0719536	0.0794444	0.0509768	0.0774339		0.234235	0.291905	0.218898	0.241073	0.227059	0.228148		0.400219	0.420333	0.452921	0.329475
1_86060126_86060808	1	86060126	86060808	Psmd1	0	0	1	0	0	0	0	682	0.852075	0.830121	0.737436	0.925698	0.897138	0.941923	0.873056	0.932099	0.918519	0.844495		0.612251	0.635608	0.596883	0.582315		0.771953	0.79158	0.755206	0.848379	0.731786	0.890278		0.836754	0.902153	0.855383	0.808508
1_86188822_86189377	1	86188822	86189377	Armc9	0	0	0	1	0	0	0	555	0.83733	0.921659	0.866651	0.920635	0.937831	0.891534	0.951786	0.981352	0.960137	0.957906		0.529796	0.516645	0.553743	0.551508		0.861508	0.89418	0.905711	0.838719	0.925039	0.876355		0.853466	0.920414	0.933987	0.850605
1_86274286_86274775	1	86274286	86274775	Armc9	0	0	0	1	0	0	0	489	0.876102	0.762108	0.765583	0.794697	0.892761	0.808201	0.873737	0.921998	0.896384	0.889652		0.531351	0.34995	0.48096	0.365657		0.765344	0.890476	0.732173	0.818687	0.748904	0.766093		0.759856	0.750265	0.793651	0.796661
1_86294228_86295229	1	86294228	86295229	B3gnt7	0	0	0	0	0	0	0	1001	0.775005	0.769898	0.872744	0.948148	0.882576	0.871914	0.853704	0.929012	0.890476	0.892593		0.478324	0.509371	0.472266	0.4843		0.809758	0.791667	0.855888	0.733333	0.745636	0.840829		0.85031	0.856708	0.771067	0.819682
1_86302043_86302856	1	86302043	86302856	B3gnt7	0	1	0	1	0	1	0	813	0.778617	0.753738	0.801422	0.942569	0.806364	0.887533	0.837434	0.859343	0.896861	0.789716		0.266543	0.275735	0.298635	0.283333		0.733432	0.731481	0.724308	0.61703	0.749709	0.798876		0.885905	0.783084	0.843133	0.85008
1_86310493_86311799	1	86310493	86311799	B3gnt7	0	0	0	0	0	0	0	1306	0.861896	0.868825	0.81244	0.895922	0.852366	0.89072	0.851483	0.882908	0.911	0.85061		0.453197	0.424736	0.371927	0.407207		0.678913	0.729196	0.685028	0.797802	0.745728	0.731227		0.871713	0.873897	0.884877	0.857672
1_86417426_86419000	1	86417426	86419000	Nmur1	0	0	0	1	1	0	0	1574	0.71323	0.76345	0.826847	0.884217	0.846047	0.82617	0.874248	0.804699	0.864557	0.803125		0.560363	0.662616	0.626667	0.615908		0.779713	0.917063	0.826069	0.798567	0.775314	0.822932		0.802902	0.766827	0.815799	0.792803
1_86421051_86421361	1	86421051	86421361	Nmur1	0	0	0	1	0	0	0	310	0.753585	0.764678	0.623016	0.882435	0.713925	0.853704	0.851852	0.796296	0.84709	0.726587		0.234271	0.180833	0.287037	0.180303		0.69052	0.787879	0.758698	0.632363	0.730159	0.745018		0.765052	0.816162	0.72925	0.754732
1_86427419_86427932	1	86427419	86427932	Tex44	0	0	0	1	0	0	0	513	0.800609	0.825855	0.777025	0.858518	0.845259	0.89661	0.872103	0.90303	0.903035	0.841497		0.61543	0.637411	0.595098	0.609322		0.89098	0.9085	0.830671	0.8588	0.734697	0.89979		0.814059	0.855733	0.848483	0.86027
1_86435068_86435812	1	86435068	86435812	Tex44	0	1	0	0	0	0	0	744	0.457079	0.54546	0.602394	0.590478	0.663835	0.662208	0.66369	0.687733	0.760467	0.666551		0.391805	0.361963	0.326711	0.312746		0.441075	0.35157	0.429664	0.476058	0.530073	0.516479		0.604243	0.60505	0.611028	0.512426
1_86447719_86448189	1	86447719	86448189	Tex44	0	0	0	0	0	0	0	470	0.626748	0.726765	0.795062	0.850256	0.903846	0.64359	0.718437	0.782112	0.750694	0.669048		0.139893	0.120954	0.14185	0.0561308		0.593201	0.510012	0.428365	0.523646	0.4942	0.558028		0.61027	0.656721	0.734885	0.582745
1_86464298_86465317	1	86464298	86465317	Tex44	0	0	0	0	1	0	0	1019	0.776894	0.800929	0.818197	0.963095	0.909949	0.868878	0.973214	0.883277	0.990741	0.880021		0.465712	0.499869	0.502606	0.423918		0.790548	0.853205	0.771947	0.782908	0.798722	0.796245		0.892682	0.922245	0.910426	0.830624
1_86471020_86472142	1	86471020	86472142	Tex44	0	0	0	0	0	3	0	1122	0.544941	0.533792	0.529805	0.615684	0.384623	0.477298	0.52098	0.484812	0.4625	0.521573		0.256027	0.210549	0.168237	0.190982		0.433882	0.629726	0.460882	0.431028	0.391688	0.320462		0.439201	0.570861	0.479644	0.449056
1_86481418_86481886	1	86481418	86481886	Ptma	0	0	0	0	0	0	0	468	0.650136	0.686835	0.756857	0.78157	0.761707	0.812698	0.775309	0.756085	0.817063	0.803054		0.411565	0.423896	0.347906	0.360915		0.781494	0.646865	0.728187	0.805796	0.628331	0.843771		0.836332	0.779841	0.84515	0.818134
1_86508570_86509156	1	86508570	86509156	Ptma	0	0	0	0	0	0	0	586	0.785315	0.772816	0.834235	0.880972	0.821212	0.882599	0.878086	0.856133	0.850758	0.821032		0.44038	0.452592	0.446478	0.39446		0.76763	0.735498	0.818247	0.796131	0.829545	0.835268		0.736855	0.811848	0.793182	0.883983
1_86634330_86635160	1	86634330	86635160	Cops7b	0	0	0	0	0	0	0	830	0.560708	0.812374	0.668963	0.812209	0.789683	0.748942	0.819753	0.734775	0.867949	0.778387		0.28666	0.335767	0.31419	0.27971		0.734167	0.757319	0.730287	0.618519	0.807143	0.759287		0.707569	0.736911	0.795839	0.782326
1_87182265_87183589	1	87182265	87183589	Prss56	0	0	1	1	0	0	1	1324	0.58932	0.697227	0.590212	0.768927	0.834433	0.811742	0.763144	0.81068	0.834734	0.708195		0.380965	0.324186	0.364355	0.404091		0.49554	0.469533	0.51552	0.642356	0.554346	0.618311		0.727605	0.696821	0.708988	0.690959
1_87257223_87258237	1	87257223	87258237	Efhd1	0	0	0	0	0	0	0	1014	0.541975	0.612753	0.618591	0.623413	0.726488	0.643254	0.599256	0.659354	0.878889	0.62951		0.232807	0.180593	0.227137	0.231234		0.411247	0.443393	0.386409	0.454107	0.29026	0.456934		0.605643	0.50143	0.491596	0.586272
1_87270323_87270848	1	87270323	87270848	Efhd1	0	0	0	1	0	0	0	525	0.742514	0.758592	0.744874	0.904101	0.871528	0.886111	0.966667	0.856998	0.925	0.745833		0.133013	0.159899	0.105892	0.13545		0.686604	0.761111	0.681955	0.635417	0.669312	0.807713		0.838492	0.75958	0.833333	0.871136
1_87292626_87293227	1	87292626	87293227	Efhd1	0	0	0	1	2	0	0	601	0.690182	0.639726	0.730387	0.874537	0.801981	0.697917	0.885317	0.838426	0.888889	0.847501		0.439286	0.369142	0.240873	0.316468		0.705393	0.567758	0.751157	0.699769	0.674285	0.775529		0.752779	0.781202	0.822746	0.681274
1_87293380_87295545	1	87293380	87295545	Efhd1	0	0	0	1	1	0	0	2165	0.761886	0.802259	0.774705	0.913184	0.85573	0.817493	0.795642	0.79446	0.911617	0.810682		0.616913	0.652485	0.64128	0.582489		0.728678	0.825418	0.760516	0.804315	0.774797	0.78843		0.798377	0.791751	0.696152	0.779283
1_87479500_87480039	1	87479500	87480039	Ngef	0	0	1	1	0	0	0	539	0.634264	0.851343	0.814719	0.891534	0.908045	0.919048	0.832143	0.849563	0.929012	0.833422		0.531749	0.620085	0.63165	0.667047		0.654317	0.929097	0.895455	0.803229	0.755779	0.888889		0.779379	0.69614	0.850675	0.820385
1_87574360_87575093	1	87574360	87575093	Neu2	0	0	0	1	0	1	0	733	0.684993	0.719768	0.619405	0.804562	0.68287	0.559623	0.754167	0.739263	0.698313	0.607499		0.389354	0.311008	0.266171	0.360624		0.447751	0.619643	0.342741	0.461827	0.430556	0.405057		0.598682	0.541848	0.580333	0.518931
1_87583189_87584009	1	87583189	87584009	Neu2	0	0	0	1	0	0	0	820	0.809398	0.814235	0.730119	0.84586	0.861376	0.826349	0.909305	0.90321	0.896429	0.757937		0.511428	0.48923	0.576699	0.49005		0.723649	0.8125	0.811585	0.665179	0.771991	0.764749		0.876245	0.91125	0.853748	0.76396
1_87636786_87637041	1	87636786	87637041	Inpp5d	0	0	0	1	0	0	0	255	0.542633	0.458633	0.657492	0.611111	0.549991	0.696409	0.665448	0.557323	0.720899	0.569708		0.140002	0.0914902	0.0678063	0.0919584		0.381041	0.152778	0.463899	0.517057	0.407424	0.476263		0.619665	0.586993	0.522269	0.660494
1_88451932_88454445	1	88451932	88454445	Spp2	0	0	0	0	1	0	0	2513	0.716292	0.788038	0.709879	0.883796	0.905097	0.871069	0.837128	0.843021	0.926401	0.831582		0.630454	0.641892	0.5444	0.619023		0.751301	0.845725	0.794811	0.852023	0.79104	0.826037		0.852091	0.814373	0.853248	0.855297
1_88463375_88464081	1	88463375	88464081	Glrp1	0	0	0	0	1	0	0	706	0.721526	0.798917	0.802028	0.878788	0.811694	0.826487	0.871958	0.786949	0.876228	0.875408		0.436539	0.487181	0.409212	0.383157		0.52963	0.81516	0.677497	0.720743	0.824074	0.777778		0.817968	0.724427	0.723544	0.745707
1_88560360_88560884	1	88560360	88560884	Glrp1	0	0	0	0	0	0	0	524	0.636124	0.701188	0.660476	0.851472	0.780622	0.71355	0.792785	0.660198	0.855641	0.724048		0.357363	0.379729	0.423869	0.285931		0.490509	0.580707	0.592459	0.54754	0.581548	0.697415		0.759187	0.630594	0.767222	0.687778
1_88593545_88595320	1	88593545	88595320	Arl4c	0	0	0	0	1	0	0	1775	0.703355	0.765209	0.709484	0.907176	0.883273	0.849166	0.797865	0.882396	0.942593	0.769576		0.583626	0.525077	0.513581	0.505284		0.694088	0.780467	0.732691	0.70302	0.738999	0.765851		0.814675	0.738018	0.753722	0.787699
1_88605723_88606163	1	88605723	88606163	Arl4c	0	0	0	0	0	0	0	440	0.792173	0.805533	0.820513	0.84359	0.839081	0.783929	0.905952	0.772917	0.87	0.782994		0.353573	0.337858	0.390278	0.342893		0.540412	0.780754	0.549306	0.57414	0.669132	0.616964		0.797313	0.800374	0.79421	0.83304
1_88608266_88610039	1	88608266	88610039	Arl4c	0	0	0	0	2	0	0	1773	0.634003	0.720576	0.749154	0.904979	0.772942	0.834925	0.781639	0.819075	0.912317	0.745215		0.539037	0.504463	0.474229	0.511922		0.717872	0.767628	0.762254	0.769294	0.732827	0.783469		0.76185	0.762522	0.807487	0.798524
1_88610855_88611480	1	88610855	88611480	Arl4c	0	0	0	0	1	0	0	625	0.577806	0.715959	0.64255	0.769055	0.720452	0.699267	0.749095	0.706194	0.783333	0.677272		0.296068	0.324797	0.324248	0.431995		0.67967	0.701038	0.656324	0.702564	0.746689	0.759428		0.66012	0.65809	0.628504	0.618499
1_88613268_88613999	1	88613268	88613999	Arl4c	0	0	0	0	1	0	0	731	0.708025	0.833862	0.751301	0.924573	0.831349	0.899691	0.869929	0.79418	0.879582	0.850155		0.426099	0.4053	0.412251	0.352116		0.804433	0.876786	0.729223	0.681762	0.823633	0.767901		0.803908	0.871778	0.851972	0.843807
1_88633018_88633721	1	88633018	88633721	Arl4c	0	0	0	0	1	0	0	703	0.69027	0.709848	0.726775	0.900714	0.732202	0.802814	0.84026	0.820815	0.915747	0.767551		0.332357	0.268654	0.358838	0.334637		0.584343	0.735833	0.685354	0.606194	0.509338	0.737778		0.755994	0.692871	0.710833	0.677119
1_88668580_88669745	1	88668580	88669745	Arl4c	0	0	0	0	0	0	0	1165	0.774765	0.840182	0.812902	0.943103	0.8735	0.847668	0.904042	0.855962	0.936111	0.882355		0.406333	0.450259	0.44919	0.399576		0.750912	0.685227	0.741925	0.721707	0.692874	0.738073		0.807188	0.82129	0.839245	0.804445
1_88700090_88700342	1	88700090	88700342	Arl4c	0	1	0	1	0	1	0	252	0.542128	0.609965	0.447868	0.28078	0.452357	0.55873	0.607584	0.563532	0.544974	0.554938		0.0678673	0.116358	0.0636364	0.0204248		0.165837	0.227116	0.141088	0.132856	0.097583	0.25		0.329304	0.321644	0.377986	0.529602
1_88760667_88761141	1	88760667	88761141	Arl4c	0	0	0	0	0	0	0	474	0.685842	0.737848	0.658004	0.784286	0.740755	0.694872	0.64963	0.756667	0.76254	0.698139		0.361042	0.352197	0.360969	0.254444		0.436024	0.503333	0.48432	0.498598	0.439383	0.45037		0.610207	0.728201	0.658768	0.590857
1_88795213_88795827	1	88795213	88795827	Arl4c	0	0	0	0	0	0	0	614	0.765189	0.860732	0.856369	0.926525	0.934764	0.945988	0.909428	0.922029	0.921272	0.889778		0.590565	0.64286	0.607339	0.555634		0.912278	0.87775	0.889139	0.802832	0.843659	0.909171		0.884916	0.9109	0.86869	0.894067
1_88798875_88800022	1	88798875	88800022	Arl4c	0	0	0	0	0	0	0	1147	0.755803	0.763676	0.753421	0.893039	0.835433	0.798148	0.944907	0.901745	0.902924	0.844453		0.398323	0.41127	0.462465	0.32944		0.714003	0.698046	0.741947	0.741886	0.737765	0.758814		0.848302	0.806961	0.856045	0.771918
1_88963970_88964797	1	88963970	88964797	Sh3bp4	0	0	0	0	0	0	0	827	0.845313	0.883064	0.86534	0.937531	0.94286	0.909944	0.892592	0.921522	0.933333	0.844226		0.64088	0.607705	0.656159	0.735332		0.913707	0.907605	0.869256	0.797479	0.72753	0.936204		0.913403	0.912283	0.884356	0.876527
1_88994715_88995838	1	88994715	88995838	Sh3bp4	0	0	0	0	0	0	0	1123	0.646764	0.651639	0.582885	0.806605	0.760587	0.740972	0.878175	0.774132	0.832986	0.731969		0.38145	0.376762	0.377257	0.287096		0.658121	0.792724	0.654526	0.728639	0.695064	0.783349		0.751393	0.761807	0.768279	0.737671
1_88996149_88996897	1	88996149	88996897	Sh3bp4	0	0	0	0	0	0	0	748	0.675072	0.700189	0.701447	0.834969	0.84644	0.797987	0.851401	0.762204	0.894933	0.673773		0.361676	0.356955	0.311937	0.295796		0.602691	0.716688	0.696465	0.648871	0.714221	0.725076		0.77374	0.750182	0.816546	0.814171
1_89069008_89069425	1	89069008	89069425	Sh3bp4	0	1	0	0	0	1	0	417	0.569812	0.663446	0.724426	0.786418	0.714188	0.798327	0.881818	0.821789	0.70625	0.70696		0.295	0.337091	0.264938	0.174242		0.486518	0.463212	0.530303	0.452273	0.401948	0.644805		0.669021	0.492413	0.777525	0.579493
1_89072259_89072647	1	89072259	89072647	Sh3bp4	0	1	0	1	0	1	0	388	0.641386	0.824187	0.753131	0.945238	0.855331	0.912698	0.928571	0.830676	0.975	0.854834		0.218712	0.178847	0.165657	0.177273		0.581902	0.663228	0.763007	0.652116	0.623797	0.440359		0.801591	0.885238	0.83032	0.841431
1_89074732_89075462	1	89074732	89075462	Sh3bp4	0	0	1	1	0	0	0	730	0.545642	0.598016	0.652927	0.798438	0.743548	0.669339	0.644077	0.795022	0.794722	0.701186		0.346386	0.419809	0.349968	0.338406		0.662983	0.691667	0.560773	0.605477	0.612282	0.634769		0.648252	0.60024	0.647747	0.656412
1_89082096_89082713	1	89082096	89082713	Sh3bp4	0	0	0	1	0	0	0	617	0.646384	0.808287	0.696962	0.873268	0.810313	0.818218	0.68945	0.856602	0.859595	0.887096		0.403014	0.539314	0.386733	0.392908		0.715318	0.852381	0.740083	0.732035	0.777404	0.765955		0.842728	0.831392	0.807687	0.871125
1_89088126_89088700	1	89088126	89088700	Sh3bp4	0	0	0	1	0	0	0	574	0.802681	0.790839	0.738683	0.876158	0.866462	0.706258	0.859524	0.873737	0.849633	0.864652		0.269612	0.395594	0.320399	0.267942		0.625805	0.744866	0.725967	0.813675	0.635404	0.724359		0.834447	0.778933	0.830594	0.762558
1_89090745_89091794	1	89090745	89091794	Sh3bp4	0	0	0	1	0	0	0	1049	0.664616	0.619951	0.614774	0.779324	0.656713	0.603081	0.645676	0.819302	0.681326	0.564216		0.388918	0.400747	0.38502	0.443207		0.509474	0.612792	0.638199	0.561044	0.534907	0.538989		0.607899	0.626598	0.583981	0.602235
1_89091915_89095488	1	89091915	89095488	Sh3bp4	0	0	0	1	0	0	0	3573	0.545777	0.730197	0.646086	0.757095	0.706012	0.670238	0.690717	0.694893	0.712006	0.634474		0.347467	0.298166	0.297566	0.274591		0.529918	0.616246	0.481485	0.473508	0.533725	0.581687		0.656148	0.707989	0.586495	0.601552
1_89095684_89096434	1	89095684	89096434	Sh3bp4	0	0	0	1	0	0	0	750	0.654184	0.615039	0.673258	0.834284	0.781158	0.591402	0.787561	0.805337	0.68828	0.625019		0.121738	0.131868	0.12598	0.126055		0.66123	0.578199	0.561334	0.63908	0.594614	0.622243		0.70886	0.695579	0.67891	0.71034
1_89097366_89098026	1	89097366	89098026	Sh3bp4	0	0	0	1	0	0	0	660	0.581429	0.696154	0.661979	0.79697	0.886905	0.728117	0.645833	0.864286	0.730357	0.805208		0.310987	0.227963	0.17551	0.333757		0.555556	0.690909	0.5625	0.7875	0.722491	0.567708		0.836878	0.667857	0.646429	0.66
1_89102243_89103331	1	89102243	89103331	Sh3bp4	0	0	0	1	0	0	0	1088	0.686912	0.832955	0.751954	0.914127	0.937654	0.833754	0.878008	0.896359	0.853947	0.8798		0.338082	0.340506	0.291192	0.224674		0.642023	0.523141	0.585906	0.557876	0.65826	0.728059		0.797264	0.831038	0.812629	0.834623
1_89194301_89195687	1	89194301	89195687	Sh3bp4	0	0	0	0	0	0	0	1386	0.630394	0.728379	0.720312	0.826724	0.853884	0.812502	0.793799	0.817549	0.861917	0.727226		0.500596	0.405885	0.528765	0.497734		0.615386	0.780669	0.681692	0.686929	0.736667	0.77644		0.791955	0.800827	0.776292	0.759697
1_8936229_8937626	1	8936229	8937626	Sntg1	0	0	0	1	0	0	0	1397	0.601011	0.64779	0.629136	0.687746	0.572469	0.711477	0.717721	0.653823	0.553875	0.684451		0.418186	0.356903	0.455475	0.405551		0.505882	0.673317	0.609307	0.665558	0.577358	0.525511		0.616024	0.596755	0.627952	0.599212
1_89443393_89444280	1	89443393	89444280	Agap1	0	0	0	0	1	0	0	887	0.676393	0.769766	0.727036	0.85358	0.803697	0.87259	0.814986	0.895136	0.836803	0.763064		0.608504	0.584987	0.549174	0.594343		0.661886	0.77627	0.725014	0.763016	0.759192	0.820356		0.78256	0.77233	0.782228	0.823985
1_89464993_89467266	1	89464993	89467266	Agap1	0	0	0	1	0	0	0	2273	0.548751	0.625635	0.668389	0.708528	0.680584	0.687182	0.626551	0.656845	0.683666	0.717537		0.275929	0.262825	0.327851	0.270718		0.494702	0.542778	0.486791	0.440389	0.471132	0.515578		0.565134	0.643015	0.540364	0.647058
1_89499795_89500621	1	89499795	89500621	Agap1	0	0	0	1	0	0	0	826	0.744989	0.817375	0.763803	0.894051	0.897959	0.931122	0.881951	0.893367	0.879167	0.828713		0.594699	0.523583	0.548791	0.520357		0.743934	0.767424	0.731764	0.757411	0.824271	0.863114		0.89165	0.860952	0.84489	0.875932
1_89538562_89538874	1	89538562	89538874	Agap1	0	0	0	1	0	0	0	312	0.73082	0.803541	0.749339	0.908754	0.898148	0.761905	0.791799	0.777249	0.825926	0.949786		0.482323	0.33745	0.317769	0.328243		0.720862	0.566667	0.723952	0.519048	0.62043	0.696693		0.806349	0.808686	0.770612	0.875564
1_89540300_89541607	1	89540300	89541607	Agap1	0	0	0	1	0	0	0	1307	0.890069	0.884663	0.861922	0.896659	0.890147	0.884467	0.941498	0.93422	0.925325	0.887808		0.72439	0.638772	0.661049	0.631719		0.887094	0.877909	0.835882	0.85285	0.835738	0.908708		0.915839	0.887269	0.851704	0.851149
1_89547979_89548308	1	89547979	89548308	Agap1	0	0	0	1	0	0	0	329	0.761949	0.865961	0.844661	0.857047	0.77037	0.92381	0.886772	0.836111	0.95	0.83747		0.474827	0.572907	0.438071	0.523148		0.850132	0.904762	0.930115	0.914815	0.839226	0.873942		0.880148	0.90275	0.835306	0.877502
1_89600184_89600971	1	89600184	89600971	Agap1	0	0	0	1	0	0	0	787	0.658652	0.728718	0.65184	0.686224	0.727438	0.853846	0.757792	0.693506	0.745238	0.716854		0.470448	0.325736	0.403752	0.39354		0.585516	0.540051	0.664589	0.4875	0.625696	0.719813		0.721137	0.70468	0.651183	0.730336
1_89730665_89731131	1	89730665	89731131	Agap1	0	0	0	1	1	0	0	466	0.693616	0.80047	0.770678	0.926918	0.773986	0.793745	0.883592	0.833141	0.872418	0.722091		0.307179	0.258639	0.163126	0.302918		0.479793	0.486045	0.470451	0.455504	0.516812	0.597625		0.898135	0.836222	0.728916	0.854973
1_89750584_89751368	1	89750584	89751368	Agap1	0	0	0	1	0	0	0	784	0.789311	0.727533	0.749782	0.700482	0.726511	0.71673	0.752769	0.825465	0.775524	0.8257		0.252756	0.213127	0.182825	0.20057		0.359863	0.411168	0.303969	0.308331	0.253339	0.265325		0.622397	0.678348	0.745272	0.67624
1_89755885_89756872	1	89755885	89756872	Agap1	0	0	0	1	1	0	0	987	0.740705	0.760932	0.87909	0.957643	0.887778	0.886959	0.934524	0.940873	0.910582	0.842799		0.381744	0.360187	0.266138	0.222436		0.739848	0.864416	0.899485	0.700487	0.787344	0.953333		0.886591	0.826821	0.886117	0.890247
1_89823742_89825143	1	89823742	89825143	Agap1	0	0	0	1	0	0	0	1401	0.777811	0.817669	0.75566	0.911889	0.8963	0.904116	0.878415	0.85594	0.930098	0.881431		0.296456	0.29517	0.259031	0.277553		0.727164	0.722751	0.662679	0.646096	0.699166	0.727381		0.857172	0.899966	0.900026	0.870796
1_89838299_89839067	1	89838299	89839067	Agap1	0	0	0	1	0	0	0	768	0.791849	0.783646	0.86336	0.927835	0.937619	0.804286	0.863968	0.751032	0.919365	0.878624		0.628229	0.58364	0.705149	0.562374		0.833156	0.78869	0.81518	0.899333	0.756798	0.804206		0.868843	0.867862	0.896064	0.850359
1_89885560_89886235	1	89885560	89886235	Agap1	0	0	0	1	1	0	0	675	0.806589	0.913564	0.811175	0.871759	0.966518	0.94359	0.970238	0.911694	0.903704	0.890394		0.520832	0.503791	0.450839	0.511308		0.801495	0.810417	0.768961	0.838675	0.833333	0.95		0.917664	0.893915	0.894925	0.980952
1_89909400_89910037	1	89909400	89910037	Agap1	0	0	0	0	0	0	0	637	0.730289	0.795871	0.780296	0.817033	0.839469	0.656227	0.854304	0.894872	0.61635	0.694444		0.430894	0.5652	0.545177	0.413543		0.677912	0.826166	0.637967	0.867216	0.519963	0.744213		0.737738	0.780765	0.702259	0.693437
1_89912324_89913490	1	89912324	89913490	Gbx2	0	0	0	0	0	0	0	1166	0.643984	0.697239	0.689499	0.703493	0.836797	0.774058	0.805574	0.790122	0.706936	0.725571		0.416349	0.413803	0.473307	0.403445		0.705433	0.626317	0.600359	0.608805	0.582424	0.734995		0.65771	0.716822	0.770197	0.696729
1_89917440_89918158	1	89917440	89918158	Gbx2	0	0	0	0	0	0	0	718	0.80013	0.787789	0.86564	0.883227	0.825317	0.884286	0.814815	0.807302	0.963519	0.839938		0.433688	0.398492	0.471903	0.431055		0.696818	0.757937	0.703426	0.714444	0.755729	0.696032		0.807388	0.804167	0.816453	0.857576
1_89920850_89921714	1	89920850	89921714	Gbx2	0	1	1	0	0	0	0	864	0.458939	0.540419	0.445975	0.585402	0.630556	0.60273	0.417328	0.645062	0.63373	0.587785		0.222999	0.136897	0.116667	0.138431		0.433586	0.412037	0.410751	0.358271	0.320852	0.293342		0.52631	0.576331	0.541974	0.675164
1_89923830_89925171	1	89923830	89925171	Gbx2	0	1	1	0	0	0	0	1341	0.603156	0.704805	0.668559	0.774722	0.826732	0.749745	0.792603	0.785791	0.891597	0.668003		0.281712	0.41711	0.32876	0.268119		0.529446	0.6603	0.585893	0.615788	0.624944	0.570887		0.685288	0.717677	0.724883	0.638057
1_89925768_89926931	1	89925768	89926931	Gbx2	0	1	1	0	0	0	0	1163	0.658843	0.74741	0.693778	0.763606	0.860913	0.711861	0.770468	0.78278	0.838763	0.755676		0.438626	0.439603	0.364733	0.452716		0.718424	0.760954	0.699787	0.721388	0.737995	0.746593		0.775944	0.799216	0.690626	0.755334
1_89931500_89934969	1	89931500	89934969	Gbx2	0	1	1	0	0	0	0	3469	0.733435	0.610731	0.656515	0.750577	0.756259	0.800716	0.780712	0.74411	0.819756	0.733125		0.117884	0.182023	0.132341	0.139177		0.280801	0.292532	0.344163	0.347026	0.291239	0.299498		0.572336	0.606995	0.686845	0.675493
1_89935160_89937719	1	89935160	89937719	Gbx2	0	0	2	0	0	0	0	2559	0.423454	0.396423	0.382107	0.46905	0.473217	0.549025	0.534345	0.518319	0.611592	0.43268		0.161948	0.188128	0.153682	0.132127		0.177547	0.182333	0.218948	0.165603	0.202655	0.191448		0.358004	0.339616	0.43163	0.343726
1_89962374_89962842	1	89962374	89962842	Asb18	0	0	0	1	0	0	0	468	0.586087	0.64403	0.515981	0.671901	0.713283	0.545409	0.704798	0.57197	0.625	0.780408		0.227965	0.157474	0.173485	0.247652		0.169284	0.396032	0.39513	0.312446	0.321474	0.540714		0.524745	0.641468	0.56242	0.4791
1_90134524_90135282	1	90134524	90135282	Iqca	0	0	0	1	1	0	0	758	0.623952	0.636589	0.65038	0.868388	0.706371	0.69246	0.798514	0.697619	0.731097	0.708905		0.424679	0.310638	0.322203	0.295619		0.545271	0.570406	0.625748	0.534593	0.5795	0.611688		0.67925	0.687931	0.615065	0.673456
1_90174032_90174847	1	90174032	90174847	Iqca	0	0	0	0	1	0	0	815	0.674075	0.742181	0.718561	0.844481	0.803716	0.710606	0.859848	0.849026	0.688889	0.726795		0.441755	0.317034	0.408938	0.438991		0.629729	0.685281	0.678041	0.573186	0.663486	0.711957		0.573578	0.777522	0.826807	0.705685
1_90207941_90209495	1	90207941	90209495	Ackr3	0	0	0	1	0	1	0	1554	0.64678	0.784191	0.739971	0.86868	0.756862	0.827409	0.749188	0.739421	0.851277	0.800854		0.509469	0.484194	0.560067	0.47198		0.606198	0.604199	0.681894	0.668857	0.693381	0.740246		0.761486	0.709511	0.760233	0.7151
1_90222451_90223135	1	90222451	90223135	Ackr3	0	0	0	0	0	0	0	684	0.688112	0.709816	0.671189	0.78315	0.67114	0.708588	0.82586	0.8512	0.848246	0.715036		0.474277	0.465714	0.376813	0.453539		0.617613	0.662525	0.686005	0.695322	0.619347	0.677619		0.730461	0.754046	0.818557	0.761419
1_90543408_90545577	1	90543408	90545577	Cops8	0	0	0	0	0	0	0	2169	0.619702	0.668924	0.601226	0.755742	0.685473	0.671429	0.680519	0.810373	0.717282	0.700173		0.478713	0.466124	0.412978	0.446162		0.48729	0.691237	0.573922	0.564936	0.554828	0.651134		0.695569	0.660191	0.63125	0.51466
1_9058112_9058536	1	9058112	9058536	Sntg1	0	0	0	1	0	0	0	424	0.903819	0.799486	0.666416	0.893815	0.856101	0.899653	0.898485	0.893502	0.950298	0.876389		0.498826	0.571433	0.600496	0.538391		0.695288	0.921569	0.821594	0.750932	0.825149	0.773413		0.877097	0.72938	0.840657	0.938889
1_90648031_90648604	1	90648031	90648604	Cops8	0	0	0	0	0	0	0	573	0.489869	0.528808	0.461842	0.668442	0.579204	0.543366	0.530211	0.505706	0.544146	0.430388		0.218988	0.209604	0.198601	0.194025		0.338817	0.333609	0.363801	0.4	0.348052	0.459167		0.582553	0.524642	0.633018	0.51959
1_90896819_90897367	1	90896819	90897367	Mlph	0	0	0	0	0	0	0	548	0.624532	0.725794	0.700693	0.779283	0.780428	0.795862	0.753846	0.792308	0.822405	0.728735		0.461731	0.400868	0.369838	0.514727		0.66456	0.74027	0.634101	0.589244	0.615973	0.770299		0.727617	0.681593	0.737729	0.683766
1_90936652_90937173	1	90936652	90937173	Mlph	0	0	0	1	0	0	0	521	0.590891	0.824601	0.751224	0.873344	0.807427	0.931169	0.884269	0.893764	0.87619	0.856313		0.641271	0.563819	0.530282	0.506297		0.762142	0.81987	0.779376	0.713291	0.734302	0.80119		0.88057	0.67572	0.769928	0.813576
1_90969631_90970588	1	90969631	90970588	Rab17	0	0	0	1	0	1	2	957	0.732014	0.70236	0.828932	0.824401	0.835344	0.735621	0.818369	0.837716	0.816845	0.777754		0.515727	0.522759	0.535622	0.537387		0.759665	0.715449	0.745979	0.706278	0.740713	0.788702		0.795238	0.79254	0.747647	0.803757
1_91009238_91009968	1	91009238	91009968	Lrrfip1	0	0	0	1	0	0	0	730	0.658371	0.67572	0.695589	0.841324	0.772694	0.69687	0.741534	0.740505	0.772917	0.607212		0.463901	0.443821	0.461516	0.396991		0.658831	0.747222	0.581882	0.681283	0.736012	0.641336		0.669954	0.698055	0.605327	0.707497
1_91016938_91018148	1	91016938	91018148	Lrrfip1	0	0	0	1	0	0	0	1210	0.63671	0.720053	0.733799	0.780614	0.685196	0.658492	0.644349	0.690524	0.677839	0.695871		0.298167	0.215654	0.241064	0.174742		0.341615	0.410238	0.409266	0.460799	0.382716	0.333196		0.70464	0.786463	0.615768	0.627272
1_91038804_91039376	1	91038804	91039376	Lrrfip1	0	0	0	1	0	0	0	572	0.694312	0.732892	0.729718	0.610847	0.683766	0.836735	0.831173	0.645238	0.797917	0.703672		0.187955	0.134795	0.131229	0.200405		0.550265	0.66164	0.642986	0.47096	0.517063	0.437037		0.662983	0.735305	0.68739	0.555475
1_91144815_91145078	1	91144815	91145078	Rbm44	0	0	0	0	0	1	0	263	0.778954	0.776037	0.841313	0.988889	0.776746	0.980556	0.800926	0.788254	0.869921	0.837381		0.485185	0.484951	0.433394	0.413016		0.688983	0.730769	0.678175	0.594444	0.637287	0.412857		0.815029	0.869137	0.817222	0.782112
1_91533712_91534633	1	91533712	91534633	Traf3ip1	0	0	0	0	0	0	0	921	0.601912	0.736861	0.62663	0.794171	0.703801	0.734259	0.663532	0.777996	0.791416	0.768873		0.364607	0.373051	0.377687	0.348626		0.561048	0.62432	0.578921	0.627586	0.634313	0.711863		0.647545	0.704217	0.735401	0.679084
1_92165464_92167329	1	92165464	92167329	Hdac4	0	0	0	1	1	0	0	1865	0.773651	0.768206	0.759114	0.906494	0.829765	0.808041	0.868108	0.810692	0.894371	0.819638		0.66337	0.596704	0.601395	0.562692		0.820341	0.916479	0.815488	0.782155	0.760112	0.868518		0.866053	0.824544	0.871987	0.826938
1_92204503_92205013	1	92204503	92205013	Hdac4	0	0	0	0	0	0	0	510	0.758669	0.855814	0.847131	0.909343	0.919319	0.946281	0.802525	0.816739	0.959091	0.86072		0.678563	0.624531	0.58943	0.592416		0.935732	0.836364	0.850899	0.83275	0.868723	0.873225		0.921888	0.924679	0.855191	0.912247
1_92212009_92212770	1	92212009	92212770	Hdac4	0	0	0	0	0	0	0	761	0.618201	0.622991	0.737363	0.777495	0.758088	0.736111	0.755861	0.764846	0.825153	0.75293		0.402576	0.381136	0.245398	0.350605		0.657248	0.619048	0.636461	0.763453	0.594628	0.669139		0.819328	0.734239	0.790971	0.630524
1_92224407_92224667	1	92224407	92224667	Hdac4	0	0	0	0	0	0	0	260	0.76746	0.827381	0.900794	0.918855	0.835185	0.75463	0.86811	0.867488	0.825176	0.809424		0.437566	0.473623	0.419444	0.419312		0.648036	0.66805	0.778571	0.763095	0.729145	0.732291		0.831861	0.720816	0.780832	0.832138
1_92269270_92269736	1	92269270	92269736	Hdac4	0	0	0	0	0	0	0	466	0.828307	0.615792	0.686893	0.80827	0.792447	0.802249	0.862434	0.801543	0.888139	0.790945		0.433818	0.484624	0.462721	0.449784		0.647054	0.695503	0.721869	0.630668	0.759486	0.792857		0.856536	0.764754	0.844782	0.705664
1_92315072_92315653	1	92315072	92315653	Hdac4	0	0	0	0	0	0	0	581	0.7045	0.709642	0.73737	0.903724	0.806605	0.905128	0.833927	0.857326	0.862729	0.730403		0.590355	0.5817	0.557825	0.448836		0.842247	0.782509	0.729118	0.742857	0.839591	0.795599		0.882586	0.832684	0.786927	0.808585
1_92397423_92398813	1	92397423	92398813	Ndufa10	0	0	0	0	0	0	0	1390	0.548193	0.551578	0.564154	0.737519	0.783774	0.595787	0.701323	0.699206	0.788023	0.67504		0.242447	0.241939	0.238866	0.219461		0.454092	0.497009	0.45824	0.429484	0.469575	0.40792		0.616418	0.649806	0.695359	0.657392
1_92431622_92433075	1	92431622	92433075	Ndufa10	0	0	0	0	0	0	0	1453	0.655928	0.734575	0.739451	0.905755	0.881896	0.791099	0.896658	0.894883	0.895006	0.818525		0.615255	0.671405	0.555563	0.578839		0.774209	0.827301	0.720722	0.791649	0.757022	0.829359		0.84921	0.820354	0.785964	0.823138
1_92907912_92908863	1	92907912	92908863	Dusp28	0	1	0	1	0	1	0	951	0.787841	0.662835	0.717272	0.868879	0.850948	0.811024	0.830069	0.799942	0.911971	0.821131		0.467736	0.511949	0.561404	0.533662		0.669423	0.752218	0.64116	0.77183	0.719135	0.904167		0.799515	0.755102	0.742072	0.751624
1_93034156_93035052	1	93034156	93035052	Kif1a	0	0	0	1	0	0	0	896	0.782769	0.84077	0.815625	0.940079	0.808254	0.724286	0.737004	0.83807	0.893056	0.770628		0.557968	0.564347	0.50253	0.649702		0.788669	0.891169	0.738306	0.721949	0.783542	0.854712		0.782184	0.808071	0.818863	0.808576
1_93666782_93668769	1	93666782	93668769	Stk25	0	0	0	0	0	0	0	1987	0.508391	0.460277	0.51002	0.595015	0.543036	0.579459	0.509788	0.564957	0.615324	0.566732		0.194181	0.207955	0.202872	0.143799		0.419961	0.382286	0.405778	0.469517	0.386917	0.390565		0.533938	0.491718	0.561045	0.496225
1_94080262_94081393	1	94080262	94081393	Pdcd1	0	0	0	0	0	0	0	1131	0.578794	0.631384	0.564289	0.743991	0.709204	0.723322	0.657602	0.726762	0.823079	0.713105		0.288194	0.278156	0.271663	0.29814		0.422602	0.53867	0.479317	0.560673	0.435648	0.396973		0.622602	0.626272	0.656124	0.565053
1_9548042_9548199	1	9548042	9548199	Adhfe1	0	1	0	1	0	1	0	157	0.553812	0.346961	0.495062	0.450309	0.548148	0.44133	0.514109	0.43448	0.498677	0.688364		0.118056	0.0887787	0.0656566	0.0695847		0.17963	0.385328	0.245985	0.282407	0.155212	0.226367		0.601894	0.547009	0.506746	0.59396
1_96240815_96241089	1	96240815	96241089	St8sia4	0	0	0	0	0	0	0	274	0.765962	0.843933	0.742857	0.91732	0.858185	0.972222	0.931796	0.950514	0.940625	0.934477		0.69403	0.667587	0.718487	0.579132		0.903742	0.95873	0.900607	0.843137	0.876664	0.869701		0.899575	0.770658	0.901237	0.824675
1_97821553_97822302	1	97821553	97822302	Pam	0	0	0	1	0	0	0	749	0.802996	0.86381	0.878611	0.878308	0.958333	0.936429	0.859856	0.914887	0.910992	0.864626		0.474378	0.598375	0.689096	0.530956		0.860714	0.788849	0.774148	0.793611	0.883075	0.821706		0.879992	0.862913	0.783095	0.876885
1_97861478_97862252	1	97861478	97862252	Pam	0	0	0	1	0	0	0	774	0.816923	0.787259	0.749624	0.796386	0.871429	0.868254	0.819444	0.888889	0.93064	0.905303		0.555466	0.609877	0.571641	0.55072		0.735714	0.791402	0.819884	0.812522	0.674291	0.811448		0.827299	0.811081	0.797575	0.793939
1_97910900_97911250	1	97910900	97911250	Pam	0	0	0	1	0	0	0	350	0.820439	0.756834	0.759632	0.959436	0.922222	0.888889	0.884921	0.835185	0.875926	0.865769		0.672412	0.562182	0.601327	0.446551		0.701852	0.832011	0.7437	0.629674	0.630077	0.774691		0.827606	0.91459	0.873057	0.908333
1_9795628_9796396	1	9795628	9796396	Sgk3	0	1	1	0	0	0	0	768	0.844685	0.921729	0.89709	0.954107	0.95679	0.937064	0.944004	0.958333	0.987654	0.897889		0.56681	0.622521	0.659656	0.609776		0.907351	0.852072	0.881047	0.919865	0.825884	0.938543		0.88169	0.879887	0.906966	0.836111
1_97976127_97976640	1	97976127	97976640	Pam	0	1	0	1	0	1	0	513	0.716143	0.726708	0.689376	0.904966	0.824837	0.842222	0.877011	0.84153	0.750397	0.671043		0.554347	0.505845	0.389844	0.574161		0.722063	0.719127	0.664292	0.711169	0.580007	0.739767		0.710741	0.79135	0.71602	0.570241
1_9806776_9807082	1	9806776	9807082	Sgk3	0	0	0	1	0	0	0	306	0.876768	0.77381	0.818127	0.875	0.814444	0.69	0.912963	0.888889	0.861111	0.748624		0.243042	0.29234	0.258968	0.111111		0.573016	0.940476	0.641709	0.714892	0.791667	0.613636		0.737328	0.835268	0.853333	0.664974
1_98079409_98080004	1	98079409	98080004	Pam	0	0	0	1	1	0	0	595	0.631946	0.808865	0.743939	0.866723	0.794974	0.800926	0.907407	0.878307	0.816667	0.864238		0.382703	0.457486	0.452513	0.332804		0.703211	0.850926	0.79537	0.807099	0.762698	0.814815		0.817521	0.846537	0.774714	0.77715
1_9908293_9909045	1	9908293	9909045	Mcmdc2	0	0	0	1	0	1	4	752	0.624233	0.471119	0.583328	0.580643	0.642888	0.619762	0.620021	0.54717	0.546787	0.523162		0.177174	0.14669	0.226088	0.256702		0.36146	0.285215	0.304831	0.380369	0.295925	0.245658		0.531524	0.533485	0.482517	0.405401
10_100127973_100128725	10	100127973	100128725	Kitl	0	0	0	0	0	0	0	752	0.757545	0.733383	0.742303	0.801687	0.778489	0.694728	0.853739	0.815299	0.90735	0.826518		0.534669	0.519951	0.446618	0.563164		0.746433	0.590327	0.758757	0.736709	0.667845	0.783775		0.815064	0.817589	0.768905	0.769793
10_102510525_102513180	10	102510525	102513180	Rassf9	0	0	0	1	0	1	1	2655	0.588465	0.612714	0.60259	0.654923	0.611229	0.602268	0.741874	0.649717	0.692972	0.617139		0.374893	0.370412	0.346339	0.332186		0.465011	0.43258	0.488817	0.568563	0.430864	0.475823		0.545687	0.576215	0.521967	0.644144
10_102686798_102687236	10	102686798	102687236	Rassf9	0	0	0	0	0	0	0	438	0.726058	0.890094	0.79819	0.867117	0.906021	0.958333	0.84838	0.964286	0.921991	0.896572		0.531774	0.568788	0.59097	0.61718		0.830556	0.844877	0.852859	0.728386	0.863591	0.891778		0.954419	0.907856	0.846874	0.846162
10_10320125_10320904	10	10320125	10320904	Adgb	0	0	0	0	0	0	0	779	0.789646	0.723725	0.734392	0.779609	0.672354	0.697917	0.857648	0.750265	0.833333	0.684309		0.44073	0.392489	0.349642	0.402808		0.546263	0.65202	0.623611	0.588161	0.617193	0.519147		0.694639	0.769535	0.710692	0.672252
10_105120374_105120657	10	105120374	105120657	Tmtc2	0	0	0	0	0	0	0	283	0.788316	0.905468	0.698942	0.913131	0.89709	0.953704	0.949735	0.967593	1	0.88064		0.65866	0.704946	0.676126	0.537037		0.794974	0.875	0.820238	0.780362	0.89721	0.926587		0.884788	0.869516	0.975	0.925397
10_105479481_105479942	10	105479481	105479942	Tmtc2	0	0	0	1	0	0	0	461	0.631617	0.752251	0.719949	0.951627	0.71239	0.88955	0.836111	0.897178	0.827469	0.840578		0.495877	0.457331	0.572972	0.478563		0.55	0.724074	0.705026	0.628339	0.560406	0.801186		0.750309	0.69813	0.83064	0.836905
10_105509514_105510417	10	105509514	105510417	Tmtc2	0	0	0	1	0	1	0	903	0.698393	0.694448	0.815446	0.838786	0.857143	0.613445	0.832323	0.739931	0.834921	0.593091		0.281928	0.302621	0.278758	0.226865		0.465074	0.590079	0.464193	0.387475	0.314731	0.618228		0.699018	0.727801	0.581879	0.6663
10_107485421_107486019	10	107485421	107486019	Myf5	0	0	0	1	0	0	0	598	0.815937	0.820651	0.883598	0.942247	0.823919	0.918976	0.841667	0.965608	0.927079	0.881512		0.63236	0.658217	0.591799	0.655761		0.851113	0.838624	0.871688	0.843481	0.873682	0.862483		0.886318	0.917899	0.822619	0.892778
10_107494171_107494543	10	107494171	107494543	Myf6	0	0	0	1	0	0	0	372	0.768114	0.866081	0.777442	0.87828	0.805556	0.801282	0.866667	0.745513	0.900611	0.847941		0.192712	0.256619	0.214072	0.196118		0.502556	0.510806	0.611142	0.494444	0.381227	0.435148		0.756081	0.704807	0.814219	0.802504
10_108074875_108075270	10	108074875	108075270	Ppp1r12a	0	0	0	0	0	0	0	395	0.611536	0.783346	0.711111	0.899842	0.817105	0.791667	0.806878	0.823765	0.926936	0.811292		0.480231	0.38167	0.324363	0.368827		0.570899	0.654762	0.759551	0.622222	0.630864	0.55119		0.839636	0.760039	0.763187	0.816731
10_108431976_108432707	10	108431976	108432707	Pawr	0	0	0	0	0	0	0	731	0.673805	0.775846	0.715074	0.832421	0.805957	0.698801	0.795177	0.792743	0.721429	0.751207		0.363762	0.349017	0.313028	0.304501		0.587504	0.7558	0.658089	0.621406	0.636672	0.650723		0.808256	0.700355	0.753839	0.818092
10_108444566_108445911	10	108444566	108445911	Pawr	0	0	0	0	0	1	0	1345	0.654145	0.61877	0.623815	0.745688	0.633674	0.599615	0.626003	0.675991	0.821163	0.673096		0.430701	0.336365	0.391147	0.33151		0.682006	0.661216	0.610696	0.633254	0.416568	0.625646		0.652421	0.589246	0.669052	0.632671
10_108481682_108482242	10	108481682	108482242	Syt1	0	0	0	0	0	0	0	560	0.790453	0.822798	0.858238	0.835595	0.911845	0.871667	0.929825	0.837024	0.862245	0.853773		0.676422	0.525945	0.48289	0.611483		0.82496	0.755357	0.694924	0.711607	0.803333	0.756647		0.830234	0.896115	0.872222	0.841267
10_108610376_108610714	10	108610376	108610714	Syt1	0	0	0	1	0	0	0	338	0.744092	0.648349	0.871164	0.80463	0.799027	0.852509	0.867593	0.870491	0.748577	0.688331		0.577859	0.471376	0.493528	0.402989		0.686941	0.748148	0.765251	0.722531	0.664815	0.671661		0.823248	0.899812	0.839344	0.857113
10_109852639_109852937	10	109852639	109852937	Nav3	0	0	0	1	0	0	0	298	0.766265	0.731675	0.579433	0.822354	0.796663	0.761772	0.849735	0.836464	0.816005	0.857407		0.44562	0.429762	0.482672	0.417444		0.64018	0.70586	0.695511	0.701058	0.654497	0.703768		0.773533	0.781222	0.741386	0.744505
10_109905951_109907497	10	109905951	109907497	Nav3	0	0	0	1	0	0	0	1546	0.663025	0.695266	0.62107	0.763571	0.720627	0.731726	0.823893	0.81988	0.831179	0.779874		0.465672	0.475935	0.449235	0.456522		0.581803	0.633313	0.612813	0.730229	0.560386	0.724634		0.738505	0.671211	0.643053	0.676194
10_110733817_110734138	10	110733817	110734138	E2f7	0	0	0	0	0	0	0	321	0.665123	0.681606	0.716867	0.823737	0.628042	0.744348	0.801852	0.654409	0.894444	0.630754		0.410894	0.290829	0.309751	0.30414		0.557011	0.684127	0.492301	0.746154	0.518274	0.725823		0.709902	0.728942	0.580096	0.630186
10_110735402_110736609	10	110735402	110736609	E2f7	0	0	0	0	0	0	0	1207	0.702463	0.735182	0.673799	0.78146	0.774947	0.730878	0.792019	0.764397	0.776125	0.737597		0.35371	0.31388	0.510525	0.298421		0.536924	0.681783	0.542201	0.444137	0.507257	0.582031		0.778736	0.765116	0.741252	0.620539
10_110877870_110880114	10	110877870	110880114	Csrp2	0	0	0	0	0	0	0	2244	0.749466	0.705262	0.70889	0.864684	0.813486	0.832092	0.851052	0.734877	0.867333	0.692464		0.301612	0.318204	0.287104	0.284558		0.622175	0.760804	0.695482	0.653787	0.649873	0.746071		0.764982	0.749975	0.778071	0.698169
10_110899673_110900694	10	110899673	110900694	Csrp2	0	0	0	0	0	0	0	1021	0.689843	0.702252	0.844242	0.857724	0.837566	0.771974	0.866468	0.83016	0.950598	0.852091		0.558499	0.50181	0.5641	0.524871		0.615553	0.770215	0.730318	0.705019	0.76145	0.76718		0.759583	0.828888	0.817852	0.717417
10_110927555_110928299	10	110927555	110928299	Csrp2	0	0	0	1	0	0	0	744	0.855519	0.768417	0.777486	0.89651	0.851617	0.911237	0.85947	0.888952	0.951515	0.696372		0.604805	0.717734	0.566454	0.636696		0.84213	0.813916	0.823753	0.811442	0.789391	0.762897		0.837454	0.795117	0.802435	0.837899
10_111073178_111073598	10	111073178	111073598	Zdhhc17	0	0	0	0	0	0	0	420	0.75383	0.73756	0.781481	0.916126	0.851221	0.839253	0.940559	0.939968	0.937169	0.815806		0.265283	0.301136	0.322875	0.244784		0.705915	0.774934	0.739665	0.69102	0.790467	0.758929		0.89292	0.777004	0.77129	0.801869
10_111110869_111111279	10	111110869	111111279	Osbpl8	0	0	0	0	1	0	0	410	0.753599	0.897082	0.862121	0.934066	0.907716	0.908795	0.875485	0.967677	0.933333	0.929798		0.511713	0.572527	0.718378	0.626466		0.8071	0.877778	0.87704	0.914683	0.839226	0.928571		0.878395	0.871164	0.878431	0.890733
10_111156232_111157227	10	111156232	111157227	Osbpl8	0	0	0	0	0	1	0	995	0.794511	0.786489	0.774037	0.767001	0.733428	0.720737	0.632871	0.741131	0.697174	0.645354		0.324518	0.296615	0.230016	0.350685		0.607706	0.637126	0.517355	0.44994	0.633176	0.495465		0.673022	0.743678	0.643635	0.616858
10_111223345_111223937	10	111223345	111223937	Osbpl8	0	0	0	1	0	0	0	592	0.833104	0.848716	0.85698	0.852525	0.898268	0.693779	0.833973	0.884757	0.849626	0.75378		0.42026	0.389542	0.478009	0.363916		0.742063	0.707713	0.740568	0.625938	0.57	0.667857		0.724938	0.778462	0.813472	0.819707
10_111361929_111362241	10	111361929	111362241	Bbs10	0	0	0	0	0	0	0	312	0.845228	0.828007	0.845743	0.943939	1	0.889971	0.878788	0.843452	0.931494	0.872727		0.663742	0.448053	0.520779	0.528709		0.924242	0.854545	0.883983	0.766667	0.887446	0.799134		0.921692	0.926515	0.8799	0.890269
10_111363630_111364324	10	111363630	111364324	Bbs10	0	0	0	0	0	0	0	694	0.684094	0.745837	0.712733	0.883333	0.78961	0.716757	0.88664	0.908929	0.885852	0.807501		0.374585	0.449717	0.299976	0.301407		0.710732	0.617493	0.721278	0.658763	0.582639	0.726587		0.877766	0.784071	0.686836	0.662202
10_111381442_111382350	10	111381442	111382350	Bbs10	0	0	0	0	0	0	0	908	0.774887	0.745875	0.693166	0.856561	0.864144	0.749333	0.840539	0.704981	0.91141	0.877249		0.182059	0.157858	0.270567	0.155901		0.677564	0.590906	0.462911	0.576261	0.511575	0.563641		0.739355	0.795429	0.660945	0.695998
10_111387943_111388534	10	111387943	111388534	Nap1l1	0	0	0	0	0	0	0	591	0.636763	0.620058	0.652235	0.789869	0.792017	0.647806	0.736415	0.817176	0.858681	0.793557		0.314318	0.38359	0.471919	0.33622		0.609046	0.60051	0.516317	0.41725	0.605806	0.654478		0.715686	0.711938	0.717905	0.659045
10_111408855_111409898	10	111408855	111409898	Nap1l1	0	0	0	0	0	0	0	1043	0.783784	0.804496	0.865859	0.904809	0.959731	0.824333	0.823661	0.917133	0.92128	0.83665		0.59766	0.575084	0.653448	0.594452		0.851389	0.858333	0.813885	0.788548	0.784875	0.862752		0.839478	0.909505	0.859782	0.776285
10_111419137_111420449	10	111419137	111420449	Nap1l1	0	0	0	0	0	0	0	1312	0.416629	0.404013	0.407665	0.566442	0.470034	0.473704	0.397088	0.588561	0.609008	0.440708		0.141444	0.123767	0.121867	0.175479		0.261733	0.250645	0.270854	0.257466	0.290661	0.270567		0.431736	0.46	0.440381	0.362829
10_111420867_111422066	10	111420867	111422066	Nap1l1	0	0	0	0	0	0	0	1199	0.630254	0.806803	0.551856	0.787434	0.74938	0.713811	0.828373	0.77096	0.725463	0.652897		0.230622	0.329624	0.30002	0.221989		0.545868	0.775	0.628522	0.571528	0.645744	0.675234		0.584888	0.662285	0.605886	0.702587
10_111503717_111504719	10	111503717	111504719	Phlda1	0	1	1	0	0	0	0	1002	0.599351	0.560184	0.559353	0.655325	0.663638	0.410938	0.618535	0.607088	0.60809	0.522234		0.300176	0.238905	0.258823	0.258862		0.213112	0.501429	0.394104	0.340851	0.390662	0.349531		0.470417	0.554339	0.509406	0.581661
10_111505277_111505778	10	111505277	111505778	Phlda1	0	1	0	0	0	1	0	501	0.749088	0.797985	0.721028	0.870795	0.875679	0.792949	0.87619	0.81463	0.741739	0.732313		0.482497	0.385102	0.409635	0.335245		0.703857	0.671104	0.707072	0.666863	0.689366	0.698381		0.752822	0.84128	0.784564	0.81184
10_111519632_111520691	10	111519632	111520691	Phlda1	0	0	0	0	0	0	0	1059	0.63847	0.581843	0.659213	0.638379	0.62281	0.679002	0.66549	0.751081	0.592725	0.671199		0.369193	0.278865	0.336681	0.289629		0.413042	0.524685	0.334874	0.392955	0.266123	0.471399		0.452818	0.623422	0.584117	0.587837
10_111562135_111563241	10	111562135	111563241	Phlda1	0	0	0	0	0	0	0	1106	0.781259	0.79459	0.882002	0.911172	0.880448	0.871578	0.919671	0.907751	0.889103	0.839747		0.664647	0.605514	0.616775	0.615221		0.790932	0.781195	0.839313	0.845715	0.790467	0.861848		0.869958	0.800236	0.79982	0.902383
10_111799820_111800461	10	111799820	111800461	Krr1	0	0	0	0	0	0	0	641	0.856251	0.837128	0.856545	0.976471	0.85	0.838624	0.92399	0.939484	0.938312	0.907919		0.629209	0.587792	0.549634	0.473545		0.835152	0.896329	0.807559	0.671492	0.766407	0.944444		0.853045	0.883592	0.844503	0.80036
10_111900893_111901451	10	111900893	111901451	Krr1	0	0	0	0	0	0	0	558	0.833832	0.69133	0.679261	0.780584	0.881958	0.787863	0.789583	0.793531	0.937213	0.77963		0.488552	0.410802	0.404854	0.522287		0.67037	0.808109	0.743671	0.64442	0.72607	0.772972		0.746639	0.823519	0.707359	0.800075
10_111913239_111914537	10	111913239	111914537	Krr1	0	0	0	0	0	0	0	1298	0.844338	0.831978	0.80196	0.938682	0.885509	0.841598	0.822789	0.886346	0.875616	0.872064		0.641272	0.660007	0.616515	0.532178		0.791677	0.820044	0.762756	0.784031	0.834319	0.825304		0.866732	0.872024	0.881644	0.818103
10_111921638_111921908	10	111921638	111921908	Krr1	0	0	0	0	0	0	0	270	0.780502	0.730406	0.730519	0.938569	0.869974	0.883951	0.95	0.916049	0.939506	0.841093		0.535313	0.574246	0.496276	0.549105		0.972222	0.822222	0.735123	0.9024	0.722465	0.873457		0.814658	0.80953	0.909248	0.788492
10_111929205_111929869	10	111929205	111929869	Krr1	0	0	0	0	0	0	0	664	0.637664	0.574517	0.573904	0.752787	0.74866	0.755483	0.734921	0.715468	0.816327	0.658107		0.433744	0.443225	0.426497	0.368329		0.391045	0.559065	0.586119	0.514938	0.531617	0.656277		0.678394	0.585314	0.585147	0.564972
10_111932633_111933263	10	111932633	111933263	Krr1	0	0	0	0	0	0	0	630	0.776598	0.674247	0.696546	0.833201	0.74894	0.815168	0.896164	0.832736	0.827766	0.691627		0.379009	0.416554	0.442405	0.395195		0.715456	0.801938	0.741302	0.709436	0.66868	0.676142		0.833444	0.75812	0.762994	0.728236
10_11344385_11344923	10	11344385	11344923	Epm2a	0	1	0	1	0	1	0	538	0.757784	0.776171	0.834956	0.870998	0.842855	0.773217	0.80908	0.754785	0.858964	0.811335		0.42266	0.462562	0.464925	0.454465		0.644454	0.816974	0.681343	0.679845	0.601672	0.691655		0.725424	0.795628	0.785476	0.736696
10_11410723_11411173	10	11410723	11411173	Epm2a	0	0	0	1	0	0	0	450	0.797766	0.845144	0.90583	0.942033	0.949176	0.947222	0.872727	0.963337	0.960806	0.961538		0.744395	0.718052	0.699215	0.64074		0.959951	0.926282	0.892623	0.946154	0.891667	0.967949		0.819032	0.919048	0.961228	0.886818
10_115316423_115316706	10	115316423	115316706	Rab21	0	1	0	0	0	1	0	283	0.628649	0.563888	0.68753	0.7027	0.525594	0.621296	0.66531	0.423721	0.666667	0.657731		0.212408	0.153186	0.25264	0.17173		0.281658	0.451323	0.40163	0.379385	0.182155	0.446958		0.546408	0.649341	0.39539	0.555556
10_115455201_115456189	10	115455201	115456189	Lgr5	0	0	0	1	0	0	0	988	0.686745	0.783887	0.670586	0.865266	0.760553	0.728336	0.837054	0.819109	0.898016	0.728548		0.480677	0.446896	0.593801	0.496444		0.750864	0.79902	0.769124	0.767639	0.755751	0.767344		0.701246	0.699731	0.795359	0.749025
10_115468828_115469339	10	115468828	115469339	Lgr5	0	0	0	1	0	0	0	511	0.834127	0.776473	0.782994	0.950397	0.911728	0.758726	0.859184	0.937441	1	0.867705		0.309862	0.343204	0.413119	0.288911		0.787963	0.919841	0.837362	0.831217	0.811817	0.911111		0.87421	0.842211	0.816321	0.801014
10_115470464_115471339	10	115470464	115471339	Lgr5	0	0	0	1	0	0	0	875	0.557556	0.635321	0.551656	0.665853	0.661704	0.603874	0.560984	0.75711	0.809216	0.606035		0.26004	0.263426	0.260621	0.251162		0.516063	0.494286	0.396533	0.31181	0.486812	0.520352		0.536199	0.763239	0.521167	0.39766
10_115493080_115494084	10	115493080	115494084	Lgr5	0	0	0	1	0	0	0	1004	0.693924	0.729319	0.720756	0.855671	0.837795	0.729437	0.833457	0.797317	0.83621	0.774334		0.290038	0.30912	0.278613	0.265283		0.672917	0.633523	0.58178	0.472792	0.594722	0.60672		0.829841	0.743291	0.692893	0.654222
10_115528130_115528526	10	115528130	115528526	Lgr5	0	0	0	1	0	0	0	396	0.585837	0.755926	0.601517	0.762778	0.791958	0.610238	0.713995	0.642222	0.769206	0.553783		0.32281	0.219128	0.30713	0.202397		0.576429	0.620784	0.578309	0.546138	0.786905	0.501289		0.696589	0.720301	0.497744	0.65489
10_115713442_115714299	10	115713442	115714299	Tspan8	0	0	0	0	0	0	0	857	0.76958	0.724418	0.825568	0.878886	0.851639	0.821305	0.720797	0.863874	0.809463	0.805718		0.585112	0.595582	0.624201	0.442641		0.702834	0.85461	0.766233	0.738613	0.706859	0.838209		0.795406	0.735287	0.826123	0.862496
10_116206053_116206705	10	116206053	116206705	Ptprr	0	0	0	1	0	0	0	652	0.482807	0.644911	0.659195	0.800171	0.781124	0.664038	0.692287	0.658532	0.731142	0.670347		0.219608	0.195257	0.237142	0.223834		0.451491	0.45619	0.300967	0.322618	0.415544	0.353298		0.640078	0.685246	0.560288	0.534689
10_116266642_116267772	10	116266642	116267772	Ptprr	0	0	0	1	0	0	0	1130	0.590584	0.709126	0.704942	0.861482	0.791171	0.860878	0.797222	0.812787	0.769188	0.822537		0.240818	0.293248	0.308556	0.203982		0.536204	0.597712	0.558889	0.62491	0.522876	0.68589		0.744387	0.721684	0.667401	0.760308
10_116270901_116271590	10	116270901	116271590	Ptprr	0	0	0	1	0	0	0	689	0.698007	0.741098	0.721236	0.7989	0.800776	0.847421	0.897619	0.740765	0.792328	0.744551		0.320445	0.48705	0.446657	0.439494		0.705177	0.755589	0.653621	0.727646	0.660549	0.694676		0.815386	0.733983	0.787536	0.5583
10_116297939_116298190	10	116297939	116298190	Ptprb	0	0	1	1	0	0	0	251	0.761805	0.827415	0.771072	0.957576	0.899551	0.937654	0.916049	0.794049	0.928704	0.890931		0.391472	0.273493	0.329419	0.271531		0.724868	0.772751	0.748824	0.726852	0.797884	0.744511		0.894212	0.686787	0.841561	0.961983
10_116310001_116311896	10	116310001	116311896	Ptprb	0	0	0	1	0	0	0	1895	0.657624	0.727321	0.718319	0.866365	0.823773	0.794628	0.827364	0.825772	0.788716	0.710233		0.577344	0.442392	0.533278	0.492994		0.642426	0.743161	0.520823	0.552441	0.586412	0.757414		0.747958	0.705413	0.719888	0.674714
10_116330875_116331503	10	116330875	116331503	Ptprb	0	0	0	1	0	0	0	628	0.657722	0.726379	0.683712	0.844802	0.790751	0.798662	0.855435	0.726634	0.772109	0.733075		0.187312	0.277817	0.258991	0.162025		0.501102	0.479997	0.381674	0.331142	0.590599	0.503175		0.810142	0.762374	0.752543	0.738124
10_116350654_116350878	10	116350654	116350878	Ptprb	0	0	0	1	0	0	0	224	0.782479	0.848148	0.852035	0.949335	0.87672	0.846914	0.871429	0.925926	0.935185	0.878748		0.308923	0.373858	0.352778	0.240205		0.589947	0.624206	0.608983	0.752357	0.633069	0.648942		0.867783	0.842129	0.83351	0.923519
10_116396451_116398843	10	116396451	116398843	Ptprb	0	0	0	0	0	0	0	2392	0.643786	0.701199	0.613712	0.694577	0.743775	0.593698	0.711136	0.701375	0.760746	0.640851		0.389677	0.392714	0.413537	0.398735		0.587427	0.626694	0.524268	0.5069	0.590442	0.625078		0.652705	0.648378	0.581878	0.646729
10_116475001_116475771	10	116475001	116475771	Kcnmb4	0	1	0	0	0	1	0	770	0.40858	0.439427	0.44556	0.573801	0.313765	0.527654	0.551711	0.442073	0.602119	0.518748		0.194035	0.15927	0.150391	0.158139		0.250392	0.345294	0.312452	0.361756	0.336855	0.306622		0.382964	0.436052	0.279128	0.435339
10_116710919_116711287	10	116710919	116711287	Myrfl	0	0	0	0	0	0	0	368	0.796296	0.716638	0.620986	0.886515	0.872934	0.77328	0.849735	0.684788	0.888889	0.858594		0.34188	0.245118	0.401014	0.308544		0.646834	0.775926	0.658995	0.591705	0.670707	0.727778		0.767845	0.662415	0.599327	0.63931
10_116712765_116713939	10	116712765	116713939	Myrfl	0	0	0	0	0	0	0	1174	0.649653	0.777122	0.829713	0.911225	0.823848	0.876377	0.895273	0.806727	0.888679	0.796698		0.65541	0.675234	0.616794	0.545691		0.747411	0.800444	0.835879	0.837001	0.760181	0.761806		0.846261	0.838354	0.82382	0.841651
10_116727692_116729375	10	116727692	116729375	Myrfl	0	0	0	0	1	0	0	1683	0.497881	0.574581	0.458936	0.531788	0.548981	0.520769	0.557508	0.591109	0.624018	0.566099		0.116192	0.0970572	0.10252	0.106547		0.295147	0.381999	0.296272	0.309908	0.308867	0.298713		0.40234	0.487017	0.366324	0.421081
10_116793506_116794095	10	116793506	116794095	Myrfl	0	0	0	1	0	0	0	589	0.736596	0.837613	0.826319	0.843367	0.866667	0.904233	0.891887	0.833245	0.893773	0.780738		0.532256	0.507569	0.50124	0.502314		0.805568	0.864198	0.782599	0.869312	0.845118	0.895062		0.866664	0.787944	0.845062	0.715123
10_116803208_116803657	10	116803208	116803657	Myrfl	0	0	0	1	0	0	0	449	0.837457	0.783666	0.793362	0.887537	0.72746	0.891667	0.813095	0.900476	0.880476	0.750622		0.397057	0.408872	0.455952	0.420278		0.696667	0.844469	0.655808	0.669921	0.763434	0.73474		0.806806	0.682391	0.833099	0.833908
10_116815142_116816751	10	116815142	116816751	Myrfl	0	0	0	1	0	0	0	1609	0.7213	0.760158	0.636631	0.8001	0.757946	0.822826	0.833801	0.807533	0.852679	0.767696		0.58204	0.479115	0.574345	0.528771		0.732686	0.73631	0.699057	0.702488	0.674939	0.756106		0.762641	0.803691	0.724724	0.753785
10_116948781_116949220	10	116948781	116949220	Rab3ip	0	1	0	1	0	1	0	439	0.628359	0.712644	0.712346	0.77754	0.738746	0.816049	0.911716	0.733844	0.811448	0.7403		0.353898	0.370519	0.388533	0.331704		0.558373	0.507055	0.625206	0.473312	0.643084	0.724603		0.80075	0.717312	0.726957	0.736051
10_116962887_116963159	10	116962887	116963159	Gm10271	0	0	0	1	0	0	0	272	0.716	0.632387	0.627619	0.816296	0.774045	0.778205	0.776984	0.823355	0.75	0.660556		0.366227	0.263068	0.365556	0.274579		0.425761	0.65	0.549034	0.290529	0.566693	0.507639		0.716679	0.721111	0.731522	0.756794
10_116986493_116987044	10	116986493	116987044	Best3	0	0	0	1	0	1	0	551	0.70859	0.798298	0.782469	0.87493	0.852603	0.901287	0.865091	0.812621	0.939035	0.798549		0.555707	0.513004	0.545178	0.531674		0.686759	0.67972	0.730841	0.794296	0.654462	0.821077		0.810355	0.873317	0.797448	0.841402
10_116997468_116998889	10	116997468	116998889	Best3	0	0	0	1	0	0	0	1421	0.692057	0.82733	0.714985	0.93048	0.878687	0.754497	0.757457	0.816336	0.923204	0.805574		0.522809	0.609231	0.640483	0.641182		0.841513	0.857695	0.767136	0.842501	0.77673	0.85119		0.837949	0.812446	0.837814	0.807238
10_117020954_117021560	10	117020954	117021560	Best3	0	0	0	1	0	0	0	606	0.716944	0.737796	0.727237	0.809481	0.736284	0.954762	0.83494	0.890755	0.876131	0.825935		0.357674	0.352823	0.369689	0.396517		0.669291	0.636364	0.743893	0.619642	0.552753	0.723016		0.770022	0.829099	0.813709	0.818277
10_117044070_117044388	10	117044070	117044388	Lrrc10	0	0	0	0	0	1	0	318	0.88743	0.854774	0.909604	0.878883	0.812514	0.839186	0.843695	0.928872	0.972222	0.894735		0.509561	0.469832	0.483391	0.393833		0.781253	0.866226	0.870855	0.832251	0.74651	0.881173		0.894707	0.774548	0.88165	0.86182
10_117045222_117046384	10	117045222	117046384	Lrrc10	0	0	0	1	0	1	1	1162	0.459349	0.55944	0.501304	0.562454	0.552117	0.472447	0.654735	0.653157	0.601019	0.600435		0.206034	0.117444	0.180129	0.169869		0.288338	0.331192	0.395999	0.382016	0.211892	0.219223		0.470027	0.485025	0.420899	0.461158
10_117139127_117139638	10	117139127	117139638	Frs2	0	0	0	1	1	0	0	511	0.852497	0.83244	0.896536	0.924868	0.932275	0.958333	0.888393	0.954365	0.977778	0.793627		0.664586	0.656318	0.693478	0.688822		0.814153	0.878968	0.855279	0.959259	0.761111	0.750926		0.946296	0.890871	0.846296	0.83625
10_117150769_117152880	10	117150769	117152880	Frs2	0	1	1	0	0	1	0	2111	0.643583	0.722467	0.634088	0.847509	0.739613	0.625945	0.848084	0.731525	0.71638	0.69936		0.26511	0.229219	0.227356	0.199367		0.497977	0.549086	0.432682	0.460951	0.458713	0.442264		0.693475	0.655903	0.660558	0.586501
10_117157246_117158113	10	117157246	117158113	Frs2	0	0	0	0	0	0	0	867	0.85562	0.855159	0.795045	0.922688	0.942569	0.900289	0.875974	0.891847	0.934524	0.958619		0.623553	0.708243	0.635511	0.64591		0.851515	0.890741	0.891714	0.835173	0.829316	0.93214		0.881119	0.813371	0.900991	0.924477
10_117162095_117163510	10	117162095	117163510	Frs2	0	0	0	0	0	0	0	1415	0.703042	0.757855	0.739485	0.806515	0.773524	0.819306	0.784756	0.784465	0.821131	0.804576		0.532883	0.435411	0.406283	0.435673		0.647534	0.653427	0.645802	0.684548	0.69031	0.635931		0.765367	0.749916	0.770468	0.766155
10_117165085_117165520	10	117165085	117165520	Frs2	0	0	0	0	0	0	0	435	0.895677	0.831147	0.853791	0.945691	0.944697	0.838333	0.868398	0.890909	0.955	0.916437		0.470462	0.348623	0.335097	0.257982		0.703375	0.741032	0.7329	0.694697	0.690437	0.88961		0.8998	0.832584	0.893615	0.902319
10_117171755_117172542	10	117171755	117172542	Frs2	0	0	0	0	0	0	0	787	0.717541	0.805964	0.760354	0.916667	0.85938	0.871639	0.986111	0.938889	0.940948	0.806762		0.331103	0.398574	0.405303	0.317395		0.736861	0.874868	0.824074	0.914773	0.840212	0.934695		0.860266	0.910764	0.850345	0.781151
10_117173969_117174981	10	117173969	117174981	Frs2	0	0	0	0	0	0	0	1012	0.697646	0.799209	0.72752	0.843178	0.80958	0.810898	0.772549	0.829592	0.816811	0.835061		0.283546	0.279907	0.305745	0.272522		0.661397	0.59932	0.475447	0.603532	0.642611	0.588672		0.758575	0.768865	0.771279	0.744742
10_117208284_117208458	10	117208284	117208458	Yeats4	0	0	0	0	0	0	0	174	0.846501	0.863669	0.895563	0.897727	0.792208	0.941162	0.88658	0.930293	0.967821	0.830579		0.589006	0.608815	0.666936	0.525796		0.636724	0.76869	0.800069	0.4	0.714033	0.571429		0.879214	0.840368	0.908456	0.828549
10_117229852_117230505	10	117229852	117230505	9530003J23Rik	0	0	0	0	0	0	0	653	0.740407	0.729611	0.61004	0.677236	0.63004	0.600932	0.730613	0.678244	0.788674	0.779456		0.238909	0.165796	0.22442	0.183975		0.393009	0.493784	0.609703	0.287095	0.591294	0.421981		0.74501	0.649713	0.624696	0.635957
10_117235154_117236276	10	117235154	117236276	9530003J23Rik	0	0	0	1	0	0	0	1122	0.730423	0.792449	0.74375	0.829222	0.771372	0.803521	0.872556	0.842762	0.852476	0.786359		0.486933	0.474842	0.53024	0.440408		0.699286	0.668532	0.705477	0.70372	0.689568	0.700603		0.7915	0.81317	0.70186	0.699243
10_117389877_117391561	10	117389877	117391561	Cpsf6	0	0	0	0	0	2	0	1684	0.731733	0.875687	0.824597	0.894718	0.913976	0.85438	0.84709	0.905428	0.941831	0.855198		0.318911	0.306457	0.266518	0.219184		0.651411	0.756353	0.615195	0.581113	0.641402	0.402854		0.858533	0.812755	0.801753	0.834135
10_117396256_117396870	10	117396256	117396870	Cpsf6	0	0	0	0	0	0	0	614	0.685992	0.811247	0.667547	0.827825	0.771898	0.767749	0.75856	0.846281	0.816667	0.811032		0.321458	0.322746	0.334742	0.254394		0.57234	0.601557	0.634405	0.570781	0.623228	0.510899		0.772612	0.860858	0.720125	0.846154
10_117403057_117403421	10	117403057	117403421	Cpsf6	0	0	0	0	0	0	0	364	0.861075	0.893136	0.886792	0.962726	0.957497	0.935131	0.977273	0.903857	0.95671	0.867562		0.597751	0.645218	0.636856	0.630522		0.874376	0.877886	0.873749	0.893687	0.87851	0.863235		0.910832	0.925499	0.912485	0.847123
10_117411147_117414508	10	117411147	117414508	Cpsf6	0	0	0	0	0	0	0	3361	0.662128	0.758475	0.731691	0.841397	0.821777	0.818614	0.773703	0.755947	0.833314	0.716012		0.387629	0.388413	0.403466	0.35175		0.646536	0.759961	0.704678	0.670652	0.721625	0.654783		0.756957	0.767299	0.709855	0.754767
10_117415834_117416997	10	117415834	117416997	Cpsf6	0	0	0	0	0	0	0	1163	0.700785	0.812917	0.78322	0.914594	0.786711	0.853662	0.799251	0.932226	0.860469	0.850304		0.418777	0.396317	0.509064	0.433566		0.742875	0.810427	0.737211	0.71466	0.798417	0.847467		0.816533	0.846039	0.751759	0.818411
10_117425757_117426290	10	117425757	117426290	Cpsf6	0	0	0	0	0	0	0	533	0.888013	0.723483	0.882928	0.945858	0.907892	0.891534	0.902646	0.887566	0.94709	0.82209		0.502788	0.438936	0.465605	0.366294		0.697266	0.916667	0.712382	0.694444	0.729902	0.870988		0.884508	0.930047	0.812363	0.902272
10_117436035_117436510	10	117436035	117436510	Cpsf6	0	0	0	0	0	0	0	475	0.610195	0.751955	0.741234	0.776085	0.793831	0.832323	0.792857	0.706349	0.781959	0.847502		0.280556	0.228531	0.300194	0.263742		0.596911	0.502617	0.450085	0.350905	0.461393	0.524288		0.747385	0.736628	0.621498	0.671555
10_117441543_117441897	10	117441543	117441897	Cpsf6	0	0	0	0	0	0	0	354	0.8643	0.768848	0.80525	0.952237	0.839744	0.845538	0.857143	0.8875	0.872344	0.92371		0.173777	0.248756	0.327695	0.26688		0.691983	0.698422	0.692308	0.61859	0.662881	0.640842		0.80964	0.792019	0.839375	0.768864
10_117457366_117457771	10	117457366	117457771	Cpsf6	0	0	0	0	0	0	0	405	0.889201	0.839711	0.914116	0.911423	0.937812	0.846939	0.905952	0.923611	0.95	0.839025		0.493679	0.493504	0.445591	0.490888		0.781746	0.796429	0.885372	0.78085	0.783135	0.743506		0.889422	0.942412	0.889855	0.912567
10_117478183_117478494	10	117478183	117478494	Cpsf6	0	0	0	0	0	0	0	311	0.854152	0.903327	0.901596	0.966667	0.935045	0.937698	0.959375	0.881357	0.957564	0.807813		0.493712	0.467136	0.601053	0.415084		0.845827	0.782391	0.924529	0.901215	0.827707	0.87128		0.927622	0.917509	0.928445	0.90141
10_117521589_117521882	10	117521589	117521882	Cpm	0	0	0	0	1	0	0	293	0.567562	0.657206	0.587049	0.750583	0.736688	0.648268	0.750794	0.633442	0.738636	0.734036		0.372265	0.326886	0.322373	0.328141		0.4829	0.461328	0.410064	0.478788	0.558655	0.442184		0.644819	0.666331	0.503455	0.561704
10_117544687_117545150	10	117544687	117545150	Cpm	0	0	0	0	0	0	0	463	0.783935	0.828598	0.82047	0.893056	0.806746	0.840278	0.716667	0.812963	0.946429	0.75846		0.629454	0.553885	0.600227	0.647553		0.594979	0.825758	0.836075	0.854268	0.689467	0.810606		0.837548	0.861354	0.685308	0.708962
10_117563902_117564787	10	117563902	117564787	Cpm	0	0	0	0	1	0	0	885	0.476965	0.546207	0.550945	0.725	0.730447	0.600433	0.680556	0.585714	0.716402	0.67018		0.302385	0.20437	0.222128	0.247809		0.463915	0.599683	0.470952	0.53138	0.569921	0.489894		0.559638	0.646345	0.590566	0.588171
10_117572274_117573610	10	117572274	117573610	Cpm	0	0	0	0	0	0	0	1336	0.613669	0.812543	0.674789	0.881086	0.726488	0.761786	0.787947	0.772898	0.821131	0.739		0.438966	0.437013	0.391245	0.392368		0.625536	0.683333	0.628276	0.571526	0.724185	0.689508		0.692364	0.789711	0.751761	0.731377
10_117575641_117576186	10	117575641	117576186	Cpm	0	0	0	0	0	0	0	545	0.621378	0.672034	0.699161	0.879619	0.697496	0.662753	0.733529	0.810813	0.854545	0.751266		0.361578	0.445034	0.356799	0.45411		0.686607	0.664583	0.657813	0.657149	0.593269	0.695922		0.666197	0.722967	0.656534	0.718193
10_117579471_117580734	10	117579471	117580734	Cpm	0	0	0	0	0	0	0	1263	0.665778	0.715998	0.613635	0.83216	0.788497	0.784127	0.844558	0.791184	0.819598	0.772869		0.49955	0.481616	0.533571	0.507027		0.650716	0.656818	0.744725	0.68049	0.80245	0.717222		0.788997	0.78911	0.759938	0.757438
10_117619330_117619513	10	117619330	117619513	Cpm	0	0	0	0	0	0	0	183	0.92721	0.879392	0.891931	0.926852	0.89575	0.838524	0.937037	0.968519	0.923148	0.921958		0.523993	0.52982	0.502578	0.526207		0.886448	0.877646	0.791209	0.843305	0.832451	0.740412		0.935262	0.960835	0.903872	0.862108
10_117641644_117642103	10	117641644	117642103	Cpm	0	0	0	1	0	0	0	459	0.755658	0.917037	0.895741	0.973304	0.885606	0.884444	0.857525	0.822116	0.952323	0.855527		0.248008	0.187179	0.120106	0.183999		0.587528	0.790476	0.587771	0.523469	0.562826	0.510714		0.871323	0.82501	0.906286	0.799687
10_117662797_117664743	10	117662797	117664743	Cpm	0	0	1	1	0	0	0	1946	0.628284	0.700418	0.677879	0.821868	0.755425	0.777688	0.721621	0.805258	0.843973	0.676748		0.347361	0.308762	0.308351	0.314179		0.635354	0.556863	0.554707	0.558499	0.563974	0.535471		0.714907	0.774732	0.698335	0.740154
10_117668912_117670532	10	117668912	117670532	Cpm	0	1	1	1	0	0	0	1620	0.698964	0.658164	0.747595	0.839141	0.812411	0.651958	0.779257	0.843593	0.792965	0.828267		0.487893	0.558472	0.455944	0.406375		0.724474	0.763776	0.640809	0.647522	0.702461	0.793421		0.764043	0.779774	0.770465	0.721662
10_117677777_117679762	10	117677777	117679762	Cpm	0	0	0	1	0	0	0	1985	0.733572	0.650933	0.668335	0.823692	0.766763	0.826548	0.786646	0.757479	0.812826	0.755226		0.57287	0.48871	0.490233	0.530021		0.697124	0.812963	0.673858	0.73011	0.703716	0.733305		0.744476	0.723645	0.710207	0.746402
10_117682545_117683835	10	117682545	117683835	Cpm	0	0	0	1	0	0	0	1290	0.826017	0.841457	0.828935	0.908159	0.848724	0.860877	0.868528	0.856841	0.84865	0.821945		0.509096	0.524885	0.549248	0.53143		0.676047	0.830473	0.743049	0.759312	0.758434	0.76188		0.846102	0.807487	0.750977	0.823435
10_117732891_117734555	10	117732891	117734555	Slc35e3	0	0	0	1	0	0	0	1664	0.686281	0.712202	0.663376	0.893966	0.883632	0.801599	0.818223	0.911397	0.887548	0.741568		0.593182	0.581084	0.62559	0.48627		0.729935	0.764847	0.740523	0.77359	0.743067	0.843254		0.829619	0.848549	0.840532	0.691759
10_117808727_117809638	10	117808727	117809638	Rap1b	0	0	0	0	2	0	0	911	0.632687	0.744209	0.804574	0.801533	0.794588	0.569986	0.74044	0.811133	0.90202	0.691164		0.469287	0.415763	0.293831	0.431636		0.675915	0.58438	0.619621	0.663833	0.503105	0.739211		0.729726	0.63349	0.818434	0.812219
10_117846852_117848447	10	117846852	117848447	Rap1b	0	1	1	0	0	1	0	1595	0.751836	0.836236	0.833548	0.94127	0.89228	0.807627	0.876923	0.920883	0.929365	0.82364		0.356538	0.314652	0.271325	0.238529		0.754562	0.898933	0.824243	0.74252	0.806051	0.859921		0.8649	0.853245	0.882672	0.863325
10_117865666_117866909	10	117865666	117866909	Rap1b	0	0	0	0	1	0	0	1243	0.715756	0.724354	0.678282	0.784366	0.784296	0.716687	0.767698	0.754008	0.716499	0.859764		0.551642	0.486616	0.509754	0.483279		0.601272	0.639472	0.627181	0.628714	0.61987	0.707545		0.739323	0.698283	0.67625	0.727873
10_117888162_117889076	10	117888162	117889076	Rap1b	0	0	0	0	0	0	0	914	0.604588	0.664418	0.56096	0.721481	0.669453	0.650333	0.634159	0.602146	0.726228	0.731276		0.234042	0.239025	0.309714	0.187345		0.520059	0.368096	0.415016	0.411933	0.615881	0.701773		0.787887	0.687457	0.681849	0.640323
10_117891324_117891929	10	117891324	117891929	Rap1b	0	0	0	0	0	0	0	605	0.848154	0.807424	0.846712	0.884885	0.884521	0.895299	0.909325	0.894017	0.916667	0.824603		0.65032	0.574045	0.533285	0.605577		0.916412	0.924306	0.863719	0.85915	0.833569	0.826282		0.887621	0.870565	0.889861	0.944222
10_117896368_117896984	10	117896368	117896984	Rap1b	0	0	0	0	0	0	0	616	0.785639	0.801396	0.758962	0.896991	0.893651	0.88578	0.882381	0.84586	0.942493	0.826016		0.469258	0.491961	0.550981	0.44436		0.80043	0.915675	0.711045	0.662302	0.733877	0.790774		0.800153	0.898079	0.802073	0.833975
10_117946910_117947685	10	117946910	117947685	Rap1b	0	0	0	0	0	0	0	775	0.660807	0.6964	0.805878	0.874537	0.758892	0.730254	0.836657	0.812087	0.873925	0.838527		0.358178	0.344267	0.403882	0.2936		0.392599	0.539313	0.425747	0.429129	0.499534	0.588491		0.710692	0.746134	0.73022	0.682428
10_117981506_117982278	10	117981506	117982278	Rap1b	0	0	0	0	0	0	0	772	0.76675	0.794193	0.777385	0.892787	0.828645	0.876513	0.791737	0.82859	0.761415	0.856711		0.453549	0.515616	0.438949	0.461583		0.682917	0.759307	0.741872	0.756588	0.7999	0.776424		0.80237	0.804012	0.782394	0.78525
10_117984797_117985279	10	117984797	117985279	Rap1b	0	0	0	0	1	0	0	482	0.68355	0.784337	0.747683	0.770996	0.806876	0.807576	0.799351	0.866991	0.943939	0.747075		0.232199	0.383738	0.31306	0.230515		0.434158	0.625225	0.619553	0.6088	0.618648	0.760101		0.82181	0.703726	0.854028	0.801585
10_118004025_118004861	10	118004025	118004861	Mdm1	0	0	0	0	0	0	0	836	0.817425	0.795504	0.692743	0.915622	0.782858	0.891793	0.911508	0.85194	0.805556	0.793407		0.524802	0.427622	0.529925	0.538959		0.763398	0.767714	0.786381	0.781261	0.834516	0.75702		0.775053	0.84584	0.857499	0.817654
10_118043335_118044065	10	118043335	118044065	Mdm1	0	0	0	0	0	0	0	730	0.819748	0.861994	0.870423	0.950469	0.909042	0.90822	0.946538	0.878856	0.948696	0.857921		0.540136	0.525656	0.483443	0.502017		0.797336	0.887207	0.800925	0.860907	0.84553	0.84305		0.823396	0.867952	0.865339	0.903042
10_118052563_118052798	10	118052563	118052798	Mdm1	0	0	0	0	0	0	0	235	0.680411	0.715077	0.770623	0.830231	0.826543	0.760053	0.779582	0.851411	0.723596	0.671184		0.422046	0.416166	0.534524	0.422487		0.695527	0.700942	0.54363	0.564153	0.424098	0.512169		0.706562	0.785007	0.782662	0.631866
10_118087815_118088449	10	118087815	118088449	Mdm1	0	0	0	0	0	0	0	634	0.781444	0.830012	0.771739	0.827145	0.746373	0.890714	0.726407	0.870853	0.882576	0.716307		0.292623	0.299714	0.316342	0.254086		0.512288	0.585852	0.549275	0.571675	0.709006	0.759848		0.8164	0.805388	0.800558	0.734685
10_118110478_118111170	10	118110478	118111170	Mdm1	0	0	0	0	0	0	0	692	0.730928	0.687906	0.740265	0.782987	0.729537	0.729938	0.7625	0.783082	0.75	0.806467		0.324178	0.371277	0.320306	0.37083		0.670715	0.628307	0.664646	0.67112	0.720202	0.681834		0.813353	0.787293	0.763153	0.822146
10_118112970_118113546	10	118112970	118113546	Mdm1	0	0	0	0	1	0	0	576	0.896822	0.845952	0.82835	0.924044	0.908317	0.968254	0.975	0.987013	0.931129	0.894485		0.737059	0.666253	0.600397	0.67071		0.879136	0.941558	0.836533	0.784002	0.87028	0.871284		0.93584	0.881036	0.92117	0.876404
10_118121831_118122724	10	118121831	118122724	Mdm1	0	0	0	0	0	0	0	893	0.430167	0.265876	0.32306	0.402746	0.413482	0.607346	0.449573	0.494254	0.527882	0.441591		0.181025	0.153085	0.173724	0.202203		0.286092	0.194728	0.316839	0.304859	0.292543	0.352574		0.375275	0.392229	0.415011	0.361901
10_118125837_118126361	10	118125837	118126361	Mdm1	0	0	0	0	0	0	0	524	0.759144	0.853904	0.826043	0.901984	0.895139	0.815911	0.919067	0.906468	0.926692	0.868204		0.432091	0.499269	0.467212	0.52036		0.795159	0.770429	0.727157	0.723552	0.728473	0.758281		0.820456	0.812493	0.775205	0.801557
10_118128661_118129896	10	118128661	118129896	Mdm1	0	0	0	0	0	0	0	1235	0.671247	0.681281	0.695277	0.82702	0.691287	0.604699	0.648598	0.699434	0.817822	0.723633		0.361777	0.32614	0.468435	0.366583		0.366252	0.492784	0.488911	0.553783	0.340399	0.565966		0.683104	0.692555	0.614429	0.656534
10_118133007_118133628	10	118133007	118133628	Mdm1	0	0	0	0	0	0	0	621	0.741611	0.853886	0.808271	0.899295	0.902381	0.798493	0.92619	0.86845	0.922619	0.865651		0.529002	0.548329	0.454025	0.492708		0.790177	0.768452	0.810134	0.729734	0.753904	0.78648		0.758046	0.878538	0.856227	0.815481
10_118136456_118137108	10	118136456	118137108	Mdm1	0	0	0	0	0	0	0	652	0.760613	0.836165	0.732846	0.828209	0.817613	0.762236	0.793988	0.855059	0.876479	0.734241		0.492602	0.411513	0.449218	0.473907		0.651644	0.599929	0.744111	0.661961	0.64443	0.699962		0.75041	0.808074	0.784101	0.750819
10_118145466_118146147	10	118145466	118146147	Mdm1	0	0	1	1	0	0	0	681	0.802894	0.851524	0.90887	0.976891	0.944748	0.940869	0.880061	0.909001	0.977941	0.909056		0.685411	0.685821	0.650114	0.637702		0.80789	0.939732	0.80131	0.852257	0.808497	0.922806		0.863702	0.924539	0.91232	0.90268
10_118595835_118596630	10	118595835	118596630	Ifng	0	0	0	0	0	0	0	795	0.569184	0.543338	0.551379	0.713332	0.585519	0.667074	0.748646	0.566578	0.633333	0.644261		0.243607	0.163591	0.221654	0.213799		0.429662	0.513901	0.409993	0.34415	0.473695	0.467484		0.579687	0.515638	0.551832	0.572699
10_118675887_118676593	10	118675887	118676593	Dyrk2	0	0	0	0	0	0	0	706	0.52877	0.619836	0.694004	0.676527	0.58159	0.546963	0.630051	0.522956	0.75862	0.547218		0.288397	0.254399	0.195478	0.236732		0.412536	0.413769	0.400864	0.387446	0.41371	0.47987		0.613644	0.596452	0.589577	0.454162
10_118804083_118804366	10	118804083	118804366	Dyrk2	0	0	0	0	0	1	0	283	0.758249	0.79352	0.86622	0.883572	0.849724	0.851786	0.849107	0.748942	0.921296	0.892562		0.519462	0.545747	0.571581	0.494499		0.775969	0.74256	0.818056	0.834614	0.841684	0.832492		0.820892	0.809178	0.707422	0.840095
10_118870676_118871010	10	118870676	118871010	Dyrk2	0	1	0	0	0	1	0	334	0.655556	0.701537	0.54119	0.795303	0.832767	0.7375	0.815476	0.842857	0.754798	0.701154		0.267602	0.224868	0.188023	0.177421		0.485134	0.574167	0.458377	0.486421	0.465251	0.500159		0.738553	0.697331	0.708333	0.641441
10_118994062_118994442	10	118994062	118994442	Dyrk2	0	0	0	0	0	0	0	380	0.877505	0.866672	0.883333	0.95	0.918973	0.922531	0.911456	0.964519	0.984127	0.790432		0.544573	0.68744	0.632267	0.577229		0.820314	0.963889	0.892196	0.896032	0.823325	0.939815		0.864149	0.842253	0.882402	0.903564
10_119076012_119076756	10	119076012	119076756	Cand1	0	0	0	0	0	0	0	744	0.703947	0.909722	0.828941	0.816349	0.882701	0.857298	0.858647	0.851253	0.926471	0.844187		0.487798	0.49779	0.510893	0.421418		0.698274	0.73756	0.757677	0.639306	0.708532	0.717837		0.908555	0.872516	0.817336	0.865673
10_119107804_119108490	10	119107804	119108490	Cand1	0	0	0	0	1	0	0	686	0.60565	0.700794	0.608245	0.728042	0.735813	0.596032	0.614583	0.690476	0.703263	0.662963		0.171294	0.187318	0.229465	0.216623		0.60087	0.642113	0.479392	0.438085	0.487668	0.612798		0.673322	0.806777	0.780208	0.557311
10_119110662_119112099	10	119110662	119112099	Cand1	0	0	0	0	1	0	0	1437	0.549568	0.664959	0.647405	0.794829	0.693415	0.713704	0.74963	0.60166	0.732483	0.614427		0.370694	0.300519	0.406893	0.326479		0.600572	0.762222	0.56045	0.569003	0.617381	0.591257		0.595789	0.670745	0.646971	0.548577
10_119130709_119131163	10	119130709	119131163	Cand1	0	0	0	0	0	0	0	454	0.782892	0.873104	0.877189	0.880115	0.955556	0.856762	0.885185	0.885185	0.877778	0.789886		0.586232	0.65282	0.555143	0.586231		0.953276	0.873016	0.827281	0.889266	0.867432	0.893687		0.86031	0.844444	0.85803	0.924218
10_119134991_119135960	10	119134991	119135960	Cand1	0	0	0	0	0	0	0	969	0.574764	0.688591	0.663032	0.827963	0.688889	0.695556	0.649603	0.725366	0.860417	0.684226		0.390879	0.29798	0.382416	0.385951		0.521354	0.643878	0.604663	0.514187	0.475182	0.620252		0.679393	0.641312	0.785259	0.714873
10_119148807_119150026	10	119148807	119150026	Cand1	0	0	0	0	0	0	0	1219	0.742502	0.768027	0.825497	0.895948	0.854982	0.862928	0.855994	0.894134	0.900877	0.862371		0.620261	0.620929	0.653871	0.593123		0.745865	0.835481	0.816979	0.762653	0.826361	0.889787		0.856174	0.812518	0.873299	0.821542
10_119168813_119169135	10	119168813	119169135	Cand1	0	0	0	0	0	0	0	322	0.641899	0.792226	0.630736	0.731979	0.649802	0.868056	0.820833	0.895503	0.791667	0.755456		0.249838	0.301786	0.256938	0.161078		0.546726	0.555556	0.604095	0.436111	0.501257	0.548313		0.813384	0.682284	0.669722	0.647619
10_119169350_119169626	10	119169350	119169626	Cand1	0	0	0	0	0	0	0	276	0.823169	0.856057	0.92138	0.959259	0.901539	0.928563	0.937205	0.838889	0.973765	0.898457		0.653901	0.665667	0.614845	0.59537		0.775529	0.828571	0.757625	0.551852	0.787598	0.739418		0.872411	0.867227	0.834975	0.836981
10_119414733_119415768	10	119414733	119415768	Grip1	0	0	0	0	0	0	0	1035	0.641091	0.676011	0.725368	0.869945	0.804107	0.778815	0.873019	0.795278	0.863361	0.738723		0.546579	0.50593	0.525859	0.459071		0.661466	0.658647	0.674111	0.596676	0.660918	0.700658		0.838022	0.793727	0.804418	0.738531
10_119690631_119691282	10	119690631	119691282	Grip1	0	0	0	1	0	0	0	651	0.663194	0.652487	0.604688	0.715992	0.801948	0.705628	0.819805	0.772872	0.782054	0.663348		0.341305	0.385029	0.433491	0.363965		0.587826	0.68	0.591873	0.67417	0.536613	0.609366		0.625115	0.726633	0.688207	0.714194
10_120113924_120114285	10	120113924	120114285	Helb	0	1	0	0	0	0	0	361	0.893207	0.891937	0.929048	0.963333	0.827937	0.906548	0.913333	0.919136	0.842143	0.904776		0.470698	0.411866	0.444102	0.303016		0.727273	0.801667	0.810684	0.845	0.773149	0.748009		0.838095	0.911944	0.626984	0.992308
10_120114667_120115186	10	120114667	120115186	Helb	0	1	0	0	0	0	0	519	0.801797	0.7512	0.869146	0.846176	0.834399	0.797835	0.837879	0.881818	0.877922	0.819307		0.418508	0.395493	0.482558	0.452621		0.698954	0.774048	0.729798	0.718434	0.771104	0.689033		0.832469	0.891367	0.709334	0.877958
10_120122327_120122731	10	120122327	120122731	Helb	0	0	0	0	0	0	0	404	0.758143	0.901529	0.902597	0.951579	0.86058	0.765527	0.919929	0.977553	0.940741	0.923815		0.559457	0.601127	0.627679	0.605988		0.733405	0.825072	0.919444	0.808754	0.881033	0.907774		0.954124	0.827227	0.886368	0.839017
10_120165614_120166398	10	120165614	120166398	Irak3	0	0	0	1	0	0	0	784	0.836265	0.825717	0.922531	0.960494	0.868122	0.960417	0.89986	0.917723	0.90275	0.889935		0.622526	0.52635	0.634392	0.526946		0.856762	0.945028	0.828306	0.898771	0.874339	0.885712		0.883766	0.867385	0.889631	0.865157
10_120240413_120240705	10	120240413	120240705	Llph	0	0	0	0	0	0	0	292	0.791212	0.790777	0.81803	0.867159	0.840023	0.818373	0.897096	0.884762	0.916227	0.831097		0.580749	0.535697	0.483089	0.41		0.754762	0.880556	0.73387	0.82627	0.700952	0.810714		0.844456	0.840195	0.885106	0.839477
10_120246411_120247167	10	120246411	120247167	Llph	0	0	0	0	0	0	0	756	0.736993	0.705396	0.710394	0.824967	0.881973	0.796028	0.769444	0.827597	0.673299	0.666549		0.351439	0.325261	0.307508	0.335193		0.656264	0.725	0.584887	0.607504	0.633947	0.690368		0.762631	0.839687	0.707323	0.668831
10_120250502_120251093	10	120250502	120251093	Llph	0	0	0	0	0	0	0	591	0.748142	0.684864	0.583753	0.797802	0.765313	0.81994	0.795077	0.768791	0.775373	0.777212		0.502261	0.438883	0.328012	0.474794		0.691147	0.717227	0.685328	0.628934	0.701643	0.712437		0.762627	0.734364	0.757353	0.724851
10_120253574_120254535	10	120253574	120254535	Llph	0	0	0	0	0	0	0	961	0.757439	0.759736	0.755071	0.901461	0.886014	0.855026	0.911607	0.786735	0.911255	0.789393		0.476853	0.605066	0.556109	0.570089		0.753247	0.926923	0.769886	0.77601	0.785474	0.807273		0.927681	0.831535	0.821667	0.878053
10_120267914_120268628	10	120267914	120268628	Llph	0	0	0	0	0	0	0	714	0.76088	0.826585	0.87247	0.843708	0.757127	0.832187	0.889131	0.817708	0.831415	0.847802		0.5025	0.390524	0.457387	0.380467		0.80478	0.817778	0.789818	0.648039	0.720996	0.789087		0.759943	0.786761	0.757452	0.836978
10_120272979_120273483	10	120272979	120273483	Llph	0	0	0	0	0	0	0	504	0.565754	0.673809	0.786321	0.781082	0.686364	0.681818	0.826407	0.766191	0.833766	0.731711		0.299372	0.406112	0.232031	0.352376		0.564526	0.62381	0.611398	0.491342	0.484307	0.477457		0.783514	0.754944	0.778853	0.762823
10_120294417_120295032	10	120294417	120295032	Llph	0	0	0	0	0	0	0	615	0.735626	0.651223	0.717719	0.775729	0.68922	0.787434	0.803351	0.816204	0.811728	0.770643		0.506181	0.558121	0.450166	0.455521		0.7095	0.731373	0.637115	0.718336	0.686909	0.722405		0.74223	0.795749	0.73196	0.777985
10_120303953_120304085	10	120303953	120304085	Hmga2	0	0	0	0	0	0	0	132	0.813624	0.838384	0.753728	0.956349	0.951543	0.843675	0.938272	0.988889	0.955556	0.917088		0.531751	0.390887	0.510806	0.43863		0.831734	0.792196	0.833333	0.820767	0.674327	0.74612		0.866026	0.803822	0.800337	0.836817
10_120386114_120386534	10	120386114	120386534	Hmga2	0	0	0	1	0	0	0	420	0.735025	0.853414	0.882278	0.9078	0.878307	0.855644	0.89881	0.959877	0.895238	0.880247		0.35752	0.373187	0.504073	0.437181		0.844797	0.925565	0.753871	0.785053	0.674074	0.732211		0.900952	0.875822	0.687755	0.800401
10_120390956_120392829	10	120390956	120392829	Hmga2	0	0	0	1	0	1	0	1873	0.758211	0.776264	0.751083	0.79615	0.770414	0.7295	0.773754	0.791541	0.746844	0.770971		0.254222	0.229432	0.24546	0.223483		0.376977	0.473341	0.380244	0.35646	0.350106	0.411325		0.673566	0.692666	0.607822	0.622035
10_120432210_120432617	10	120432210	120432617	Hmga2	0	0	0	1	0	0	0	407	0.77861	0.831129	0.770674	0.828102	0.878131	0.810229	0.725156	0.739562	0.892328	0.833517		0.424242	0.48803	0.46191	0.460505		0.595679	0.640476	0.732061	0.632547	0.516559	0.748016		0.749332	0.692959	0.717267	0.750525
10_120563873_120564268	10	120563873	120564268	Hmga2	0	0	0	0	0	0	0	395	0.636015	0.63368	0.465035	0.672896	0.69057	0.633333	0.628968	0.603704	0.674603	0.66532		0.286271	0.275769	0.122222	0.173099		0.454674	0.395202	0.418254	0.394486	0.343092	0.376146		0.523287	0.572569	0.516228	0.523113
10_120564818_120565260	10	120564818	120565260	Hmga2	0	0	0	0	0	0	0	442	0.626711	0.655168	0.493229	0.656969	0.589964	0.722143	0.789184	0.674901	0.785173	0.803051		0.0659774	0.130837	0.170988	0.0666922		0.150174	0.325149	0.143204	0.412302	0.250198	0.39212		0.520934	0.651734	0.328311	0.534458
10_120574940_120576574	10	120574940	120576574	Hmga2	0	0	0	0	1	0	0	1634	0.753867	0.749032	0.73811	0.855517	0.850382	0.813095	0.757125	0.759301	0.855628	0.784404		0.502544	0.486672	0.523975	0.419675		0.719171	0.79371	0.717208	0.79963	0.810556	0.78904		0.823603	0.719998	0.809681	0.83366
10_120608956_120610464	10	120608956	120610464	Hmga2	0	0	0	0	0	0	0	1508	0.677399	0.761259	0.799938	0.797682	0.736688	0.675283	0.722052	0.729293	0.630335	0.650386		0.387736	0.372987	0.481746	0.383009		0.552943	0.774429	0.686101	0.655155	0.534107	0.648375		0.628191	0.73544	0.68819	0.685651
10_120611944_120612992	10	120611944	120612992	Hmga2	0	0	0	0	0	0	0	1048	0.786992	0.823021	0.87661	0.972155	0.876659	0.848352	0.943472	0.850575	0.962396	0.796281		0.672193	0.649127	0.652176	0.646826		0.839738	0.928994	0.869977	0.823936	0.737114	0.877958		0.880689	0.827929	0.851906	0.73503
10_120646767_120647640	10	120646767	120647640	Msrb3	0	0	0	0	0	0	0	873	0.81477	0.71696	0.801593	0.909438	0.897891	0.791291	0.884493	0.935046	0.897243	0.728682		0.117327	0.0877783	0.0615256	0.0415439		0.504778	0.604955	0.46123	0.346241	0.382206	0.361364		0.71664	0.791461	0.75269	0.641379
10_120660372_120661179	10	120660372	120661179	Msrb3	0	0	0	0	0	0	0	807	0.763059	0.715212	0.775305	0.854233	0.806429	0.865885	0.921429	0.856616	0.881878	0.839488		0.270216	0.336561	0.205329	0.243336		0.645344	0.743197	0.678737	0.679314	0.713855	0.718282		0.636332	0.822172	0.812407	0.823203
10_120666911_120667462	10	120666911	120667462	Msrb3	0	0	0	0	0	0	0	551	0.638889	0.885957	0.881481	0.934127	0.882937	0.774772	0.933862	0.891534	0.951852	0.856734		0.422931	0.398905	0.522741	0.400477		0.620459	0.737831	0.817949	0.799471	0.769753	0.856966		0.864844	0.759402	0.863921	0.859416
10_120687712_120689411	10	120687712	120689411	Msrb3	0	0	0	0	0	0	0	1699	0.758818	0.732627	0.683112	0.8594	0.856833	0.744456	0.870857	0.815788	0.804848	0.80146		0.670559	0.535322	0.570919	0.504583		0.750695	0.817769	0.759782	0.741285	0.64222	0.79714		0.792076	0.780191	0.7672	0.819303
10_120691646_120692840	10	120691646	120692840	Msrb3	0	0	0	0	1	0	0	1194	0.775737	0.752338	0.804909	0.890108	0.878963	0.821825	0.819388	0.825551	0.87996	0.740925		0.60835	0.635697	0.562373	0.561977		0.784745	0.853741	0.797872	0.756798	0.745341	0.814626		0.847954	0.812037	0.82413	0.761502
10_120695212_120695526	10	120695212	120695526	Msrb3	0	0	0	0	0	0	0	314	0.816429	0.751151	0.855	0.768095	0.678095	0.68619	0.888333	0.876667	0.816071	0.793405		0.448135	0.380096	0.285	0.363373		0.749275	0.918095	0.706944	0.711644	0.761905	0.607937		0.723568	0.895159	0.715476	0.804493
10_120707551_120707808	10	120707551	120707808	Msrb3	0	0	0	0	0	0	0	257	0.697082	0.747764	0.767196	0.910714	0.827739	1	0.826094	0.901235	0.793188	0.770322		0.128915	0.204048	0.157672	0.111728		0.722222	0.766667	0.725278	0.607518	0.701984	0.67037		0.868807	0.87284	0.904413	0.82505
10_120720324_120721123	10	120720324	120721123	Msrb3	0	0	0	0	0	0	0	799	0.746921	0.749534	0.7626	0.921426	0.765978	0.881169	0.89	0.818503	0.854978	0.803575		0.111764	0.156502	0.119351	0.116113		0.769008	0.893939	0.761318	0.739958	0.674272	0.768792		0.820231	0.741538	0.694917	0.716395
10_120722729_120723430	10	120722729	120723430	Msrb3	0	0	0	0	0	0	0	701	0.711004	0.750701	0.651218	0.903869	0.833575	0.826353	0.792593	0.851689	0.869318	0.804107		0.205636	0.189293	0.265019	0.17939		0.609262	0.75	0.636776	0.545978	0.702579	0.713268		0.789158	0.776843	0.81706	0.770659
10_120751544_120752249	10	120751544	120752249	Msrb3	0	0	0	0	0	0	0	705	0.77779	0.786709	0.926235	0.935833	0.937542	0.888206	0.939594	0.835582	0.940366	0.853478		0.584251	0.517577	0.569066	0.473744		0.863752	0.89925	0.862324	0.79341	0.752736	0.864564		0.84066	0.887116	0.858232	0.900052
10_120787145_120787511	10	120787145	120787511	Msrb3	0	0	0	1	0	0	0	366	0.781255	0.763307	0.86337	0.902344	0.792096	0.904444	0.814719	0.834394	0.940714	0.822042		0.618817	0.494679	0.623267	0.472586		0.718095	0.898611	0.589732	0.69127	0.8312	0.816667		0.837501	0.726413	0.745663	0.8275
10_120801464_120802994	10	120801464	120802994	Msrb3	0	0	0	1	0	1	0	1530	0.629871	0.668861	0.595802	0.781258	0.708795	0.633874	0.7392	0.730091	0.722701	0.6743		0.335707	0.293795	0.218788	0.295481		0.449335	0.543429	0.411963	0.441473	0.441454	0.445531		0.619345	0.68628	0.728374	0.625587
10_120825578_120825874	10	120825578	120825874	Msrb3	0	0	0	1	0	0	0	296	0.788757	0.877273	0.857446	0.940741	0.986111	0.947917	0.94321	0.921998	0.849074	0.87855		0.620899	0.637599	0.663889	0.606754		0.845238	0.944444	0.895678	0.900353	0.90388	0.958193		0.864087	0.851028	0.881802	0.833642
10_120849937_120850395	10	120849937	120850395	Msrb3	0	0	0	1	0	0	0	458	0.777545	0.860647	0.89996	0.952732	0.948325	0.940035	0.961279	0.950878	1	0.845604		0.561825	0.623101	0.612346	0.754073		0.795982	0.920336	0.893855	0.926641	0.849904	0.955247		0.915877	0.893386	0.827281	0.95625
10_120851104_120852305	10	120851104	120852305	Msrb3	0	0	0	1	0	0	0	1201	0.696919	0.721276	0.763117	0.870815	0.737025	0.862675	0.920304	0.861122	0.819841	0.719595		0.485133	0.530367	0.477381	0.532325		0.826872	0.904167	0.811074	0.797994	0.676348	0.799287		0.85974	0.818282	0.716003	0.781738
10_120857519_120858255	10	120857519	120858255	Msrb3	0	0	0	1	0	1	0	736	0.646744	0.603322	0.743376	0.576341	0.787554	0.459343	0.67563	0.701137	0.668741	0.621614		0.18356	0.199639	0.124008	0.154072		0.317536	0.52585	0.35906	0.280261	0.471827	0.404487		0.652394	0.656597	0.538141	0.497154
[truncated: 18,766 more rows]
