# Supplementary material for: Functional and epigenetic phenotypes of humans and mice with DNMT3A Overgrowth Syndrome
Source: Nat Commun. 2021 Jul 27;12:4549. doi: 10.1038/s41467-021-24800-7 (PMC8316576; doi:10.1038/s41467-021-24800-7)
Supplement: Supplementary file 10 — Supplementary Data 7 [file 41467_2021_24800_MOESM10_ESM.xlsx]

## Sheet: Figures
Figures associated with data
5a
5c
5d
5e
5f

## Sheet: dmrs
dmr.id	chromosome	start	end	closest_gene	islands	shores	shelves	genes	enhancers	promoters	tss	size	L2_052319	L1_061319	R4_061319	X44930	X43921	X43769	X43761	X44768	X43756	WGBS_52.2wk_WT_WBM		X34705	X35133	X31814	X28187		X44922	X44931	X43762	X44767	X43766	X43755		L3_052319	R2_052719	L2_061319	R1_061319
1_136569849_136570628	1	136569849	136570628	Kif14	0	0	0	0	0	0	0	779	0.381656	0.448076	0.507153	0.44645	0.549958	0.39472	0.59562	0.497883	0.676984	0.387566		0.30945	0.363394	0.147776	0.31674		0.0923361	0.111187	0.122667	0.0952757	0.109248	0.126459		0.0632867	0.0502318	0.0485917	0.0551859
10_116727514_116728079	10	116727514	116728079	Myrfl	0	0	0	0	0	0	0	565	0.348884	0.423995	0.317172	0.384977	0.421488	0.443865	0.299235	0.42045	0.64359	0.492334		0.106269	0.269983	0.127126	0.207702		0.0553721	0.084369	0.0488404	0.0465201	0.0961372	0.0645914		0.0391078	0.0322872	0.0244898	0.00793651
10_121461574_121462025	10	121461574	121462025	Rassf3	0	0	0	1	0	1	0	451	0.736086	0.690392	0.573291	0.840124	0.755051	0.661806	0.732213	0.601984	0.769958	0.722012		0.455609	0.492968	0.390075	0.419417		0.260124	0.424968	0.259728	0.199255	0.223131	0.254011		0.0838853	0.045639	0.10956	0.0824972
2_72046493_72046991	2	72046493	72046991	Rapgef4	0	0	0	1	0	0	0	498	0.725037	0.792191	0.819083	0.787567	0.597638	0.663004	0.665079	0.721254	0.577175	0.546804		0.402496	0.467392	0.416456	0.366173		0.577253	0.420446	0.425173	0.700874	0.306404	0.496004		0.409453	0.383823	0.444616	0.442178
5_124186890_124187898	5	124186890	124187898	Pitpnm2	0	0	0	1	0	1	1	1008	0.532238	0.550403	0.405845	0.401895	0.45028	0.394685	0.36637	0.343043	0.274242	0.369631		0.225988	0.248297	0.158524	0.220504		0.148974	0.137963	0.125651	0.121032	0.081684	0.104916		0.0689641	0.0547395	0.0425959	0.0882226
6_82881795_82881968	6	82881795	82881968	Sema4f	0	0	0	0	0	1	0	173	0.460634	0.348148	0.502778	0.507981	0.236972	0.521389	0.473765	0.386111	0.31455	0.445679		0.248138	0.154506	0.0684824	0.22486		0.0807643	0.287678	0.162434	0.220394	0.19011	0.293531		0.0632716	0.0896668	0.0345679	0.118329
7_24955288_24955695	7	24955288	24955695	Gm4881	1	1	0	0	0	1	0	407	0.640027	0.583206	0.549038	0.657872	0.395513	0.503472	0.496676	0.375061	0.591667	0.463904		0.205758	0.311905	0.275229	0.312854		0.118452	0.12935	0.144277	0.161401	0.149374	0.222444		0.0904762	0.0996856	0.0582418	0.0587454
7_4527065_4528066	7	4527065	4528066	Dnaaf3	0	0	0	1	0	3	0	1001	0.473502	0.619509	0.54642	0.617785	0.559266	0.544026	0.685	0.400649	0.508805	0.664413		0.36959	0.315819	0.178812	0.335673		0.184208	0.179257	0.190883	0.20224	0.0732607	0.0820076		0.0696729	0.0628798	0.0884763	0.0559764
