# Supplementary material for: Functional and epigenetic phenotypes of humans and mice with DNMT3A Overgrowth Syndrome
Source: Nat Commun. 2021 Jul 27;12:4549. doi: 10.1038/s41467-021-24800-7 (PMC8316576; doi:10.1038/s41467-021-24800-7)
Supplement: Supplementary file 11 — Supplementary Data 8 [file 41467_2021_24800_MOESM11_ESM.xlsx]

## Sheet: Figures
Figures associated with data
6a
6b
6c
6d
Supplemental 5a
Supplemental 5b
Supplemental 5c
Supplemental 5d
Supplemental 8b

## Sheet: Cluster1_1mo
Gene symbol	Chromosome	P-value (R878H vs. WT)	FDR step up (R878H vs. WT)	Ratio (R878H vs. WT)	Log2(Ratio) (R878H vs. WT)	Fold change (R878H vs. WT)	LSMean(R878H) (R878H vs. WT)	LSMean(WT) (R878H vs. WT)	P-value (Genotype)	FDR step up (Genotype)
H2-K1	17	3.53902e-24	3.81932e-20	0.272632	-1.87497	-3.66794	310.912	1140.41	3.53902e-24	3.81932e-20
Cep131	11	1.39609e-09	3.76664e-06	9.10057	3.18596	9.10057	76.0368	8.35517	1.39609e-09	3.76664e-06
Gm17619	2	8.28159e-09	1.7875e-05	3.14484	1.65299	3.14484	131.386	41.7782	8.28159e-09	1.7875e-05
AY036118	17	2.0424e-08	2.7552e-05	0.284156	-1.81524	-3.51919	1562.34	5498.16	2.0424e-08	2.7552e-05
H2-Q4	17	2.19163e-07	0.0001971	0.0926908	-3.43143	-10.7886	8.08211	87.1943	2.19163e-07	0.0001971
Rap1b	10	1.36756e-06	0.000776772	0.465043	-1.10456	-2.15034	280.934	604.104	1.36756e-06	0.000776772
Mxi1	19	2.91425e-06	0.00136742	2.88176	1.52695	2.88176	93.8986	32.5837	2.91425e-06	0.00136742
Atxn7l3	11	3.17409e-06	0.00142728	4.47198	2.16091	4.47198	55.4612	12.4019	3.17409e-06	0.00142728
Id2	12	5.07004e-06	0.00195414	3.25441	1.70239	3.25441	125.963	38.7054	5.07004e-06	0.00195414
Ppp1r12c	7	6.69772e-06	0.00249248	2.45681	1.29678	2.45681	91.595	37.2821	6.69772e-06	0.00249248
Eif2s2	2	8.22874e-06	0.00277514	2.47573	1.30785	2.47573	122.434	49.4538	8.22874e-06	0.00277514
Map3k5	10	5.04525e-05	0.0134653	2.12748	1.08914	2.12748	106.838	50.2184	5.04525e-05	0.0134653
Eno1b	18	5.94504e-05	0.0145816	3.15339	1.6569	3.15339	53.7161	17.0344	5.94504e-05	0.0145816
Anapc11	11	7.3715e-05	0.0176757	2.50672	1.3258	2.50672	109.141	43.5392	7.3715e-05	0.0176757
Rnf139	15	0.000131361	0.026748	10.6102	3.40738	10.6102	27.518	2.59354	0.000131361	0.026748
Mir142hg	11	0.00014267	0.0285128	2.09228	1.06507	2.09228	81.8956	39.1418	0.00014267	0.0285128
Scaf11	15	0.000184078	0.0331094	2.10176	1.0716	2.10176	89.2463	42.4626	0.000184078	0.0331094
Fibp	19	0.000294805	0.0433012	3.83414	1.9389	3.83414	37.1673	9.69378	0.000294805	0.0433012
Gcc2	10	0.000374254	0.0513701	2.42509	1.27804	2.42509	43.8922	18.0992	0.000374254	0.0513701
Slc35b1	11	0.000378752	0.0513701	4.71079	2.23597	4.71079	30.2463	6.42064	0.000378752	0.0513701
BC037034	5	0.000384549	0.0513701	2.28566	1.19261	2.28566	54.931	24.0329	0.000384549	0.0513701
Ogfod2	5	0.000426039	0.0540919	2.74585	1.45725	2.74585	36.4246	13.2653	0.000426039	0.0540919
Tmem220	11	0.000552674	0.0641339	8.9207	3.15716	8.9207	17.4413	1.95515	0.000552674	0.0641339
Ttc33	15	0.000611809	0.0695015	8.19679	3.03506	8.19679	18.1251	2.21124	0.000611809	0.0695015
H2-Q7	17	0.000624696	0.0695023	0.114644	-3.12477	-8.72267	4.02149	35.0781	0.000624696	0.0695023
Tmem43	6	0.00067478	0.0735578	2.10896	1.07653	2.10896	116.162	55.0801	0.00067478	0.0735578
4933434E20Rik	3	0.00070395	0.0741439	3.36371	1.75005	3.36371	57.0693	16.9662	0.00070395	0.0741439
Ccar1	10	0.000707598	0.0741439	3.27676	1.71227	3.27676	49.5417	15.1191	0.000707598	0.0741439
Zfp687	3	0.000740091	0.0767987	2.99949	1.58471	2.99949	32.4153	10.807	0.000740091	0.0767987
Atxn2	5	0.000808124	0.0813623	5.27229	2.39843	5.27229	37.2256	7.06063	0.000808124	0.0813623
H2-T22	17	0.000968168	0.0924643	0.369497	-1.43636	-2.70638	43.4322	117.544	0.000968168	0.0924643
Cxcr1	1	0.00101781	0.0946914	3.00728	1.58846	3.00728	25.2983	8.41234	0.00101781	0.0946914
Krt80	15	0.00105398	0.0962315	2.2781	1.18783	2.2781	81.6592	35.8453	0.00105398	0.0962315
Mia2	12	0.00119325	0.10302	0.470401	-1.08804	-2.12585	98.7411	209.908	0.00119325	0.10302
Fam114a1	5	0.00125289	0.105634	2.22847	1.15606	2.22847	36.7182	16.4768	0.00125289	0.105634
Stoml2	4	0.00126847	0.106119	6.04592	2.59596	6.04592	25.0527	4.14374	0.00126847	0.106119
Lins1	7	0.00129934	0.107042	2.78411	1.47722	2.78411	59.1501	21.2456	0.00129934	0.107042
Csnk1g2	10	0.00134588	0.10815	2.08266	1.05843	2.08266	47.4318	22.7746	0.00134588	0.10815
Cep120	18	0.00135397	0.10815	3.19786	1.67711	3.19786	44.9475	14.0555	0.00135397	0.10815
Nrf1	6	0.00137408	0.10815	2.16298	1.11302	2.16298	47.2936	21.8651	0.00137408	0.10815
Ngp	9	0.00139296	0.10815	0.442296	-1.17692	-2.26093	1134.92	2565.98	0.00139296	0.10815
Gpr132	12	0.00157808	0.117461	2.82343	1.49745	2.82343	33.6975	11.935	0.00157808	0.117461
Fnta	8	0.00164616	0.119688	3.92743	1.97359	3.92743	19.0777	4.85755	0.00164616	0.119688
Ppcdc	9	0.00174919	0.124353	3.10099	1.63273	3.10099	36.484	11.7653	0.00174919	0.124353
Psmd6	14	0.00180717	0.12529	2.79504	1.48287	2.79504	39.3315	14.0719	0.00180717	0.12529
Dram2	3	0.00186101	0.125525	2.2573	1.1746	2.2573	52.6665	23.3317	0.00186101	0.125525
Nipsnap2	5	0.002135	0.138801	2.40829	1.26801	2.40829	41.2723	17.1376	0.002135	0.138801
Cnot6	11	0.00237719	0.148503	3.62977	1.85988	3.62977	26.2434	7.23004	0.00237719	0.148503
Gm40787	10	0.00240557	0.148503	3.04239	1.6052	3.04239	40.6982	13.377	0.00240557	0.148503
H2-Q6	17	0.00240809	0.148503	0.0484022	-4.36878	-20.6602	1	20.6602	0.00240809	0.148503
Treml4	17	0.00261568	0.157977	3.49193	1.80403	3.49193	34.4061	9.85301	0.00261568	0.157977
Ncln	10	0.00262027	0.157977	3.40998	1.76976	3.40998	30.799	9.03203	0.00262027	0.157977
Ppp2cb	8	0.00271699	0.159205	2.49628	1.31978	2.49628	50.657	20.293	0.00271699	0.159205
Sema7a	9	0.0027477	0.159205	2.46333	1.30061	2.46333	49.1306	19.9448	0.0027477	0.159205
Clic4	4	0.00275865	0.159205	3.10795	1.63596	3.10795	36.2711	11.6704	0.00275865	0.159205
Polr3gl	3	0.00277691	0.159406	3.01348	1.59143	3.01348	31.3114	10.3904	0.00277691	0.159406
Sin3a	9	0.00291782	0.161216	2.965	1.56803	2.965	51.2465	17.2838	0.00291782	0.161216
Rapgef2	3	0.00291785	0.161216	5.33816	2.41634	5.33816	23.4671	4.3961	0.00291785	0.161216
Nek7	1	0.00305178	0.16618	2.71944	1.44331	2.71944	38.1085	14.0134	0.00305178	0.16618
Glrx5	12	0.00306735	0.16618	0.105711	-3.2418	-9.45972	2.99965	28.3759	0.00306735	0.16618
Slc4a1ap	5	0.00321408	0.170869	4.59176	2.19905	4.59176	20.3659	4.43532	0.00321408	0.170869
Tmem94	11	0.00323478	0.17093	5.29804	2.40546	5.29804	27.1721	5.1287	0.00323478	0.17093
Mepce	5	0.00325722	0.17093	5.07644	2.34382	5.07644	26.3978	5.20007	0.00325722	0.17093
Tbp	17	0.00326275	0.17093	4.46034	2.15715	4.46034	19.839	4.44786	0.00326275	0.17093
Ube2q1	3	0.00332003	0.172258	2.00066	1.00048	2.00066	60.2979	30.139	0.00332003	0.172258
Cpeb4	11	0.00335734	0.173361	2.60495	1.38125	2.60495	26.0796	10.0116	0.00335734	0.173361
Elof1	9	0.00344003	0.17571	2.47958	1.3101	2.47958	32.9211	13.2769	0.00344003	0.17571
Tbc1d13	2	0.00349541	0.176734	7.03898	2.81537	7.03898	17.3628	2.46667	0.00349541	0.176734
Ppm1a	12	0.00356791	0.177442	2.19258	1.13263	2.19258	60.6056	27.6412	0.00356791	0.177442
Ndufaf8	11	0.00367573	0.181654	2.6046	1.38106	2.6046	40.3788	15.5028	0.00367573	0.181654
Gtf2h2	13	0.00386265	0.181654	9.6071	3.2641	9.6071	9.6071	1	0.00386265	0.181654
Atf5	7	0.00386283	0.181654	9.3444	3.2241	9.3444	9.3444	1	0.00386283	0.181654
Gpn2	4	0.00387889	0.181654	9.85761	3.30124	9.85761	9.85761	1	0.00387889	0.181654
Ap1g2	14	0.00388487	0.181654	10.1502	3.34343	10.1502	10.1502	1	0.00388487	0.181654
Eif2b1	5	0.00388684	0.181654	11.4914	3.52249	11.4914	11.4914	1	0.00388684	0.181654
Ptgr2	12	0.0038943	0.181654	3.68811	1.88288	3.68811	18.1696	4.92653	0.0038943	0.181654
Tab1	15	0.0038994	0.181654	10.4485	3.38522	10.4485	10.4485	1	0.0038994	0.181654
Gm39302	9	0.00389978	0.181654	14.229	3.83076	14.229	14.229	1	0.00389978	0.181654
Sppl2b	10	0.0039028	0.181654	8.41475	3.07292	8.41475	8.41475	1	0.0039028	0.181654
Fer	17	0.00392174	0.181654	17.1559	4.10063	17.1559	17.1559	1	0.00392174	0.181654
Gm21781	10	0.00392405	0.181654	12.5183	3.64597	12.5183	12.5183	1	0.00392405	0.181654
Aldoc	11	0.00393876	0.181654	10.6834	3.4173	10.6834	10.6834	1	0.00393876	0.181654
Cars	7	0.00402847	0.18294	5.57504	2.47898	5.57504	16.4665	2.9536	0.00402847	0.18294
Sp4	12	0.00418236	0.184984	0.12879	-2.95691	-7.76458	3.95384	30.6999	0.00418236	0.184984
Ufsp2	8	0.0042291	0.186287	2.8317	1.50167	2.8317	49.1306	17.3502	0.0042291	0.186287
Tlr5	1	0.00471857	0.198774	0.0464106	-4.4294	-21.5468	1	21.5468	0.00471857	0.198774
Kras	6	0.00480367	0.198774	0.481552	-1.05424	-2.07662	52.2301	108.462	0.00480367	0.198774
D17Wsu92e	17	0.00483223	0.198774	2.96664	1.56883	2.96664	44.1232	14.8732	0.00483223	0.198774
Atg16l2	7	0.00492163	0.199677	3.30032	1.7226	3.30032	27.735	8.40373	0.00492163	0.199677
Slc25a39	11	0.00516396	0.207173	2.30301	1.20352	2.30301	51.0185	22.153	0.00516396	0.207173
Mta3	17	0.00534843	0.21299	3.14596	1.6535	3.14596	30.9081	9.82471	0.00534843	0.21299
Dcp2	18	0.00545608	0.213739	2.91431	1.54315	2.91431	24.4949	8.40505	0.00545608	0.213739
Gigyf1	5	0.00553111	0.215493	2.32586	1.21776	2.32586	50.5068	21.7153	0.00553111	0.215493
Ipo7	7	0.00558032	0.215919	3.0918	1.62845	3.0918	25.533	8.25827	0.00558032	0.215919
Ppp2r5c	12	0.00593388	0.223911	2.09332	1.06579	2.09332	69.1784	33.0472	0.00593388	0.223911
Tbrg4	11	0.00620924	0.231069	3.09039	1.62779	3.09039	31.9429	10.3362	0.00620924	0.231069
Stk25	1	0.00631335	0.232538	2.37795	1.24972	2.37795	24.0952	10.1328	0.00631335	0.232538
Ndufc2	7	0.00651046	0.236569	2.44221	1.28819	2.44221	29.4301	12.0506	0.00651046	0.236569
Prg2	2	0.00665729	0.239735	0.0419278	-4.57595	-23.8505	1	23.8505	0.00665729	0.239735
Naa38	11	0.00681464	0.243522	2.4664	1.30241	2.4664	30.912	12.5333	0.00681464	0.243522
Samd9l	6	0.00721137	0.251049	0.474817	-1.07456	-2.10607	43.1677	90.9144	0.00721137	0.251049
Ndufab1	7	0.00724867	0.251373	2.15499	1.10768	2.15499	29.7997	13.8283	0.00724867	0.251373
Ccdc80	16	0.00737826	0.253587	2.24244	1.16507	2.24244	28.3911	12.6608	0.00737826	0.253587
Smurf2	11	0.00745535	0.255423	2.24749	1.16831	2.24749	26.5844	11.8285	0.00745535	0.255423
Egln1	8	0.00753938	0.256672	7.8878	2.97962	7.8878	15.8693	2.01188	0.00753938	0.256672
Krt83	15	0.00808811	0.267459	7.08138	2.82403	7.08138	14.2767	2.01609	0.00808811	0.267459
Gcn1l1	5	0.00811689	0.267459	3.40138	1.76612	3.40138	17.5708	5.16578	0.00811689	0.267459
Taf3	2	0.00815161	0.267459	6.0105	2.58748	6.0105	12.0798	2.00979	0.00815161	0.267459
Isyna1	8	0.00815362	0.267459	0.225416	-2.14934	-4.43625	8.69139	38.5572	0.00815362	0.267459
Zswim8	14	0.00824384	0.268784	3.5516	1.82847	3.5516	33.492	9.43013	0.00824384	0.268784
Afg3l2	18	0.00840237	0.27169	5.67655	2.50501	5.67655	11.4901	2.02414	0.00840237	0.27169
Fbxo11	17	0.00841066	0.27169	2.34021	1.22664	2.34021	47.0249	20.0943	0.00841066	0.27169
Med29	7	0.00844739	0.27169	6.08442	2.60512	6.08442	13.0401	2.1432	0.00844739	0.27169
Scaf4	16	0.00849967	0.272191	3.15043	1.65555	3.15043	39.4011	12.5066	0.00849967	0.272191
Psmd9	5	0.00865651	0.275578	3.47282	1.79611	3.47282	19.1172	5.5048	0.00865651	0.275578
S100pbp	4	0.00872764	0.277026	5.38395	2.42866	5.38395	11.6233	2.15887	0.00872764	0.277026
Arf2	11	0.00884678	0.279073	3.48026	1.79919	3.48026	21.4067	6.15091	0.00884678	0.279073
Tmc4	7	0.00897318	0.27988	0.160098	-2.64297	-6.24618	3.17812	19.8511	0.00897318	0.27988
Xpnpep3	15	0.00905449	0.280793	5.01995	2.32767	5.01995	11.994	2.38926	0.00905449	0.280793
Erg28	12	0.00911066	0.281726	4.66838	2.22292	4.66838	9.79335	2.0978	0.00911066	0.281726
Fndc3a	14	0.00934063	0.286375	3.37148	1.75338	3.37148	23.7456	7.04308	0.00934063	0.286375
2210016L21Rik	5	0.00949579	0.288672	5.07547	2.34354	5.07547	13.7327	2.70571	0.00949579	0.288672
Dot1l	10	0.00955329	0.289604	8.50984	3.08913	8.50984	22.2064	2.6095	0.00955329	0.289604
Pigl	11	0.00968921	0.290163	2.90001	1.53606	2.90001	17.5428	6.04923	0.00968921	0.290163
Nfkb2	19	0.00973054	0.290163	3.31352	1.72836	3.31352	24.9399	7.52671	0.00973054	0.290163
Ctdp1	18	0.00979598	0.290163	2.68176	1.42318	2.68176	18.6895	6.96911	0.00979598	0.290163
B4galt7	13	0.00986944	0.290163	7.54946	2.91637	7.54946	7.54946	1	0.00986944	0.290163
Dhx57	17	0.00992248	0.290163	7.07477	2.82268	7.07477	7.07477	1	0.00992248	0.290163
Dmac2	7	0.00992693	0.290163	9.12055	3.18912	9.12055	9.12055	1	0.00992693	0.290163
Gm31728	1	0.00993055	0.290163	8.77132	3.13279	8.77132	8.77132	1	0.00993055	0.290163
Tnfaip1	11	0.00994385	0.290163	9.47925	3.24477	9.47925	9.47925	1	0.00994385	0.290163
Ccdc73	2	0.00994813	0.290163	8.58654	3.10208	8.58654	8.58654	1	0.00994813	0.290163
Phf13	4	0.00999632	0.290301	8.3251	3.05747	8.3251	8.3251	1	0.00999632	0.290301
Galnt4	10	0.0100076	0.290301	6.42358	2.68338	6.42358	16.2266	2.5261	0.0100076	0.290301
Ptdss2	7	0.0100385	0.290301	8.11852	3.02122	8.11852	8.11852	1	0.0100385	0.290301
Ankib1	5	0.010094	0.290301	12.5094	3.64494	12.5094	12.5094	1	0.010094	0.290301
Gclc	9	0.0102387	0.290907	11.1041	3.47303	11.1041	11.1041	1	0.0102387	0.290907
Hsd11b1	1	0.0106991	0.296064	0.292896	-1.77154	-3.41418	14.6217	49.9212	0.0106991	0.296064
C2cd2l	9	0.0108773	0.299459	2.84645	1.50916	2.84645	23.5056	8.25786	0.0108773	0.299459
Fbxo18	2	0.0111505	0.303919	2.74305	1.45578	2.74305	23.3526	8.51337	0.0111505	0.303919
Ermp1	19	0.0112646	0.303919	5.91045	2.56327	5.91045	18.3707	3.10816	0.0112646	0.303919
Snip1	4	0.0113526	0.304769	2.55632	1.35407	2.55632	27.8178	10.882	0.0113526	0.304769
Ctnnbip1	4	0.0115971	0.308017	0.435672	-1.19869	-2.29531	31.368	71.9992	0.0115971	0.308017
Hmgcr	13	0.0116903	0.308465	2.47576	1.30787	2.47576	31.4406	12.6994	0.0116903	0.308465
Pcm1	8	0.0117913	0.309408	2.29774	1.20021	2.29774	30.1319	13.1137	0.0117913	0.309408
Wdr73	7	0.0119831	0.310715	5.10291	2.35132	5.10291	19.6383	3.84846	0.0119831	0.310715
Rpa3	6	0.0120635	0.310715	5.17256	2.37088	5.17256	19.0605	3.68493	0.0120635	0.310715
Chkb	15	0.012199	0.311287	2.13632	1.09512	2.13632	36.4391	17.057	0.012199	0.311287
Ccdc25	14	0.0122011	0.311287	2.3166	1.21201	2.3166	27.2652	11.7695	0.0122011	0.311287
Dtx4	19	0.0123109	0.313346	2.31395	1.21036	2.31395	25.8294	11.1625	0.0123109	0.313346
Taf8	17	0.0124098	0.314963	0.163447	-2.6131	-6.11818	2.77991	17.008	0.0124098	0.314963
Nsfl1c	2	0.0124814	0.314963	4.29164	2.10153	4.29164	13.3321	3.10653	0.0124814	0.314963
Pcgf1	6	0.0125196	0.314963	4.2799	2.09758	4.2799	13.045	3.04796	0.0125196	0.314963
Pcmtd2	2	0.0126446	0.315881	2.33849	1.22558	2.33849	34.4697	14.7402	0.0126446	0.315881
Zfand4	6	0.0128542	0.318396	2.29044	1.19562	2.29044	30.5648	13.3445	0.0128542	0.318396
Mga	2	0.0128633	0.318396	2.67725	1.42075	2.67725	58.2835	21.7699	0.0128633	0.318396
Krtcap2	3	0.0129558	0.319563	0.188404	-2.4081	-5.30773	5.17345	27.4593	0.0129558	0.319563
Nfe2l1	11	0.0129697	0.319563	2.23284	1.15888	2.23284	26.1158	11.6962	0.0129697	0.319563
Golgb1	16	0.0131949	0.323636	2.23949	1.16317	2.23949	76.2596	34.0522	0.0131949	0.323636
Arsa	15	0.0132387	0.323973	4.66085	2.22059	4.66085	17.5278	3.76064	0.0132387	0.323973
Dcps	9	0.0133988	0.32641	0.0738633	-3.759	-13.5385	1	13.5385	0.0133988	0.32641
Rad52	6	0.0136836	0.331107	4.5687	2.19178	4.5687	17.9354	3.92572	0.0136836	0.331107
Zfp672	11	0.01432	0.337694	4.06796	2.0243	4.06796	17.1218	4.20895	0.01432	0.337694
Camta1	4	0.014421	0.338329	3.89601	1.962	3.89601	15.1532	3.88943	0.014421	0.338329
Tulp4	17	0.0146781	0.34287	4.32135	2.11148	4.32135	17.8272	4.12539	0.0146781	0.34287
Mon2	10	0.0147444	0.343676	2.04462	1.03184	2.04462	43.4643	21.2579	0.0147444	0.343676
Mtor	4	0.0150048	0.346749	3.69478	1.88549	3.69478	19.4396	5.26137	0.0150048	0.346749
Lypla1	1	0.0151907	0.349403	2.16714	1.11579	2.16714	43.4144	20.0331	0.0151907	0.349403
Cbx4	11	0.0154863	0.35259	0.487062	-1.03782	-2.05313	29.6468	60.8687	0.0154863	0.35259
Mrgpra2a	7	0.0156026	0.354131	3.67709	1.87857	3.67709	14.5818	3.96557	0.0156026	0.354131
H2afx	9	0.0157884	0.354527	2.98364	1.57708	2.98364	42.223	14.1515	0.0157884	0.354527
Slc25a33	4	0.0159188	0.354715	0.307497	-1.70136	-3.25207	12.0998	39.3495	0.0159188	0.354715
Urgcp	11	0.016007	0.355161	3.44699	1.78534	3.44699	16.6273	4.82371	0.016007	0.355161
Erlec1	11	0.0160605	0.355173	4.11492	2.04087	4.11492	25.2748	6.14223	0.0160605	0.355173
Oxsr1	9	0.0166472	0.363677	3.41674	1.77262	3.41674	34.5556	10.1136	0.0166472	0.363677
Smarcc2	10	0.0169483	0.36827	2.06673	1.04735	2.06673	39.4163	19.0718	0.0169483	0.36827
Fbxw4	19	0.0169779	0.36827	0.18619	-2.42515	-5.37086	4.31235	23.161	0.0169779	0.36827
Car2	3	0.0171642	0.369733	3.53204	1.8205	3.53204	35.0299	9.91778	0.0171642	0.369733
Prkch	12	0.017797	0.378667	9.04439	3.17702	9.04439	19.3839	2.1432	0.017797	0.378667
Hist1h4d	13	0.0178246	0.378667	0.350808	-1.51125	-2.85056	24.3792	69.4945	0.0178246	0.378667
Epc2	2	0.0181318	0.381677	2.05437	1.0387	2.05437	37.1212	18.0694	0.0181318	0.381677
Kif1c	11	0.0181431	0.381677	2.84921	1.51056	2.84921	23.7203	8.32522	0.0181431	0.381677
Ranbp3	17	0.018255	0.38306	3.20348	1.67964	3.20348	21.8329	6.81537	0.018255	0.38306
Slc37a3	6	0.0182798	0.38306	3.25608	1.70314	3.25608	17.1644	5.27149	0.0182798	0.38306
Lnpk	2	0.018349	0.383764	2.14265	1.09939	2.14265	50.5448	23.5899	0.018349	0.383764
Tmem106b	6	0.0187431	0.387774	0.227212	-2.13789	-4.40117	7.75857	34.1468	0.0187431	0.387774
Kmt2b	7	0.0187663	0.387774	2.1408	1.09815	2.1408	40.7198	19.0209	0.0187663	0.387774
Lgals1	15	0.0188216	0.387774	0.202555	-2.30361	-4.93693	4.45991	22.0182	0.0188216	0.387774
Fkbp4	6	0.0188958	0.387774	6.33195	2.66265	6.33195	13.1304	2.07367	0.0188958	0.387774
Chka	19	0.0189016	0.387774	3.01607	1.59267	3.01607	18.8993	6.2662	0.0189016	0.387774
Arl5c	11	0.0189394	0.387774	0.0742804	-3.75087	-13.4625	1	13.4625	0.0189394	0.387774
Lyrm9	11	0.0189872	0.387774	2.35823	1.2377	2.35823	14.1425	5.9971	0.0189872	0.387774
Hdgfl2	17	0.0190588	0.387774	2.9479	1.55969	2.9479	17.6189	5.97676	0.0190588	0.387774
Lrsam1	2	0.0190678	0.387774	6.58812	2.71987	6.58812	13.8206	2.0978	0.0190678	0.387774
Ino80	2	0.0190995	0.387774	5.93785	2.56994	5.93785	11.6156	1.95619	0.0190995	0.387774
Cactin	10	0.0191226	0.387774	0.0842421	-3.56931	-11.8705	1	11.8705	0.0191226	0.387774
Rufy2	10	0.0191515	0.387774	0.0717966	-3.79994	-13.9282	1	13.9282	0.0191515	0.387774
Wbp1	6	0.0193849	0.388985	0.17252	-2.53516	-5.79643	4.80964	27.8787	0.0193849	0.388985
Il18bp	7	0.0194116	0.388985	2.94001	1.55582	2.94001	18.3731	6.24932	0.0194116	0.388985
Med20	17	0.0194306	0.388985	0.259767	-1.94471	-3.8496	4.79058	18.4418	0.0194306	0.388985
Stk35	2	0.0195425	0.388985	5.74245	2.52167	5.74245	11.6304	2.02533	0.0195425	0.388985
Chchd7	4	0.019608	0.388985	2.63538	1.39801	2.63538	25.7493	9.7706	0.019608	0.388985
D2hgdh	1	0.0196194	0.388985	2.77773	1.4739	2.77773	17.9728	6.47034	0.0196194	0.388985
Ptges2	2	0.0197436	0.389327	4.99923	2.32171	4.99923	9.55544	1.91138	0.0197436	0.389327
Fnip2	3	0.0198559	0.389327	2.60824	1.38308	2.60824	22.1181	8.48006	0.0198559	0.389327
Taf5	19	0.0198776	0.389327	2.45022	1.29291	2.45022	17.2359	7.03441	0.0198776	0.389327
Mcf2l	8	0.0200795	0.392116	5.22808	2.38628	5.22808	10.3168	1.97334	0.0200795	0.392116
Ddx56	11	0.0200926	0.392116	4.75743	2.25018	4.75743	9.00176	1.89215	0.0200926	0.392116
Pex16	2	0.0202883	0.392617	2.23312	1.15906	2.23312	29.8405	13.3627	0.0202883	0.392617
Asph	4	0.0204768	0.394616	4.69672	2.23165	4.69672	9.34962	1.99067	0.0204768	0.394616
Haghl	17	0.020557	0.394753	2.63666	1.39871	2.63666	24.4122	9.25875	0.020557	0.394753
Polb	8	0.0206665	0.396152	2.28917	1.19483	2.28917	15.2552	6.66405	0.0206665	0.396152
Zbp1	2	0.0207875	0.397028	0.230873	-2.11483	-4.33139	9.40417	40.7331	0.0207875	0.397028
Agpat5	8	0.0208594	0.397028	2.34124	1.22727	2.34124	30.9563	13.2222	0.0208594	0.397028
Rnf220	4	0.0210355	0.399674	2.30009	1.20169	2.30009	26.8284	11.664	0.0210355	0.399674
Zfp865	7	0.0213738	0.402558	2.26072	1.17678	2.26072	11.7826	5.21187	0.0213738	0.402558
Actr10	12	0.0216579	0.405082	0.49289	-1.02066	-2.02885	52.7622	107.047	0.0216579	0.405082
Zfp341	2	0.0217535	0.405184	4.86881	2.28357	4.86881	13.8196	2.8384	0.0217535	0.405184
Acvrl1	15	0.0218193	0.405184	0.103417	-3.27346	-9.66962	2.78035	26.8849	0.0218193	0.405184
Zfp715	7	0.0218562	0.405184	2.39458	1.25977	2.39458	26.9434	11.2518	0.0218562	0.405184
Galnt7	8	0.0218927	0.405184	2.22605	1.15448	2.22605	26.2923	11.8112	0.0218927	0.405184
Nrp2	1	0.0219147	0.405184	4.48223	2.16422	4.48223	11.6414	2.59724	0.0219147	0.405184
Chmp1b	18	0.0223086	0.405217	2.17497	1.121	2.17497	39.9833	18.3834	0.0223086	0.405217
Cnep1r1	8	0.0225497	0.405217	4.34016	2.11775	4.34016	12.671	2.91948	0.0225497	0.405217
Triap1	5	0.0225519	0.405217	2.50669	1.32578	2.50669	21.9246	8.74644	0.0225519	0.405217
Emc3	6	0.0226275	0.405217	0.231636	-2.11007	-4.31713	5.56069	24.0062	0.0226275	0.405217
Anxa3	5	0.0226735	0.405217	0.402458	-1.31309	-2.48473	20.7905	51.6589	0.0226735	0.405217
Kctd7	5	0.0227938	0.405217	3.97399	1.99059	3.97399	8.33665	2.0978	0.0227938	0.405217
Tubgcp2	7	0.0228113	0.405217	4.34657	2.11988	4.34657	10.8986	2.50741	0.0228113	0.405217
Btrc	19	0.0229383	0.405217	3.93747	1.97727	3.93747	8.61014	2.18672	0.0229383	0.405217
Fut4	9	0.0230509	0.405217	2.22652	1.15479	2.22652	19.7018	8.84871	0.0230509	0.405217
Tpm3-rs7	14	0.0231966	0.405217	3.72891	1.89875	3.72891	9.28323	2.48953	0.0231966	0.405217
Cracr2a	6	0.023595	0.405217	4.2187	2.0768	4.2187	12.2255	2.89793	0.023595	0.405217
Hadha	5	0.0236205	0.405217	2.08999	1.0635	2.08999	23.3977	11.1951	0.0236205	0.405217
Chmp6	11	0.0239112	0.405217	0.185552	-2.4301	-5.38932	2.49583	13.4508	0.0239112	0.405217
Vpreb3	10	0.0239432	0.405217	0.171775	-2.54141	-5.82157	5.54244	32.2657	0.0239432	0.405217
Sucla2	14	0.0239815	0.405217	2.20576	1.14127	2.20576	21.653	9.81659	0.0239815	0.405217
Zfp943	17	0.0243289	0.405217	5.57708	2.47951	5.57708	19.9677	3.58031	0.0243289	0.405217
Atxn1	13	0.0243555	0.405217	6.08048	2.60419	6.08048	22.6667	3.72778	0.0243555	0.405217
Sos1	17	0.0245313	0.405217	3.52985	1.81961	3.52985	11.8583	3.35942	0.0245313	0.405217
Gars	6	0.024574	0.405217	2.00752	1.00542	2.00752	21.6558	10.7873	0.024574	0.405217
E4f1	17	0.0246441	0.405217	2.49214	1.31738	2.49214	40.8072	16.3744	0.0246441	0.405217
Slc38a1	15	0.0252835	0.405217	2.20462	1.14053	2.20462	19.5789	8.88085	0.0252835	0.405217
Ss18l2	9	0.0252933	0.405217	4.77551	2.25566	4.77551	13.2974	2.78449	0.0252933	0.405217
Gm13822	5	0.0253321	0.405217	2.62057	1.38988	2.62057	71.5698	27.3107	0.0253321	0.405217
Elavl1	8	0.0254712	0.405217	0.353014	-1.5022	-2.83275	17.2746	48.9347	0.0254712	0.405217
Bap1	14	0.0255358	0.405217	0.290871	-1.78155	-3.43795	9.14814	31.4508	0.0255358	0.405217
Afap1	5	0.0255828	0.405217	8.36417	3.06422	8.36417	8.36417	1	0.0255828	0.405217
Asb1	1	0.0255928	0.405217	6.45638	2.69073	6.45638	6.45638	1	0.0255928	0.405217
Cry2	2	0.0255948	0.405217	5.79076	2.53375	5.79076	5.79076	1	0.0255948	0.405217
Kifc1	17	0.025595	0.405217	6.13779	2.61772	6.13779	6.13779	1	0.025595	0.405217
Tmem86a	7	0.0255988	0.405217	6.07967	2.60399	6.07967	6.07967	1	0.0255988	0.405217
R3hcc1	14	0.0256167	0.405217	6.68881	2.74175	6.68881	6.68881	1	0.0256167	0.405217
Gm26669	12	0.0256171	0.405217	6.55575	2.71276	6.55575	6.55575	1	0.0256171	0.405217
Thada	17	0.0256186	0.405217	6.24466	2.64262	6.24466	6.24466	1	0.0256186	0.405217
Cdt1	8	0.0256212	0.405217	6.68635	2.74122	6.68635	6.68635	1	0.0256212	0.405217
Poldip2	11	0.0256321	0.405217	8.44135	3.07747	8.44135	8.44135	1	0.0256321	0.405217
Grik5	7	0.0256337	0.405217	5.6213	2.4909	5.6213	5.6213	1	0.0256337	0.405217
Gm49371	12	0.0256351	0.405217	6.43773	2.68655	6.43773	6.43773	1	0.0256351	0.405217
Rnf126	10	0.0256384	0.405217	7.11937	2.83175	7.11937	7.11937	1	0.0256384	0.405217
Erp27	6	0.0256425	0.405217	6.68892	2.74177	6.68892	6.68892	1	0.0256425	0.405217
Tubb2a	13	0.0256511	0.405217	6.33263	2.66281	6.33263	6.33263	1	0.0256511	0.405217
Gfi1b	2	0.0256566	0.405217	8.59622	3.1037	8.59622	8.59622	1	0.0256566	0.405217
Tmem173	18	0.0256615	0.405217	5.14175	2.36226	5.14175	5.14175	1	0.0256615	0.405217
Hs3st6	17	0.0256624	0.405217	7.69902	2.94468	7.69902	7.69902	1	0.0256624	0.405217
Supt3	17	0.0256665	0.405217	5.37259	2.42562	5.37259	5.37259	1	0.0256665	0.405217
Paip2b	6	0.025668	0.405217	7.24789	2.85756	7.24789	7.24789	1	0.025668	0.405217
Vcam1	3	0.0256734	0.405217	8.95469	3.16264	8.95469	8.95469	1	0.0256734	0.405217
Nans	4	0.0256801	0.405217	6.48697	2.69754	6.48697	6.48697	1	0.0256801	0.405217
Srxn1	2	0.025685	0.405217	5.47428	2.45267	5.47428	5.47428	1	0.025685	0.405217
Als2	1	0.0256852	0.405217	6.84938	2.77597	6.84938	6.84938	1	0.0256852	0.405217
Glb1	9	0.0256852	0.405217	7.74128	2.95257	7.74128	7.74128	1	0.0256852	0.405217
Cyth3	5	0.0256988	0.405217	7.19964	2.84793	7.19964	7.19964	1	0.0256988	0.405217
Plpp1	13	0.0257068	0.405217	4.54152	2.18318	4.54152	4.54152	1	0.0257068	0.405217
Phlpp1	1	0.0257095	0.405217	6.78758	2.7629	6.78758	6.78758	1	0.0257095	0.405217
Mtfmt	9	0.0257134	0.405217	7.41036	2.88954	7.41036	7.41036	1	0.0257134	0.405217
Cdnf	2	0.0257206	0.405217	5.58351	2.48117	5.58351	5.58351	1	0.0257206	0.405217
Map1b	13	0.0257474	0.405217	7.02335	2.81216	7.02335	7.02335	1	0.0257474	0.405217
Tmem205	9	0.0257657	0.405217	8.39783	3.07002	8.39783	8.39783	1	0.0257657	0.405217
C920021L13Rik	3	0.0258084	0.405217	6.87412	2.78118	6.87412	6.87412	1	0.0258084	0.405217
Tex15	8	0.0258485	0.405217	7.15633	2.83922	7.15633	7.15633	1	0.0258485	0.405217
Rars2	4	0.0259136	0.405217	7.84128	2.97109	7.84128	7.84128	1	0.0259136	0.405217
Sesn3	9	0.025935	0.405217	5.52831	2.46684	5.52831	5.52831	1	0.025935	0.405217
Hace1	10	0.0259752	0.405217	7.32906	2.87363	7.32906	7.32906	1	0.0259752	0.405217
Atmin	8	0.0259884	0.405217	5.81391	2.53951	5.81391	5.81391	1	0.0259884	0.405217
Fancl	11	0.0260468	0.405217	6.22755	2.63867	6.22755	6.22755	1	0.0260468	0.405217
Tpgs1	10	0.0265437	0.406681	0.424439	-1.23637	-2.35605	23.5975	55.5968	0.0265437	0.406681
D10Wsu102e	10	0.0265669	0.406681	13.4827	3.75304	13.4827	13.4827	1	0.0265669	0.406681
Tmem192	8	0.0266666	0.407628	4.05836	2.0209	4.05836	11.5182	2.83815	0.0266666	0.407628
Sod1	16	0.0270577	0.411973	3.46809	1.79414	3.46809	32.9616	9.50423	0.0270577	0.411973
Arl5a	2	0.0272042	0.412639	0.0671768	-3.89589	-14.8861	1	14.8861	0.0272042	0.412639
Glt8d1	14	0.0272238	0.412639	0.107541	-3.21705	-9.29881	1	9.29881	0.0272238	0.412639
Cdc45	16	0.0274338	0.413499	2.66555	1.41443	2.66555	9.60673	3.60403	0.0274338	0.413499
Carnmt1	19	0.0276414	0.41388	0.067412	-3.89085	-14.8341	1	14.8341	0.0276414	0.41388
Wdr37	13	0.0282042	0.418679	2.24727	1.16817	2.24727	33.4764	14.8965	0.0282042	0.418679
Slc44a1	4	0.0282872	0.419334	2.22375	1.15299	2.22375	49.5492	22.2819	0.0282872	0.419334
Strn4	7	0.0287805	0.423152	0.334876	-1.5783	-2.98618	14.4926	43.2775	0.0287805	0.423152
Nlk	11	0.0289024	0.423152	3.53271	1.82077	3.53271	11.0058	3.1154	0.0289024	0.423152
Dhx15	5	0.0289348	0.423152	2.73719	1.4527	2.73719	28.3028	10.3401	0.0289348	0.423152
Eps8	6	0.0289883	0.423152	3.61479	1.85391	3.61479	11.586	3.20516	0.0289883	0.423152
Vps4a	8	0.0290268	0.423152	3.44532	1.78464	3.44532	15.0094	4.35646	0.0290268	0.423152
E130307A14Rik	10	0.0290544	0.423152	2.25621	1.1739	2.25621	9.37058	4.15323	0.0290544	0.423152
Tctn1	5	0.0291008	0.423255	3.46198	1.7916	3.46198	12.8427	3.70963	0.0291008	0.423255
Krtcap3	5	0.0294001	0.425169	4.42637	2.14612	4.42637	17.638	3.98475	0.0294001	0.425169
Dcun1d3	7	0.029518	0.425879	0.114089	-3.13177	-8.76507	1.97739	17.3319	0.029518	0.425879
Dna2	10	0.0296532	0.42669	3.1161	1.63974	3.1161	27.6154	8.86216	0.0296532	0.42669
Msi2	11	0.0300268	0.42931	3.36778	1.7518	3.36778	11.459	3.40256	0.0300268	0.42931
Ccl5	11	0.0304942	0.433018	0.38308	-1.38428	-2.61042	5.80365	15.15	0.0304942	0.433018
Cenpl	1	0.0306721	0.433046	3.56414	1.83356	3.56414	12.5739	3.5279	0.0306721	0.433046
Itgax	7	0.0309394	0.43319	2.2088	1.14326	2.2088	63.2509	28.6358	0.0309394	0.43319
Tgds	14	0.0309479	0.43319	3.39897	1.7651	3.39897	12.2519	3.6046	0.0309479	0.43319
Mtus2	5	0.0311314	0.43407	3.78791	1.9214	3.78791	16.4939	4.35436	0.0311314	0.43407
Cd300ld3	11	0.0314397	0.437239	0.390364	-1.35711	-2.56171	13.8659	35.5205	0.0314397	0.437239
Tmem63a	1	0.0318139	0.439611	0.201799	-2.30901	-4.95542	4.25043	21.0627	0.0318139	0.439611
Psmd2	16	0.031972	0.440666	2.08921	1.06296	2.08921	35.4465	16.9665	0.031972	0.440666
Manbal	2	0.0321238	0.44163	2.42776	1.27963	2.42776	36.7621	15.1424	0.0321238	0.44163
Dym	18	0.0322597	0.442859	2.32139	1.21499	2.32139	51.3671	22.1278	0.0322597	0.442859
Nfia	4	0.0326349	0.444692	3.53348	1.82109	3.53348	15.3907	4.35566	0.0326349	0.444692
Apobec3	15	0.0326349	0.444692	0.370573	-1.43217	-2.69852	18.6957	50.4507	0.0326349	0.444692
Zfp408	2	0.0328069	0.446472	3.50456	1.80923	3.50456	21.6493	6.17748	0.0328069	0.446472
Fam126a	5	0.0331853	0.449381	3.1079	1.63594	3.1079	11.1751	3.5957	0.0331853	0.449381
Mrpl40	16	0.0335855	0.452502	2.01325	1.00953	2.01325	35.1869	17.4776	0.0335855	0.452502
Rab35	5	0.0336747	0.452574	2.19359	1.13329	2.19359	28.0073	12.7678	0.0336747	0.452574
4931406P16Rik	7	0.0339083	0.452894	3.16819	1.66366	3.16819	13.3242	4.20562	0.0339083	0.452894
Ndufs4	13	0.0340662	0.454283	0.468112	-1.09508	-2.13624	19.9421	42.6012	0.0340662	0.454283
Man2b2	5	0.0340991	0.454283	2.91941	1.54568	2.91941	19.9965	6.84951	0.0340991	0.454283
Fndc3b	3	0.0341386	0.454283	2.71913	1.44314	2.71913	49.0888	18.0531	0.0341386	0.454283
Nfatc2ip	7	0.0346629	0.457873	3.11151	1.63761	3.11151	13.3697	4.29685	0.0346629	0.457873
Dhx34	7	0.0347552	0.458519	2.75141	1.46017	2.75141	13.0073	4.72749	0.0347552	0.458519
Abhd18	3	0.0352286	0.462514	2.60785	1.38286	2.60785	10.6334	4.07746	0.0352286	0.462514
Clip2	5	0.0353016	0.462581	2.56493	1.35892	2.56493	10.7339	4.18486	0.0353016	0.462581
Casp8ap2	4	0.0353277	0.462581	2.76886	1.46929	2.76886	24.8256	8.96599	0.0353277	0.462581
Ppp2r2a	14	0.0356887	0.463961	2.18327	1.12649	2.18327	26.0042	11.9107	0.0356887	0.463961
Slc48a1	15	0.0366126	0.469267	0.351671	-1.5077	-2.84357	7.68776	21.8607	0.0366126	0.469267
Rabif	1	0.0367749	0.470788	2.2154	1.14757	2.2154	24.7438	11.169	0.0367749	0.470788
Ctu2	8	0.0370629	0.473102	2.8693	1.5207	2.8693	17.1012	5.96006	0.0370629	0.473102
Psmc5	11	0.0372061	0.473102	2.16042	1.11131	2.16042	24.637	11.4038	0.0372061	0.473102
Slc29a3	10	0.0372741	0.473102	3.17419	1.66639	3.17419	17.4696	5.50362	0.0372741	0.473102
Smim19	8	0.0373535	0.473102	2.58566	1.37053	2.58566	22.6829	8.77256	0.0373535	0.473102
Gm49368	7	0.0373741	0.473102	2.01885	1.01353	2.01885	41.8737	20.7414	0.0373741	0.473102
Dnajc13	9	0.037452	0.473102	2.30886	1.20718	2.30886	28.3479	12.2778	0.037452	0.473102
Gm1673	5	0.0374582	0.473102	2.94039	1.55601	2.94039	26.1941	8.90836	0.0374582	0.473102
Tpcn1	5	0.0374817	0.473102	2.08436	1.0596	2.08436	32.3138	15.503	0.0374817	0.473102
Gdap10	12	0.0375507	0.473419	2.08391	1.05929	2.08391	48.0683	23.0665	0.0375507	0.473419
Hivep1	13	0.0376979	0.474231	2.06129	1.04355	2.06129	32.3563	15.6971	0.0376979	0.474231
Ranbp1	16	0.0377469	0.474231	0.24784	-2.01252	-4.03487	4.57734	18.4689	0.0377469	0.474231
Gpd1l	9	0.0378036	0.474391	2.58503	1.37018	2.58503	23.8717	9.23457	0.0378036	0.474391
Gm8186	17	0.0383593	0.480248	2.30225	1.20305	2.30225	25.6702	11.15	0.0383593	0.480248
Zfp410	12	0.0386474	0.480431	2.53602	1.34257	2.53602	20.9709	8.26918	0.0386474	0.480431
Tbce	13	0.0387953	0.480431	2.31554	1.21135	2.31554	48.5731	20.977	0.0387953	0.480431
Trp53bp1	2	0.0389081	0.480431	0.111472	-3.16525	-8.97088	1	8.97088	0.0389081	0.480431
Pym1	10	0.0389123	0.480431	2.61589	1.3873	2.61589	14.4016	5.50542	0.0389123	0.480431
Galnt10	11	0.0389564	0.480431	0.101525	-3.30009	-9.84976	1	9.84976	0.0389564	0.480431
Anapc10	8	0.0389631	0.480431	0.110088	-3.18327	-9.08364	1	9.08364	0.0389631	0.480431
Camk2d	3	0.0389855	0.480431	0.107324	-3.21995	-9.31757	1	9.31757	0.0389855	0.480431
Mib2	4	0.0390583	0.480431	0.0889748	-3.49046	-11.2391	1	11.2391	0.0390583	0.480431
Mrpl1	5	0.0390707	0.480431	2.74795	1.45835	2.74795	18.5392	6.74655	0.0390707	0.480431
Tnks2	19	0.0390782	0.480431	0.359007	-1.47792	-2.78546	14.1018	39.28	0.0390782	0.480431
H2-Ab1	17	0.0391135	0.480431	0.112167	-3.15628	-8.9153	1	8.9153	0.0391135	0.480431
Gm14321	2	0.0391423	0.480431	0.0801927	-3.64038	-12.47	1	12.47	0.0391423	0.480431
Noxred1	12	0.0393328	0.48175	2.08021	1.05673	2.08021	29.8265	14.3382	0.0393328	0.48175
Klhl20	1	0.0394006	0.48175	0.0601565	-4.05513	-16.6233	1	16.6233	0.0394006	0.48175
Me2	18	0.0395003	0.48175	2.60044	1.37875	2.60044	14.5922	5.61144	0.0395003	0.48175
Tmem160	7	0.039506	0.48175	0.0696522	-3.84369	-14.357	1	14.357	0.039506	0.48175
Usp36	11	0.0395679	0.481961	2.64295	1.40215	2.64295	17.2704	6.53451	0.0395679	0.481961
Ttf1	2	0.0399696	0.484665	0.27584	-1.8581	-3.62529	10.918	39.581	0.0399696	0.484665
Smarcb1	10	0.0401605	0.485392	0.0923096	-3.43738	-10.8331	1	10.8331	0.0401605	0.485392
Mmp25	17	0.0402488	0.485798	0.441804	-1.17852	-2.26345	32.0776	72.6059	0.0402488	0.485798
Snrnp40	4	0.0406544	0.487492	2.44245	1.28833	2.44245	23.151	9.47861	0.0406544	0.487492
Ptpn23	9	0.0411875	0.49237	2.65377	1.40804	2.65377	17.7778	6.69907	0.0411875	0.49237
Ppp6c	2	0.0417437	0.49669	2.1101	1.07731	2.1101	46.0906	21.8429	0.0417437	0.49669
Tmf1	6	0.0420692	0.499025	2.77313	1.47152	2.77313	35.7392	12.8877	0.0420692	0.499025
Klf16	10	0.0421465	0.499025	5.15451	2.36583	5.15451	8.16463	1.58398	0.0421465	0.499025
Trak1	9	0.0430332	0.506192	2.4705	1.3048	2.4705	19.2209	7.78019	0.0430332	0.506192
Umps	16	0.0431538	0.506192	2.20729	1.14227	2.20729	17.4235	7.89362	0.0431538	0.506192
Sec31a	5	0.0432962	0.506313	2.18517	1.12775	2.18517	26.6093	12.1772	0.0432962	0.506313
Gba2	4	0.0433689	0.506534	2.32754	1.21881	2.32754	19.1194	8.21443	0.0433689	0.506534
Cldn15	5	0.0434212	0.506597	2.16748	1.11602	2.16748	14.4024	6.64476	0.0434212	0.506597
Map3k7	4	0.0438508	0.509405	2.09384	1.06615	2.09384	10.9309	5.22053	0.0438508	0.509405
Egr2	10	0.0439859	0.509878	2.06407	1.04549	2.06407	31.1699	15.1012	0.0439859	0.509878
Slc36a1	11	0.0442596	0.510855	2.2219	1.1518	2.2219	14.8564	6.68633	0.0442596	0.510855
Gm8013	5	0.0445282	0.51088	2.19788	1.13612	2.19788	16.7805	7.63485	0.0445282	0.51088
Zbtb48	4	0.0446758	0.51088	5.25079	2.39254	5.25079	9.60312	1.82889	0.0446758	0.51088
Card9	2	0.0449321	0.511869	0.385143	-1.37654	-2.59644	20.0729	52.1181	0.0449321	0.511869
Rnaseh1	12	0.0454024	0.511869	4.36609	2.12634	4.36609	7.31592	1.67562	0.0454024	0.511869
Dpm1	2	0.0458627	0.514106	0.334012	-1.58203	-2.9939	11.2117	33.5668	0.0458627	0.514106
Nkiras2	11	0.0464295	0.515485	0.310813	-1.68588	-3.21737	11.6291	37.4151	0.0464295	0.515485
2810402E24Rik	14	0.04656	0.515485	5.15484	2.36593	5.15484	10.4048	2.01844	0.04656	0.515485
Lrch3	16	0.0468108	0.515485	2.07388	1.05234	2.07388	18.8418	9.08529	0.0468108	0.515485
Man2c1	9	0.0468592	0.515485	5.03438	2.33181	5.03438	10.3783	2.06148	0.0468592	0.515485
Mterf1a	5	0.0469057	0.515485	0.334702	-1.57905	-2.98773	7.28804	21.7747	0.0469057	0.515485
Tdp2	13	0.0471579	0.515506	4.8343	2.27331	4.8343	9.75777	2.01844	0.0471579	0.515506
Npepl1	2	0.0471904	0.515506	4.61781	2.20721	4.61781	8.26788	1.79043	0.0471904	0.515506
Abce1	8	0.0478784	0.518258	4.47233	2.16103	4.47233	8.52064	1.90519	0.0478784	0.518258
Rfc1	5	0.0481343	0.519951	0.399736	-1.32288	-2.50165	12.7687	31.9429	0.0481343	0.519951
Smurf1	5	0.048954	0.524317	4.01771	2.00637	4.01771	7.72473	1.92267	0.048954	0.524317
Ten1	11	0.0490135	0.524317	0.375243	-1.4141	-2.66494	11.7846	31.4053	0.0490135	0.524317
Slc7a7	14	0.049631	0.527494	3.7144	1.89313	3.7144	6.93091	1.86596	0.049631	0.527494
Ncor2	5	0.0497041	0.527494	3.87256	1.95329	3.87256	7.37796	1.90519	0.0497041	0.527494
Grm1	10	0.0497092	0.527494	3.97229	1.98997	3.97229	8.01972	2.01892	0.0497092	0.527494

## Sheet: Cluster1_9mo
Gene symbol	Chromosome	P-value (R878H vs. WT)	FDR step up (R878H vs. WT)	Ratio (R878H vs. WT)	Log2(Ratio) (R878H vs. WT)	Fold change (R878H vs. WT)	LSMean(R878H) (R878H vs. WT)	LSMean(WT) (R878H vs. WT)	P-value (Genotype)	FDR step up (Genotype)
Ifi27l2a	12	2.05949e-33	2.32351e-29	0.153294	-2.70562	-6.52339	147.732	963.713	2.05949e-33	2.32351e-29
D930028M14Rik	7	2.30104e-22	1.29802e-18	0.0575573	-4.11886	-17.374	4.0984	71.2055	2.30104e-22	1.29802e-18
Egr1	18	4.57938e-20	1.29161e-16	0.361427	-1.46822	-2.76681	133.967	370.662	4.57938e-20	1.29161e-16
Rtp4	16	2.24639e-18	4.22396e-15	0.280209	-1.83542	-3.56876	56.1623	200.43	2.24639e-18	4.22396e-15
Isyna1	8	3.11419e-14	4.39178e-11	0.106903	-3.22562	-9.35423	6.69268	62.6049	3.11419e-14	4.39178e-11
Ifi27	12	1.32863e-12	1.66551e-09	0.340395	-1.55472	-2.93777	39.1796	115.1	1.32863e-12	1.66551e-09
Oasl2	5	6.40286e-12	6.01976e-09	0.323421	-1.62851	-3.09194	42.3401	130.913	6.40286e-12	6.01976e-09
Cep131	11	7.39483e-11	5.95917e-08	2.70293	1.43452	2.70293	69.5695	25.7386	7.39483e-11	5.95917e-08
Zfand2a	5	3.74476e-10	2.4852e-07	0.307789	-1.69999	-3.24898	22.7086	73.7796	3.74476e-10	2.4852e-07
Vill	9	7.93491e-10	4.97342e-07	2.75854	1.4639	2.75854	50.8822	18.4453	7.93491e-10	4.97342e-07
Isg15	4	3.34749e-09	1.9877e-06	0.46164	-1.11516	-2.16619	132.434	286.877	3.34749e-09	1.9877e-06
Cxcr1	1	4.26345e-09	2.40501e-06	3.66517	1.87388	3.66517	46.2384	12.6156	4.26345e-09	2.40501e-06
Atf3	1	6.92704e-09	3.39787e-06	0.444323	-1.17032	-2.25061	101.66	228.797	6.92704e-09	3.39787e-06
Oas3	5	1.48524e-08	6.7026e-06	0.445771	-1.16562	-2.2433	47.0668	105.585	1.48524e-08	6.7026e-06
Krtcap3	5	4.90398e-07	0.000149532	4.11922	2.04237	4.11922	25.5802	6.20997	4.90398e-07	0.000149532
Slfn5	11	1.29154e-06	0.000355394	0.147099	-2.76514	-6.79813	5.01884	34.1187	1.29154e-06	0.000355394
Smim3	18	3.82803e-06	0.00095973	0.4555	-1.13448	-2.19539	45.7172	100.367	3.82803e-06	0.00095973
Hbb-bs	7	1.12211e-05	0.00253192	0.362984	-1.46202	-2.75494	15.3473	42.281	1.12211e-05	0.00253192
Mpo	11	1.22452e-05	0.00270883	0.350201	-1.51374	-2.8555	10.4532	29.8491	1.22452e-05	0.00270883
1500011B03Rik	5	2.56559e-05	0.00482417	2.0262	1.01878	2.0262	46.4748	22.9369	2.56559e-05	0.00482417
Igkv8-28	6	7.48566e-05	0.0114126	0.0961168	-3.37907	-10.404	1	10.404	7.48566e-05	0.0114126
Tgm2	2	9.75682e-05	0.0135897	0.206226	-2.2777	-4.84906	8.20762	39.7992	9.75682e-05	0.0135897
Prtn3	10	0.000105885	0.0145682	0.352201	-1.50553	-2.83929	10.1157	28.7214	0.000105885	0.0145682
Rsad2	12	0.000109119	0.0148324	0.459485	-1.12191	-2.17635	50.48	109.862	0.000109119	0.0148324
Tnnt1	7	0.000127595	0.0165463	3.02792	1.59833	3.02792	15.9515	5.26813	0.000127595	0.0165463
1700006J14Rik	10	0.000134515	0.0172454	5.11922	2.35592	5.11922	11.705	2.28649	0.000134515	0.0172454
Dip2b	15	0.000156756	0.0193259	2.07085	1.05022	2.07085	24.8911	12.0198	0.000156756	0.0193259
Igkv17-121	6	0.000159308	0.0193259	7.15756	2.83947	7.15756	7.15756	1	0.000159308	0.0193259
Ceacam2	7	0.000162523	0.0195062	0.110773	-3.17432	-9.02745	1	9.02745	0.000162523	0.0195062
Oas1a	5	0.000218007	0.0243067	0.227604	-2.1354	-4.3936	5.1939	22.8199	0.000218007	0.0243067
Dync2li1	17	0.000268862	0.0278285	0.122333	-3.03111	-8.1744	1.44162	11.7844	0.000268862	0.0278285
Bst2	8	0.000311383	0.030816	0.23829	-2.06921	-4.19657	5.4123	22.7131	0.000311383	0.030816
Rabif	1	0.000339799	0.0330126	2.97116	1.57103	2.97116	35.1313	11.8241	0.000339799	0.0330126
Ighv1-85	12	0.000345072	0.0330126	8.08878	3.01592	8.08878	8.08878	1	0.000345072	0.0330126
Tesc	5	0.000345283	0.0330126	2.98986	1.58008	2.98986	13.57	4.53866	0.000345283	0.0330126
Elane	10	0.000380116	0.0347914	0.429313	-1.2199	-2.3293	20.2222	47.1036	0.000380116	0.0347914
Gm47230	9	0.000385475	0.0347914	6.12936	2.61574	6.12936	9.32619	1.52156	0.000385475	0.0347914
Noxred1	12	0.000423063	0.037239	2.3475	1.23112	2.3475	23.4279	9.97996	0.000423063	0.037239
Ifit3b	19	0.000425796	0.037239	0.42957	-1.21903	-2.32791	17.2065	40.0551	0.000425796	0.037239
Cnot7	8	0.000627349	0.0504342	0.360235	-1.47299	-2.77596	8.81851	24.4799	0.000627349	0.0504342
Mgst2	3	0.000630316	0.0504342	0.479906	-1.05917	-2.08374	17.1034	35.639	0.000630316	0.0504342
F730035M05Rik	12	0.00067592	0.0533268	3.48901	1.80282	3.48901	8.99341	2.57764	0.00067592	0.0533268
Csf2rb2	15	0.00069994	0.0544601	2.47859	1.30952	2.47859	16.9008	6.81872	0.00069994	0.0544601
Igkv1-122	6	0.000733886	0.055947	6.24627	2.643	6.24627	6.24627	1	0.000733886	0.055947
Igkv6-23	6	0.000782649	0.0592607	5.75091	2.52379	5.75091	7.99362	1.38997	0.000782649	0.0592607
Olfm4	14	0.000937978	0.068716	2.42957	1.2807	2.42957	45.6244	18.7788	0.000937978	0.068716
Prr3	17	0.000950614	0.0687489	0.170155	-2.55508	-5.87699	1.71431	10.075	0.000950614	0.0687489
Apoe	7	0.00110962	0.0772764	2.14676	1.10216	2.14676	60.4599	28.1633	0.00110962	0.0772764
Stfa1	16	0.0012042	0.0803893	2.66528	1.41428	2.66528	855.883	321.124	0.0012042	0.0803893
Gm42047	8	0.00150694	0.0977088	3.03096	1.59977	3.03096	12.2091	4.02812	0.00150694	0.0977088
Rpn2	2	0.00157805	0.0992002	2.65924	1.41102	2.65924	11.4906	4.32101	0.00157805	0.0992002
Igkv10-94	6	0.00158645	0.0992002	5.29404	2.40437	5.29404	5.29404	1	0.00158645	0.0992002
Wwc2	8	0.00159816	0.0992002	4.66817	2.22286	4.66817	4.66817	1	0.00159816	0.0992002
Sirt4	5	0.00162719	0.100317	5.3959	2.43186	5.3959	7.26562	1.34651	0.00162719	0.100317
Arhgef11	3	0.00185975	0.111218	3.0798	1.62284	3.0798	9.32967	3.02931	0.00185975	0.111218
Ccdc94	17	0.00186317	0.111218	0.211168	-2.24354	-4.73558	1.90496	9.0211	0.00186317	0.111218
Mapk1ip1l	14	0.00189655	0.112615	0.443298	-1.17365	-2.25582	14.5222	32.7594	0.00189655	0.112615
Ccdc80	16	0.00211969	0.12327	3.16821	1.66367	3.16821	16.3419	5.1581	0.00211969	0.12327
Dhrs11	11	0.00251951	0.142125	0.380977	-1.39222	-2.62483	8.37224	21.9757	0.00251951	0.142125
Prps1l1	12	0.00259816	0.14561	0.307068	-1.70337	-3.25661	3.55079	11.5635	0.00259816	0.14561
Cpeb2	5	0.00280776	0.154723	0.406426	-1.29894	-2.46047	11.3833	28.0083	0.00280776	0.154723
1700017B05Rik	9	0.00284803	0.155978	0.42551	-1.23274	-2.35012	10.4146	24.4757	0.00284803	0.155978
Acads	5	0.00297696	0.159934	0.258014	-1.95448	-3.87575	2.16377	8.38622	0.00297696	0.159934
Dusp2	2	0.00308353	0.164874	0.388917	-1.36247	-2.57125	21.6025	55.5454	0.00308353	0.164874
Zbp1	2	0.00319671	0.169124	0.484398	-1.04573	-2.06442	14.1327	29.1757	0.00319671	0.169124
Rpl27-ps3	18	0.00320798	0.169124	3.3538	1.7458	3.3538	10.0728	3.0034	0.00320798	0.169124
Fbxo3	2	0.0032325	0.169624	0.46374	-1.10861	-2.15638	12.3057	26.5359	0.0032325	0.169624
5830416I19Rik	5	0.00330918	0.170475	5.70169	2.51139	5.70169	7.67448	1.346	0.00330918	0.170475
Otulin	15	0.0033617	0.170841	2.47913	1.30983	2.47913	18.8534	7.60484	0.0033617	0.170841
Capn10	1	0.00346105	0.174759	4.96688	2.31234	4.96688	4.96688	1	0.00346105	0.174759
H2-Oa	17	0.00346978	0.174759	3.96844	1.98857	3.96844	3.96844	1	0.00346978	0.174759
Nlrc5	8	0.00350617	0.175807	5.02087	2.32794	5.02087	5.02087	1	0.00350617	0.175807
Hspa2	12	0.00358709	0.177564	0.151045	-2.72695	-6.62053	1	6.62053	0.00358709	0.177564
BC100530	16	0.00402208	0.189886	2.27465	1.18565	2.27465	411.452	180.886	0.00402208	0.189886
Cdkl3	11	0.00402257	0.189886	2.80071	1.48579	2.80071	15.3033	5.46408	0.00402257	0.189886
Lrwd1	5	0.00435403	0.20032	2.04088	1.02919	2.04088	22.9613	11.2507	0.00435403	0.20032
Zfp281	1	0.00447861	0.202922	2.12722	1.08897	2.12722	27.2327	12.802	0.00447861	0.202922
Eva1b	4	0.00527946	0.227339	0.146025	-2.77571	-6.84813	1	6.84813	0.00527946	0.227339
Cdk4	10	0.00531781	0.22812	0.177364	-2.49521	-5.63811	1	5.63811	0.00531781	0.22812
Asb6	2	0.0053667	0.229345	0.295332	-1.75959	-3.38602	3.67973	12.4597	0.0053667	0.229345
D630023F18Rik	1	0.00552196	0.232458	3.1804	1.66921	3.1804	7.3932	2.32461	0.00552196	0.232458
Zfp467	6	0.00631728	0.256373	0.292714	-1.77244	-3.4163	3.55497	12.1449	0.00631728	0.256373
Rab20	8	0.0065374	0.260618	0.361536	-1.46779	-2.76598	7.28361	20.1463	0.0065374	0.260618
Mapkapk5	5	0.00669253	0.263818	2.63202	1.39617	2.63202	11.9004	4.52141	0.00669253	0.263818
Pnpla6	8	0.00685846	0.267741	3.10656	1.63532	3.10656	5.90206	1.89987	0.00685846	0.267741
P2ry2	7	0.00691366	0.268577	2.52286	1.33506	2.52286	12.4158	4.9213	0.00691366	0.268577
Slc22a4	11	0.00714096	0.272201	4.93265	2.30236	4.93265	6.73892	1.36619	0.00714096	0.272201
Arhgap23	11	0.00718457	0.272511	2.08451	1.05971	2.08451	20.1211	9.6527	0.00718457	0.272511
AI480526	5	0.00750216	0.281958	4.25044	2.08761	4.25044	5.957	1.4015	0.00750216	0.281958
Gm45902	2	0.00762275	0.281958	3.72077	1.8956	3.72077	3.72077	1	0.00762275	0.281958
Coa7	4	0.00764797	0.281958	4.74318	2.24586	4.74318	4.74318	1	0.00764797	0.281958
Smyd5	6	0.00764972	0.281958	4.14933	2.05288	4.14933	4.14933	1	0.00764972	0.281958
Zfp523	17	0.00765902	0.281958	3.77446	1.91627	3.77446	3.77446	1	0.00765902	0.281958
Xpo4	14	0.00769107	0.281958	5.07447	2.34326	5.07447	5.07447	1	0.00769107	0.281958
AC163040.1	12	0.00772249	0.281958	5.71936	2.51585	5.71936	5.71936	1	0.00772249	0.281958
Igkv10-96	6	0.0078317	0.285023	0.176172	-2.50495	-5.67629	1	5.67629	0.0078317	0.285023
2310061I04Rik	17	0.00806257	0.289687	0.429877	-1.218	-2.32625	9.95423	23.156	0.00806257	0.289687
Phkb	8	0.00826417	0.292277	0.200292	-2.31982	-4.9927	2.09659	10.4676	0.00826417	0.292277
Fam8a1	13	0.00838593	0.295656	2.20948	1.14371	2.20948	12.3979	5.61124	0.00838593	0.295656
Cpsf1	15	0.00856768	0.300188	2.83631	1.50402	2.83631	10.1535	3.57982	0.00856768	0.300188
Pip4k2b	11	0.00863597	0.301644	2.23745	1.16186	2.23745	12.438	5.55901	0.00863597	0.301644
Sptbn1	11	0.00868366	0.302374	2.95302	1.56219	2.95302	12.9369	4.38092	0.00868366	0.302374
Prss57	10	0.00892314	0.305991	2.20941	1.14366	2.20941	17.3958	7.8735	0.00892314	0.305991
Rad9a	19	0.00900001	0.306473	0.360013	-1.47388	-2.77768	5.49517	15.2638	0.00900001	0.306473
Mcrs1	15	0.00915211	0.309144	2.0139	1.00999	2.0139	33.8307	16.7986	0.00915211	0.309144
Elac1	18	0.00937727	0.315326	2.11544	1.08096	2.11544	18.5735	8.77996	0.00937727	0.315326
Hadha	5	0.00939101	0.315326	0.439614	-1.18569	-2.27472	11.2678	25.6312	0.00939101	0.315326
Zbtb21	16	0.00946903	0.316064	0.330284	-1.59822	-3.0277	3.92232	11.8756	0.00946903	0.316064
Terf1	1	0.00956206	0.316251	0.331503	-1.59291	-3.01656	3.48465	10.5117	0.00956206	0.316251
Ccl4	11	0.00962523	0.316251	0.442655	-1.17575	-2.2591	67.8372	153.251	0.00962523	0.316251
Nup50	15	0.00999237	0.324882	0.408715	-1.29083	-2.4467	5.55754	13.5976	0.00999237	0.324882
Tmem60	5	0.0102026	0.327924	0.316615	-1.6592	-3.15841	4.16346	13.1499	0.0102026	0.327924
Stn1	19	0.0102313	0.327924	2.78523	1.4778	2.78523	11.8328	4.24841	0.0102313	0.327924
Xaf1	11	0.0104682	0.331807	0.45451	-1.13761	-2.20017	8.96323	19.7206	0.0104682	0.331807
Gm15448	7	0.0112056	0.347313	0.481087	-1.05563	-2.07863	13.049	27.1241	0.0112056	0.347313
Irgc1	7	0.0116781	0.354055	0.20259	-2.30336	-4.93607	1	4.93607	0.0116781	0.354055
Mtus2	5	0.0116923	0.354055	2.60827	1.38309	2.60827	14.6661	5.62292	0.0116923	0.354055
Hbb-bt	7	0.0117514	0.354055	0.428765	-1.22174	-2.33228	5.29644	12.3528	0.0117514	0.354055
Irgm1	11	0.0117539	0.354055	0.412861	-1.27627	-2.42212	10.7158	25.9549	0.0117539	0.354055
Plac8	5	0.0117733	0.354055	0.468397	-1.0942	-2.13494	24.8599	53.0745	0.0117733	0.354055
Nadsyn1	7	0.0118157	0.354055	0.174059	-2.52235	-5.74519	1	5.74519	0.0118157	0.354055
Coq5	5	0.0118807	0.354055	2.05467	1.03891	2.05467	9.24418	4.4991	0.0118807	0.354055
Bcdin3d	15	0.012358	0.363597	0.307794	-1.69996	-3.24893	3.15322	10.2446	0.012358	0.363597
Hps1	19	0.0124664	0.363597	2.28422	1.1917	2.28422	11.2406	4.92099	0.0124664	0.363597
Synj2bp	12	0.0124811	0.363597	0.262738	-1.9283	-3.80607	2.18019	8.29796	0.0124811	0.363597
Gm13073	4	0.0125961	0.363597	0.412104	-1.27892	-2.42657	8.26794	20.0628	0.0125961	0.363597
Tbc1d5	17	0.0126378	0.363723	2.27866	1.18818	2.27866	10.2964	4.51861	0.0126378	0.363723
Prmt9	8	0.0127137	0.364978	2.23979	1.16336	2.23979	10.5407	4.7061	0.0127137	0.364978
Lzic	4	0.0135939	0.374813	3.17416	1.66637	3.17416	7.14201	2.25005	0.0135939	0.374813
Hspa9	18	0.0137572	0.376913	0.457563	-1.12796	-2.18549	8.21096	17.945	0.0137572	0.376913
Gm34908	7	0.0141842	0.383685	3.95853	1.98497	3.95853	7.84053	1.98067	0.0141842	0.383685
Dnttip1	2	0.0145001	0.384591	2.07844	1.0555	2.07844	16.8725	8.11787	0.0145001	0.384591
Foxk2	11	0.0145156	0.384591	4.04853	2.0174	4.04853	5.20675	1.28608	0.0145156	0.384591
Nploc4	11	0.0145371	0.384591	0.34057	-1.55398	-2.93625	4.48683	13.1745	0.0145371	0.384591
Asl	5	0.0146241	0.384591	2.10067	1.07085	2.10067	12.6404	6.0173	0.0146241	0.384591
Emc10	7	0.0146367	0.384591	0.480326	-1.05791	-2.08192	9.29816	19.358	0.0146367	0.384591
Zfp871	17	0.014654	0.384591	0.478914	-1.06216	-2.08806	10.1841	21.2649	0.014654	0.384591
Ubash3b	9	0.0151169	0.393092	0.472827	-1.08062	-2.11494	9.34891	19.7724	0.0151169	0.393092
Ctc1	11	0.0151686	0.393092	0.436362	-1.1964	-2.29167	15.1017	34.6083	0.0151686	0.393092
Brix1	15	0.0152002	0.393092	0.371996	-1.42664	-2.6882	4.34171	11.6714	0.0152002	0.393092
Rabggta	14	0.0152261	0.393092	0.498056	-1.00562	-2.00781	8.75307	17.5745	0.0152261	0.393092
Stk39	2	0.0161288	0.404367	2.01722	1.01237	2.01722	14.1897	7.03431	0.0161288	0.404367
Slc39a13	2	0.0163215	0.406947	0.219056	-2.19063	-4.56503	2.08447	9.51565	0.0163215	0.406947
Simc1	13	0.0164922	0.409834	3.39951	1.76533	3.39951	4.69148	1.38005	0.0164922	0.409834
Lpcat1	13	0.0169716	0.412396	2.71927	1.44322	2.71927	12.1408	4.46474	0.0169716	0.412396
Ccdc88a	11	0.0170631	0.412396	3.16148	1.6606	3.16148	3.16148	1	0.0170631	0.412396
Snap47	11	0.0170845	0.412396	3.77248	1.91551	3.77248	3.77248	1	0.0170845	0.412396
Lrrc8a	2	0.0171042	0.412396	3.12404	1.64341	3.12404	3.12404	1	0.0171042	0.412396
Rnaseh2a	8	0.0171213	0.412396	3.43514	1.78037	3.43514	3.43514	1	0.0171213	0.412396
Gm15478	5	0.0171234	0.412396	3.18162	1.66976	3.18162	3.18162	1	0.0171234	0.412396
Rcc2	4	0.01714	0.412396	3.93749	1.97728	3.93749	3.93749	1	0.01714	0.412396
Nup133	8	0.0171814	0.412396	4.751	2.24823	4.751	4.751	1	0.0171814	0.412396
Pygm	19	0.0171956	0.412396	4.51287	2.17405	4.51287	4.51287	1	0.0171956	0.412396
Ext2	2	0.0172357	0.412396	3.92881	1.97409	3.92881	3.92881	1	0.0172357	0.412396
Dnm1l	16	0.0172562	0.412396	3.74574	1.90525	3.74574	3.74574	1	0.0172562	0.412396
Actl7b	4	0.0172634	0.412396	3.94426	1.97975	3.94426	3.94426	1	0.0172634	0.412396
Adam3	8	0.017298	0.412396	3.66633	1.87434	3.66633	3.66633	1	0.017298	0.412396
Igkv9-120	6	0.0173071	0.412396	4.00917	2.0033	4.00917	4.00917	1	0.0173071	0.412396
Car8	4	0.0173263	0.412396	4.68683	2.22861	4.68683	4.68683	1	0.0173263	0.412396
Hba-a2	11	0.0175229	0.412484	0.19316	-2.37213	-5.17706	1	5.17706	0.0175229	0.412484
Wdr47	3	0.0175298	0.412484	0.198107	-2.33565	-5.04777	1	5.04777	0.0175298	0.412484
Blnk	19	0.0175413	0.412484	4.47608	2.16224	4.47608	4.47608	1	0.0175413	0.412484
N4bp2	5	0.0175655	0.412484	0.192704	-2.37554	-5.18931	1	5.18931	0.0175655	0.412484
Tex2	11	0.0176359	0.412484	0.192582	-2.37645	-5.19259	1	5.19259	0.0176359	0.412484
Dnajc13	9	0.0178456	0.415122	2.58976	1.37282	2.58976	12.4829	4.82008	0.0178456	0.415122
Cd80	16	0.0182581	0.421243	0.424158	-1.23733	-2.35761	5.2436	12.3624	0.0182581	0.421243
Elovl5	9	0.0183987	0.423621	2.74102	1.45471	2.74102	7.19251	2.62403	0.0183987	0.423621
Svbp	4	0.0187323	0.426084	0.485515	-1.04241	-2.05967	12.1155	24.9539	0.0187323	0.426084
Pclaf	9	0.018992	0.428382	0.254113	-1.97646	-3.93526	1.4763	5.80964	0.018992	0.428382
Wdr46	17	0.0190112	0.428382	2.94229	1.55694	2.94229	4.97709	1.69157	0.0190112	0.428382
Qpctl	7	0.0192727	0.431599	2.57795	1.36622	2.57795	6.15138	2.38615	0.0192727	0.431599
4931428L18Rik	1	0.0192808	0.431599	3.52641	1.8182	3.52641	6.51529	1.84757	0.0192808	0.431599
Mapk9	11	0.0194659	0.431786	2.3594	1.23842	2.3594	13.8816	5.88353	0.0194659	0.431786
Nmb	7	0.0194783	0.431786	2.08326	1.05884	2.08326	8.97737	4.30928	0.0194783	0.431786
Ankrd39	1	0.0195404	0.431786	0.260418	-1.9411	-3.83998	1.54694	5.94022	0.0195404	0.431786
Exosc7	9	0.0196107	0.431786	0.475863	-1.07138	-2.10144	6.05465	12.7235	0.0196107	0.431786
Srek1	13	0.0197184	0.431786	2.11143	1.07822	2.11143	9.27196	4.39131	0.0197184	0.431786
Ogg1	6	0.0197427	0.431786	2.52046	1.33369	2.52046	14.788	5.86718	0.0197427	0.431786
Lat2	5	0.0201335	0.437017	0.407448	-1.29531	-2.4543	3.29737	8.09272	0.0201335	0.437017
Sf3a1	11	0.0201426	0.437017	0.254461	-1.97448	-3.92987	1.70447	6.69836	0.0201426	0.437017
Lyrm1	7	0.0203809	0.438878	2.40082	1.26353	2.40082	11.2678	4.6933	0.0203809	0.438878
Slc36a3os	11	0.0205371	0.43926	0.439441	-1.18626	-2.27562	13.0575	29.7139	0.0205371	0.43926
R3hdm1	1	0.0206007	0.43926	2.39715	1.26132	2.39715	20.039	8.3595	0.0206007	0.43926
Bbs2	8	0.0211635	0.446293	2.48981	1.31604	2.48981	4.98414	2.00181	0.0211635	0.446293
Zfp407	18	0.0214932	0.449049	2.12253	1.08578	2.12253	14.4643	6.81466	0.0214932	0.449049
Lpcat3	6	0.0220412	0.457113	2.24479	1.16658	2.24479	16.8288	7.4968	0.0220412	0.457113
Pam16	16	0.0228256	0.467365	2.04749	1.03386	2.04749	10.418	5.0882	0.0228256	0.467365
Gm12708	4	0.0230227	0.470548	0.356038	-1.4899	-2.80869	2.63287	7.39491	0.0230227	0.470548
Nfx1	4	0.0233062	0.470908	0.415959	-1.26549	-2.40408	6.0482	14.5404	0.0233062	0.470908
Med16	10	0.023416	0.470908	0.403342	-1.30992	-2.47929	1.98449	4.92013	0.023416	0.470908
Mrps25	6	0.0234847	0.471201	2.09509	1.06701	2.09509	6.97462	3.32903	0.0234847	0.471201
Zfp825	13	0.023567	0.471424	2.3849	1.25393	2.3849	6.93193	2.9066	0.023567	0.471424
4930524J08Rik	5	0.0242822	0.476437	3.2548	1.70257	3.2548	5.98293	1.83818	0.0242822	0.476437
Dennd4c	4	0.0245367	0.477741	3.3156	1.72927	3.3156	5.6174	1.69423	0.0245367	0.477741
Pmf1	3	0.0256556	0.485649	0.491863	-1.02367	-2.03309	13.6613	27.7745	0.0256556	0.485649
Bcl11a	11	0.0258037	0.487125	3.20264	1.67926	3.20264	6.1374	1.91636	0.0258037	0.487125
1810044D09Rik	6	0.0260144	0.487483	0.213106	-2.23035	-4.69249	1.41157	6.62377	0.0260144	0.487483
Ighv9-3	12	0.0262316	0.487483	0.277619	-1.84882	-3.60206	1	3.60206	0.0262316	0.487483
Etohd2	13	0.0262348	0.487483	0.253382	-1.98061	-3.94661	1	3.94661	0.0262348	0.487483
B230307C23Rik	16	0.0262385	0.487483	0.228343	-2.13072	-4.37937	1	4.37937	0.0262385	0.487483
Parp2	14	0.026247	0.487483	0.176201	-2.50471	-5.67535	1	5.67535	0.026247	0.487483
Tex30	1	0.0262515	0.487483	0.226506	-2.14238	-4.4149	1	4.4149	0.0262515	0.487483
C1qbp	11	0.026271	0.487483	0.23237	-2.1055	-4.30348	1	4.30348	0.026271	0.487483
Ms4a6c	19	0.0263176	0.487545	0.205595	-2.28212	-4.86393	1	4.86393	0.0263176	0.487545
Gas7	11	0.0265106	0.488786	2.45855	1.29781	2.45855	7.70307	3.13318	0.0265106	0.488786
Il15ra	2	0.0269969	0.49205	0.322992	-1.63043	-3.09605	2.24183	6.94082	0.0269969	0.49205
Farsa	8	0.0279095	0.500596	2.78121	1.47571	2.78121	6.17163	2.21904	0.0279095	0.500596
Xpo1	11	0.029153	0.514655	0.439078	-1.18745	-2.2775	7.5166	17.1191	0.029153	0.514655
Clcn7	17	0.0291917	0.514655	2.47807	1.30921	2.47807	12.3785	4.99521	0.0291917	0.514655
Agbl5	5	0.0295276	0.517284	2.52005	1.33345	2.52005	5.1758	2.05385	0.0295276	0.517284
Igkv12-46	6	0.0296734	0.518176	0.423665	-1.239	-2.36036	4.04207	9.54073	0.0296734	0.518176
Acbd3	1	0.0301369	0.523083	0.496234	-1.01091	-2.01518	9.65463	19.4558	0.0301369	0.523083
Fam89b	19	0.0302554	0.524145	3.06688	1.61677	3.06688	6.42711	2.09565	0.0302554	0.524145
Ciart	3	0.0309353	0.530915	0.206954	-2.27261	-4.83198	1.86648	9.0188	0.0309353	0.530915
Rbm4	19	0.0313267	0.532614	2.30636	1.20562	2.30636	4.90664	2.12744	0.0313267	0.532614
Exoc8	8	0.031504	0.533178	3.1486	1.65471	3.1486	7.46166	2.36984	0.031504	0.533178
Lypd6b	2	0.0317385	0.534802	2.84374	1.50779	2.84374	6.42982	2.26104	0.0317385	0.534802
Hinfp	9	0.0319023	0.534802	2.07258	1.05143	2.07258	7.63731	3.68493	0.0319023	0.534802
Slc25a17	15	0.0319711	0.534985	0.478804	-1.06249	-2.08854	4.62198	9.65317	0.0319711	0.534985
Ctsg	14	0.0320691	0.534985	0.37621	-1.41039	-2.65809	2.6899	7.14999	0.0320691	0.534985
C330018D20Rik	18	0.0321548	0.534985	2.92482	1.54835	2.92482	6.35572	2.17303	0.0321548	0.534985
Sec22c	9	0.0321606	0.534985	0.370105	-1.43399	-2.70194	2.76562	7.47253	0.0321606	0.534985
Prr12	7	0.0329543	0.541437	3.862	1.94935	3.862	5.24924	1.3592	0.0329543	0.541437
Gm36161	13	0.03297	0.541437	0.478171	-1.0644	-2.0913	5.27346	11.0284	0.03297	0.541437
Mbd4	6	0.0337489	0.547107	3.27743	1.71257	3.27743	4.34647	1.32618	0.0337489	0.547107
Ptdss1	13	0.0340097	0.549341	0.480347	-1.05785	-2.08183	6.22231	12.9538	0.0340097	0.549341
Elp2	18	0.0340606	0.549341	3.00381	1.5868	3.00381	7.98611	2.65866	0.0340606	0.549341
Eml5	12	0.034128	0.549341	2.9673	1.56915	2.9673	3.92556	1.32294	0.034128	0.549341
Zbtb37	1	0.0342542	0.550507	2.07016	1.04974	2.07016	11.3525	5.48389	0.0342542	0.550507
Rfng	11	0.0348073	0.555918	0.376804	-1.40811	-2.6539	3.22457	8.5577	0.0348073	0.555918
Orc3	4	0.0359684	0.562547	0.398913	-1.32585	-2.50681	3.32307	8.33031	0.0359684	0.562547
1810010D01Rik	7	0.0386742	0.562547	2.5176	1.33205	2.5176	6.66412	2.64702	0.0386742	0.562547
Gm33424	13	0.0388146	0.562547	2.43795	1.28567	2.43795	5.88419	2.41359	0.0388146	0.562547
Phf20	2	0.0388811	0.562547	0.342996	-1.54373	-2.91548	2.34491	6.83655	0.0388811	0.562547
Abcc1	16	0.0388958	0.562547	2.464	1.301	2.464	2.464	1	0.0388958	0.562547
Gm48283	14	0.038903	0.562547	2.95035	1.56088	2.95035	2.95035	1	0.038903	0.562547
Pnpt1	11	0.0389084	0.562547	2.94142	1.55651	2.94142	2.94142	1	0.0389084	0.562547
Hist1h2af	13	0.0389223	0.562547	2.50463	1.3246	2.50463	2.50463	1	0.0389223	0.562547
AC133488.1	16	0.0389226	0.562547	2.4069	1.26718	2.4069	2.4069	1	0.0389226	0.562547
Gm12166	11	0.0389263	0.562547	2.63234	1.39635	2.63234	2.63234	1	0.0389263	0.562547
Nop14	5	0.0389271	0.562547	2.88664	1.52939	2.88664	2.88664	1	0.0389271	0.562547
A930002H24Rik	17	0.0389327	0.562547	2.7206	1.44393	2.7206	2.7206	1	0.0389327	0.562547
Polh	17	0.0389333	0.562547	2.31531	1.21121	2.31531	2.31531	1	0.0389333	0.562547
Slc30a1	1	0.0389387	0.562547	2.63642	1.39858	2.63642	2.63642	1	0.0389387	0.562547
1110019D14Rik	6	0.038949	0.562547	2.89235	1.53224	2.89235	2.89235	1	0.038949	0.562547
Zfp112	7	0.0389503	0.562547	3.44984	1.78653	3.44984	3.44984	1	0.0389503	0.562547
Gm19951	12	0.0389521	0.562547	2.85953	1.51578	2.85953	2.85953	1	0.0389521	0.562547
Fam58b	11	0.0389533	0.562547	2.87578	1.52396	2.87578	2.87578	1	0.0389533	0.562547
Cul2	18	0.0389634	0.562547	3.03702	1.60265	3.03702	3.03702	1	0.0389634	0.562547
Lgmn	12	0.0389712	0.562547	3.37523	1.75498	3.37523	3.37523	1	0.0389712	0.562547
Minpp1	19	0.0389738	0.562547	3.03941	1.60379	3.03941	3.03941	1	0.0389738	0.562547
Gm44284	6	0.0389738	0.562547	2.70622	1.43628	2.70622	2.70622	1	0.0389738	0.562547
2810405F17Rik	4	0.0389739	0.562547	2.55469	1.35315	2.55469	2.55469	1	0.0389739	0.562547
Trim9	12	0.0389865	0.562547	2.49612	1.31969	2.49612	2.49612	1	0.0389865	0.562547
Kctd9	14	0.0389886	0.562547	3.01815	1.59367	3.01815	3.01815	1	0.0389886	0.562547
Golga1	2	0.0389894	0.562547	0.334557	-1.57968	-2.98903	2.23981	6.69486	0.0389894	0.562547
Fktn	4	0.0389934	0.562547	2.44328	1.28882	2.44328	2.44328	1	0.0389934	0.562547
Ighv7-1	12	0.0390089	0.562547	3.38496	1.75914	3.38496	3.38496	1	0.0390089	0.562547
Best1	19	0.0390093	0.562547	2.48606	1.31386	2.48606	2.48606	1	0.0390093	0.562547
Gm16897	1	0.0390117	0.562547	2.42122	1.27573	2.42122	2.42122	1	0.0390117	0.562547
Tex264	9	0.0390212	0.562547	2.65005	1.40602	2.65005	2.65005	1	0.0390212	0.562547
Morn2	17	0.0390277	0.562547	3.08207	1.6239	3.08207	3.08207	1	0.0390277	0.562547
Ppm1e	11	0.0390359	0.562547	2.70507	1.43566	2.70507	2.70507	1	0.0390359	0.562547
Dnaja3	16	0.0390387	0.562547	3.84752	1.94393	3.84752	3.84752	1	0.0390387	0.562547
Cdc14b	13	0.0390865	0.562547	3.32543	1.73354	3.32543	3.32543	1	0.0390865	0.562547
Aco1	4	0.0390913	0.562547	2.90742	1.53974	2.90742	2.90742	1	0.0390913	0.562547
Abca5	11	0.039148	0.562547	3.03845	1.60334	3.03845	3.03845	1	0.039148	0.562547
Gid4	11	0.0391701	0.562547	3.05968	1.61338	3.05968	3.05968	1	0.0391701	0.562547
Sez6l2	7	0.0391774	0.562547	3.06064	1.61383	3.06064	3.06064	1	0.0391774	0.562547
Stk3	15	0.03921	0.562547	2.69367	1.42957	2.69367	2.69367	1	0.03921	0.562547
3110070M22Rik	13	0.0392143	0.562547	3.19021	1.67365	3.19021	3.19021	1	0.0392143	0.562547
Gm10655	9	0.0392583	0.562547	3.06732	1.61698	3.06732	3.06732	1	0.0392583	0.562547
Mfsd6l	11	0.0392859	0.562547	2.80414	1.48756	2.80414	2.80414	1	0.0392859	0.562547
Hddc2	10	0.0393462	0.562547	2.93303	1.55239	2.93303	2.93303	1	0.0393462	0.562547
Rrs1	1	0.0393516	0.562547	4.95252	2.30816	4.95252	4.95252	1	0.0393516	0.562547
Mtfmt	9	0.0396051	0.562547	0.277679	-1.84851	-3.60127	1	3.60127	0.0396051	0.562547
Rad1	15	0.0396052	0.562547	0.259097	-1.94844	-3.85956	1	3.85956	0.0396052	0.562547
Nfs1	2	0.0396146	0.562547	0.275006	-1.86247	-3.63629	1	3.63629	0.0396146	0.562547
Zbtb26	2	0.0396176	0.562547	0.297485	-1.74911	-3.36151	1	3.36151	0.0396176	0.562547
Mybpc3	2	0.0396677	0.562547	0.27278	-1.87419	-3.66596	1	3.66596	0.0396677	0.562547
Prkci	3	0.0396701	0.562547	0.260595	-1.94012	-3.83738	1	3.83738	0.0396701	0.562547
Ralgps2	1	0.0396714	0.562547	0.270068	-1.8886	-3.70277	1	3.70277	0.0396714	0.562547
Habp4	13	0.039672	0.562547	0.239824	-2.05995	-4.16973	1	4.16973	0.039672	0.562547
C030006K11Rik	15	0.0396885	0.562547	0.306475	-1.70616	-3.2629	1	3.2629	0.0396885	0.562547
Ifi211	1	0.0397392	0.562547	0.209797	-2.25293	-4.76651	1	4.76651	0.0397392	0.562547
Ass1	2	0.0397421	0.562547	0.224374	-2.15602	-4.45685	1	4.45685	0.0397421	0.562547
Spr	6	0.0397519	0.562547	0.220474	-2.18132	-4.53567	1	4.53567	0.0397519	0.562547
Arrdc2	8	0.0397527	0.562547	0.415815	-1.26599	-2.40492	3.94864	9.49616	0.0397527	0.562547
Anxa4	6	0.0398395	0.562547	0.223241	-2.16333	-4.47947	1	4.47947	0.0398395	0.562547
Gm36551	5	0.0398666	0.562547	2.32593	1.21781	2.32593	3.35313	1.44163	0.0398666	0.562547
Iqce	5	0.0399116	0.562547	0.234016	-2.09532	-4.27322	1	4.27322	0.0399116	0.562547
Zfp46	4	0.0399213	0.562547	0.240962	-2.05312	-4.15003	1	4.15003	0.0399213	0.562547
Urm1	2	0.0399357	0.562547	0.250461	-1.99734	-3.99264	1	3.99264	0.0399357	0.562547
Surf2	2	0.0401931	0.564706	0.225154	-2.15101	-4.4414	1	4.4414	0.0401931	0.564706
Rmnd1	10	0.0403094	0.564724	0.295781	-1.7574	-3.38088	2.86187	9.67564	0.0403094	0.564724
Faim	9	0.0404185	0.564724	0.262563	-1.92927	-3.80861	1.43931	5.48177	0.0404185	0.564724
Rangap1	15	0.0404668	0.564724	2.08274	1.05848	2.08274	5.3542	2.57075	0.0404668	0.564724
Als2	1	0.0411922	0.570434	2.33728	1.22483	2.33728	3.73999	1.60015	0.0411922	0.570434
Zfp639	3	0.0413136	0.570434	2.72327	1.44534	2.72327	4.89063	1.79587	0.0413136	0.570434
9930104L06Rik	4	0.0415191	0.571415	0.287895	-1.79639	-3.47349	1.49421	5.19013	0.0415191	0.571415
Daam1	12	0.0416539	0.571415	4.04745	2.01701	4.04745	6.62118	1.63589	0.0416539	0.571415
Amz1	5	0.0421379	0.574849	0.386578	-1.37117	-2.5868	3.44526	8.91219	0.0421379	0.574849
Tm9sf1	14	0.0423219	0.575875	0.310294	-1.68829	-3.22275	2.97647	9.59242	0.0423219	0.575875
Rundc1	11	0.0423507	0.575875	0.463624	-1.10897	-2.15692	4.74065	10.2252	0.0423507	0.575875
B3gnt2	11	0.0424803	0.575875	0.459391	-1.12221	-2.1768	5.53328	12.0448	0.0424803	0.575875
Usp36	11	0.0425148	0.575875	0.286637	-1.80271	-3.48874	1.59015	5.54763	0.0425148	0.575875
Maff	15	0.0425194	0.575875	0.402925	-1.31142	-2.48185	2.6422	6.55753	0.0425194	0.575875
Mrps17	5	0.0427724	0.577914	0.476812	-1.06851	-2.09726	6.86048	14.3882	0.0427724	0.577914
H2-Q6	17	0.0438225	0.587878	0.2939	-1.7666	-3.40252	1.64659	5.60255	0.0438225	0.587878
Asph	4	0.0442046	0.589499	0.32035	-1.64228	-3.12159	1.66057	5.1836	0.0442046	0.589499
Rnf215	11	0.0451198	0.598413	2.41473	1.27186	2.41473	7.99442	3.3107	0.0451198	0.598413
Polr3a	14	0.0452811	0.598413	0.311842	-1.68111	-3.20675	1.80885	5.80053	0.0452811	0.598413
Nhp2	11	0.0453243	0.598413	2.00391	1.00282	2.00391	19.1422	9.55241	0.0453243	0.598413
Gm340	19	0.0453472	0.598413	2.14645	1.10195	2.14645	6.19106	2.88433	0.0453472	0.598413
Slc35c1	2	0.0464659	0.605344	2.31509	1.21107	2.31509	12.5459	5.41922	0.0464659	0.605344
Tdg	10	0.0471194	0.611739	0.412105	-1.27892	-2.42657	5.90439	14.3274	0.0471194	0.611739
2610001J05Rik	6	0.0481402	0.615779	2.17948	1.12398	2.17948	7.62858	3.50018	0.0481402	0.615779
Impact	18	0.0484848	0.619485	0.476796	-1.06856	-2.09733	8.01369	16.8074	0.0484848	0.619485
Dlat	9	0.0487013	0.620166	0.276685	-1.85368	-3.61422	1.95249	7.05673	0.0487013	0.620166
Camta1	4	0.0487262	0.620166	2.03254	1.02329	2.03254	6.22202	3.0612	0.0487262	0.620166
Nfxl1	5	0.0487716	0.620166	3.21899	1.68661	3.21899	6.44106	2.00096	0.0487716	0.620166
Amotl2	9	0.0488942	0.620166	3.128	1.64524	3.128	5.72481	1.83018	0.0488942	0.620166
Blvra	2	0.0492111	0.620166	2.8618	1.51692	2.8618	5.33949	1.86578	0.0492111	0.620166
Pou2f2	7	0.0492218	0.620166	0.366189	-1.44934	-2.73083	2.18536	5.96785	0.0492218	0.620166

## Sheet: Cluster2_1mo
Gene symbol	Chromosome	P-value (R878H vs. WT)	FDR step up (R878H vs. WT)	Ratio (R878H vs. WT)	Log2(Ratio) (R878H vs. WT)	Fold change (R878H vs. WT)	LSMean(R878H) (R878H vs. WT)	LSMean(WT) (R878H vs. WT)	P-value (Genotype)	FDR step up (Genotype)
Rap1b	10	4.27659e-44	5.95088e-40	0.359728	-1.47502	-2.77988	79.5886	221.247	4.27659e-44	5.95088e-40
Fam49b	15	5.38369e-43	3.7457e-39	0.373418	-1.42114	-2.67796	117.043	313.438	5.38369e-43	3.7457e-39
Hbb-bs	7	2.60573e-38	1.20862e-34	0.208373	-2.26276	-4.79908	56.0063	268.779	2.60573e-38	1.20862e-34
Bag1	4	2.63772e-37	9.17596e-34	0.292506	-1.77346	-3.41873	23.977	81.971	2.63772e-37	9.17596e-34
Krtcap3	5	6.72985e-37	1.87292e-33	3.83925	1.94082	3.83925	39.2061	10.2119	6.72985e-37	1.87292e-33
Lmo1	7	1.36359e-31	3.1624e-28	0.173404	-2.52779	-5.76687	8.78925	50.6865	1.36359e-31	3.1624e-28
H2-K1	17	2.75826e-31	5.48303e-28	0.406055	-1.30025	-2.46272	119.652	294.668	2.75826e-31	5.48303e-28
Vill	9	4.14262e-23	5.76445e-20	2.29479	1.19836	2.29479	56.8914	24.7916	4.14262e-23	5.76445e-20
Chic2	5	4.98229e-22	5.77738e-19	0.35333	-1.50091	-2.83021	20.7646	58.7682	4.98229e-22	5.77738e-19
Eno1b	18	9.09424e-22	9.73434e-19	3.26999	1.70929	3.26999	26.3715	8.06471	9.09424e-22	9.73434e-19
Cmas	6	1.4787e-21	1.46972e-18	0.328355	-1.60667	-3.04549	12.6966	38.6674	1.4787e-21	1.46972e-18
Glrx5	12	3.5203e-21	3.26567e-18	0.277917	-1.84727	-3.5982	10.0079	36.0105	3.5203e-21	3.26567e-18
Grb2	11	1.07876e-19	8.82996e-17	0.459154	-1.12295	-2.17792	48.3641	105.333	1.07876e-19	8.82996e-17
Kras	6	7.61134e-19	5.5743e-16	0.369689	-1.43562	-2.70498	19.7674	53.4703	7.61134e-19	5.5743e-16
Nsmce4a	7	4.36074e-18	3.03398e-15	0.392756	-1.34829	-2.54611	25.1312	63.9869	4.36074e-18	3.03398e-15
Elavl1	8	3.3541e-17	2.22249e-14	0.404815	-1.30467	-2.47026	31.435	77.6528	3.3541e-17	2.22249e-14
Gm4316	8	4.12775e-17	2.6108e-14	2.06901	1.04894	2.06901	50.4338	24.3758	4.12775e-17	2.6108e-14
Psip1	4	1.84892e-15	1.02911e-12	0.475104	-1.07369	-2.1048	41.2478	86.8185	1.84892e-15	1.02911e-12
Clint1	11	2.11691e-15	1.13296e-12	0.475991	-1.07099	-2.10088	36.6677	77.0345	2.11691e-15	1.13296e-12
Tprgl	4	2.29744e-15	1.18403e-12	0.448041	-1.1583	-2.23194	22.4	49.9954	2.29744e-15	1.18403e-12
Ywhah	5	7.02068e-15	3.48903e-12	0.484828	-1.04446	-2.06259	122.598	252.869	7.02068e-15	3.48903e-12
Mia2	12	3.21297e-14	1.54167e-11	0.421058	-1.24791	-2.37497	17.796	42.2648	3.21297e-14	1.54167e-11
Trim59	3	4.39794e-14	1.97411e-11	0.381114	-1.39171	-2.62389	17.2247	45.1956	4.39794e-14	1.97411e-11
Retreg2	1	6.41452e-14	2.78931e-11	0.437838	-1.19153	-2.28395	24.4951	55.9454	6.41452e-14	2.78931e-11
Tmem160	7	1.45224e-13	5.94352e-11	0.375218	-1.4142	-2.66511	15.1658	40.4185	1.45224e-13	5.94352e-11
Isoc1	18	2.62337e-13	1.04298e-10	0.208445	-2.26226	-4.79742	3.20752	15.3878	2.62337e-13	1.04298e-10
Stap2	17	1.8995e-12	6.77734e-10	2.98736	1.57887	2.98736	17.9897	6.02195	1.8995e-12	6.77734e-10
Stag3	5	2.03887e-12	7.09272e-10	2.38423	1.25353	2.38423	22.6726	9.50939	2.03887e-12	7.09272e-10
H2-Q7	17	2.72698e-11	8.0736e-09	0.223051	-2.16456	-4.48329	2.74046	12.2863	2.72698e-11	8.0736e-09
Coq2	5	8.32198e-11	2.31601e-08	0.316604	-1.65925	-3.15852	4.5348	14.3233	8.32198e-11	2.31601e-08
Carnmt1	19	1.51965e-10	4.14626e-08	0.334593	-1.57952	-2.9887	6.87536	20.5484	1.51965e-10	4.14626e-08
Metrn	17	1.69246e-10	4.52895e-08	0.325169	-1.62074	-3.07533	5.18664	15.9506	1.69246e-10	4.52895e-08
Isyna1	8	1.73704e-10	4.56055e-08	0.362253	-1.46493	-2.7605	8.60685	23.7592	1.73704e-10	4.56055e-08
1700006J14Rik	10	4.77983e-10	1.16687e-07	3.83107	1.93775	3.83107	16.0531	4.19024	4.77983e-10	1.16687e-07
H2-Q4	17	5.55513e-10	1.33275e-07	0.399714	-1.32296	-2.50179	12.562	31.4275	5.55513e-10	1.33275e-07
Vapb	2	6.59047e-10	1.55434e-07	0.446407	-1.16357	-2.24011	12.5865	28.1951	6.59047e-10	1.55434e-07
Zfand3	17	9.56213e-10	2.18126e-07	0.492458	-1.02193	-2.03063	23.297	47.3075	9.56213e-10	2.18126e-07
Btbd1	7	3.28776e-09	7.03834e-07	0.389867	-1.35895	-2.56498	8.25495	21.1738	3.28776e-09	7.03834e-07
Tm7sf3	6	2.00113e-08	3.73399e-06	0.499097	-1.00261	-2.00362	20.4097	40.8933	2.00113e-08	3.73399e-06
Ptms	6	2.01257e-08	3.73399e-06	0.259535	-1.946	-3.85304	2.85761	11.0105	2.01257e-08	3.73399e-06
Phf10	17	2.03962e-08	3.73438e-06	0.457362	-1.12859	-2.18645	13.4385	29.3827	2.03962e-08	3.73438e-06
A030001D20Rik	7	1.20432e-07	1.84155e-05	3.57302	1.83714	3.57302	3.83742	1.074	1.20432e-07	1.84155e-05
Wnk4	11	1.55206e-07	2.24967e-05	3.14978	1.65525	3.14978	10.8331	3.43933	1.55206e-07	2.24967e-05
Rnf126	10	1.92733e-07	2.76483e-05	0.4207	-1.24914	-2.37699	6.90987	16.4247	1.92733e-07	2.76483e-05
Hbb-bt	7	4.91771e-07	6.27798e-05	0.335295	-1.5765	-2.98245	17.9825	53.6319	4.91771e-07	6.27798e-05
Arih1	9	6.50645e-07	8.15651e-05	0.45333	-1.14137	-2.2059	11.7219	25.8574	6.50645e-07	8.15651e-05
H2-Q6	17	1.71829e-06	0.000195984	0.263378	-1.9248	-3.79683	2.35205	8.93032	1.71829e-06	0.000195984
Gm20403	12	2.0612e-06	0.000231831	3.49002	1.80324	3.49002	3.49002	1	2.0612e-06	0.000231831
Odc1	12	3.2686e-06	0.000344565	0.418712	-1.25597	-2.38828	7.01266	16.7482	3.2686e-06	0.000344565
Frat2	19	4.57818e-06	0.000465003	0.414779	-1.26958	-2.41092	7.06494	17.033	4.57818e-06	0.000465003
Rbm44	1	1.01354e-05	0.00092786	2.80917	1.49015	2.80917	5.09887	1.81508	1.01354e-05	0.00092786
Rapgefl1	11	1.61294e-05	0.00136025	2.73695	1.45257	2.73695	2.73695	1	1.61294e-05	0.00136025
Rcn1	2	1.86102e-05	0.00151584	0.454828	-1.13661	-2.19863	3.84071	8.44431	1.86102e-05	0.00151584
Dcbld1	10	4.04289e-05	0.00302456	2.3599	1.23872	2.3599	4.64268	1.96732	4.04289e-05	0.00302456
Gls2	10	4.87928e-05	0.00349975	2.40648	1.26692	2.40648	3.7469	1.557	4.87928e-05	0.00349975
Mmp9	2	5.55161e-05	0.00390155	0.482023	-1.05283	-2.07459	75.7743	157.201	5.55161e-05	0.00390155
Azin2	4	0.000115511	0.00692816	2.52509	1.33634	2.52509	4.66619	1.84793	0.000115511	0.00692816
Galnt10	11	0.000121482	0.00722402	0.367163	-1.44551	-2.72359	2.19672	5.98295	0.000121482	0.00722402
BC100530	16	0.000130681	0.00767269	4.07259	2.02595	4.07259	495.955	121.779	0.000130681	0.00767269
Cluap1	16	0.000157749	0.00892307	2.30258	1.20325	2.30258	4.77808	2.0751	0.000157749	0.00892307
Tesc	5	0.000215403	0.011226	0.463951	-1.10795	-2.1554	9.87945	21.2942	0.000215403	0.011226
Oas1a	5	0.000253474	0.0127416	0.476924	-1.06817	-2.09677	5.3753	11.2708	0.000253474	0.0127416
Ctnnbip1	4	0.000317211	0.0149177	0.375253	-1.41407	-2.66487	3.00461	8.0069	0.000317211	0.0149177
Oas3	5	0.000326253	0.0151327	0.339872	-1.55694	-2.94229	3.52	10.3568	0.000326253	0.0151327
1810024B03Rik	2	0.000332412	0.0153671	2.42856	1.2801	2.42856	3.67067	1.51146	0.000332412	0.0153671
Ap1ar	3	0.000342264	0.0157182	0.497433	-1.00743	-2.01032	4.739	9.5269	0.000342264	0.0157182
Hoxb4	11	0.000422957	0.018336	0.381981	-1.38843	-2.61793	1.08446	2.83905	0.000422957	0.018336
Ly86	13	0.000422987	0.018336	0.337334	-1.56775	-2.96442	1.58894	4.71029	0.000422987	0.018336
Fbxo31	8	0.000428386	0.0185124	0.473796	-1.07766	-2.11061	3.43413	7.24811	0.000428386	0.0185124
Mtus2	5	0.000434917	0.0187364	2.18616	1.1284	2.18616	4.3726	2.00013	0.000434917	0.0187364
Wwc2	8	0.000735185	0.0281821	2.09233	1.06511	2.09233	5.59069	2.67199	0.000735185	0.0281821
Stfa3	16	0.000815302	0.0300926	8.54913	3.09578	8.54913	41.3017	4.8311	0.000815302	0.0300926
Stard10	7	0.000887326	0.031981	2.35373	1.23495	2.35373	2.64447	1.12352	0.000887326	0.031981
Tmem238	7	0.00095899	0.0333609	0.404723	-1.30499	-2.47083	1.73402	4.28447	0.00095899	0.0333609
Gm13056	4	0.00117373	0.0389795	2.07966	1.05635	2.07966	2.07966	1	0.00117373	0.0389795
BC025920	10	0.00118986	0.0394211	2.12593	1.08809	2.12593	2.12593	1	0.00118986	0.0394211
H2afy2	10	0.00119819	0.039434	0.39013	-1.35797	-2.56325	1.34077	3.43674	0.00119819	0.039434
Zfp362	4	0.00141365	0.0442045	2.02161	1.0155	2.02161	5.64585	2.79275	0.00141365	0.0442045
Zfp788	7	0.00159949	0.0489163	2.00478	1.00344	2.00478	3.71839	1.85477	0.00159949	0.0489163
Hist2h3c1	3	0.00172296	0.0513995	0.330349	-1.59794	-3.0271	1.96834	5.95836	0.00172296	0.0513995
Ifi27l2a	12	0.00181808	0.0533724	0.427484	-1.22606	-2.33927	9.98325	23.3535	0.00181808	0.0533724
Dnajc25	4	0.00210282	0.0586387	0.452962	-1.14254	-2.20769	2.70681	5.97579	0.00210282	0.0586387
Olfm4	14	0.00284823	0.0720603	2.16706	1.11574	2.16706	147.477	68.054	0.00284823	0.0720603
Irf7	7	0.00287295	0.0723334	0.461656	-1.11511	-2.16611	5.16411	11.1861	0.00287295	0.0723334
Ccr7	11	0.00573908	0.11107	0.269211	-1.89319	-3.71456	1.18793	4.41264	0.00573908	0.11107
Stfa2	16	0.00660359	0.121272	4.26212	2.09157	4.26212	14.244	3.34201	0.00660359	0.121272
Map6	7	0.00694414	0.124144	0.495229	-1.01383	-2.01927	2.12394	4.2888	0.00694414	0.124144
Srm	4	0.00762643	0.131992	0.449286	-1.1543	-2.22576	1.8668	4.15504	0.00762643	0.131992
Hebp1	6	0.00846213	0.140405	2.29363	1.19764	2.29363	6.57295	2.86574	0.00846213	0.140405
Homer1	13	0.00865341	0.141996	0.467845	-1.0959	-2.13746	1.74042	3.72008	0.00865341	0.141996
AY036118	17	0.0100011	0.152939	0.478585	-1.06315	-2.08949	951.013	1987.14	0.0100011	0.152939
Tmem177	1	0.0111648	0.161831	0.492175	-1.02276	-2.0318	1.57523	3.20055	0.0111648	0.161831
Prg2	2	0.0115824	0.165471	0.378691	-1.40091	-2.64067	1.31834	3.4813	0.0115824	0.165471
Spata48	11	0.0126229	0.173039	0.488363	-1.03397	-2.04766	1.09884	2.25005	0.0126229	0.173039
Igkv15-103	6	0.0128422	0.174233	3.6153	1.85411	3.6153	3.6153	1	0.0128422	0.174233
Camkmt	17	0.0145697	0.189474	0.479315	-1.06095	-2.08631	1.54245	3.21803	0.0145697	0.189474
Igkv1-117	6	0.0153171	0.194088	0.037756	-4.72715	-26.4858	1	26.4858	0.0153171	0.194088
Mmp8	9	0.0172035	0.207621	0.465938	-1.10179	-2.14621	33.6161	72.1472	0.0172035	0.207621
4921507P07Rik	6	0.0174949	0.209864	0.470846	-1.08667	-2.12384	2.96777	6.30305	0.0174949	0.209864
Gm15729	16	0.0181432	0.214132	0.445815	-1.16548	-2.24308	1.59758	3.58351	0.0181432	0.214132
Sytl3	17	0.0187833	0.21799	2.25643	1.17404	2.25643	2.39955	1.06343	0.0187833	0.21799
Hopx	5	0.0188762	0.218091	0.421413	-1.24669	-2.37297	1.77977	4.22334	0.0188762	0.218091
Fcmr	1	0.0191169	0.219663	0.36345	-1.46017	-2.75141	1.73082	4.7622	0.0191169	0.219663
Plekhm3	1	0.0234342	0.245363	0.410161	-1.28574	-2.43807	1.31244	3.19983	0.0234342	0.245363
Gm5483	16	0.0248337	0.253158	6.34868	2.66646	6.34868	33.849	5.33166	0.0248337	0.253158
Atf3	1	0.0301263	0.280422	0.358081	-1.48164	-2.79266	1.67881	4.68835	0.0301263	0.280422
Sdc4	2	0.0321789	0.290592	0.438725	-1.18861	-2.27933	1.63909	3.73604	0.0321789	0.290592
Wrb	16	0.0321804	0.290592	0.389162	-1.36156	-2.56962	1.21161	3.11338	0.0321804	0.290592
Frg2f1	4	0.0340077	0.299504	0.465943	-1.10177	-2.14618	1	2.14618	0.0340077	0.299504
Mcam	9	0.0350411	0.305512	2.23422	1.15977	2.23422	2.36147	1.05695	0.0350411	0.305512
Fn1	1	0.0352858	0.306493	0.307542	-1.70115	-3.25159	1	3.25159	0.0352858	0.306493
Rarg	15	0.0362233	0.310964	0.448296	-1.15748	-2.23067	1.23491	2.75468	0.0362233	0.310964
Parp12	6	0.0375884	0.316996	0.492256	-1.02252	-2.03146	2.30358	4.67964	0.0375884	0.316996
Rnase6	14	0.0394651	0.324753	0.466521	-1.09998	-2.14352	2.262	4.84864	0.0394651	0.324753
Arhgap24	5	0.0415141	0.333334	0.460556	-1.11855	-2.17129	1.46343	3.17753	0.0415141	0.333334
Cd69	6	0.0418436	0.334666	0.435782	-1.19832	-2.29472	4.69574	10.7754	0.0418436	0.334666
Stfa1	16	0.0435504	0.339686	2.27993	1.18899	2.27993	313.736	137.608	0.0435504	0.339686
Ccr2	9	0.0440842	0.340229	0.455016	-1.13601	-2.19773	1.75153	3.84938	0.0440842	0.340229
Ms4a6c	19	0.0468877	0.353471	0.348264	-1.52175	-2.87138	1.55118	4.45404	0.0468877	0.353471
Hba-a1	11	0.0489759	0.355503	0.303261	-1.72137	-3.29749	8.87841	29.2764	0.0489759	0.355503

## Sheet: Cluster2_9mo
Gene symbol	Chromosome	P-value (R878H vs. WT)	FDR step up (R878H vs. WT)	Ratio (R878H vs. WT)	Log2(Ratio) (R878H vs. WT)	Fold change (R878H vs. WT)	LSMean(R878H) (R878H vs. WT)	LSMean(WT) (R878H vs. WT)	P-value (Genotype)	FDR step up (Genotype)
Ceacam2	7	2.10371e-50	2.79121e-46	0.0233777	-5.41872	-42.7758	1	42.7758	2.10371e-50	2.79121e-46
1700006J14Rik	10	1.39427e-37	9.24959e-34	19.9115	4.31553	19.9115	53.707	2.69729	1.39427e-37	9.24959e-34
Krtcap3	5	2.46564e-29	1.09047e-25	4.18984	2.0669	4.18984	38.6991	9.23641	2.46564e-29	1.09047e-25
Gm42047	8	1.77397e-27	5.88427e-24	3.26935	1.709	3.26935	86.7905	26.5467	1.77397e-27	5.88427e-24
Vill	9	1.73728e-25	3.84171e-22	3.26305	1.70622	3.26305	52.7459	16.1646	1.73728e-25	3.84171e-22
Klf2	8	5.53487e-20	9.17957e-17	0.38019	-1.39521	-2.63027	73.3165	192.842	5.53487e-20	9.17957e-17
1700097N02Rik	17	2.51403e-17	3.33561e-14	2.8541	1.51304	2.8541	47.2792	16.5653	2.51403e-17	3.33561e-14
Tesc	5	1.64108e-16	1.97944e-13	3.40295	1.76679	3.40295	36.0981	10.6079	1.64108e-16	1.97944e-13
Isyna1	8	2.9642e-15	3.27742e-12	0.372943	-1.42297	-2.68138	12.0694	32.3627	2.9642e-15	3.27742e-12
Wdfy1	1	1.08231e-14	1.10463e-11	0.337464	-1.5672	-2.96328	9.02917	26.756	1.08231e-14	1.10463e-11
Trib1	15	3.72667e-10	2.90856e-07	0.444059	-1.17118	-2.25195	22.8384	51.4311	3.72667e-10	2.90856e-07
Dnah8	17	4.64334e-09	3.24252e-06	2.48995	1.31612	2.48995	37.0777	14.891	4.64334e-09	3.24252e-06
D930028M14Rik	7	1.26294e-07	7.97936e-05	0.157721	-2.66455	-6.34029	1	6.34029	1.26294e-07	7.97936e-05
A030001D20Rik	7	3.06128e-07	0.000169238	3.1507	1.65567	3.1507	3.55555	1.1285	3.06128e-07	0.000169238
Wnk4	11	3.46026e-06	0.00131173	2.36159	1.23976	2.36159	8.09252	3.42673	3.46026e-06	0.00131173
Ptms	6	1.33525e-05	0.00385132	0.385077	-1.37678	-2.59688	7.66788	19.9126	1.33525e-05	0.00385132
Rpl39l	16	1.99015e-05	0.00528106	4.30533	2.10612	4.30533	5.83124	1.35442	1.99015e-05	0.00528106
Slfn9	11	2.11716e-05	0.00550793	2.03863	1.0276	2.03863	19.9786	9.80001	2.11716e-05	0.00550793
Smox	2	4.2929e-05	0.00999265	2.11557	1.08105	2.11557	8.24668	3.89809	4.2929e-05	0.00999265
Rapgefl1	11	0.000143214	0.0240527	2.51187	1.32876	2.51187	3.61247	1.43816	0.000143214	0.0240527
Apoe	7	0.000205269	0.030903	12.4038	3.63271	12.4038	26.149	2.10814	0.000205269	0.030903
Rbm44	1	0.000278377	0.0364527	2.29467	1.19829	2.29467	7.51198	3.27366	0.000278377	0.0364527
Sirt4	5	0.000280236	0.0364527	3.05461	1.61099	3.05461	3.45698	1.13173	0.000280236	0.0364527
Sap25	5	0.000346423	0.0435301	2.68221	1.42342	2.68221	5.62012	2.09533	0.000346423	0.0435301
Gtpbp3	8	0.000466427	0.0533495	0.345506	-1.53322	-2.89431	1.60039	4.63201	0.000466427	0.0533495
Idua	5	0.000574031	0.0619206	0.428122	-1.22391	-2.33578	2.79811	6.53577	0.000574031	0.0619206
Lamb3	1	0.000674404	0.069563	0.45019	-1.15139	-2.22128	2.85951	6.35177	0.000674404	0.069563
Csf1r	18	0.000692369	0.0706643	3.26929	1.70898	3.26929	7.3894	2.26025	0.000692369	0.0706643
2610008E11Rik	10	0.000716765	0.0717804	2.52556	1.3366	2.52556	2.7852	1.10281	0.000716765	0.0717804
Adgre4	17	0.00085831	0.0801976	3.87034	1.95246	3.87034	3.87034	1	0.00085831	0.0801976
Gm20878	4	0.00101597	0.0864094	2.28324	1.19108	2.28324	4.49315	1.96788	0.00101597	0.0864094
Gm10260	13	0.00107858	0.0897591	2.64596	1.40379	2.64596	5.80159	2.19262	0.00107858	0.0897591
Atn1	6	0.00111668	0.0908961	2.09957	1.0701	2.09957	9.62211	4.58289	0.00111668	0.0908961
Rusc1	3	0.00114032	0.0922548	0.344013	-1.53946	-2.90686	2.22473	6.46698	0.00114032	0.0922548
Ccnd2	6	0.0011986	0.0958017	2.51934	1.33305	2.51934	6.01785	2.38866	0.0011986	0.0958017
Rnf144b	13	0.0015591	0.108305	0.495134	-1.01411	-2.01966	4.40207	8.89066	0.0015591	0.108305
D630023F18Rik	1	0.00180849	0.119378	2.35614	1.23643	2.35614	2.63418	1.118	0.00180849	0.119378
Hist1h2bq	13	0.00223314	0.135294	2.39047	1.25729	2.39047	10.1055	4.22743	0.00223314	0.135294
Prkch	12	0.00227777	0.136608	3.58562	1.84222	3.58562	4.31367	1.20305	0.00227777	0.136608
9230105E05Rik	10	0.00238871	0.141009	2.25413	1.17257	2.25413	2.25413	1	0.00238871	0.141009
Phf11d	14	0.00240422	0.141009	3.3561	1.74679	3.3561	3.3561	1	0.00240422	0.141009
B3gat2	1	0.00242843	0.141009	2.61288	1.38564	2.61288	4.08126	1.56198	0.00242843	0.141009
Tmem176b	6	0.00244437	0.141009	3.20782	1.68159	3.20782	4.8379	1.50816	0.00244437	0.141009
Hist2h2aa2	3	0.00268386	0.146746	2.36867	1.24408	2.36867	7.52384	3.1764	0.00268386	0.146746
Platr17	17	0.00289929	0.152047	2.28108	1.18972	2.28108	2.8994	1.27107	0.00289929	0.152047
Gm40304	5	0.00299775	0.155368	2.76064	1.465	2.76064	4.05029	1.46716	0.00299775	0.155368
Ttl	2	0.00306987	0.157104	0.369063	-1.43806	-2.70957	1	2.70957	0.00306987	0.157104
Tsacc	3	0.00347586	0.168415	0.376927	-1.40764	-2.65304	1.22417	3.24778	0.00347586	0.168415
Irf7	7	0.00351824	0.169198	0.496739	-1.00944	-2.01313	4.14131	8.337	0.00351824	0.169198
Prdm16	4	0.00366165	0.172279	2.0847	1.05984	2.0847	2.82551	1.35536	0.00366165	0.172279
Endov	11	0.00401186	0.184824	2.0554	1.03942	2.0554	6.99516	3.4033	0.00401186	0.184824
Ms4a6c	19	0.00483242	0.2029	4.07473	2.0267	4.07473	5.58714	1.37117	0.00483242	0.2029
Zfp991	4	0.00485944	0.203391	2.01472	1.01058	2.01472	6.72762	3.33923	0.00485944	0.203391
Cntd1	11	0.00491949	0.203974	2.05347	1.03806	2.05347	6.23637	3.03699	0.00491949	0.203974
Carmil2	8	0.00546857	0.21031	0.488238	-1.03434	-2.04818	3.45934	7.08536	0.00546857	0.21031
Pnpo	11	0.00557687	0.213239	0.486598	-1.0392	-2.05508	3.18048	6.53616	0.00557687	0.213239
Egr1	18	0.00574945	0.217332	0.477679	-1.06589	-2.09346	5.27641	11.0459	0.00574945	0.217332
Lipg	18	0.00576865	0.217439	0.370672	-1.43179	-2.69781	1.16116	3.13258	0.00576865	0.217439
Gm47939	10	0.00632386	0.231143	2.17835	1.12324	2.17835	4.33084	1.98813	0.00632386	0.231143
Arsk	13	0.00643485	0.231718	2.21371	1.14647	2.21371	3.91276	1.76751	0.00643485	0.231718
Ager	17	0.006541	0.231768	0.389583	-1.36	-2.56685	1.23335	3.16583	0.006541	0.231768
Slc25a31	3	0.006756	0.235799	2.57693	1.36566	2.57693	2.57693	1	0.006756	0.235799
Hspa1a	17	0.00692611	0.239281	6.06987	2.60167	6.06987	7.25219	1.19479	0.00692611	0.239281
Heatr3	8	0.00694325	0.239281	2.1569	1.10896	2.1569	3.44372	1.59661	0.00694325	0.239281
Tmem53	4	0.00709703	0.239601	0.46168	-1.11503	-2.166	2.61661	5.66758	0.00709703	0.239601
Prox2	12	0.00720205	0.240093	0.450095	-1.1517	-2.22175	1.70202	3.78146	0.00720205	0.240093
Fosb	7	0.0073966	0.244734	0.367731	-1.44328	-2.71938	1.13451	3.08517	0.0073966	0.244734
Tlr2	3	0.00852994	0.264564	0.452704	-1.14336	-2.20895	1.89477	4.18545	0.00852994	0.264564
Wdr12	1	0.00861872	0.26597	0.449445	-1.15378	-2.22497	2.35436	5.23837	0.00861872	0.26597
Stard10	7	0.00928686	0.271941	2.07556	1.0535	2.07556	2.99112	1.44112	0.00928686	0.271941
Ppfibp1	6	0.0106134	0.293969	0.458137	-1.12615	-2.18275	1.15505	2.52119	0.0106134	0.293969
Bcl2a1b	9	0.0106513	0.293969	2.27072	1.18315	2.27072	4.11473	1.81208	0.0106513	0.293969
Emilin2	17	0.0106925	0.293969	3.25438	1.70238	3.25438	5.62098	1.7272	0.0106925	0.293969
Irf8	8	0.0110071	0.297493	0.325283	-1.62023	-3.07424	1	3.07424	0.0110071	0.297493
Tmem176a	6	0.0113403	0.300763	2.84971	1.51081	2.84971	3.20866	1.12596	0.0113403	0.300763
Synrg	11	0.0114177	0.301773	0.496639	-1.00973	-2.01353	3.33007	6.70521	0.0114177	0.301773
Ifi27l2a	12	0.0118706	0.306943	0.347097	-1.52659	-2.88104	4.49679	12.9554	0.0118706	0.306943
Clec11a	7	0.0123016	0.313201	2.21343	1.14628	2.21343	2.54549	1.15002	0.0123016	0.313201
Otud7b	3	0.0123398	0.313201	2.02966	1.02124	2.02966	9.20669	4.53607	0.0123398	0.313201
Azin2	4	0.0128935	0.316799	2.53773	1.34354	2.53773	3.33275	1.31328	0.0128935	0.316799
Pla2g7	17	0.0136526	0.321951	2.9018	1.53695	2.9018	6.60112	2.27483	0.0136526	0.321951
Cd300ld	11	0.0136892	0.322035	2.49889	1.32129	2.49889	6.41151	2.56574	0.0136892	0.322035
Ckb	12	0.013953	0.325931	2.69162	1.42847	2.69162	3.43436	1.27595	0.013953	0.325931
Rarg	15	0.0143425	0.331097	0.476318	-1.07	-2.09944	1	2.09944	0.0143425	0.331097
Dnaaf5	5	0.0145278	0.334065	0.484705	-1.04482	-2.06311	1.51122	3.11782	0.0145278	0.334065
Dus4l	12	0.0147469	0.336078	0.491285	-1.02537	-2.03548	1.41372	2.87759	0.0147469	0.336078
Igkv8-28	6	0.0147674	0.336078	0.382781	-1.38541	-2.61246	1	2.61246	0.0147674	0.336078
Nthl1	17	0.0149487	0.337077	0.414808	-1.26949	-2.41076	1	2.41076	0.0149487	0.337077
Ccl3	11	0.0158174	0.345173	0.28645	-1.80364	-3.49101	2.45903	8.58451	0.0158174	0.345173
Gm42067	19	0.0161482	0.346245	2.24223	1.16493	2.24223	2.92272	1.30349	0.0161482	0.346245
Hbb-bs	7	0.0162579	0.346245	0.482685	-1.05084	-2.07174	3.43485	7.11613	0.0162579	0.346245
Cd79a	7	0.016307	0.346722	0.242146	-2.04605	-4.12974	2.89036	11.9364	0.016307	0.346722
Noxred1	12	0.0166368	0.349267	2.02181	1.01565	2.02181	2.76267	1.36644	0.0166368	0.349267
Cd300e	11	0.0184565	0.363341	2.20795	1.14271	2.20795	2.20795	1	0.0184565	0.363341
Cd46	1	0.0188565	0.363341	2.3475	1.23113	2.3475	2.3475	1	0.0188565	0.363341
Exoc6b	6	0.019675	0.371884	0.496943	-1.00885	-2.0123	1	2.0123	0.019675	0.371884
Rhoc	3	0.0202892	0.375594	2.10606	1.07454	2.10606	3.04036	1.44363	0.0202892	0.375594
Chd3	11	0.020774	0.377575	2.01758	1.01263	2.01758	3.45066	1.7103	0.020774	0.377575
Rab26	17	0.0214228	0.385668	0.479344	-1.06087	-2.08618	1.20883	2.52184	0.0214228	0.385668
H2-Eb1	17	0.0228269	0.398456	0.129649	-2.94731	-7.71312	1.1297	8.71351	0.0228269	0.398456
Zfp605	5	0.022944	0.398456	0.465148	-1.10424	-2.14985	1.09897	2.36263	0.022944	0.398456
Tomm40l	1	0.0258993	0.421274	0.490051	-1.029	-2.0406	2.72287	5.5563	0.0258993	0.421274
Krt81	15	0.0259155	0.421274	0.353763	-1.49914	-2.82675	1.18877	3.36035	0.0259155	0.421274
Fam212a	9	0.0267388	0.425915	0.437996	-1.19101	-2.28313	1.45169	3.31439	0.0267388	0.425915
Zfp526	7	0.0268184	0.426132	2.02802	1.02007	2.02802	4.16432	2.05339	0.0268184	0.426132
4930513N10Rik	8	0.0272808	0.427455	0.490267	-1.02836	-2.03971	1	2.03971	0.0272808	0.427455
Mcf2l	8	0.0285362	0.434644	2.04964	1.03537	2.04964	5.96302	2.9093	0.0285362	0.434644
Mgat4a	1	0.0289615	0.435787	0.490727	-1.02701	-2.03779	1.2961	2.64119	0.0289615	0.435787
Zfp932	5	0.0292435	0.43681	2.03043	1.02179	2.03043	7.79997	3.84153	0.0292435	0.43681
Gm30211	6	0.0292883	0.43681	0.252497	-1.98566	-3.96044	1	3.96044	0.0292883	0.43681
Sirpb1a	3	0.0297559	0.437211	2.15619	1.10848	2.15619	2.46919	1.14516	0.0297559	0.437211
Ccnyl1	1	0.0307827	0.444691	2.01918	1.01377	2.01918	3.97701	1.96962	0.0307827	0.444691
Ktn1	14	0.0311267	0.446475	2.06372	1.04525	2.06372	7.25406	3.51503	0.0311267	0.446475
H1fx	6	0.031588	0.449444	3.81513	1.93173	3.81513	4.97993	1.30531	0.031588	0.449444
Adgrg7	16	0.0331135	0.45661	0.441938	-1.17808	-2.26276	1.14493	2.59069	0.0331135	0.45661
Pld4	12	0.0331411	0.45661	2.63393	1.39722	2.63393	4.06666	1.54395	0.0331411	0.45661
Iglc3	16	0.0340934	0.463474	0.258259	-1.95311	-3.87208	1.62792	6.30344	0.0340934	0.463474
Atf3	1	0.0342613	0.464636	2.8021	1.48651	2.8021	7.14802	2.55096	0.0342613	0.464636
Ptpro	6	0.0343189	0.464636	2.25111	1.17064	2.25111	2.57657	1.14458	0.0343189	0.464636
B230217C12Rik	11	0.0362356	0.478077	2.15811	1.10977	2.15811	2.61278	1.21068	0.0362356	0.478077
Cd3g	9	0.0378886	0.484769	3.16665	1.66296	3.16665	4.87429	1.53926	0.0378886	0.484769
Wfdc17	11	0.0381443	0.484769	2.62104	1.39014	2.62104	7.59677	2.89838	0.0381443	0.484769
Prg2	2	0.0388481	0.488212	0.45288	-1.1428	-2.20809	1	2.20809	0.0388481	0.488212
Lrp4	2	0.0390321	0.488861	2.03732	1.02668	2.03732	3.57477	1.75464	0.0390321	0.488861
Igkc	6	0.0393761	0.490353	0.10236	-3.28827	-9.76941	1.35936	13.2802	0.0393761	0.490353
H2-Aa	17	0.0444815	0.508497	0.133821	-2.90162	-7.47265	1.91981	14.3461	0.0444815	0.508497

## Sheet: Cluster3_1mo
Gene symbol	Chromosome	P-value (R878H vs. WT)	FDR step up (R878H vs. WT)	Ratio (R878H vs. WT)	Log2(Ratio) (R878H vs. WT)	Fold change (R878H vs. WT)	LSMean(R878H) (R878H vs. WT)	LSMean(WT) (R878H vs. WT)	P-value (Genotype)	FDR step up (Genotype)
Hbb-bs	7	2.47599e-60	3.38368e-56	0.330804	-1.59595	-3.02294	261.14	789.412	2.47599e-60	3.38368e-56
Cbx4	11	2.03468e-29	1.39029e-25	0.292085	-1.77554	-3.42366	57.5295	196.962	2.03468e-29	1.39029e-25
H2-Q7	17	4.83084e-23	1.10031e-19	0.433603	-1.20555	-2.30625	132.855	306.398	4.83084e-23	1.10031e-19
Rap1b	10	1.07171e-22	1.83075e-19	0.32794	-1.60849	-3.04933	53.2028	162.233	1.07171e-22	1.83075e-19
H2-Q6	17	1.37462e-22	2.08729e-19	0.479685	-1.05984	-2.0847	223.745	466.442	1.37462e-22	2.08729e-19
Chic2	5	4.20733e-21	5.74974e-18	0.314447	-1.66911	-3.18019	38.7755	123.313	4.20733e-21	5.74974e-18
Nsmce4a	7	1.19434e-18	1.48381e-15	0.321479	-1.63721	-3.11063	36.7554	114.332	1.19434e-18	1.48381e-15
Tprgl	4	5.32179e-18	5.74842e-15	0.380521	-1.39395	-2.62797	54.0021	141.916	5.32179e-18	5.74842e-15
Dusp5	19	5.46827e-18	5.74842e-15	0.465134	-1.10428	-2.14992	168.883	363.084	5.46827e-18	5.74842e-15
Glrx5	12	7.60778e-18	7.42628e-15	0.24538	-2.02691	-4.07532	18.2709	74.4597	7.60778e-18	7.42628e-15
Bag1	4	7.81596e-16	6.28312e-13	0.321937	-1.63515	-3.1062	36.2633	112.641	7.81596e-16	6.28312e-13
Elavl1	8	6.68082e-13	4.34763e-10	0.462706	-1.11183	-2.1612	55.7663	120.522	6.68082e-13	4.34763e-10
Tmem160	7	4.64314e-12	2.88424e-09	0.430577	-1.21566	-2.32246	50.3332	116.897	4.64314e-12	2.88424e-09
March5	19	3.62862e-11	2.0662e-08	0.404392	-1.30617	-2.47285	35.0512	86.6764	3.62862e-11	2.0662e-08
Bri3	5	5.52037e-11	3.01766e-08	0.411587	-1.28073	-2.42962	35.9903	87.4427	5.52037e-11	3.01766e-08
Aff4	11	7.85222e-11	3.97439e-08	0.470506	-1.08771	-2.12537	55.1085	117.126	7.85222e-11	3.97439e-08
Polg	7	1.72163e-10	8.40277e-08	2.38268	1.25258	2.38268	98.1347	41.1867	1.72163e-10	8.40277e-08
Frat2	19	5.23927e-10	2.16969e-07	0.434259	-1.20337	-2.30277	38.074	87.6758	5.23927e-10	2.16969e-07
Coq2	5	7.63688e-10	2.89904e-07	0.315024	-1.66647	-3.17437	15.5091	49.2316	7.63688e-10	2.89904e-07
Lamp1	8	3.33736e-09	1.16945e-06	0.42668	-1.22877	-2.34368	34.1406	80.0146	3.33736e-09	1.16945e-06
Glcci1	6	6.01631e-09	1.95759e-06	0.480479	-1.05746	-2.08126	51.222	106.606	6.01631e-09	1.95759e-06
Cmas	6	7.15295e-09	2.27331e-06	0.43303	-1.20746	-2.30931	38.2865	88.4153	7.15295e-09	2.27331e-06
Ptp4a1	1	3.15289e-08	8.97655e-06	0.43988	-1.18482	-2.27335	35.8192	81.4296	3.15289e-08	8.97655e-06
Bcl3	7	3.44254e-07	8.71217e-05	0.291215	-1.77985	-3.43389	10.0601	34.5455	3.44254e-07	8.71217e-05
Btbd1	7	1.22336e-06	0.000286934	0.366031	-1.44996	-2.73201	13.2945	36.3208	1.22336e-06	0.000286934
Siah2	3	2.06217e-06	0.000454542	0.476444	-1.06962	-2.09888	26.0048	54.5811	2.06217e-06	0.000454542
2510039O18Rik	4	2.95651e-06	0.000612177	0.48442	-1.04567	-2.06432	26.5934	54.8974	2.95651e-06	0.000612177
Trim63	4	6.20261e-06	0.00122848	3.60816	1.85126	3.60816	29.7266	8.23872	6.20261e-06	0.00122848
Gm26760	15	6.57597e-06	0.00128382	4.63602	2.21289	4.63602	20.8995	4.50807	6.57597e-06	0.00128382
Srsf9	5	1.14964e-05	0.00215219	0.420554	-1.24964	-2.37781	15.1912	36.122	1.14964e-05	0.00215219
Odc1	12	1.48563e-05	0.0026367	0.465373	-1.10354	-2.14881	25.1936	54.1365	1.48563e-05	0.0026367
Suds3	5	1.58865e-05	0.0027834	0.481157	-1.05542	-2.07832	21.1855	44.0303	1.58865e-05	0.0027834
Ccl5	11	3.65242e-05	0.00580395	0.0796069	-3.65096	-12.5617	1	12.5617	3.65242e-05	0.00580395
Plxdc1	11	4.3762e-05	0.00664542	0.467	-1.0985	-2.14133	16.0964	34.4676	4.3762e-05	0.00664542
Klhdc2	12	4.37647e-05	0.00664542	0.470748	-1.08697	-2.12428	25.6107	54.4043	4.37647e-05	0.00664542
Ctnnbip1	4	9.38743e-05	0.0124552	0.150529	-2.73189	-6.64323	1.67672	11.1388	9.38743e-05	0.0124552
Hba-a2	11	0.000153817	0.018727	0.253685	-1.97889	-3.9419	20.0168	78.9041	0.000153817	0.018727
Nol10	12	0.000177796	0.0205912	0.497331	-1.00772	-2.01073	15.7569	31.6829	0.000177796	0.0205912
Tom1l2	11	0.000181825	0.0208808	2.35708	1.237	2.35708	30.9043	13.1113	0.000181825	0.0208808
2200002D01Rik	7	0.000235516	0.025343	2.11041	1.07752	2.11041	37.0024	17.5333	0.000235516	0.025343
Dnd1	18	0.0002514	0.0266328	5.95844	2.57493	5.95844	9.8769	1.65763	0.0002514	0.0266328
Slfn9	11	0.000274364	0.0287586	3.93112	1.97494	3.93112	12.4632	3.1704	0.000274364	0.0287586
Flot2	11	0.000388339	0.0361023	3.42574	1.77642	3.42574	18.0244	5.26147	0.000388339	0.0361023
4833407H14Rik	19	0.000398062	0.0362677	2.23769	1.16201	2.23769	27.2767	12.1897	0.000398062	0.0362677
Casd1	6	0.000407091	0.0363615	0.396973	-1.33289	-2.51906	8.0678	20.3233	0.000407091	0.0363615
Hba-a1	11	0.000414164	0.0366173	0.17845	-2.48641	-5.60382	21.0919	118.195	0.000414164	0.0366173
Cluh	11	0.000418436	0.0366561	3.8917	1.9604	3.8917	10.6372	2.73329	0.000418436	0.0366561
Cebpb	2	0.000430053	0.0374338	0.337205	-1.5683	-2.96556	5.79599	17.1883	0.000430053	0.0374338
Pde1c	6	0.000567869	0.046544	4.41436	2.14221	4.41436	9.86654	2.2351	0.000567869	0.046544
Mtus2	5	0.000597859	0.048633	4.0797	2.02846	4.0797	9.612	2.35606	0.000597859	0.048633
Cldn4	5	0.000782534	0.0577082	4.29578	2.10292	4.29578	7.59285	1.76751	0.000782534	0.0577082
Slc25a33	4	0.000891948	0.0634863	0.201816	-2.30889	-4.95501	1.77697	8.8049	0.000891948	0.0634863
Abhd6	14	0.00107329	0.0731729	3.63607	1.86238	3.63607	14.4632	3.97772	0.00107329	0.0731729
Mfsd3	15	0.00121869	0.0808476	6.31183	2.65806	6.31183	6.31183	1	0.00121869	0.0808476
Zbtb43	2	0.00144206	0.0894764	0.417933	-1.25866	-2.39273	9.22784	22.0797	0.00144206	0.0894764
Irs1	1	0.00151697	0.0926232	2.15257	1.10606	2.15257	25.5695	11.8786	0.00151697	0.0926232
Fam46a	9	0.00152925	0.0928835	0.437937	-1.1912	-2.28343	11.7288	26.782	0.00152925	0.0928835
Hoxb4	11	0.00155145	0.0931531	0.220856	-2.17882	-4.52783	1.43914	6.51618	0.00155145	0.0931531
0610009B22Rik	11	0.00155414	0.0931531	2.0238	1.01707	2.0238	27.1719	13.4262	0.00155414	0.0931531
Ssbp3	4	0.00160159	0.09496	2.02766	1.01982	2.02766	27.0918	13.3611	0.00160159	0.09496
Tfdp1	8	0.00174394	0.101416	0.437668	-1.19209	-2.28484	7.38024	16.8626	0.00174394	0.101416
Mocs3	2	0.00193749	0.108073	0.419248	-1.25412	-2.38522	9.32995	22.254	0.00193749	0.108073
Gtf3c3	1	0.00207471	0.11296	0.434633	-1.20213	-2.30079	7.29754	16.7901	0.00207471	0.11296
Vasn	16	0.00229755	0.122173	4.13626	2.04833	4.13626	8.11622	1.96221	0.00229755	0.122173
Rasd1	11	0.00238037	0.125116	0.36463	-1.45549	-2.7425	7.0529	19.3426	0.00238037	0.125116
Zbtb12	17	0.00248661	0.12843	0.31923	-1.64733	-3.13254	3.21039	10.0567	0.00248661	0.12843
Disp1	1	0.00249313	0.12843	3.19321	1.67501	3.19321	14.3693	4.49996	0.00249313	0.12843
St7	6	0.00249981	0.12843	0.320917	-1.63973	-3.11607	3.15913	9.84407	0.00249981	0.12843
Igkv4-69	6	0.00269293	0.135249	15.9629	3.99665	15.9629	29.6443	1.85708	0.00269293	0.135249
Gpsm1	2	0.00271089	0.135249	0.462562	-1.11228	-2.16187	8.77076	18.9613	0.00271089	0.135249
Mcee	7	0.00284304	0.140263	2.10471	1.07362	2.10471	24.2296	11.5121	0.00284304	0.140263
Chn2	6	0.00287475	0.140811	0.258149	-1.95373	-3.87373	1.45681	5.64329	0.00287475	0.140811
Poli	18	0.00324152	0.152069	0.336989	-1.56923	-2.96746	3.42973	10.1776	0.00324152	0.152069
Igkv4-57	6	0.00324923	0.152069	3.61977	1.8559	3.61977	66.7466	18.4394	0.00324923	0.152069
Nr1d1	11	0.00336418	0.155244	0.328914	-1.60422	-3.04031	2.39063	7.26824	0.00336418	0.155244
D830025C05Rik	8	0.00336491	0.155244	2.30079	1.20213	2.30079	20.5521	8.93264	0.00336491	0.155244
Pitpnm2	5	0.0033864	0.155297	2.80308	1.48701	2.80308	14.2896	5.0978	0.0033864	0.155297
Art1	7	0.00344688	0.156724	5.29692	2.40515	5.29692	5.29692	1	0.00344688	0.156724
Vkorc1	7	0.00345033	0.156724	5.60148	2.48581	5.60148	5.60148	1	0.00345033	0.156724
Car1	3	0.00350372	0.158026	5.41544	2.43708	5.41544	5.41544	1	0.00350372	0.158026
Ighv5-9	12	0.00352925	0.158654	0.217175	-2.20307	-4.60458	11.4675	52.8029	0.00352925	0.158654
Gm29590	13	0.00364989	0.161516	3.25948	1.70464	3.25948	10.466	3.21096	0.00364989	0.161516
Rem2	14	0.00365201	0.161516	2.15174	1.1055	2.15174	21.9446	10.1986	0.00365201	0.161516
Pbx1	1	0.00397535	0.17084	2.05489	1.03906	2.05489	20.1694	9.8153	0.00397535	0.17084
Rhof	5	0.00402842	0.172039	0.18557	-2.42996	-5.3888	1.26702	6.82774	0.00402842	0.172039
Slc2a1	4	0.00453191	0.185985	0.423944	-1.23805	-2.3588	5.90876	13.9376	0.00453191	0.185985
Plekha7	7	0.00464178	0.189797	2.37014	1.24497	2.37014	14.0299	5.91945	0.00464178	0.189797
Nradd	9	0.00465699	0.189797	2.88594	1.52904	2.88594	7.88364	2.73174	0.00465699	0.189797
9430038I01Rik	7	0.0050253	0.199639	2.28845	1.19437	2.28845	26.9589	11.7804	0.0050253	0.199639
Hexim2	11	0.00534598	0.206964	0.289658	-1.78758	-3.45235	1.90448	6.57494	0.00534598	0.206964
Zfp273	13	0.00536294	0.207034	0.369764	-1.43532	-2.70443	2.95025	7.97872	0.00536294	0.207034
Akap7	10	0.00551614	0.21013	4.02995	2.01076	4.02995	6.62635	1.64428	0.00551614	0.21013
Plekha5	6	0.00563275	0.212303	2.37312	1.24679	2.37312	17.4301	7.34481	0.00563275	0.212303
Plcd3	11	0.00583488	0.216096	0.391831	-1.3517	-2.55212	4.40684	11.2468	0.00583488	0.216096
9330175E14Rik	8	0.00585529	0.216266	0.42675	-1.22854	-2.34329	7.31017	17.1299	0.00585529	0.216266
Sars2	7	0.00594648	0.217648	0.478973	-1.06198	-2.0878	11.5689	24.1536	0.00594648	0.217648
Metrn	17	0.00610375	0.218408	0.458059	-1.1264	-2.18313	4.86269	10.6159	0.00610375	0.218408
Rida	15	0.00617131	0.218408	0.41807	-1.25818	-2.39194	5.25603	12.5721	0.00617131	0.218408
Foxred2	15	0.00644783	0.225939	0.24619	-2.02216	-4.06191	1	4.06191	0.00644783	0.225939
Pacs2	12	0.00661496	0.230026	3.38051	1.75724	3.38051	7.88216	2.33165	0.00661496	0.230026
D17H6S53E	17	0.00679107	0.23377	3.15761	1.65883	3.15761	6.95846	2.20372	0.00679107	0.23377
Gm47230	9	0.00700006	0.239157	2.65312	1.40769	2.65312	14.6571	5.52448	0.00700006	0.239157
Cep76	18	0.00705944	0.240584	2.77101	1.47041	2.77101	8.47297	3.05772	0.00705944	0.240584
Cpt2	4	0.0070944	0.241174	2.1902	1.13106	2.1902	14.0363	6.40868	0.0070944	0.241174
Atf3	1	0.00728309	0.24515	0.412702	-1.27683	-2.42306	10.1045	24.4838	0.00728309	0.24515
Gm34006	10	0.00730264	0.245204	2.50911	1.32717	2.50911	7.85054	3.12882	0.00730264	0.245204
Zfp512b	2	0.00750322	0.248881	2.74252	1.4555	2.74252	12.8646	4.6908	0.00750322	0.248881
Mthfd1	12	0.00756892	0.249848	0.393459	-1.34572	-2.54156	3.77691	9.59926	0.00756892	0.249848
Hlx	1	0.00760218	0.250273	0.457828	-1.12712	-2.18423	10.3141	22.5284	0.00760218	0.250273
Tmem86b	7	0.00767776	0.250416	2.61097	1.38459	2.61097	11.8915	4.55442	0.00767776	0.250416
Ramp1	1	0.00772693	0.250592	2.25347	1.17215	2.25347	16.1139	7.15071	0.00772693	0.250592
Ccdc142	6	0.00774844	0.250592	0.300056	-1.73669	-3.33271	2.06093	6.86846	0.00774844	0.250592
Selenon	4	0.00792463	0.254221	4.16575	2.05858	4.16575	5.72213	1.37362	0.00792463	0.254221
Tmc7	7	0.00815672	0.259232	0.354638	-1.49558	-2.81977	3.38855	9.55496	0.00815672	0.259232
Nubpl	12	0.00824101	0.261164	4.15717	2.0556	4.15717	5.96538	1.43496	0.00824101	0.261164
Siah1a	8	0.00842907	0.262995	0.46181	-1.11463	-2.16539	9.14639	19.8055	0.00842907	0.262995
Tmem238	7	0.00862668	0.266607	0.45396	-1.13936	-2.20284	7.70905	16.9818	0.00862668	0.266607
Csf2rb	15	0.00888363	0.2704	0.394309	-1.3426	-2.53608	6.08589	15.4343	0.00888363	0.2704
Epop	11	0.00918033	0.275733	0.312066	-1.68008	-3.20445	1.47316	4.72068	0.00918033	0.275733
Qsox1	1	0.00924176	0.276953	0.387665	-1.36712	-2.57955	3.76039	9.70008	0.00924176	0.276953
Bod1	11	0.00926148	0.276953	0.431164	-1.21369	-2.3193	5.57173	12.9225	0.00926148	0.276953
Gtdc1	2	0.0093806	0.279293	2.58702	1.37129	2.58702	20.3783	7.87714	0.0093806	0.279293
Ighv9-2	12	0.00962765	0.281991	0.107191	-3.22175	-9.32917	3.0354	28.3177	0.00962765	0.281991
Sgce	6	0.00980136	0.282585	3.55041	1.82799	3.55041	7.19748	2.02722	0.00980136	0.282585
Cryab	9	0.00999357	0.286158	3.42052	1.77422	3.42052	3.42052	1	0.00999357	0.286158
Gm14302	2	0.0100169	0.286158	4.46468	2.15856	4.46468	4.46468	1	0.0100169	0.286158
Cks1b	3	0.0102139	0.286905	0.483348	-1.04887	-2.0689	15.1355	31.3139	0.0102139	0.286905
Gm17315	17	0.0107403	0.295921	0.373248	-1.42179	-2.67918	4.10104	10.9874	0.0107403	0.295921
Klf10	15	0.0108302	0.2972	0.473029	-1.08	-2.11404	8.79327	18.5893	0.0108302	0.2972
1810044D09Rik	6	0.0109476	0.29922	2.37285	1.24662	2.37285	14.3697	6.05586	0.0109476	0.29922
Uros	7	0.0110802	0.301038	0.469061	-1.09215	-2.13192	6.67119	14.2224	0.0110802	0.301038
Slc20a1	2	0.0113664	0.306506	0.495984	-1.01163	-2.01619	7.64461	15.413	0.0113664	0.306506
AL732506.1	4	0.01151	0.306506	2.81392	1.49258	2.81392	6.5118	2.31414	0.01151	0.306506
Epb41l4b	4	0.0115619	0.306506	2.35506	1.23576	2.35506	16.9529	7.19848	0.0115619	0.306506
Fmnl2	2	0.0115985	0.306506	0.245758	-2.02469	-4.06905	1	4.06905	0.0115985	0.306506
Phactr2	10	0.011622	0.306506	0.223964	-2.15866	-4.465	1	4.465	0.011622	0.306506
Pvr	7	0.0116333	0.306506	0.236738	-2.07864	-4.22408	1	4.22408	0.0116333	0.306506
Ly6a	15	0.0116399	0.306506	0.247292	-2.01571	-4.0438	1	4.0438	0.0116399	0.306506
Rad18	6	0.0116525	0.306506	2.51037	1.3279	2.51037	11.7529	4.68173	0.0116525	0.306506
Abhd2	7	0.0117359	0.307374	2.10051	1.07074	2.10051	16.4103	7.81254	0.0117359	0.307374
Twnk	19	0.0117858	0.307374	2.01211	1.00871	2.01211	8.90135	4.42389	0.0117858	0.307374
Fam189b	3	0.0118293	0.307433	2.0927	1.06536	2.0927	19.087	9.12077	0.0118293	0.307433
Cox6b2	7	0.0122951	0.31348	2.01756	1.01261	2.01756	17.2167	8.53342	0.0122951	0.31348
Nceh1	3	0.0128357	0.32245	0.464228	-1.1071	-2.15412	6.67221	14.3727	0.0128357	0.32245
Rflnb	11	0.0129421	0.323933	0.367869	-1.44274	-2.71836	2.95158	8.02345	0.0129421	0.323933
Lmbrd2	15	0.0132208	0.327311	2.80757	1.48932	2.80757	8.23464	2.93301	0.0132208	0.327311
Mta1	12	0.013494	0.331013	2.12949	1.09051	2.12949	14.3036	6.71693	0.013494	0.331013
Ighj4	12	0.0134957	0.331013	0.420314	-1.25046	-2.37917	6.98529	16.6192	0.0134957	0.331013
Tgtp2	11	0.0143518	0.345725	0.273777	-1.86893	-3.65261	1.3702	5.0048	0.0143518	0.345725
Gm26809	6	0.0147433	0.350589	3.50958	1.8113	3.50958	5.38097	1.53323	0.0147433	0.350589
4931428F04Rik	8	0.0148242	0.350589	0.32002	-1.64377	-3.12481	2.80442	8.76328	0.0148242	0.350589
Frat1	19	0.0149956	0.352065	0.480699	-1.0568	-2.08031	5.91779	12.3108	0.0149956	0.352065
Alg14	3	0.0150251	0.352065	0.391173	-1.35412	-2.55641	4.76632	12.1847	0.0150251	0.352065
Aven	2	0.0150755	0.352065	0.315531	-1.66415	-3.16926	1.37191	4.34793	0.0150755	0.352065
Cmtm3	8	0.0150775	0.352065	3.1812	1.66957	3.1812	4.83894	1.52111	0.0150775	0.352065
Zfp128	7	0.0151406	0.352076	0.289926	-1.78624	-3.44916	1.45632	5.0231	0.0151406	0.352076
Myc	15	0.015163	0.352076	0.429284	-1.22	-2.32946	6.8523	15.9622	0.015163	0.352076
Gm26602	10	0.0153922	0.353567	0.297155	-1.75071	-3.36525	1.46263	4.92212	0.0153922	0.353567
Gimap4	6	0.0155064	0.353567	0.288971	-1.791	-3.46055	1.4698	5.08632	0.0155064	0.353567
Zcwpw1	5	0.0156038	0.353567	2.20948	1.14371	2.20948	12.858	5.81944	0.0156038	0.353567
Irf2bpl	12	0.0158743	0.354475	0.49814	-1.00538	-2.00747	5.98739	12.0195	0.0158743	0.354475
Ccna2	3	0.0161523	0.360094	0.464371	-1.10665	-2.15345	4.88482	10.5192	0.0161523	0.360094
Gm38394	1	0.0162107	0.360806	0.442223	-1.17715	-2.2613	4.12015	9.3169	0.0162107	0.360806
Gpr183	14	0.0165232	0.364204	0.374907	-1.4154	-2.66733	3.95834	10.5582	0.0165232	0.364204
Chchd6	6	0.0166112	0.365554	2.77059	1.47019	2.77059	4.79783	1.7317	0.0166112	0.365554
Satb2	1	0.0169522	0.368561	2.89169	1.53191	2.89169	11.8129	4.08513	0.0169522	0.368561
Sec31b	19	0.0170794	0.368561	3.81222	1.93063	3.81222	3.81222	1	0.0170794	0.368561
Hebp1	6	0.0170868	0.368561	3.82922	1.93705	3.82922	3.82922	1	0.0170868	0.368561
Pram1	17	0.0171152	0.368561	3.8784	1.95546	3.8784	3.8784	1	0.0171152	0.368561
Gstp2	19	0.0172002	0.368561	3.58407	1.8416	3.58407	3.58407	1	0.0172002	0.368561
Pcgf6	19	0.0172027	0.368561	0.488982	-1.03215	-2.04507	5.42921	11.1031	0.0172027	0.368561
BC100530	16	0.017575	0.374111	3.02035	1.59471	3.02035	7.08672	2.34633	0.017575	0.374111
Fxyd5	7	0.0185718	0.388852	0.465484	-1.1032	-2.1483	5.72542	12.2999	0.0185718	0.388852
Mier2	10	0.018682	0.389189	0.391865	-1.35157	-2.5519	4.68069	11.9447	0.018682	0.389189
Dip2c	13	0.0188115	0.390104	0.395799	-1.33716	-2.52653	2.40653	6.08018	0.0188115	0.390104
Map3k10	7	0.0190231	0.393049	0.482071	-1.05268	-2.07438	5.15335	10.69	0.0190231	0.393049
BC037034	5	0.0193004	0.393483	0.488629	-1.03319	-2.04654	6.39228	13.0821	0.0193004	0.393483
Dolk	2	0.019647	0.394846	2.4016	1.264	2.4016	9.85398	4.10309	0.019647	0.394846
Gstk1	6	0.0199245	0.395883	2.18357	1.12669	2.18357	6.30367	2.88686	0.0199245	0.395883
Zfp60	7	0.0201292	0.398525	0.424709	-1.23545	-2.35455	4.62439	10.8884	0.0201292	0.398525
2310040G24Rik	6	0.0207052	0.404293	2.31538	1.21125	2.31538	12.5022	5.39965	0.0207052	0.404293
Cdkn1a	17	0.0207087	0.404293	0.327214	-1.6117	-3.05611	3.83359	11.7159	0.0207087	0.404293
Gm29542	12	0.0212097	0.405527	0.266412	-1.90827	-3.75358	1	3.75358	0.0212097	0.405527
Gm3604	13	0.0212272	0.405527	0.295377	-1.75937	-3.3855	1	3.3855	0.0212272	0.405527
Baiap2	11	0.0212701	0.405527	0.403654	-1.30881	-2.47737	5.64219	13.9778	0.0212701	0.405527
Mtfp1	11	0.0213381	0.405527	0.272543	-1.87544	-3.66915	1	3.66915	0.0213381	0.405527
Kdelc1	1	0.0213757	0.405527	0.25582	-1.9668	-3.909	1	3.909	0.0213757	0.405527
Stag3	5	0.0215048	0.405527	3.59952	1.84781	3.59952	4.61633	1.28248	0.0215048	0.405527
Pf4	5	0.0215237	0.405527	0.242407	-2.0445	-4.12529	1	4.12529	0.0215237	0.405527
Tmem144	3	0.0216067	0.405527	0.22698	-2.13936	-4.40567	1	4.40567	0.0216067	0.405527
Tmem205	9	0.0216876	0.405527	0.330641	-1.59666	-3.02443	1	3.02443	0.0216876	0.405527
Ighv8-4	12	0.0217512	0.405527	0.128072	-2.96497	-7.80808	1	7.80808	0.0217512	0.405527
Ppp1r36	12	0.0225584	0.414917	3.47423	1.79669	3.47423	4.78937	1.37854	0.0225584	0.414917
Blm	7	0.0229829	0.418097	2.20855	1.1431	2.20855	11.144	5.04584	0.0229829	0.418097
Dnajb2	1	0.0230045	0.418097	3.07471	1.62045	3.07471	6.88192	2.23823	0.0230045	0.418097
Cntln	4	0.0234728	0.42273	0.286939	-1.80118	-3.48506	1.78604	6.22445	0.0234728	0.42273
Mgat4a	1	0.0242145	0.43094	0.429085	-1.22066	-2.33054	4.90738	11.4368	0.0242145	0.43094
Cd63	10	0.0242715	0.43094	2.53648	1.34283	2.53648	7.63064	3.00836	0.0242715	0.43094
Gm44036	6	0.0250391	0.438726	0.276358	-1.85539	-3.61849	1.36951	4.95555	0.0250391	0.438726
Shank2	7	0.025092	0.438726	3.19062	1.67384	3.19062	5.15889	1.61689	0.025092	0.438726
Pipox	11	0.0251049	0.438726	0.3421	-1.54751	-2.92312	1.25458	3.66728	0.0251049	0.438726
C920006O11Rik	9	0.0258565	0.443265	2.27577	1.18636	2.27577	9.39485	4.1282	0.0258565	0.443265
Apba1	19	0.026088	0.443983	0.462449	-1.11263	-2.1624	5.25452	11.3624	0.026088	0.443983
Gm16794	9	0.0262941	0.446495	2.86353	1.51779	2.86353	5.54469	1.93631	0.0262941	0.446495
Prss34	17	0.0263918	0.446495	2.73633	1.45224	2.73633	5.17801	1.89232	0.0263918	0.446495
Ankrd6	4	0.026437	0.446495	0.35536	-1.49265	-2.81405	1.87272	5.26993	0.026437	0.446495
Igkv14-126-1	6	0.0267484	0.449624	0.306156	-1.70766	-3.26631	1.38897	4.53681	0.0267484	0.449624
Fgd2	17	0.0269525	0.452251	0.389488	-1.36035	-2.56747	3.51191	9.01674	0.0269525	0.452251
Gm16536	9	0.0269987	0.452251	2.74932	1.45907	2.74932	7.52292	2.73629	0.0269987	0.452251
Ighv1-69	12	0.0272356	0.452251	0.310954	-1.68523	-3.21591	8.05859	25.9157	0.0272356	0.452251
Enc1	13	0.0273591	0.452711	2.67556	1.41984	2.67556	5.24293	1.95956	0.0273591	0.452711
Tns3	11	0.0275484	0.453292	2.52605	1.33688	2.52605	6.44519	2.55149	0.0275484	0.453292
Gm26580	1	0.0278266	0.454227	2.16013	1.11112	2.16013	7.8418	3.63025	0.0278266	0.454227
Nek8	11	0.0280752	0.456363	0.370842	-1.43112	-2.69657	1.97244	5.31882	0.0280752	0.456363
Zfp446	7	0.0281519	0.456447	0.444388	-1.17011	-2.25028	2.55239	5.74359	0.0281519	0.456447
Slc35b4	6	0.0286843	0.459555	0.451837	-1.14613	-2.21319	4.40724	9.75405	0.0286843	0.459555
Fkbp7	2	0.0288517	0.461155	2.00586	1.00422	2.00586	16.7246	8.33788	0.0288517	0.461155
Mettl5os	2	0.0289036	0.461445	0.431691	-1.21193	-2.31647	1.86586	4.32223	0.0289036	0.461445
Ybx3	6	0.0292165	0.464171	0.492055	-1.02311	-2.03229	6.41702	13.0413	0.0292165	0.464171
Gm16638	7	0.0293002	0.464171	0.396913	-1.3331	-2.51944	1.95002	4.91297	0.0293002	0.464171
Gm15675	1	0.0293564	0.464171	2.0153	1.01099	2.0153	12.8909	6.39654	0.0293564	0.464171
Adgrl4	3	0.0295654	0.464171	3.27645	1.71213	3.27645	3.27645	1	0.0295654	0.464171
Ceacam10	7	0.0295712	0.464171	3.33976	1.73974	3.33976	3.33976	1	0.0295712	0.464171
Zmiz1os1	14	0.0295839	0.464171	3.34657	1.74268	3.34657	3.34657	1	0.0295839	0.464171
A030001D20Rik	7	0.0296429	0.464564	3.0351	1.60174	3.0351	3.0351	1	0.0296429	0.464564
Gda	19	0.02984	0.465518	0.456122	-1.13251	-2.1924	3.38285	7.41654	0.02984	0.465518
Hist1h4k	13	0.02988	0.46561	2.23011	1.15712	2.23011	8.27927	3.71249	0.02988	0.46561
Gm46430	13	0.0310353	0.476399	2.09918	1.06982	2.09918	11.2724	5.36993	0.0310353	0.476399
Gm10767	13	0.0312488	0.478718	2.25132	1.17077	2.25132	4.90251	2.17761	0.0312488	0.478718
Isoc1	18	0.032655	0.493655	0.421873	-1.24512	-2.37038	3.40838	8.07916	0.032655	0.493655
Fan1	7	0.0329601	0.494437	0.488138	-1.03464	-2.0486	3.67916	7.53714	0.0329601	0.494437
Ppargc1a	5	0.0332245	0.496768	2.23795	1.16218	2.23795	10.1671	4.54306	0.0332245	0.496768
Gcnt1	19	0.033872	0.499347	0.426788	-1.22841	-2.34308	4.08175	9.56387	0.033872	0.499347
Igkv6-32	6	0.0339832	0.499682	0.159039	-2.65255	-6.28777	11.6675	73.3625	0.0339832	0.499682
Csgalnact1	8	0.0340583	0.499936	2.74411	1.45634	2.74411	8.16614	2.97588	0.0340583	0.499936
Lipo3	19	0.0342599	0.50128	2.0083	1.00597	2.0083	16.5173	8.22453	0.0342599	0.50128
Nek6	2	0.0347389	0.505582	0.377116	-1.40692	-2.6517	2.54473	6.74786	0.0347389	0.505582
Stat4	1	0.0351838	0.508322	0.406529	-1.29857	-2.45985	3.06579	7.54138	0.0351838	0.508322
Ighv1-47	12	0.0353062	0.509498	0.33376	-1.58312	-2.99617	4.55384	13.6441	0.0353062	0.509498
Ttll4	1	0.0355716	0.511706	2.68966	1.42743	2.68966	7.42843	2.76184	0.0355716	0.511706
Gm14295	2	0.0357819	0.513018	2.13815	1.09637	2.13815	7.31749	3.42234	0.0357819	0.513018
Thsd1	8	0.0361314	0.513091	2.16265	1.1128	2.16265	9.12745	4.2205	0.0361314	0.513091
Tpx2	2	0.0361936	0.513091	0.456921	-1.12998	-2.18856	6.2854	13.756	0.0361936	0.513091
Kyat3	3	0.0362175	0.513091	3.72176	1.89599	3.72176	6.56247	1.76327	0.0362175	0.513091
Agpat2	2	0.0364094	0.51402	0.358569	-1.47968	-2.78886	2.1432	5.9771	0.0364094	0.51402
Hist1h3h	13	0.0368841	0.516544	0.483244	-1.04918	-2.06935	6.44238	13.3315	0.0368841	0.516544
Igkv3-4	6	0.0369695	0.51669	8.42129	3.07404	8.42129	44.4962	5.28378	0.0369695	0.51669
Pctp	11	0.0370196	0.516762	2.05621	1.03999	2.05621	11.0984	5.39752	0.0370196	0.516762
Fancg	4	0.0376647	0.519964	0.491771	-1.02394	-2.03347	3.81467	7.75701	0.0376647	0.519964
Ddias	7	0.0377056	0.519964	3.06168	1.61432	3.06168	4.09801	1.33848	0.0377056	0.519964
Mboat7	7	0.037876	0.520032	0.488921	-1.03233	-2.04532	7.65374	15.6544	0.037876	0.520032
Tarsl2	7	0.038037	0.520429	3.05092	1.60925	3.05092	4.11191	1.34776	0.038037	0.520429
Mogs	6	0.0384385	0.520673	2.43133	1.28175	2.43133	7.95923	3.27361	0.0384385	0.520673
Bcas1	2	0.0384431	0.520673	3.05847	1.61281	3.05847	4.21494	1.37812	0.0384431	0.520673
Akr1c13	13	0.0393781	0.520673	0.378439	-1.40187	-2.64243	1	2.64243	0.0393781	0.520673
Gm44752	7	0.0393924	0.520673	0.350004	-1.51455	-2.85711	1	2.85711	0.0393924	0.520673
Gm15674	1	0.0393971	0.520673	0.338909	-1.56103	-2.95065	1	2.95065	0.0393971	0.520673
Tagap	17	0.0393989	0.520673	0.315704	-1.66336	-3.16753	1	3.16753	0.0393989	0.520673
Man2c1os	9	0.0394074	0.520673	0.435975	-1.19768	-2.29371	4.35005	9.97775	0.0394074	0.520673
Cmya5	13	0.0394168	0.520673	0.345257	-1.53426	-2.89639	1	2.89639	0.0394168	0.520673
Igkv18-36	6	0.0394371	0.520673	0.113812	-3.13527	-8.78641	1	8.78641	0.0394371	0.520673
Serpine2	1	0.0394596	0.520673	0.330102	-1.59902	-3.02937	1	3.02937	0.0394596	0.520673
Gm26610	7	0.0394667	0.520673	0.316339	-1.66045	-3.16116	1	3.16116	0.0394667	0.520673
Eif3j2	18	0.0394827	0.520673	0.314088	-1.67076	-3.18382	1	3.18382	0.0394827	0.520673
A430078I02Rik	6	0.0394863	0.520673	0.365447	-1.45227	-2.73638	1	2.73638	0.0394863	0.520673
H2-Q10	17	0.0395112	0.520673	0.398209	-1.3284	-2.51124	1	2.51124	0.0395112	0.520673
Zfp174	16	0.0395345	0.520673	0.335313	-1.57642	-2.98229	1	2.98229	0.0395345	0.520673
Gm11361	13	0.0395619	0.520673	0.371072	-1.43023	-2.69489	1	2.69489	0.0395619	0.520673
4933404O12Rik	5	0.0395664	0.520673	0.365928	-1.45037	-2.73278	1	2.73278	0.0395664	0.520673
Mtus1	8	0.0395948	0.520673	0.389632	-1.35982	-2.56652	1	2.56652	0.0395948	0.520673
Nrg2	18	0.039643	0.520673	0.303137	-1.72196	-3.29884	1	3.29884	0.039643	0.520673
Cd3d	9	0.039675	0.520673	0.364362	-1.45655	-2.74452	1	2.74452	0.039675	0.520673
Rhbdd2	5	0.0397136	0.520673	0.413533	-1.27393	-2.41819	2.37699	5.748	0.0397136	0.520673
Zfp14	7	0.0397937	0.520673	0.344286	-1.53832	-2.90456	1	2.90456	0.0397937	0.520673
Zfp458	13	0.0398664	0.520673	3.10646	1.63527	3.10646	5.48247	1.76486	0.0398664	0.520673
Adap1	5	0.0398704	0.520673	0.345315	-1.53402	-2.89591	1	2.89591	0.0398704	0.520673
Myl10	5	0.0399796	0.520841	0.23048	-2.11729	-4.33878	1	4.33878	0.0399796	0.520841
Dbn1	13	0.0400398	0.521068	0.285302	-1.80944	-3.50505	1	3.50505	0.0400398	0.521068
Zfp719	7	0.0400733	0.521068	0.43767	-1.19208	-2.28482	2.64514	6.04368	0.0400733	0.521068
Hddc3	7	0.0402357	0.522655	2.03849	1.0275	2.03849	8.64344	4.24012	0.0402357	0.522655
Adm	7	0.0402719	0.522655	0.3591	-1.47754	-2.78474	7.17235	19.9731	0.0402719	0.522655
Padi3	4	0.0406201	0.526175	0.338825	-1.56139	-2.95138	1.74911	5.16228	0.0406201	0.526175
Miga2	2	0.0409456	0.529837	2.12145	1.08505	2.12145	6.47655	3.05289	0.0409456	0.529837
Cdo1	18	0.0411894	0.530531	3.36569	1.7509	3.36569	5.28407	1.56998	0.0411894	0.530531
Errfi1	4	0.041346	0.531048	0.418584	-1.25641	-2.38901	2.31172	5.52272	0.041346	0.531048
Clmp	9	0.0413909	0.531125	3.00338	1.58659	3.00338	4.79615	1.59692	0.0413909	0.531125
Srp54b	12	0.0417291	0.533461	0.35756	-1.48374	-2.79673	1.6651	4.65684	0.0417291	0.533461
Tmem79	3	0.0417924	0.533771	0.452851	-1.14289	-2.20823	2.26214	4.99533	0.0417924	0.533771
Dhcr24	4	0.0421769	0.53561	2.86592	1.519	2.86592	4.52544	1.57906	0.0421769	0.53561
Gm35065	3	0.0422895	0.53561	2.87172	1.52191	2.87172	4.67464	1.62782	0.0422895	0.53561
Sag	1	0.0423128	0.53561	2.10517	1.07393	2.10517	7.86504	3.73607	0.0423128	0.53561
Igkv1-117	6	0.0423134	0.53561	0.303154	-1.72188	-3.29866	52.7721	174.077	0.0423134	0.53561
Slfn5	11	0.0436844	0.541489	2.87868	1.52541	2.87868	6.53567	2.27037	0.0436844	0.541489
Ccnb1	13	0.0437463	0.541489	0.450508	-1.15038	-2.21972	4.57514	10.1555	0.0437463	0.541489
Trim3	7	0.0441401	0.541489	0.348217	-1.52194	-2.87177	1.82438	5.23921	0.0441401	0.541489
Mast2	4	0.0449917	0.547959	0.457542	-1.12803	-2.18559	4.34935	9.50592	0.0449917	0.547959
Gm6961	15	0.0450364	0.547959	2.2661	1.18021	2.2661	5.56182	2.45436	0.0450364	0.547959
Cdc25c	18	0.0453894	0.549904	0.393092	-1.34706	-2.54393	1.26622	3.22119	0.0453894	0.549904
Gm11335	13	0.0454674	0.55036	2.30471	1.20459	2.30471	3.56215	1.54559	0.0454674	0.55036
Pde4c	8	0.0457638	0.551291	0.481922	-1.05313	-2.07503	14.0959	29.2493	0.0457638	0.551291
Cep19	16	0.0458686	0.551291	0.391057	-1.35455	-2.55717	2.32399	5.94283	0.0458686	0.551291
Adgrl1	8	0.0459421	0.551291	0.371139	-1.42997	-2.69441	1.93747	5.22034	0.0459421	0.551291
Ccdc14	16	0.045944	0.551291	0.327076	-1.6123	-3.0574	1.36423	4.17101	0.045944	0.551291
2900026A02Rik	5	0.045963	0.551291	0.486703	-1.03889	-2.05464	6.91887	14.2158	0.045963	0.551291
Fjx1	2	0.0461851	0.552277	0.331553	-1.59269	-3.01611	1.39074	4.19462	0.0461851	0.552277
Gm6525	3	0.0462962	0.553045	0.306239	-1.70727	-3.26543	1.41983	4.63634	0.0462962	0.553045
Plbd1	6	0.0466342	0.553244	0.488375	-1.03394	-2.04761	2.67074	5.46863	0.0466342	0.553244
Trim68	7	0.0468325	0.553244	2.02042	1.01465	2.02042	8.26439	4.09044	0.0468325	0.553244
Ubqln4	3	0.0469781	0.553244	0.47387	-1.07744	-2.11028	4.43352	9.35597	0.0469781	0.553244
Gm26522	7	0.047001	0.553244	0.386055	-1.37312	-2.5903	1.98089	5.13112	0.047001	0.553244
Gm16933	8	0.047168	0.553779	0.404173	-1.30695	-2.47419	1.88259	4.65788	0.047168	0.553779
Pbx4	8	0.047363	0.555164	0.369692	-1.4356	-2.70496	1.35851	3.67471	0.047363	0.555164
Gm5113	7	0.0476001	0.555985	2.28408	1.19161	2.28408	4.85088	2.12378	0.0476001	0.555985
Prm1	16	0.0477056	0.556266	0.387577	-1.36745	-2.58014	2.19108	5.65327	0.0477056	0.556266
Selenoi	5	0.0477693	0.556534	0.479841	-1.05937	-2.08402	4.41799	9.2072	0.0477693	0.556534
1010001B22Rik	5	0.0478365	0.556843	0.336055	-1.57323	-2.9757	1.49784	4.45713	0.0478365	0.556843
Pex10	4	0.0486547	0.561109	0.477958	-1.06504	-2.09223	5.12102	10.7144	0.0486547	0.561109

## Sheet: Cluster3_9mo
Gene symbol	Chromosome	P-value (R878H vs. WT)	FDR step up (R878H vs. WT)	Ratio (R878H vs. WT)	Log2(Ratio) (R878H vs. WT)	Fold change (R878H vs. WT)	LSMean(R878H) (R878H vs. WT)	LSMean(WT) (R878H vs. WT)	P-value (Genotype)	FDR step up (Genotype)
Cd69	6	1.26417e-18	1.51005e-14	0.347615	-1.52444	-2.87675	376.637	1083.49	1.26417e-18	1.51005e-14
Klf2	8	6.94984e-12	4.15079e-08	0.476236	-1.07025	-2.0998	973.719	2044.61	6.94984e-12	4.15079e-08
Fos	12	8.76422e-10	2.61721e-06	0.368571	-1.43999	-2.71318	298.043	808.646	8.76422e-10	2.61721e-06
Ifi27l2a	12	1.9933e-06	0.00396833	0.444778	-1.16884	-2.24831	256.118	575.833	1.9933e-06	0.00396833
1700097N02Rik	17	9.53093e-06	0.0113847	4.19867	2.06993	4.19867	92.473	22.0244	9.53093e-06	0.0113847
Klf4	4	2.28337e-05	0.0209806	0.35375	-1.4992	-2.82686	82.7294	233.864	2.28337e-05	0.0209806
Klf6	13	3.65462e-05	0.0305204	0.434776	-1.20166	-2.30004	105.615	242.919	3.65462e-05	0.0305204
Hist1h2bp	13	3.83262e-05	0.0305204	17.9379	4.16494	17.9379	17.9379	1	3.83262e-05	0.0305204
Sirt4	5	5.5945e-05	0.0417664	8.94091	3.16042	8.94091	31.801	3.5568	5.5945e-05	0.0417664
Dnah8	17	7.04974e-05	0.0495348	4.10117	2.03604	4.10117	48.9236	11.9292	7.04974e-05	0.0495348
Fosb	7	0.000137442	0.0775299	0.271085	-1.88318	-3.68888	30.2822	111.707	0.000137442	0.0775299
Gm11808	4	0.000143723	0.0775299	3.76892	1.91415	3.76892	55.3023	14.6733	0.000143723	0.0775299
Sart3	5	0.000149283	0.0775299	2.64663	1.40415	2.64663	88.1361	33.3013	0.000149283	0.0775299
Pdhx	2	0.000178904	0.0842535	2.80355	1.48726	2.80355	60.1712	21.4625	0.000178904	0.0842535
Trim63	4	0.000303972	0.134479	22.804	4.51122	22.804	22.804	1	0.000303972	0.134479
Map3k20	2	0.000406598	0.159931	8.02184	3.00393	8.02184	28.2959	3.52735	0.000406598	0.159931
Hpcal1	12	0.000410334	0.159931	3.5783	1.83927	3.5783	45.3514	12.674	0.000410334	0.159931
Cacybp	1	0.000417574	0.159931	0.404622	-1.30535	-2.47144	39.772	98.2942	0.000417574	0.159931
Rsrc1	3	0.000437689	0.159931	2.04879	1.03477	2.04879	102.366	49.9643	0.000437689	0.159931
Klf3	5	0.000441835	0.159931	3.53874	1.82323	3.53874	47.9513	13.5504	0.000441835	0.159931
Cdipt	7	0.000491767	0.172769	0.388699	-1.36327	-2.57269	40.5562	104.338	0.000491767	0.172769
Dennd4a	9	0.000536593	0.183131	0.279462	-1.83928	-3.5783	21.5731	77.1951	0.000536593	0.183131
Katnal1	5	0.000553832	0.18356	6.32988	2.66218	6.32988	32.8383	5.18783	0.000553832	0.18356
Spg20	3	0.000568582	0.18356	5.82049	2.54114	5.82049	32.4341	5.5724	0.000568582	0.18356
Ccdc163	4	0.00060383	0.189809	10.9093	3.44749	10.9093	21.1282	1.93671	0.00060383	0.189809
Zfp81	17	0.000715771	0.219228	7.68263	2.9416	7.68263	17.3367	2.25661	0.000715771	0.219228
Per1	11	0.000765198	0.228507	0.251094	-1.9937	-3.98257	14.674	58.4403	0.000765198	0.228507
Tdp2	13	0.000788336	0.229675	0.38165	-1.38968	-2.6202	25.9426	67.9749	0.000788336	0.229675
Notch1	2	0.000912223	0.237568	2.89555	1.53384	2.89555	46.0144	15.8914	0.000912223	0.237568
Oxld1	11	0.000957323	0.237568	7.97009	2.9946	7.97009	25.0283	3.14028	0.000957323	0.237568
Kcnq5	1	0.000972313	0.237568	2.48561	1.3136	2.48561	96.7227	38.913	0.000972313	0.237568
Tnfaip3	10	0.00102557	0.237568	0.421652	-1.24588	-2.37163	78.2447	185.567	0.00102557	0.237568
Dcaf13	15	0.00107715	0.237568	2.0739	1.05235	2.0739	84.8228	40.9001	0.00107715	0.237568
Ubp1	9	0.00108474	0.237568	3.0571	1.61216	3.0571	40.0654	13.1057	0.00108474	0.237568
Pttg1ip	10	0.00109198	0.237568	0.391733	-1.35206	-2.55276	30.4871	77.8261	0.00109198	0.237568
Pex19	1	0.00109387	0.237568	2.1679	1.1163	2.1679	73.1249	33.7308	0.00109387	0.237568
Abhd8	8	0.00132703	0.278094	0.235114	-2.08857	-4.25326	9.81679	41.7533	0.00132703	0.278094
Tomm6	17	0.00143401	0.290985	2.33557	1.22377	2.33557	65.7375	28.1463	0.00143401	0.290985
Ccr7	11	0.00143726	0.290985	0.415963	-1.26547	-2.40406	69.7098	167.586	0.00143726	0.290985
AC113595.1	15	0.00157181	0.302926	2.14876	1.1035	2.14876	66.7347	31.0574	0.00157181	0.302926
Fam189b	3	0.00174741	0.331315	4.36408	2.12568	4.36408	26.1803	5.99903	0.00174741	0.331315
Kcna3	3	0.00180422	0.331455	0.109643	-3.18912	-9.12055	3.25836	29.718	0.00180422	0.331455
Rnf26	9	0.00186314	0.332167	8.53114	3.09274	8.53114	19.4774	2.2831	0.00186314	0.332167
E4f1	17	0.00212382	0.361031	2.02842	1.02036	2.02842	60.4247	29.789	0.00212382	0.361031
Lrrcc1	3	0.00217596	0.361031	2.31589	1.21157	2.31589	44.167	19.0713	0.00217596	0.361031
Rc3h2	2	0.00217616	0.361031	3.05051	1.60905	3.05051	37.0596	12.1487	0.00217616	0.361031
Naa40	19	0.00235539	0.375583	0.405869	-1.30091	-2.46385	23.451	57.7797	0.00235539	0.375583
Nradd	9	0.0023582	0.375583	10.0927	3.33524	10.0927	10.0927	1	0.0023582	0.375583
Adnp	2	0.00241571	0.37807	3.18797	1.67264	3.18797	27.1967	8.53103	0.00241571	0.37807
Zkscan17	11	0.00246877	0.37807	2.0147	1.01057	2.0147	83.4224	41.4068	0.00246877	0.37807
Prr7	13	0.0025924	0.391978	0.125412	-2.99525	-7.97372	4.85869	38.7419	0.0025924	0.391978
Ino80e	7	0.00265114	0.395848	0.430068	-1.21736	-2.32521	40.446	94.0457	0.00265114	0.395848
9330020H09Rik	15	0.00318892	0.453248	5.5194	2.46451	5.5194	26.1498	4.73779	0.00318892	0.453248
Sp4	12	0.00321477	0.453248	3.25961	1.7047	3.25961	38.1974	11.7184	0.00321477	0.453248
Tmem214	5	0.00324562	0.453248	2.06384	1.04533	2.06384	97.7381	47.3573	0.00324562	0.453248
2810403A07Rik	3	0.00326323	0.453248	2.97113	1.57101	2.97113	52.593	17.7014	0.00326323	0.453248
Dock9	14	0.00333862	0.458389	5.41119	2.43595	5.41119	26.7121	4.93646	0.00333862	0.458389
Fam76a	4	0.00412827	0.519796	0.203316	-2.2982	-4.91844	7.16799	35.2554	0.00412827	0.519796
Capn5	7	0.0041504	0.519796	3.94953	1.98168	3.94953	20.8219	5.27198	0.0041504	0.519796
Lmf2	15	0.00434308	0.526518	3.59811	1.84724	3.59811	30.6531	8.51923	0.00434308	0.526518
Polg	7	0.00436022	0.526518	2.1833	1.12651	2.1833	59.8607	27.4176	0.00436022	0.526518
Mnd1	3	0.00437396	0.526518	3.03404	1.60124	3.03404	33.2278	10.9517	0.00437396	0.526518
Mosmo	7	0.00443705	0.526518	8.40111	3.07058	8.40111	16.105	1.91701	0.00443705	0.526518
Fam220a	5	0.00445266	0.526518	2.61961	1.38935	2.61961	39.0713	14.9149	0.00445266	0.526518
Map4k5	12	0.00462824	0.526518	3.58645	1.84256	3.58645	20.4085	5.69045	0.00462824	0.526518
Snx13	12	0.00476487	0.527836	0.0610117	-4.03477	-16.3903	1	16.3903	0.00476487	0.527836
Alkbh4	5	0.00476676	0.527836	0.124338	-3.00766	-8.04256	3.3112	26.6306	0.00476676	0.527836
Tgif2	2	0.0047724	0.527836	0.0445775	-4.48754	-22.4328	1	22.4328	0.0047724	0.527836
Nudt19	7	0.00508523	0.547235	2.48789	1.31492	2.48789	44.2089	17.7697	0.00508523	0.547235
Ifnar1	16	0.00522613	0.557377	0.416487	-1.26366	-2.40104	32.8027	78.7605	0.00522613	0.557377
Anapc15	7	0.00536796	0.559922	0.329182	-1.60304	-3.03783	16.1836	49.163	0.00536796	0.559922
Rnf11	4	0.00542444	0.559922	2.2904	1.1956	2.2904	50.8025	22.1807	0.00542444	0.559922
Ugdh	5	0.0055022	0.559922	2.89312	1.53263	2.89312	26.6622	9.21574	0.0055022	0.559922
Trappc12	12	0.00567848	0.560573	0.400047	-1.32176	-2.49971	20.0746	50.1807	0.00567848	0.560573
Gss	2	0.00582471	0.56566	4.96664	2.31227	4.96664	12.7915	2.57549	0.00582471	0.56566
Mfn1	3	0.00637799	0.576644	5.59641	2.4845	5.59641	19.0831	3.40987	0.00637799	0.576644
Mgst2	3	0.00652628	0.576644	2.11832	1.08292	2.11832	38.1995	18.0329	0.00652628	0.576644
Cd320	17	0.00659544	0.576644	5.1676	2.36949	5.1676	13.2307	2.56033	0.00659544	0.576644
Gm49249	15	0.00663446	0.576644	11.8855	3.57113	11.8855	11.8855	1	0.00663446	0.576644
B230322F03Rik	7	0.00665008	0.576644	10.011	3.32351	10.011	10.011	1	0.00665008	0.576644
Yes1	5	0.0066637	0.576644	8.41404	3.0728	8.41404	8.41404	1	0.0066637	0.576644
Pde1c	6	0.00666592	0.576644	9.15654	3.1948	9.15654	9.15654	1	0.00666592	0.576644
Zfp418	7	0.00670141	0.576644	10.6962	3.41902	10.6962	10.6962	1	0.00670141	0.576644
Plekhh1	12	0.0067144	0.576644	8.44477	3.07806	8.44477	8.44477	1	0.0067144	0.576644
Ythdc2	18	0.00675848	0.576644	0.287743	-1.79715	-3.47532	10.016	34.8087	0.00675848	0.576644
Haao	17	0.00687419	0.582356	5.01244	2.32551	5.01244	16.0528	3.20259	0.00687419	0.582356
Taf13	3	0.0069281	0.58279	2.52984	1.33904	2.52984	47.7058	18.8573	0.0069281	0.58279
Stx2	5	0.0074144	0.610793	4.98325	2.31709	4.98325	18.9093	3.79457	0.0074144	0.610793
Ddx20	3	0.00754107	0.611893	2.38344	1.25305	2.38344	41.5662	17.4395	0.00754107	0.611893
Ccdc6	10	0.00758143	0.611893	4.99916	2.32169	4.99916	18.0377	3.60815	0.00758143	0.611893
Arl10	13	0.00790938	0.629302	4.12785	2.04539	4.12785	33.7763	8.18254	0.00790938	0.629302
Hectd3	4	0.00802626	0.629302	2.12039	1.08433	2.12039	52.3677	24.6972	0.00802626	0.629302
Kpna2	11	0.0080391	0.629302	4.66548	2.22203	4.66548	25.0615	5.3717	0.0080391	0.629302
Stard3	11	0.00820355	0.629902	0.41248	-1.27761	-2.42436	18.1286	43.9503	0.00820355	0.629902
Slc25a22	7	0.00827917	0.629902	4.21153	2.07435	4.21153	17.9986	4.27363	0.00827917	0.629902
Dynlt1c	17	0.00842523	0.636875	2.0475	1.03387	2.0475	71.8704	35.1015	0.00842523	0.636875
Fbxo18	2	0.00855328	0.636875	0.329271	-1.60265	-3.03701	12.182	36.997	0.00855328	0.636875
Gnaq	19	0.00861596	0.636875	4.35537	2.1228	4.35537	19.7772	4.54087	0.00861596	0.636875
Dnm1l	16	0.00897704	0.645954	2.23294	1.15894	2.23294	37.1825	16.6519	0.00897704	0.645954
Dnmt3b	2	0.00898886	0.645954	3.46082	1.79112	3.46082	12.3744	3.57556	0.00898886	0.645954
Hspa14	2	0.00909128	0.645954	2.21442	1.14693	2.21442	74.0812	33.4541	0.00909128	0.645954
Togaram1	12	0.00918892	0.645954	0.0706918	-3.82231	-14.1459	1	14.1459	0.00918892	0.645954
Nedd4	9	0.00920107	0.645954	0.0543714	-4.20101	-18.392	1	18.392	0.00920107	0.645954
Champ1	8	0.00926925	0.645954	2.60781	1.38284	2.60781	31.3508	12.0219	0.00926925	0.645954
Camta2	11	0.00930743	0.645954	3.66307	1.87305	3.66307	17.3038	4.72383	0.00930743	0.645954
Zyx	6	0.00932847	0.645954	4.06808	2.02435	4.06808	22.6838	5.57606	0.00932847	0.645954
Esr1	10	0.00935763	0.645954	3.19078	1.67391	3.19078	34.0985	10.6866	0.00935763	0.645954
Uba7	9	0.00952791	0.650348	0.30504	-1.71293	-3.27825	11.9093	39.0416	0.00952791	0.650348
BC037034	5	0.00986017	0.652311	2.89811	1.53511	2.89811	32.2415	11.125	0.00986017	0.652311
Slc25a36	9	0.00988208	0.652311	2.47125	1.30524	2.47125	44.0659	17.8314	0.00988208	0.652311
Zfc3h1	10	0.00988972	0.652311	2.20138	1.13841	2.20138	62.4961	28.3895	0.00988972	0.652311
Xrcc4	13	0.00993894	0.652311	2.79597	1.48335	2.79597	29.1971	10.4426	0.00993894	0.652311
Clpp	17	0.0100418	0.652811	2.13075	1.09136	2.13075	52.3642	24.5755	0.0100418	0.652811
Tsc22d1	14	0.0104123	0.66957	0.263886	-1.92201	-3.78952	17.9269	67.9342	0.0104123	0.66957
Myadm	7	0.0106416	0.66957	0.416571	-1.26337	-2.40055	24.8315	59.6092	0.0106416	0.66957
Mrpl47	3	0.0106733	0.66957	2.82865	1.50011	2.82865	24.7505	8.74995	0.0106733	0.66957
Bmf	2	0.0107538	0.66957	0.47881	-1.06247	-2.08851	44.0966	92.0961	0.0107538	0.66957
D830025C05Rik	8	0.0110714	0.67401	2.81619	1.49374	2.81619	25.7863	9.15645	0.0110714	0.67401
Elmo1	13	0.0113298	0.680071	2.01674	1.01203	2.01674	52.3866	25.9758	0.0113298	0.680071
Dgcr6	16	0.0115873	0.690534	2.04507	1.03215	2.04507	75.4507	36.8939	0.0115873	0.690534
Psrc1	3	0.0119088	0.690534	2.63819	1.39955	2.63819	13.8385	5.24547	0.0119088	0.690534
Gm14295	2	0.0119382	0.690534	6.52049	2.70498	6.52049	11.5765	1.7754	0.0119382	0.690534
Toe1	4	0.012083	0.690534	2.69015	1.42769	2.69015	38.8933	14.4577	0.012083	0.690534
Ppp1r21	17	0.0121866	0.690534	0.287105	-1.80035	-3.48304	7.25685	25.2759	0.0121866	0.690534
Ccl6	11	0.0122492	0.690534	2.51159	1.3286	2.51159	23.5106	9.36085	0.0122492	0.690534
Tlk2	11	0.0122939	0.690534	0.14331	-2.80279	-6.9779	2.77069	19.3336	0.0122939	0.690534
F13a1	13	0.0125447	0.690534	5.90707	2.56244	5.90707	10.7186	1.81454	0.0125447	0.690534
Tmem42	9	0.0127319	0.690902	2.55273	1.35204	2.55273	24.4229	9.56736	0.0127319	0.690902
Ifitm3	7	0.0128313	0.690902	0.0700473	-3.83553	-14.2761	1	14.2761	0.0128313	0.690902
Srbd1	17	0.0128405	0.690902	2.39165	1.25801	2.39165	22.0863	9.23474	0.0128405	0.690902
Gtf2e2	8	0.0133666	0.707407	0.476042	-1.07084	-2.10066	30.3133	63.6778	0.0133666	0.707407
Cnbd2	2	0.0133994	0.707407	0.263951	-1.92166	-3.78858	9.35094	35.4268	0.0133994	0.707407
Gm42047	8	0.0134434	0.707407	2.10441	1.07342	2.10441	67.9123	32.2714	0.0134434	0.707407
Rfx5	3	0.0135777	0.708233	0.194739	-2.36039	-5.13508	4.87037	25.0097	0.0135777	0.708233
Banp	8	0.0140311	0.725762	0.294463	-1.76384	-3.39601	12.754	43.3127	0.0140311	0.725762
Ebag9	15	0.0140352	0.725762	0.43236	-1.20969	-2.31289	19.5545	45.2273	0.0140352	0.725762
Lima1	15	0.0148596	0.737997	4.95056	2.30759	4.95056	13.5104	2.72906	0.0148596	0.737997
Ddc	11	0.0151218	0.737997	2.07299	1.05171	2.07299	21.5474	10.3944	0.0151218	0.737997
Dnajb4	3	0.015286	0.737997	0.26372	-1.92292	-3.79191	10.315	39.1133	0.015286	0.737997
Cit	5	0.0154971	0.737997	5.75736	2.52541	5.75736	19.0311	3.30552	0.0154971	0.737997
Msantd2	9	0.0155083	0.737997	5.45165	2.44669	5.45165	14.4293	2.64678	0.0155083	0.737997
Pard6a	8	0.015562	0.737997	2.03923	1.02803	2.03923	19.5998	9.61136	0.015562	0.737997
Gatad1	5	0.0156613	0.737997	3.78639	1.92082	3.78639	26.6654	7.04241	0.0156613	0.737997
Igkv4-55	6	0.0157154	0.737997	5.74918	2.52336	5.74918	65.2051	11.3416	0.0157154	0.737997
Zfp329	7	0.0158167	0.737997	2.98055	1.57558	2.98055	32.8973	11.0373	0.0158167	0.737997
Plekhm1	11	0.0160061	0.737997	0.48888	-1.03245	-2.04549	26.8427	54.9066	0.0160061	0.737997
Zfp322a	13	0.0161823	0.737997	2.96525	1.56815	2.96525	32.5453	10.9756	0.0161823	0.737997
Osbp	19	0.0163249	0.737997	5.15459	2.36586	5.15459	15.2499	2.95851	0.0163249	0.737997
Trak2	1	0.0164279	0.737997	0.344013	-1.53946	-2.90687	14.6507	42.5877	0.0164279	0.737997
Rpf2	10	0.0166974	0.737997	2.16174	1.11219	2.16174	41.7182	19.2985	0.0166974	0.737997
Slc7a7	14	0.0168375	0.737997	5.08647	2.34666	5.08647	16.0374	3.15295	0.0168375	0.737997
Galnt12	4	0.0171886	0.737997	0.162174	-2.62439	-6.16623	2.9605	18.2551	0.0171886	0.737997
Spen	4	0.0172471	0.737997	0.295761	-1.7575	-3.38111	11.9921	40.5467	0.0172471	0.737997
Ormdl2	10	0.0172914	0.737997	2.10991	1.07718	2.10991	44.3068	20.9994	0.0172914	0.737997
Snapc1	12	0.0175036	0.737997	3.06355	1.6152	3.06355	27.4573	8.96256	0.0175036	0.737997
Mms19	19	0.0177918	0.737997	2.28377	1.19142	2.28377	28.785	12.6042	0.0177918	0.737997
Tet1	10	0.017836	0.737997	0.0749846	-3.73726	-13.3361	1	13.3361	0.017836	0.737997
Rcn2	9	0.0180753	0.737997	2.27699	1.18713	2.27699	59.7035	26.2204	0.0180753	0.737997
Nr4a1	15	0.0181675	0.737997	0.0528973	-4.24066	-18.9046	1	18.9046	0.0181675	0.737997
Reep3	10	0.0184729	0.737997	2.67728	1.42077	2.67728	32.002	11.9532	0.0184729	0.737997
Slc25a23	17	0.0185265	0.737997	4.61127	2.20516	4.61127	22.2555	4.82632	0.0185265	0.737997
Srp54a	12	0.0187263	0.737997	0.369202	-1.43752	-2.70854	13.503	36.5736	0.0187263	0.737997
Mettl22	16	0.0187317	0.737997	0.197164	-2.34253	-5.07191	3.55575	18.0344	0.0187317	0.737997
Grk4	5	0.0188549	0.737997	3.89174	1.96042	3.89174	22.0169	5.65734	0.0188549	0.737997
Zbed4	15	0.0189367	0.737997	2.29091	1.19592	2.29091	30.6559	13.3815	0.0189367	0.737997
Kdm2b	5	0.0189574	0.737997	0.292181	-1.77507	-3.42254	9.88282	33.8244	0.0189574	0.737997
Sgo2a	1	0.0189925	0.737997	5.79465	2.53472	5.79465	5.79465	1	0.0189925	0.737997
9930012K11Rik	14	0.018994	0.737997	7.57811	2.92184	7.57811	7.57811	1	0.018994	0.737997
Rsad1	11	0.0189954	0.737997	7.07458	2.82264	7.07458	7.07458	1	0.0189954	0.737997
AA467197	2	0.0189957	0.737997	8.88104	3.15073	8.88104	8.88104	1	0.0189957	0.737997
Gm11273	13	0.0189981	0.737997	6.24549	2.64282	6.24549	6.24549	1	0.0189981	0.737997
Dnajb3	1	0.0190035	0.737997	9.83684	3.29819	9.83684	9.83684	1	0.0190035	0.737997
Gm34908	7	0.0190036	0.737997	8.3293	3.0582	8.3293	8.3293	1	0.0190036	0.737997
Amd2	10	0.0190045	0.737997	6.57405	2.71678	6.57405	6.57405	1	0.0190045	0.737997
Igsf9	1	0.0190189	0.737997	6.49896	2.70021	6.49896	6.49896	1	0.0190189	0.737997
Cdiptos	7	0.0190204	0.737997	6.50281	2.70106	6.50281	6.50281	1	0.0190204	0.737997
Slco5a1	1	0.0190234	0.737997	6.6145	2.72563	6.6145	6.6145	1	0.0190234	0.737997
1810041H14Rik	14	0.0190279	0.737997	8.04972	3.00894	8.04972	8.04972	1	0.0190279	0.737997
Gm32235	10	0.0190574	0.737997	7.61716	2.92925	7.61716	7.61716	1	0.0190574	0.737997
Bub1	2	0.019062	0.737997	5.23084	2.38704	5.23084	5.23084	1	0.019062	0.737997
Nrxn2	19	0.0190707	0.737997	9.62802	3.26724	9.62802	9.62802	1	0.0190707	0.737997
Acad12	5	0.0190718	0.737997	7.23695	2.85538	7.23695	7.23695	1	0.0190718	0.737997
Cryab	9	0.0190943	0.737997	9.12518	3.18985	9.12518	9.12518	1	0.0190943	0.737997
Klhdc8b	9	0.0191034	0.737997	7.72883	2.95025	7.72883	7.72883	1	0.0191034	0.737997
Zfp865	7	0.0191177	0.737997	2.29519	1.19862	2.29519	17.2196	7.50244	0.0191177	0.737997
Pcdhgc3	18	0.0191193	0.737997	6.21977	2.63686	6.21977	6.21977	1	0.0191193	0.737997
Tspear	10	0.0191205	0.737997	8.69818	3.12071	8.69818	8.69818	1	0.0191205	0.737997
5033406O09Rik	12	0.0191459	0.737997	6.27272	2.64909	6.27272	6.27272	1	0.0191459	0.737997
Car3	3	0.0191467	0.737997	5.87907	2.55559	5.87907	5.87907	1	0.0191467	0.737997
Eme1	11	0.0191681	0.737997	8.46399	3.08134	8.46399	8.46399	1	0.0191681	0.737997
Mrgpra2b	7	0.0191732	0.737997	6.87229	2.78079	6.87229	6.87229	1	0.0191732	0.737997
Ralgapa2	2	0.0192571	0.737997	3.68783	1.88277	3.68783	20.9833	5.68986	0.0192571	0.737997
Gm14305	2	0.0193261	0.737997	3.86272	1.94962	3.86272	14.1741	3.66946	0.0193261	0.737997
Kifc5b	17	0.019338	0.737997	7.07014	2.82174	7.07014	7.07014	1	0.019338	0.737997
Gm10451	12	0.0194141	0.73819	8.68024	3.11774	8.68024	8.68024	1	0.0194141	0.73819
Cenpv	11	0.0194667	0.73819	10.6533	3.41323	10.6533	10.6533	1	0.0194667	0.73819
Slc4a1ap	5	0.0195845	0.738988	2.01593	1.01145	2.01593	46.9636	23.2962	0.0195845	0.738988
Hist1h2bm	13	0.0196115	0.738988	11.3891	3.50958	11.3891	11.3891	1	0.0196115	0.738988
Ube2z	11	0.0200341	0.746178	0.245037	-2.02893	-4.08101	5.1473	21.0062	0.0200341	0.746178
Trio	15	0.0202365	0.746178	3.64261	1.86497	3.64261	22.8325	6.26816	0.0202365	0.746178
Lap3	5	0.0202701	0.746178	3.58013	1.84001	3.58013	15.0379	4.20039	0.0202701	0.746178
Vps54	11	0.0203159	0.746178	0.333379	-1.58477	-2.99959	10.2353	30.7017	0.0203159	0.746178
Polr1c	17	0.0203524	0.746178	2.21065	1.14447	2.21065	36.3353	16.4365	0.0203524	0.746178
Cbr1	16	0.020427	0.746178	2.33954	1.22622	2.33954	42.1258	18.006	0.020427	0.746178
Iglv2	16	0.0207007	0.749826	0.395177	-1.33943	-2.53051	322.643	816.45	0.0207007	0.749826
Orc6	8	0.0207184	0.749826	3.21222	1.68357	3.21222	19.7327	6.14301	0.0207184	0.749826
Slc14a1	18	0.0208173	0.749826	2.783	1.47664	2.783	30.4102	10.9272	0.0208173	0.749826
Copg2	6	0.0208407	0.749826	2.01513	1.01087	2.01513	56.5617	28.0686	0.0208407	0.749826
Gm26760	15	0.0211116	0.754236	3.27668	1.71223	3.27668	14.0559	4.28969	0.0211116	0.754236
D130040H23Rik	8	0.0211527	0.754236	3.71521	1.89344	3.71521	20.9791	5.64683	0.0211527	0.754236
Pds5b	5	0.022028	0.755961	0.425825	-1.23167	-2.34838	15.1467	35.5703	0.022028	0.755961
Afap1	5	0.0220539	0.755961	3.491	1.80364	3.491	16.0851	4.6076	0.0220539	0.755961
AU022252	4	0.0220573	0.755961	2.30653	1.20572	2.30653	28.9116	12.5347	0.0220573	0.755961
Mad2l2	4	0.0221009	0.755961	2.27486	1.18578	2.27486	26.3677	11.5909	0.0221009	0.755961
Mier2	10	0.0221174	0.755961	3.0972	1.63096	3.0972	21.2194	6.85114	0.0221174	0.755961
Myl6b	10	0.0223381	0.757061	2.18409	1.12703	2.18409	25.1715	11.5249	0.0223381	0.757061
Fbxo21	5	0.0228772	0.757061	2.53991	1.34478	2.53991	23.0307	9.06753	0.0228772	0.757061
Fam162a	16	0.0229762	0.757061	2.31934	1.21372	2.31934	34.1152	14.709	0.0229762	0.757061
Fancg	4	0.0230273	0.757061	2.73266	1.4503	2.73266	22.8624	8.36635	0.0230273	0.757061
Gpr137	19	0.023448	0.757061	2.91872	1.54534	2.91872	13.7153	4.69909	0.023448	0.757061
Tmed3	9	0.0235711	0.757061	2.01134	1.00816	2.01134	60.1494	29.9052	0.0235711	0.757061
Pcgf1	6	0.0235965	0.757061	2.36923	1.24442	2.36923	25.1821	10.6288	0.0235965	0.757061
2900060B14Rik	1	0.0237482	0.757061	3.10094	1.6327	3.10094	15.4542	4.98371	0.0237482	0.757061
Zfp141	7	0.0239103	0.757061	0.185278	-2.43224	-5.3973	4.14376	22.3651	0.0239103	0.757061
Stam2	2	0.0240172	0.757061	0.37748	-1.40553	-2.64915	9.72832	25.7717	0.0240172	0.757061
Smco4	9	0.0240412	0.757061	2.03133	1.02242	2.03133	58.3964	28.7479	0.0240412	0.757061
Ap5m1	14	0.024138	0.757061	0.271278	-1.88216	-3.68626	9.24042	34.0626	0.024138	0.757061
Cdc23	18	0.0242409	0.757061	2.24976	1.16977	2.24976	55.0738	24.4798	0.0242409	0.757061
Fhit	14	0.0244475	0.757061	0.351959	-1.50652	-2.84124	11.803	33.5351	0.0244475	0.757061
F5	1	0.0244698	0.757061	2.15274	1.10618	2.15274	45.599	21.1818	0.0244698	0.757061
Icam1	9	0.0244939	0.757061	0.18849	-2.40744	-5.30531	4.56385	24.2126	0.0244939	0.757061
Gm16740	3	0.0246162	0.757061	0.0758725	-3.72028	-13.18	1	13.18	0.0246162	0.757061
Slc4a7	14	0.0246284	0.757061	0.354205	-1.49734	-2.82323	11.4379	32.2916	0.0246284	0.757061
Pard6g	18	0.0246464	0.757061	0.0869577	-3.52354	-11.4998	1	11.4998	0.0246464	0.757061
Wars2	3	0.0246682	0.757061	0.0883974	-3.49985	-11.3125	1	11.3125	0.0246682	0.757061
Ighj2	12	0.0248445	0.757061	0.0689112	-3.85912	-14.5114	1	14.5114	0.0248445	0.757061
Gpaa1	15	0.0250399	0.761074	2.69607	1.43086	2.69607	17.2982	6.41609	0.0250399	0.761074
Igkv2-116	6	0.0252428	0.765291	50.3059	5.65265	50.3059	97.1702	1.93159	0.0252428	0.765291
Zbtb2	10	0.0254163	0.76562	0.360996	-1.46995	-2.77012	13.9191	38.5575	0.0254163	0.76562
Igkv4-68	6	0.0256786	0.770681	0.0160419	-5.96202	-62.3369	1	62.3369	0.0256786	0.770681
Mrpl44	1	0.0257881	0.772028	2.04465	1.03186	2.04465	42.4996	20.7857	0.0257881	0.772028
Vapb	2	0.0261931	0.778299	0.484717	-1.04479	-2.06306	26.1193	53.8856	0.0261931	0.778299
Atl2	17	0.0265365	0.781281	0.352365	-1.50486	-2.83797	18.9145	53.6788	0.0265365	0.781281
Taf2	15	0.026552	0.781281	0.319295	-1.64704	-3.1319	10.6388	33.3197	0.026552	0.781281
Capsl	15	0.0265993	0.781281	0.470852	-1.08665	-2.12381	28.8724	61.3196	0.0265993	0.781281
Uba6	5	0.0268012	0.781281	0.245314	-2.0273	-4.07642	4.82577	19.6718	0.0268012	0.781281
Igkv6-20	6	0.0268068	0.781281	3.05688	1.61206	3.05688	39.2799	12.8497	0.0268068	0.781281
1190007I07Rik	10	0.0271091	0.787288	2.22007	1.15061	2.22007	32.0128	14.4197	0.0271091	0.787288
Mut	17	0.0276122	0.790165	0.257286	-1.95855	-3.88672	5.36586	20.8556	0.0276122	0.790165
Man2c1	9	0.0277841	0.790192	0.299958	-1.73717	-3.3338	8.0069	26.6934	0.0277841	0.790192
Otud7b	3	0.0278507	0.790205	2.10033	1.07062	2.10033	32.2879	15.3728	0.0278507	0.790205
Gm42543	6	0.0286478	0.797664	10.8536	3.4401	10.8536	19.2694	1.7754	0.0286478	0.797664
Csgalnact2	6	0.0291267	0.807234	2.18688	1.12888	2.18688	19.5823	8.95442	0.0291267	0.807234
Ube2c	2	0.0293771	0.807782	7.24245	2.85648	7.24245	70.7649	9.77085	0.0293771	0.807782
Ccdc84	9	0.0295522	0.807782	0.411337	-1.28161	-2.4311	14.9276	36.2905	0.0295522	0.807782
Gnl1	17	0.0302293	0.815098	0.139575	-2.84089	-7.16463	2.60141	18.6381	0.0302293	0.815098
Ing2	8	0.0304458	0.819088	0.391807	-1.35178	-2.55227	20.6637	52.7393	0.0304458	0.819088
Ifi35	11	0.0306087	0.820666	0.43386	-1.2047	-2.30489	28.7189	66.194	0.0306087	0.820666
1110002L01Rik	12	0.0316925	0.826371	0.166438	-2.58694	-6.00824	2.49192	14.9721	0.0316925	0.826371
Plekhg3	12	0.0317678	0.826371	0.481882	-1.05325	-2.0752	16.1169	33.4458	0.0317678	0.826371
Arhgap27os2	11	0.0318786	0.826371	0.299745	-1.73819	-3.33616	8.94979	29.858	0.0318786	0.826371
Kcmf1	6	0.0319923	0.826371	0.172502	-2.53531	-5.79703	2.85882	16.5727	0.0319923	0.826371
Ints7	1	0.0320725	0.826371	2.08971	1.0633	2.08971	36.1764	17.3117	0.0320725	0.826371
1110034G24Rik	2	0.032109	0.826371	0.435491	-1.19929	-2.29626	14.5313	33.3676	0.032109	0.826371
H2-DMb2	17	0.0321351	0.826371	0.286044	-1.80569	-3.49597	9.27424	32.4224	0.0321351	0.826371
St6galnac4	2	0.0322869	0.826371	0.381326	-1.3909	-2.62243	17.5275	45.9647	0.0322869	0.826371
Glt8d1	14	0.0325075	0.826371	5.47032	2.45163	5.47032	10.0735	1.84149	0.0325075	0.826371
Papolg	11	0.0329198	0.826371	0.306343	-1.70678	-3.26432	8.56908	27.9722	0.0329198	0.826371
Elane	10	0.0329815	0.826371	0.365003	-1.45402	-2.7397	13.2349	36.2597	0.0329815	0.826371
Zfp184	13	0.033107	0.826371	5.21978	2.38399	5.21978	9.57267	1.83392	0.033107	0.826371
Slc52a3	2	0.0332416	0.826371	6.44914	2.68911	6.44914	12.6847	1.96687	0.0332416	0.826371
Mipol1	12	0.0334043	0.826371	5.02668	2.32961	5.02668	8.92438	1.7754	0.0334043	0.826371
Leo1	9	0.0337773	0.826371	0.391493	-1.35294	-2.55432	14.0039	35.7704	0.0337773	0.826371
Amdhd1	10	0.0341078	0.826371	5.21309	2.38214	5.21309	10.6846	2.04957	0.0341078	0.826371
Tmem189	2	0.0343373	0.826371	2.88813	1.53014	2.88813	29.6388	10.2623	0.0343373	0.826371
Dcun1d2	8	0.0344386	0.826371	0.086011	-3.53933	-11.6264	1	11.6264	0.0344386	0.826371
Srf	17	0.0344847	0.826371	0.0903228	-3.46877	-11.0714	1	11.0714	0.0344847	0.826371
Zfp784	7	0.0345115	0.826371	4.7747	2.25541	4.7747	9.21598	1.93017	0.0345115	0.826371
Nxnl2	13	0.0345449	0.826371	0.0674405	-3.89024	-14.8279	1	14.8279	0.0345449	0.826371
Inafm2	2	0.0345484	0.826371	0.0976287	-3.35655	-10.2429	1	10.2429	0.0345484	0.826371
Plcd3	11	0.0345722	0.826371	0.0836851	-3.57888	-11.9496	1	11.9496	0.0345722	0.826371
Foxn2	17	0.0345834	0.826371	0.300981	-1.73226	-3.32247	7.19561	23.9072	0.0345834	0.826371
Swsap1	9	0.0346197	0.826371	0.0809059	-3.62761	-12.36	1	12.36	0.0346197	0.826371
Unc50	1	0.0346361	0.826371	0.428508	-1.22261	-2.33368	17.6126	41.1021	0.0346361	0.826371
Usp40	1	0.0348078	0.826371	6.1664	2.62443	6.1664	13.406	2.17404	0.0348078	0.826371
Tprn	2	0.0355542	0.826371	4.59073	2.19872	4.59073	9.3356	2.03358	0.0355542	0.826371
Map3k7	4	0.0356122	0.826371	0.237085	-2.07652	-4.2179	3.82426	16.1303	0.0356122	0.826371
Erap1	13	0.0356484	0.826371	2.29057	1.19571	2.29057	32.3147	14.1077	0.0356484	0.826371
Tsc2	17	0.0358389	0.826371	0.273971	-1.8679	-3.65002	7.3316	26.7605	0.0358389	0.826371
Cyp4f13	17	0.0360059	0.826371	0.241988	-2.04699	-4.13244	4.08499	16.881	0.0360059	0.826371
A430033K04Rik	5	0.036127	0.826371	4.50344	2.17103	4.50344	9.72208	2.15881	0.036127	0.826371
Bicral	17	0.0362565	0.826371	2.34391	1.22892	2.34391	38.2577	16.3222	0.0362565	0.826371
Iqgap2	13	0.0364459	0.826371	4.65268	2.21806	4.65268	11.1865	2.4043	0.0364459	0.826371
Rhbdd2	5	0.036723	0.826371	4.10546	2.03754	4.10546	8.27581	2.01581	0.036723	0.826371
Mrnip	11	0.0369608	0.826371	0.263902	-1.92193	-3.78929	3.93169	14.8983	0.0369608	0.826371
Tsfm	10	0.0370353	0.826371	2.00898	1.00647	2.00898	63.3375	31.5272	0.0370353	0.826371
Pigv	4	0.0371598	0.826371	0.306255	-1.70719	-3.26525	7.63415	24.9274	0.0371598	0.826371
Ptch1	13	0.0372497	0.826371	4.2668	2.09316	4.2668	9.56847	2.24254	0.0372497	0.826371
Ankmy2	12	0.0378584	0.826371	0.282772	-1.82229	-3.53642	5.89367	20.8425	0.0378584	0.826371
Pomt1	2	0.0378632	0.826371	0.422956	-1.24142	-2.36431	12.7703	30.1929	0.0378632	0.826371
Aak1	6	0.0379506	0.826371	0.278138	-1.84613	-3.59533	6.13476	22.0565	0.0379506	0.826371
Aste1	9	0.038095	0.826371	4.45354	2.15495	4.45354	13.4475	3.01951	0.038095	0.826371
Retnlg	16	0.0382706	0.826371	0.413053	-1.2756	-2.421	61.7883	149.589	0.0382706	0.826371
Tnfrsf14	4	0.038291	0.826371	4.98019	2.3162	4.98019	12.5091	2.51176	0.038291	0.826371
Dhx34	7	0.0385056	0.826371	2.24518	1.16683	2.24518	31.3422	13.9598	0.0385056	0.826371
Ttc17	2	0.0386843	0.826371	0.490573	-1.02746	-2.03843	25.1771	51.3219	0.0386843	0.826371
Pstk	7	0.0387025	0.826371	0.353794	-1.49902	-2.8265	8.97282	25.3617	0.0387025	0.826371
Icmt	4	0.0388018	0.826371	2.88122	1.52668	2.88122	22.3204	7.74687	0.0388018	0.826371
Ric1	19	0.039109	0.826371	2.2036	1.13986	2.2036	26.7268	12.1287	0.039109	0.826371
Fam210b	2	0.0391815	0.826371	2.36534	1.24205	2.36534	21.1428	8.93858	0.0391815	0.826371
3010003L21Rik	6	0.0393293	0.826371	2.62179	1.39055	2.62179	23.2921	8.88405	0.0393293	0.826371
Kif2c	4	0.039677	0.826371	3.85172	1.9455	3.85172	9.08402	2.35843	0.039677	0.826371
Zfp2	11	0.0396846	0.826371	4.64817	2.21666	4.64817	14.1811	3.05089	0.0396846	0.826371
Pacs2	12	0.0400954	0.826371	4.43777	2.14983	4.43777	15.6966	3.53706	0.0400954	0.826371
Polh	17	0.0401133	0.826371	4.2591	2.09055	4.2591	18.2725	4.29022	0.0401133	0.826371
Egr1	18	0.0406906	0.826371	0.230884	-2.11476	-4.33119	60.5466	262.238	0.0406906	0.826371
Socs7	11	0.0408532	0.826371	3.19444	1.67556	3.19444	20.5802	6.44251	0.0408532	0.826371
Zdhhc8	16	0.0412637	0.826371	4.09873	2.03518	4.09873	18.4284	4.49611	0.0412637	0.826371
Nlrc4	17	0.0417757	0.826371	3.12712	1.64483	3.12712	20.2006	6.45982	0.0417757	0.826371
Msh6	17	0.0420673	0.826371	0.452237	-1.14485	-2.21123	20.9265	46.2733	0.0420673	0.826371
March6	15	0.0422518	0.826371	0.196462	-2.34768	-5.09004	4.28352	21.8033	0.0422518	0.826371
Fxr2	11	0.04226	0.826371	3.02614	1.59748	3.02614	22.0496	7.28636	0.04226	0.826371
Adat2	10	0.0423663	0.826371	2.06858	1.04864	2.06858	24.6023	11.8933	0.0423663	0.826371
Steap4	5	0.042655	0.826371	2.07746	1.05482	2.07746	57.2685	27.5666	0.042655	0.826371
Phlda1	10	0.0429159	0.826371	0.496404	-1.01041	-2.01449	41.2765	83.151	0.0429159	0.826371
Rnf216	5	0.0430452	0.826371	2.00908	1.00653	2.00908	81.0696	40.3517	0.0430452	0.826371
Clcn6	4	0.0435539	0.826371	2.96628	1.56865	2.96628	24.0016	8.09147	0.0435539	0.826371
Mpo	11	0.0435919	0.826371	0.164734	-2.60179	-6.07041	2.924	17.7499	0.0435919	0.826371
Tarbp1	8	0.0440386	0.826371	0.272307	-1.87669	-3.67232	6.08538	22.3475	0.0440386	0.826371
Herc3	6	0.0443815	0.826371	2.60649	1.38211	2.60649	23.5494	9.03492	0.0443815	0.826371
Pcca	14	0.0444353	0.826371	3.13059	1.64643	3.13059	18.2847	5.84066	0.0444353	0.826371
Spata13	14	0.0445121	0.826371	3.16401	1.66175	3.16401	11.5203	3.64103	0.0445121	0.826371
Zfp235	7	0.0446396	0.826371	3.11231	1.63799	3.11231	17.7233	5.69458	0.0446396	0.826371
Mfsd5	15	0.0447653	0.826371	0.447335	-1.16057	-2.23546	17.0064	38.0171	0.0447653	0.826371
Usp32	11	0.0450939	0.826371	0.226574	-2.14195	-4.41357	4.112	18.1486	0.0450939	0.826371
Ahnak	19	0.0452548	0.826371	0.272206	-1.87723	-3.67368	6.62012	24.3202	0.0452548	0.826371
Cdk5rap2	4	0.0453015	0.826371	0.200413	-2.31896	-4.98971	2.76952	13.8191	0.0453015	0.826371
Asb10	5	0.0459224	0.826371	2.81713	1.49423	2.81713	9.81792	3.48508	0.0459224	0.826371
Unc5cl	17	0.0462165	0.826371	2.7833	1.4768	2.7833	21.6876	7.79204	0.0462165	0.826371
Epm2aip1	9	0.0463706	0.826371	2.32629	1.21803	2.32629	22.0772	9.49027	0.0463706	0.826371
Dhodh	8	0.0463866	0.826371	2.12355	1.08648	2.12355	21.2913	10.0262	0.0463866	0.826371
Rapgef1	2	0.0464655	0.826371	0.294401	-1.76414	-3.39672	7.3766	25.0563	0.0464655	0.826371
Gm10642	9	0.0469147	0.826371	0.236595	-2.07951	-4.22663	5.22633	22.0898	0.0469147	0.826371
Zfp85	13	0.0469169	0.826371	3.41462	1.77172	3.41462	15.6624	4.58688	0.0469169	0.826371
Brd1	15	0.0472195	0.826371	0.451689	-1.1466	-2.21391	15.5796	34.492	0.0472195	0.826371
Ccdc93	1	0.0472374	0.826371	0.243191	-2.03984	-4.11199	4.56816	18.7843	0.0472374	0.826371
Prkaa1	15	0.0472823	0.826371	2.94649	1.559	2.94649	19.2665	6.53878	0.0472823	0.826371
Cep57l1	10	0.0473568	0.826371	3.04672	1.60726	3.04672	12.9186	4.24017	0.0473568	0.826371
Mlst8	17	0.0475908	0.826371	0.248749	-2.00724	-4.02012	5.02864	20.2158	0.0475908	0.826371
C430042M11Rik	17	0.0476715	0.826371	3.12229	1.6426	3.12229	9.61486	3.07943	0.0476715	0.826371
Slc17a5	9	0.0477618	0.826371	0.259262	-1.94752	-3.8571	5.02202	19.3704	0.0477618	0.826371
Vps13d	4	0.0477734	0.826371	0.469199	-1.09173	-2.13129	14.6124	31.1432	0.0477734	0.826371
Zfp949	9	0.0478619	0.826371	3.00913	1.58935	3.00913	15.9726	5.30805	0.0478619	0.826371
Lclat1	17	0.048037	0.826371	2.97025	1.57058	2.97025	12.4268	4.18377	0.048037	0.826371
Arhgap26	18	0.048153	0.826371	0.118817	-3.07319	-8.41631	1	8.41631	0.048153	0.826371
Ctsg	14	0.0481558	0.826371	0.0995208	-3.32886	-10.0482	1	10.0482	0.0481558	0.826371
Zfp119b	17	0.048181	0.826371	0.095498	-3.38839	-10.4714	1	10.4714	0.048181	0.826371
Prdm1	10	0.0481874	0.826371	0.0827082	-3.59583	-12.0907	1	12.0907	0.0481874	0.826371
Pradc1	6	0.048232	0.826371	0.258545	-1.95151	-3.86779	5.14656	19.9058	0.048232	0.826371
Hspa1a	17	0.0482609	0.826371	0.0989383	-3.33733	-10.1073	1	10.1073	0.0482609	0.826371
Ppp2r2d	7	0.0482881	0.826371	2.00094	1.00068	2.00094	54.7681	27.3712	0.0482881	0.826371
Wdhd1	14	0.0482902	0.826371	0.0853967	-3.54968	-11.7101	1	11.7101	0.0482902	0.826371
Trmt11	10	0.0484038	0.826371	0.0912004	-3.45482	-10.9649	1	10.9649	0.0484038	0.826371
Tmem175	5	0.0487431	0.826371	0.238215	-2.06966	-4.19789	4.56697	19.1716	0.0487431	0.826371
Wee1	7	0.0490295	0.826371	0.375317	-1.41382	-2.66441	10.2978	27.4376	0.0490295	0.826371
Gnpnat1	14	0.0493232	0.826371	2.47229	1.30585	2.47229	18.4589	7.4663	0.0493232	0.826371
Sec14l1	11	0.0494805	0.826371	0.279203	-1.84062	-3.58163	5.50441	19.7147	0.0494805	0.826371
Plekha7	7	0.049795	0.826371	3.01812	1.59365	3.01812	11.6864	3.87209	0.049795	0.826371
Traf3ip2	10	0.049914	0.826371	0.443367	-1.17343	-2.25547	18.5953	41.941	0.049914	0.826371
Bbc3	7	0.0499985	0.826371	0.336626	-1.57078	-2.97065	11.5626	34.3484	0.0499985	0.826371

## Sheet: Cluster4_1mo
Gene symbol	Chromosome	P-value (R878H vs. WT)	FDR step up (R878H vs. WT)	Ratio (R878H vs. WT)	Log2(Ratio) (R878H vs. WT)	Fold change (R878H vs. WT)	LSMean(R878H) (R878H vs. WT)	LSMean(WT) (R878H vs. WT)	P-value (Genotype)	FDR step up (Genotype)
Gm42418	17	5.79897e-10	1.52701e-06	0.492113	-1.02294	-2.03205	13763.3	27967.8	5.79897e-10	1.52701e-06
Hbb-bs	7	1.2032e-08	2.53465e-05	0.120194	-3.05656	-8.31987	106.972	889.989	1.2032e-08	2.53465e-05
Dnajc19	3	2.06794e-07	0.000242017	3.50321	1.80868	3.50321	57.2954	16.3551	2.06794e-07	0.000242017
H2-K1	17	2.58544e-07	0.000272325	0.43832	-1.18994	-2.28144	121.494	277.181	2.58544e-07	0.000272325
Hbb-bt	7	6.95987e-07	0.000610903	0.112616	-3.15052	-8.87976	41.8784	371.871	6.95987e-07	0.000610903
Rap1b	10	8.90428e-07	0.000721452	0.451813	-1.1462	-2.21331	123.715	273.82	8.90428e-07	0.000721452
AY036118	17	1.29767e-06	0.000976309	0.18532	-2.43191	-5.39608	1063.45	5738.45	1.29767e-06	0.000976309
Bag1	4	1.66815e-06	0.00117137	0.192207	-2.37926	-5.20271	12.944	67.344	1.66815e-06	0.00117137
Eno1b	18	2.60131e-06	0.0015222	2.86763	1.51986	2.86763	30.1877	10.5271	2.60131e-06	0.0015222
Mia2	12	4.66785e-06	0.00234126	0.331092	-1.5947	-3.02031	30.2544	91.3774	4.66785e-06	0.00234126
1810022K09Rik	3	5.04779e-06	0.00241674	2.51792	1.33223	2.51792	45.0862	17.9061	5.04779e-06	0.00241674
Ccdc88b	19	1.50593e-05	0.00660916	2.09069	1.06398	2.09069	78.4499	37.5235	1.50593e-05	0.00660916
Asprv1	6	3.32951e-05	0.0134884	2.0368	1.02631	2.0368	454.874	223.328	3.32951e-05	0.0134884
Cpsf7	19	4.66907e-05	0.0169584	3.03078	1.59969	3.03078	31.9596	10.545	4.66907e-05	0.0169584
Tatdn2	6	4.83185e-05	0.0169646	3.4939	1.80484	3.4939	27.5007	7.87106	4.83185e-05	0.0169646
Gm17619	2	5.36828e-05	0.01824	6.85355	2.77685	6.85355	25.404	3.70669	5.36828e-05	0.01824
1700006J14Rik	10	6.6472e-05	0.0203282	24.6694	4.62465	24.6694	24.6694	1	6.6472e-05	0.0203282
Dstyk	1	6.93886e-05	0.0203282	3.77378	1.91601	3.77378	33.1968	8.7967	6.93886e-05	0.0203282
Cep131	11	6.94782e-05	0.0203282	4.56938	2.192	4.56938	21.3205	4.66595	6.94782e-05	0.0203282
Zc3h12a	4	8.66493e-05	0.0224578	2.5246	1.33605	2.5246	35.064	13.889	8.66493e-05	0.0224578
Usp16	16	9.7093e-05	0.0243495	2.71128	1.43897	2.71128	30.3236	11.1842	9.7093e-05	0.0243495
Rbbp8	18	0.000155044	0.0355017	7.43834	2.89498	7.43834	12.9034	1.73471	0.000155044	0.0355017
Lmo1	7	0.000236003	0.0497164	0.285662	-1.80762	-3.50064	16.3914	57.3804	0.000236003	0.0497164
Cdk5	5	0.000247165	0.0510469	2.71811	1.4426	2.71811	26.6216	9.79417	0.000247165	0.0510469
Mbd3	10	0.000279872	0.0551878	3.12779	1.64515	3.12779	19.1784	6.13162	0.000279872	0.0551878
Ctnnbip1	4	0.000282934	0.0551878	0.176409	-2.50301	-5.66865	7.7437	43.8963	0.000282934	0.0551878
Mir142hg	11	0.000322677	0.0596273	2.6772	1.42072	2.6772	26.3765	9.85229	0.000322677	0.0596273
Gmfb	14	0.000436185	0.073801	2.42973	1.28079	2.42973	39.3364	16.1896	0.000436185	0.073801
Rbl2	8	0.000510024	0.0792584	3.90626	1.96579	3.90626	18.4615	4.72614	0.000510024	0.0792584
Pld4	12	0.000565827	0.0863747	9.92614	3.31123	9.92614	9.92614	1	0.000565827	0.0863747
Ube4b	4	0.00104289	0.12578	4.22474	2.07886	4.22474	22.0995	5.23097	0.00104289	0.12578
0610010K14Rik	11	0.0010497	0.12578	7.58868	2.92385	7.58868	11.7732	1.55141	0.0010497	0.12578
Ppcdc	9	0.00106279	0.12578	3.5797	1.83984	3.5797	13.2768	3.70891	0.00106279	0.12578
Coa4	7	0.00111791	0.130832	3.175	1.66676	3.175	19.333	6.08915	0.00111791	0.130832
Dtd2	12	0.00123309	0.141175	5.6599	2.50078	5.6599	9.05351	1.59959	0.00123309	0.141175
C1qb	4	0.00126083	0.142464	9.20389	3.20224	9.20389	17.9016	1.945	0.00126083	0.142464
Adam19	11	0.00127139	0.142464	3.70621	1.88995	3.70621	18.2558	4.92574	0.00127139	0.142464
Il18r1	1	0.00143774	0.154528	3.25377	1.70211	3.25377	13.6175	4.18516	0.00143774	0.154528
Lrwd1	5	0.00145803	0.155125	2.66096	1.41195	2.66096	19.3186	7.25999	0.00145803	0.155125
Zswim8	14	0.00161398	0.165988	2.24113	1.16423	2.24113	24.2419	10.8168	0.00161398	0.165988
Lrrc8c	5	0.00167473	0.166336	7.69526	2.94397	7.69526	7.69526	1	0.00167473	0.166336
Ddx18	1	0.00168973	0.166336	8.44007	3.07726	8.44007	8.44007	1	0.00168973	0.166336
Lrch4	5	0.00190476	0.176609	2.07826	1.05538	2.07826	32.6672	15.7185	0.00190476	0.176609
D10Jhu81e	10	0.00193077	0.176842	2.7577	1.46347	2.7577	22.9519	8.32281	0.00193077	0.176842
Sfswap	5	0.00220462	0.18879	2.56661	1.35987	2.56661	35.4164	13.7989	0.00220462	0.18879
Cmas	6	0.00224726	0.190699	0.24749	-2.01456	-4.04057	7.95109	32.127	0.00224726	0.190699
Eef1akmt1	14	0.00229821	0.192119	4.8719	2.28448	4.8719	18.9482	3.88929	0.00229821	0.192119
Npc2	12	0.00238428	0.1939	0.45506	-1.13587	-2.19751	42.5774	93.5645	0.00238428	0.1939
Zbp1	2	0.00239454	0.1939	0.0704277	-3.82771	-14.1989	1.99981	28.3952	0.00239454	0.1939
Tmem160	7	0.00243776	0.1939	0.417537	-1.26002	-2.395	21.9324	52.5281	0.00243776	0.1939
Mitd1	1	0.00246089	0.1939	4.04999	2.01792	4.04999	17.3916	4.29425	0.00246089	0.1939
Tmub1	5	0.00246825	0.1939	2.13878	1.09679	2.13878	24.6702	11.5347	0.00246825	0.1939
Prrc2b	2	0.00251789	0.1939	2.55668	1.35427	2.55668	23.7877	9.30414	0.00251789	0.1939
Cenpl	1	0.00281108	0.206034	2.91079	1.54141	2.91079	12.1465	4.17292	0.00281108	0.206034
Oxr1	15	0.00281676	0.206034	0.125693	-2.99202	-7.95588	3.1572	25.1183	0.00281676	0.206034
Arsg	11	0.00307766	0.217564	2.79898	1.4849	2.79898	25.6055	9.14813	0.00307766	0.217564
Esyt2	12	0.00316436	0.219962	0.321149	-1.63869	-3.11382	15.3744	47.8732	0.00316436	0.219962
Apc	18	0.00318741	0.219962	2.82884	1.50021	2.82884	22.1545	7.83164	0.00318741	0.219962
Fcna	2	0.00337834	0.229575	7.06269	2.82022	7.06269	12.323	1.74481	0.00337834	0.229575
Trim37	11	0.00340209	0.229707	2.36242	1.24026	2.36242	22.715	9.61517	0.00340209	0.229707
Isy1	6	0.00346005	0.232132	2.86072	1.51638	2.86072	16.2636	5.68512	0.00346005	0.232132
Uba7	9	0.00353881	0.23443	2.33309	1.22224	2.33309	29.9558	12.8396	0.00353881	0.23443
Zfp335os	2	0.00373762	0.244524	5.80398	2.53704	5.80398	10.4446	1.79957	0.00373762	0.244524
Spsb3	17	0.00386076	0.248483	2.10961	1.07698	2.10961	17.5872	8.33671	0.00386076	0.248483
Phf7	14	0.00386298	0.248483	5.28511	2.40193	5.28511	9.47403	1.79259	0.00386298	0.248483
Ppp1r12c	7	0.00404225	0.251935	2.23709	1.16162	2.23709	29.6157	13.2385	0.00404225	0.251935
Apobec1	6	0.00412728	0.254226	0.183857	-2.44334	-5.43901	2.83485	15.4188	0.00412728	0.254226
Stfa2	16	0.00416874	0.254259	18.5614	4.21423	18.5614	93.2542	5.0241	0.00416874	0.254259
Ogfod2	5	0.00430493	0.258013	2.67127	1.41753	2.67127	23.7187	8.87918	0.00430493	0.258013
Pcna	2	0.00434063	0.258013	2.39145	1.25788	2.39145	14.302	5.98049	0.00434063	0.258013
Ago4	4	0.00434864	0.258013	4.70394	2.23387	4.70394	9.82875	2.08947	0.00434864	0.258013
Tmem55a	4	0.00465803	0.265206	2.25742	1.17468	2.25742	12.4351	5.50856	0.00465803	0.265206
Krtcap3	5	0.00483896	0.27026	2.34039	1.22675	2.34039	24.5824	10.5036	0.00483896	0.27026
Fgfr1op	17	0.00500197	0.27026	7.50583	2.90801	7.50583	7.50583	1	0.00500197	0.27026
Zfp639	3	0.00501358	0.27026	4.91209	2.29634	4.91209	4.91209	1	0.00501358	0.27026
Atg10	13	0.0050262	0.27026	5.4799	2.45415	5.4799	5.4799	1	0.0050262	0.27026
Hyls1	9	0.00502904	0.27026	5.06929	2.34178	5.06929	5.06929	1	0.00502904	0.27026
9130221H12Rik	7	0.00513009	0.274291	6.2699	2.64844	6.2699	6.2699	1	0.00513009	0.274291
Chac2	11	0.00546349	0.286303	3.84807	1.94413	3.84807	12.9346	3.36133	0.00546349	0.286303
Gm43672	3	0.00558115	0.289587	2.16693	1.11565	2.16693	30.8066	14.2167	0.00558115	0.289587
Dtnbp1	13	0.00581803	0.294621	0.351447	-1.50862	-2.84538	12.7727	36.3431	0.00581803	0.294621
Ski	4	0.00617599	0.302566	2.25073	1.17039	2.25073	22.324	9.91855	0.00617599	0.302566
Sdhc	1	0.00629662	0.30637	2.18323	1.12646	2.18323	34.9432	16.0053	0.00629662	0.30637
Ttc38	15	0.00666029	0.320333	3.3252	1.73344	3.3252	10.0857	3.03312	0.00666029	0.320333
Amer2	14	0.0068953	0.322673	2.15305	1.10638	2.15305	38.1437	17.7161	0.0068953	0.322673
Ttc5	14	0.0069232	0.322673	2.43199	1.28214	2.43199	18.6065	7.65074	0.0069232	0.322673
Zfp120	2	0.00700708	0.324829	2.90614	1.5391	2.90614	13.8246	4.75703	0.00700708	0.324829
Agl	3	0.0073223	0.329597	0.373327	-1.42149	-2.67862	18.1845	48.7093	0.0073223	0.329597
Tnnc1	14	0.00755308	0.337116	2.68114	1.42285	2.68114	16.1977	6.04135	0.00755308	0.337116
Map3k8	18	0.00759904	0.337724	2.44249	1.28835	2.44249	17.6589	7.22986	0.00759904	0.337724
Txndc15	13	0.00800148	0.344923	2.4428	1.28854	2.4428	17.994	7.36614	0.00800148	0.344923
Ccdc9	7	0.00802441	0.344923	2.22979	1.15691	2.22979	32.581	14.6117	0.00802441	0.344923
Nt5m	11	0.00803068	0.344923	2.4365	1.28481	2.4365	14.8593	6.09863	0.00803068	0.344923
Plagl2	2	0.00806012	0.344923	2.56469	1.35879	2.56469	30.4841	11.8861	0.00806012	0.344923
Rb1	14	0.00810897	0.344923	2.50756	1.32629	2.50756	15.954	6.36234	0.00810897	0.344923
Cwc22	2	0.00819306	0.34519	2.94883	1.56014	2.94883	12.6866	4.30225	0.00819306	0.34519
Psmg3	5	0.00838622	0.350524	2.2816	1.19004	2.2816	20.3244	8.90799	0.00838622	0.350524
Commd4	9	0.00852573	0.352163	2.30271	1.20333	2.30271	30.3726	13.1899	0.00852573	0.352163
Tmc4	7	0.00861481	0.354068	5.36759	2.42427	5.36759	7.8478	1.46207	0.00861481	0.354068
Abhd11	5	0.00894446	0.35822	2.49931	1.32153	2.49931	12.505	5.00338	0.00894446	0.35822
Sgms2	3	0.00901881	0.358472	0.391388	-1.35333	-2.55501	12.2295	31.2466	0.00901881	0.358472
Atp1a3	7	0.00919641	0.36144	0.436869	-1.19473	-2.28902	14.2478	32.6135	0.00919641	0.36144
Nlk	11	0.00967569	0.373582	5.97302	2.57846	5.97302	11.3987	1.90837	0.00967569	0.373582
Cnot2	10	0.00979335	0.373582	2.03559	1.02545	2.03559	20.1111	9.87975	0.00979335	0.373582
BC100530	16	0.00980629	0.373582	12.8555	3.68432	12.8555	723.627	56.2891	0.00980629	0.373582
Orc2	1	0.00985777	0.373582	5.662	2.50131	5.662	8.66795	1.5309	0.00985777	0.373582
Nfkbid	7	0.00986004	0.373582	2.05235	1.03728	2.05235	25.4411	12.396	0.00986004	0.373582
Grap	11	0.0102673	0.384023	5.19512	2.37716	5.19512	9.27114	1.78459	0.0102673	0.384023
Myo1c	11	0.0103195	0.384023	2.106	1.07451	2.106	11.1651	5.30158	0.0103195	0.384023
Zfp87	13	0.0103942	0.384023	2.36057	1.23914	2.36057	17.9434	7.60127	0.0103942	0.384023
Tbl3	17	0.0105452	0.384996	4.36642	2.12645	4.36642	7.3777	1.68965	0.0105452	0.384996
Immp1l	2	0.0105634	0.384996	2.37444	1.24759	2.37444	19.7711	8.32664	0.0105634	0.384996
Oas1a	5	0.0106304	0.386105	0.281109	-1.8308	-3.55734	9.78256	34.7999	0.0106304	0.386105
Dnaja2	8	0.0107767	0.388427	0.456068	-1.13268	-2.19265	24.8272	54.4375	0.0107767	0.388427
Sdhaf4	1	0.0114134	0.396263	3.85842	1.94801	3.85842	7.09755	1.8395	0.0114134	0.396263
BC051226	17	0.0114158	0.396263	3.80834	1.92916	3.80834	6.79129	1.78327	0.0114158	0.396263
Oasl2	5	0.0114752	0.396263	2.23989	1.16342	2.23989	15.4591	6.90174	0.0114752	0.396263
Irgc1	7	0.0115242	0.396263	3.90795	1.96641	3.90795	7.43192	1.90174	0.0115242	0.396263
Hira	16	0.0119999	0.402532	4.70749	2.23496	4.70749	11.8424	2.51565	0.0119999	0.402532
Ddx39b	17	0.0123256	0.409183	0.461394	-1.11593	-2.16734	18.84	40.8328	0.0123256	0.409183
Ppp2cb	8	0.0123536	0.409183	2.31791	1.21282	2.31791	22.7352	9.80851	0.0123536	0.409183
Fcnb	2	0.0124916	0.412457	0.332485	-1.58864	-3.00766	30.6834	92.2851	0.0124916	0.412457
Aaed1	13	0.0126373	0.413059	2.61153	1.3849	2.61153	18.5413	7.09979	0.0126373	0.413059
Chic2	5	0.0127696	0.413059	0.445188	-1.16751	-2.24624	22.5463	50.6443	0.0127696	0.413059
Nod1	6	0.0128686	0.413059	0.424584	-1.23588	-2.35525	23.1476	54.5183	0.0128686	0.413059
Runx3	4	0.0130756	0.413059	4.16294	2.0576	4.16294	12.5853	3.02318	0.0130756	0.413059
H2-Q4	17	0.0131329	0.413059	0.31292	-1.67613	-3.1957	6.56545	20.9812	0.0131329	0.413059
D830025C05Rik	8	0.0133475	0.413059	4.19901	2.07005	4.19901	9.985	2.37794	0.0133475	0.413059
Asb7	7	0.0133781	0.413059	2.39625	1.26078	2.39625	35.0636	14.6327	0.0133781	0.413059
Wdr46	17	0.0136741	0.413059	3.1318	1.64699	3.1318	7.31052	2.33429	0.0136741	0.413059
Zzef1	11	0.0136912	0.413059	0.458639	-1.12457	-2.18036	17.1126	37.3117	0.0136912	0.413059
AW146154	7	0.0137871	0.413059	3.70099	1.88791	3.70099	8.42261	2.27577	0.0137871	0.413059
Nsun3	16	0.0139736	0.413059	2.8133	1.49227	2.8133	13.336	4.74032	0.0139736	0.413059
Pym1	10	0.0140656	0.413059	3.30299	1.72377	3.30299	11.09	3.35756	0.0140656	0.413059
Rybp	6	0.0141574	0.413059	3.54166	1.82443	3.54166	12.871	3.63418	0.0141574	0.413059
Adss	1	0.0142145	0.413059	0.418553	-1.25652	-2.38918	26.5914	63.5317	0.0142145	0.413059
Ap4e1	2	0.0144782	0.413059	4.11515	2.04095	4.11515	11.9645	2.90744	0.0144782	0.413059
Wdr47	3	0.0145332	0.413059	3.47448	1.7968	3.47448	10.506	3.02377	0.0145332	0.413059
Stfa3	16	0.0146211	0.413059	8.13044	3.02333	8.13044	181.065	22.27	0.0146211	0.413059
3110043O21Rik	4	0.014865	0.413059	3.50538	1.80957	3.50538	8.84236	2.52251	0.014865	0.413059
Zfand3	17	0.0149327	0.413059	0.416896	-1.26224	-2.39868	19.6834	47.2141	0.0149327	0.413059
Elane	10	0.0151949	0.413059	0.179907	-2.47467	-5.55841	10.0621	55.9291	0.0151949	0.413059
Fbxo7	10	0.0152923	0.413059	3.68372	1.88117	3.68372	3.68372	1	0.0152923	0.413059
Zfp626	7	0.0152946	0.413059	4.60084	2.2019	4.60084	4.60084	1	0.0152946	0.413059
Slfn5	11	0.0152963	0.413059	8.93617	3.15966	8.93617	8.93617	1	0.0152963	0.413059
Rpf2	10	0.0152966	0.413059	5.3587	2.42188	5.3587	5.3587	1	0.0152966	0.413059
Cntrob	11	0.0152974	0.413059	5.29996	2.40598	5.29996	5.29996	1	0.0152974	0.413059
Mrc1	2	0.0153027	0.413059	5.50323	2.46028	5.50323	5.50323	1	0.0153027	0.413059
Col1a1	11	0.0153029	0.413059	5.43666	2.44272	5.43666	5.43666	1	0.0153029	0.413059
Igf1	10	0.0153058	0.413059	4.36496	2.12597	4.36496	4.36496	1	0.0153058	0.413059
Mylpf	7	0.0153131	0.413059	4.50806	2.17251	4.50806	4.50806	1	0.0153131	0.413059
Alkbh8	9	0.0153137	0.413059	4.61555	2.2065	4.61555	4.61555	1	0.0153137	0.413059
Tnks1bp1	2	0.015315	0.413059	4.7071	2.23484	4.7071	4.7071	1	0.015315	0.413059
Ilf3	9	0.0153173	0.413059	5.3937	2.43127	5.3937	5.3937	1	0.0153173	0.413059
Hist1h4n	13	0.0153182	0.413059	5.11059	2.35349	5.11059	5.11059	1	0.0153182	0.413059
Glb1	9	0.0153199	0.413059	5.88512	2.55707	5.88512	5.88512	1	0.0153199	0.413059
9130019O22Rik	7	0.0153304	0.413059	4.22969	2.08055	4.22969	4.22969	1	0.0153304	0.413059
Cox10	11	0.0153362	0.413059	4.97335	2.31422	4.97335	4.97335	1	0.0153362	0.413059
Khdc3	9	0.0153372	0.413059	4.48269	2.16436	4.48269	4.48269	1	0.0153372	0.413059
Gm15448	7	0.0153696	0.413059	5.2492	2.3921	5.2492	5.2492	1	0.0153696	0.413059
Gm10762	2	0.0153697	0.413059	3.84342	1.94239	3.84342	3.84342	1	0.0153697	0.413059
Gm36028	16	0.0153792	0.413059	4.36196	2.12498	4.36196	4.36196	1	0.0153792	0.413059
Cmtm8	9	0.0154027	0.413059	7.66195	2.93771	7.66195	7.66195	1	0.0154027	0.413059
Tyms	5	0.0154057	0.413059	4.88297	2.28776	4.88297	4.88297	1	0.0154057	0.413059
Irf8	8	0.0154165	0.413059	8.51248	3.08958	8.51248	8.51248	1	0.0154165	0.413059
Stk36	1	0.0154232	0.413059	4.85844	2.28049	4.85844	4.85844	1	0.0154232	0.413059
Xpo4	14	0.0154242	0.413059	4.70918	2.23548	4.70918	4.70918	1	0.0154242	0.413059
Nudt19	7	0.0154494	0.413059	5.02717	2.32975	5.02717	5.02717	1	0.0154494	0.413059
Nlrp3	11	0.0154962	0.413059	6.21082	2.63478	6.21082	6.21082	1	0.0154962	0.413059
Axl	7	0.0155093	0.413059	5.70565	2.51239	5.70565	5.70565	1	0.0155093	0.413059
Pan2	10	0.0155459	0.413059	3.03688	1.60259	3.03688	8.38685	2.76166	0.0155459	0.413059
Stn1	19	0.0155789	0.413059	6.6252	2.72796	6.6252	6.6252	1	0.0155789	0.413059
Rars2	4	0.0156219	0.413059	5.80026	2.53612	5.80026	5.80026	1	0.0156219	0.413059
Natd1	11	0.0156771	0.413059	6.36773	2.67078	6.36773	6.36773	1	0.0156771	0.413059
Pltp	2	0.0156897	0.413059	9.61468	3.26524	9.61468	9.61468	1	0.0156897	0.413059
Impdh1	6	0.0157255	0.413059	5.99166	2.58296	5.99166	5.99166	1	0.0157255	0.413059
Sh3bp5l	11	0.0158028	0.414057	2.0799	1.05652	2.0799	18.0967	8.70075	0.0158028	0.414057
Apopt1	12	0.0159712	0.415417	3.21032	1.68272	3.21032	20.8718	6.50146	0.0159712	0.415417
Clasp2	9	0.0160721	0.415417	3.04016	1.60415	3.04016	8.73767	2.87409	0.0160721	0.415417
Kmt5c	7	0.0160849	0.415417	0.25202	-1.98839	-3.96794	4.26842	16.9369	0.0160849	0.415417
Zfp101	17	0.0162308	0.415958	2.9902	1.58024	2.9902	8.44127	2.82298	0.0162308	0.415958
Rsbn1	3	0.016562	0.42239	2.08306	1.0587	2.08306	16.6922	8.01333	0.016562	0.42239
Gabpb1	2	0.0166467	0.422506	0.291862	-1.77664	-3.42628	4.69749	16.0949	0.0166467	0.422506
Cd69	6	0.0167467	0.422913	2.40886	1.26835	2.40886	6.74258	2.79908	0.0167467	0.422913
Kdm1a	4	0.0172585	0.427455	2.71844	1.44278	2.71844	11.6884	4.29967	0.0172585	0.427455
Dhrs3	4	0.0173692	0.427455	2.83166	1.50165	2.83166	10.6585	3.76407	0.0173692	0.427455
Inip	4	0.0173693	0.427455	2.72583	1.4467	2.72583	10.2762	3.76992	0.0173693	0.427455
Epc2	2	0.0174606	0.4287	2.42624	1.27872	2.42624	19.0558	7.85401	0.0174606	0.4287
Leo1	9	0.0175729	0.4287	2.08336	1.05891	2.08336	17.7891	8.53868	0.0175729	0.4287
Smarcal1	1	0.0176091	0.4287	2.76263	1.46604	2.76263	11.4937	4.16041	0.0176091	0.4287
Tmem140	6	0.017618	0.4287	2.15618	1.10848	2.15618	13.7718	6.38713	0.017618	0.4287
Selenow	7	0.018304	0.43917	2.60242	1.37985	2.60242	11.1448	4.28248	0.018304	0.43917
Txnl4b	8	0.0183514	0.439307	2.69172	1.42853	2.69172	9.05609	3.36442	0.0183514	0.439307
Galnt7	8	0.0186442	0.44491	2.85845	1.51523	2.85845	11.2155	3.92364	0.0186442	0.44491
Mettl25	10	0.0195354	0.455235	0.116316	-3.10388	-8.59726	1.84427	15.8557	0.0195354	0.455235
Ppp2ca	11	0.0196776	0.457536	0.425122	-1.23405	-2.35227	19.1515	45.0495	0.0196776	0.457536
Stau1	2	0.0202215	0.46791	0.264877	-1.91661	-3.77534	4.07121	15.3702	0.0202215	0.46791
Lipe	7	0.0207495	0.476153	0.374409	-1.41731	-2.67088	9.89826	26.4371	0.0207495	0.476153
Fhl3	4	0.0210549	0.478989	2.29767	1.20017	2.29767	9.01966	3.92556	0.0210549	0.478989
Aasdhppt	9	0.0212935	0.482333	2.17938	1.12392	2.17938	7.46027	3.42311	0.0212935	0.482333
Pmm2	16	0.021403	0.483772	2.81396	1.4926	2.81396	19.5931	6.96281	0.021403	0.483772
Gm15417	3	0.0217164	0.487717	2.09523	1.06711	2.09523	16.6116	7.92827	0.0217164	0.487717
Ghdc	11	0.0221667	0.492999	2.37879	1.25023	2.37879	18.0491	7.58751	0.0221667	0.492999
Chmp1b	18	0.0222082	0.492999	0.420526	-1.24973	-2.37797	17.0741	40.6018	0.0222082	0.492999
Ets1	9	0.0224081	0.494809	0.459737	-1.12112	-2.17515	36.7685	79.9772	0.0224081	0.494809
Pacs2	12	0.0227796	0.496497	0.0775499	-3.68873	-12.8949	1	12.8949	0.0227796	0.496497
Rnf19a	15	0.0229009	0.496497	0.390127	-1.35799	-2.56327	11.8681	30.421	0.0229009	0.496497
Nrd1	4	0.023052	0.497181	0.456662	-1.1308	-2.1898	32.6233	71.4386	0.023052	0.497181
Ampd2	3	0.0232707	0.497181	2.02587	1.01854	2.02587	24.4889	12.0881	0.0232707	0.497181
Ap3b1	13	0.0237517	0.504994	0.482774	-1.05058	-2.07136	26.0547	53.9687	0.0237517	0.504994
Med20	17	0.0237802	0.504994	2.45407	1.29518	2.45407	14.8696	6.05918	0.0237802	0.504994
Pik3c3	18	0.0243009	0.51295	2.2126	1.14574	2.2126	26.1729	11.829	0.0243009	0.51295
Prpf8	11	0.0244412	0.513851	0.324375	-1.62427	-3.08285	12.0705	37.2117	0.0244412	0.513851
Pclaf	9	0.0251195	0.524061	0.230037	-2.12006	-4.34713	3.47533	15.1077	0.0251195	0.524061
Cdc42bpg	19	0.0253124	0.524061	5.47882	2.45386	5.47882	10.3275	1.88498	0.0253124	0.524061
Mcat	15	0.0253455	0.524061	4.28279	2.09855	4.28279	6.2958	1.47002	0.0253455	0.524061
Gorab	1	0.0255453	0.524061	4.45977	2.15697	4.45977	6.8575	1.53763	0.0255453	0.524061
Rapgef2	3	0.0259159	0.52572	2.69128	1.42829	2.69128	17.2381	6.40518	0.0259159	0.52572
Hdac3	18	0.0259786	0.52572	2.00445	1.00321	2.00445	16.5566	8.2599	0.0259786	0.52572
AC139671.1	15	0.026004	0.52572	0.403889	-1.30797	-2.47593	24.5301	60.7347	0.026004	0.52572
Eif3b	5	0.0268737	0.535627	2.13023	1.09101	2.13023	26.0162	12.2128	0.0268737	0.535627
AW112010	19	0.0269008	0.535627	7.3043	2.86875	7.3043	13.9113	1.90454	0.0269008	0.535627
Prc1	7	0.0286152	0.557123	4.637	2.21319	4.637	8.73126	1.88296	0.0286152	0.557123
Slx1b	7	0.028759	0.55889	4.10197	2.03632	4.10197	7.51118	1.83112	0.028759	0.55889
Hdhd2	18	0.0289409	0.561389	4.47765	2.16274	4.47765	7.72177	1.72451	0.0289409	0.561389
Ugcg	4	0.0291147	0.561743	2.05819	1.04138	2.05819	21.6346	10.5114	0.0291147	0.561743
Dtymk	1	0.0291309	0.561743	2.55565	1.35369	2.55565	11.2106	4.3866	0.0291309	0.561743
Brap	5	0.0291724	0.561743	0.4119	-1.27963	-2.42777	10.8522	26.3468	0.0291724	0.561743
Trp53inp1	4	0.0293949	0.563965	0.459634	-1.12144	-2.17565	16.0832	34.9913	0.0293949	0.563965
1700097N02Rik	17	0.0294733	0.56444	3.24181	1.6968	3.24181	15.5826	4.80674	0.0294733	0.56444
Sh3tc1	5	0.0298929	0.56536	3.44245	1.78343	3.44245	11.9722	3.47782	0.0298929	0.56536
Btaf1	19	0.0301584	0.56536	2.9307	1.55125	2.9307	12.8133	4.37208	0.0301584	0.56536
Eif1a	18	0.030229	0.56536	2.18407	1.12702	2.18407	22.4092	10.2603	0.030229	0.56536
Tctn1	5	0.0302427	0.56536	3.37758	1.75599	3.37758	5.57127	1.64949	0.0302427	0.56536
Cks1b	3	0.0302805	0.56536	0.105674	-3.24231	-9.46306	1	9.46306	0.0302805	0.56536
Kif1bp	10	0.0303366	0.56536	0.221428	-2.17509	-4.51614	2.04698	9.24442	0.0303366	0.56536
Csad	15	0.0304405	0.56536	3.43096	1.77861	3.43096	5.95173	1.73471	0.0304405	0.56536
Ndrg3	2	0.0305005	0.56536	0.173466	-2.52727	-5.76482	2.24912	12.9658	0.0305005	0.56536
Ehd4	2	0.0308151	0.56536	3.70528	1.88958	3.70528	6.78479	1.83112	0.0308151	0.56536
Hilpda	6	0.0308774	0.56536	4.38915	2.13394	4.38915	10.4469	2.38017	0.0308774	0.56536
Tab1	15	0.0310507	0.56536	3.55624	1.83035	3.55624	6.34641	1.78459	0.0310507	0.56536
Vkorc1l1	5	0.0312004	0.56536	0.347712	-1.52403	-2.87594	4.4564	12.8163	0.0312004	0.56536
Zfp236	18	0.0312053	0.56536	2.38548	1.25428	2.38548	13.2617	5.55932	0.0312053	0.56536
Jaml	9	0.0314408	0.56536	3.48066	1.79936	3.48066	6.61932	1.90174	0.0314408	0.56536
Mut	17	0.0315956	0.56536	3.72836	1.89854	3.72836	8.10996	2.17521	0.0315956	0.56536
Timm29	9	0.0319047	0.56536	3.01006	1.58979	3.01006	5.01285	1.66537	0.0319047	0.56536
Ddi2	4	0.0319693	0.56536	2.47102	1.30511	2.47102	12.9436	5.23817	0.0319693	0.56536
Faim	9	0.0322213	0.56536	2.83479	1.50324	2.83479	12.5628	4.43164	0.0322213	0.56536
D130017N08Rik	5	0.0324008	0.56536	3.57284	1.83707	3.57284	7.89064	2.20851	0.0324008	0.56536
Cacfd1	2	0.0324288	0.56536	3.34753	1.7431	3.34753	6.79631	2.03025	0.0324288	0.56536
Pex13	11	0.0325118	0.56536	2.00683	1.00492	2.00683	21.8949	10.9102	0.0325118	0.56536
Mettl6	14	0.032621	0.56536	2.9075	1.53978	2.9075	14.5848	5.01626	0.032621	0.56536
Ighv1-63	12	0.0328019	0.56536	3.07464	1.62042	3.07464	5.66512	1.84253	0.0328019	0.56536
Mtss1	15	0.0328374	0.56536	3.64069	1.86421	3.64069	8.81517	2.42129	0.0328374	0.56536
Gm49359	13	0.0329999	0.56536	3.10641	1.63525	3.10641	11.6863	3.76201	0.0329999	0.56536
Rab11fip2	19	0.0331529	0.56536	3.05855	1.61285	3.05855	5.7581	1.88262	0.0331529	0.56536
2310057M21Rik	7	0.0331699	0.56536	3.5274	1.81861	3.5274	8.2485	2.33841	0.0331699	0.56536
Slc39a4	15	0.0332316	0.56536	3.53752	1.82274	3.53752	8.53299	2.41214	0.0332316	0.56536
Adamts10	17	0.0333481	0.56536	3.82393	1.93506	3.82393	9.82191	2.56854	0.0333481	0.56536
Chsy1	7	0.0335345	0.56536	3.54247	1.82475	3.54247	8.05276	2.27321	0.0335345	0.56536
Jagn1	6	0.0336839	0.56536	2.96581	1.56843	2.96581	5.62854	1.89781	0.0336839	0.56536
Slc22a4	11	0.0337559	0.56536	3.067	1.61683	3.067	5.94162	1.93727	0.0337559	0.56536
Ylpm1	12	0.0341001	0.56536	2.02347	1.01683	2.02347	11.4572	5.66216	0.0341001	0.56536
Pcnt	10	0.0341069	0.56536	3.21275	1.68381	3.21275	9.92263	3.08851	0.0341069	0.56536
Wdr4	17	0.034457	0.56536	3.35005	1.74418	3.35005	7.92379	2.36528	0.034457	0.56536
Drg1	11	0.0349769	0.56536	0.412785	-1.27654	-2.42257	10.8321	26.2415	0.0349769	0.56536
Tmem170	8	0.0350067	0.56536	3.65112	1.86834	3.65112	7.98939	2.1882	0.0350067	0.56536
Cdk8	5	0.035116	0.56536	3.19814	1.67723	3.19814	7.90315	2.47117	0.035116	0.56536
Kif13b	14	0.0353736	0.56536	0.407578	-1.29485	-2.45352	13.9174	34.1466	0.0353736	0.56536
Mis18a	16	0.0357607	0.56536	2.09833	1.06924	2.09833	22.5701	10.7562	0.0357607	0.56536
Mblac2	13	0.0358417	0.56536	2.74047	1.45442	2.74047	5.65251	2.06261	0.0358417	0.56536
Mtus2	5	0.0360434	0.56536	2.84195	1.50688	2.84195	6.417	2.25796	0.0360434	0.56536
Gm16587	1	0.0360588	0.56536	3.19471	1.67569	3.19471	9.89831	3.09834	0.0360588	0.56536
Dnajc28	16	0.0362445	0.56536	2.848	1.50995	2.848	7.02065	2.46512	0.0362445	0.56536
Celsr3	9	0.0364786	0.56536	3.0922	1.62863	3.0922	7.64748	2.47315	0.0364786	0.56536
Trmt13	3	0.0367573	0.56536	2.79186	1.48123	2.79186	7.42052	2.65791	0.0367573	0.56536
Nhej1	1	0.0368747	0.56536	2.93748	1.55458	2.93748	7.17728	2.44335	0.0368747	0.56536
Bcs1l	1	0.0370656	0.56536	2.40024	1.26318	2.40024	11.1383	4.64047	0.0370656	0.56536
Cystm1	18	0.0372431	0.56536	0.276439	-1.85497	-3.61744	4.36548	15.7918	0.0372431	0.56536
Myo9a	9	0.0373292	0.56536	2.27625	1.18666	2.27625	11.6993	5.13975	0.0373292	0.56536
Tec	5	0.0378219	0.56536	2.5311	1.33977	2.5311	9.43045	3.72583	0.0378219	0.56536
Nek7	1	0.0379373	0.56536	2.23346	1.15928	2.23346	21.7465	9.73667	0.0379373	0.56536
Cmah	13	0.0381626	0.56536	0.368294	-1.44107	-2.71522	14.1288	38.3628	0.0381626	0.56536
Mrpl45	11	0.0381744	0.56536	0.377366	-1.40596	-2.64995	9.1561	24.2632	0.0381744	0.56536
Mrpl13	15	0.0382209	0.56536	2.65699	1.40979	2.65699	11.1231	4.18636	0.0382209	0.56536
Fbxw7	3	0.0384482	0.56536	0.186343	-2.42397	-5.36644	1.85167	9.93689	0.0384482	0.56536
Drap1	19	0.038765	0.56536	2.11234	1.07884	2.11234	18.776	8.88871	0.038765	0.56536
Dcakd	11	0.0389283	0.56536	2.03426	1.0245	2.03426	15.2356	7.48951	0.0389283	0.56536
Il3ra	14	0.0396791	0.56536	2.56862	1.36099	2.56862	8.58539	3.34242	0.0396791	0.56536
Brpf3	17	0.0397956	0.56536	2.08382	1.05923	2.08382	10.5954	5.08459	0.0397956	0.56536
D230025D16Rik	8	0.0398827	0.56536	0.422467	-1.24309	-2.36705	4.60983	10.9117	0.0398827	0.56536
Zfp444	7	0.0400134	0.56536	2.56349	1.35811	2.56349	7.14822	2.78847	0.0400134	0.56536
Kras	6	0.0400401	0.56536	0.462484	-1.11252	-2.16224	19.8302	42.8775	0.0400401	0.56536
Zfp68	5	0.0401134	0.56536	2.24961	1.16968	2.24961	10.2654	4.56319	0.0401134	0.56536
Slc25a36	9	0.0403047	0.56536	0.185647	-2.42937	-5.38658	2.09404	11.2797	0.0403047	0.56536
Tbrg4	11	0.0405501	0.56536	2.09801	1.06902	2.09801	27.8684	13.2832	0.0405501	0.56536
Gm5577	6	0.0408079	0.56536	0.136662	-2.87132	-7.31734	1	7.31734	0.0408079	0.56536
Aldh9a1	1	0.0408485	0.56536	0.163533	-2.61234	-6.11497	1	6.11497	0.0408485	0.56536
Il1b	2	0.040983	0.56536	3.409	1.76935	3.409	23.571	6.91434	0.040983	0.56536
Fra10ac1	19	0.041158	0.56536	2.12848	1.08982	2.12848	10.752	5.05152	0.041158	0.56536
Eef1e1	13	0.041175	0.56536	2.64303	1.40219	2.64303	6.68098	2.52777	0.041175	0.56536
Rnf26	9	0.04119	0.56536	2.26105	1.17699	2.26105	5.27794	2.33429	0.04119	0.56536
Calu	6	0.0412891	0.56536	0.142595	-2.81	-7.01286	1	7.01286	0.0412891	0.56536
Psen1	12	0.0413731	0.56536	0.482885	-1.05025	-2.07089	21.1864	43.8746	0.0413731	0.56536
Naa30	14	0.0414292	0.56536	0.116503	-3.10156	-8.58348	1	8.58348	0.0414292	0.56536
Gm26602	10	0.0414627	0.56536	0.203305	-2.29828	-4.91871	2.30596	11.3423	0.0414627	0.56536
Arhgap10	8	0.0415949	0.56536	2.32568	1.21765	2.32568	8.72134	3.75003	0.0415949	0.56536
D430042O09Rik	7	0.0417637	0.56536	0.115476	-3.11434	-8.65983	1	8.65983	0.0417637	0.56536
Adcy9	16	0.0417867	0.56536	2.55342	1.35243	2.55342	9.29135	3.63878	0.0417867	0.56536
Commd10	18	0.0420524	0.56536	2.42949	1.28065	2.42949	10.3856	4.27482	0.0420524	0.56536
Trappc9	15	0.0424341	0.56536	0.223425	-2.16214	-4.47577	3.27371	14.6524	0.0424341	0.56536
Cars2	8	0.0432187	0.56536	2.14861	1.1034	2.14861	7.3315	3.41221	0.0432187	0.56536
Rnf213	11	0.0432245	0.56536	0.399754	-1.32282	-2.50154	12.0595	30.1674	0.0432245	0.56536
Usp47	7	0.0433151	0.56536	0.393154	-1.34683	-2.54353	12.2822	31.2402	0.0433151	0.56536
Ppid	3	0.0435253	0.56536	0.246126	-2.02253	-4.06295	2.43427	9.89031	0.0435253	0.56536
Tmem138	19	0.0437049	0.56536	2.17797	1.12298	2.17797	15.819	7.26319	0.0437049	0.56536
Coq5	5	0.0437747	0.56536	2.0646	1.04586	2.0646	9.32311	4.51569	0.0437747	0.56536
Ush1c	7	0.0438799	0.56536	2.29146	1.19627	2.29146	8.37768	3.65604	0.0438799	0.56536
Llgl1	11	0.0451799	0.56536	2.27379	1.1851	2.27379	5.86426	2.57907	0.0451799	0.56536
Pkn2	3	0.0453723	0.56536	0.393292	-1.34633	-2.54264	12.9457	32.9163	0.0453723	0.56536
Ncam1	9	0.0454757	0.56536	0.405645	-1.30171	-2.46521	16.5256	40.739	0.0454757	0.56536
Zfp574	7	0.0455314	0.56536	2.2523	1.1714	2.2523	7.36805	3.27134	0.0455314	0.56536
Tbc1d22b	17	0.0459114	0.56536	2.28691	1.1934	2.28691	7.39756	3.23474	0.0459114	0.56536
Cdc45	16	0.04654	0.56536	2.26696	1.18076	2.26696	9.07547	4.00337	0.04654	0.56536
Rdh11	12	0.0466514	0.56536	2.2085	1.14307	2.2085	10.7075	4.84832	0.0466514	0.56536
Slc25a1	16	0.0471741	0.56536	2.05919	1.04207	2.05919	14.5631	7.07224	0.0471741	0.56536
Khk	5	0.0478783	0.56536	2.10257	1.07215	2.10257	15.8013	7.51524	0.0478783	0.56536
4931428L18Rik	1	0.0481628	0.56536	4.09326	2.03325	4.09326	4.09326	1	0.0481628	0.56536
Ankrd63	2	0.0481629	0.56536	3.62983	1.8599	3.62983	3.62983	1	0.0481629	0.56536
9230105E05Rik	10	0.0481629	0.56536	3.19338	1.67508	3.19338	3.19338	1	0.0481629	0.56536
Tex2	11	0.0481631	0.56536	4.71121	2.2361	4.71121	4.71121	1	0.0481631	0.56536
Maml3	3	0.0481635	0.56536	3.00766	1.58864	3.00766	3.00766	1	0.0481635	0.56536
Trbv1	6	0.0481635	0.56536	3.00766	1.58864	3.00766	3.00766	1	0.0481635	0.56536
Kremen1	11	0.0481636	0.56536	2.65471	1.40856	2.65471	2.65471	1	0.0481636	0.56536
3110001I22Rik	16	0.0481637	0.56536	3.10138	1.63291	3.10138	3.10138	1	0.0481637	0.56536
Hddc3	7	0.0481649	0.56536	3.2602	1.70496	3.2602	3.2602	1	0.0481649	0.56536
B430010I23Rik	8	0.0481661	0.56536	3.0964	1.63059	3.0964	3.0964	1	0.0481661	0.56536
Ipp	4	0.0481664	0.56536	4.09872	2.03517	4.09872	4.09872	1	0.0481664	0.56536
Hspb11	4	0.0481686	0.56536	3.13006	1.64619	3.13006	3.13006	1	0.0481686	0.56536
Zmym4	4	0.0481687	0.56536	3.77643	1.91702	3.77643	3.77643	1	0.0481687	0.56536
Ppif	14	0.0481717	0.56536	3.36763	1.75173	3.36763	3.36763	1	0.0481717	0.56536
Pkmyt1	17	0.0481721	0.56536	3.61007	1.85203	3.61007	3.61007	1	0.0481721	0.56536
Gm14286	2	0.0481721	0.56536	3.80028	1.92611	3.80028	3.80028	1	0.0481721	0.56536
Gm33682	12	0.0481727	0.56536	3.15498	1.65763	3.15498	3.15498	1	0.0481727	0.56536
Vat1	11	0.0481731	0.56536	3.45962	1.79062	3.45962	3.45962	1	0.0481731	0.56536
E430018J23Rik	7	0.0481736	0.56536	2.62625	1.393	2.62625	2.62625	1	0.0481736	0.56536
Itga8	2	0.0481738	0.56536	2.88038	1.52626	2.88038	2.88038	1	0.0481738	0.56536
Mettl1	10	0.0481786	0.56536	3.18786	1.67259	3.18786	3.18786	1	0.0481786	0.56536
Pard3	8	0.0481787	0.56536	3.64349	1.86532	3.64349	3.64349	1	0.0481787	0.56536
Ighv8-12	12	0.04818	0.56536	3.17487	1.6667	3.17487	3.17487	1	0.04818	0.56536
Gm17092	5	0.0481831	0.56536	2.83723	1.50448	2.83723	2.83723	1	0.0481831	0.56536
Ippk	13	0.0481848	0.56536	3.86278	1.94964	3.86278	3.86278	1	0.0481848	0.56536
Gm13073	4	0.0481861	0.56536	3.55925	1.83157	3.55925	3.55925	1	0.0481861	0.56536
Tmem62	2	0.0481905	0.56536	2.85712	1.51456	2.85712	2.85712	1	0.0481905	0.56536
Pccb	9	0.0481906	0.56536	3.64299	1.86512	3.64299	3.64299	1	0.0481906	0.56536
Tmppe	9	0.0481916	0.56536	3.27865	1.7131	3.27865	3.27865	1	0.0481916	0.56536
Cfap36	11	0.0481919	0.56536	2.34249	1.22804	2.34249	16.3855	6.9949	0.0481919	0.56536
Dimt1	13	0.0481939	0.56536	3.29551	1.7205	3.29551	3.29551	1	0.0481939	0.56536
Gm13822	5	0.0481945	0.56536	3.17394	1.66628	3.17394	3.17394	1	0.0481945	0.56536
Rhobtb2	14	0.0481953	0.56536	2.96604	1.56854	2.96604	2.96604	1	0.0481953	0.56536
Grk5	19	0.0481957	0.56536	3.2961	1.72076	3.2961	3.2961	1	0.0481957	0.56536
Slc39a6	18	0.0482003	0.56536	4.42453	2.14552	4.42453	4.42453	1	0.0482003	0.56536
Dhx32	7	0.0482019	0.56536	2.97155	1.57122	2.97155	2.97155	1	0.0482019	0.56536
Nfatc2ip	7	0.0482036	0.56536	3.2167	1.68558	3.2167	3.2167	1	0.0482036	0.56536
Coil	11	0.048205	0.56536	4.20789	2.0731	4.20789	4.20789	1	0.048205	0.56536
Zfp213	17	0.0482064	0.56536	2.86985	1.52098	2.86985	2.86985	1	0.0482064	0.56536
BC117090	16	0.0482067	0.56536	3.87385	1.95377	3.87385	3.87385	1	0.0482067	0.56536
Llgl2	11	0.0482074	0.56536	2.8721	1.52211	2.8721	2.8721	1	0.0482074	0.56536
C130013H08Rik	3	0.0482075	0.56536	3.40338	1.76697	3.40338	3.40338	1	0.0482075	0.56536
Ccr3	9	0.0482103	0.56536	6.89912	2.78641	6.89912	6.89912	1	0.0482103	0.56536
Plekhm3	1	0.0482123	0.56536	3.38854	1.76067	3.38854	3.38854	1	0.0482123	0.56536
Mmp23	4	0.0482144	0.56536	3.24614	1.69873	3.24614	3.24614	1	0.0482144	0.56536
Hist1h2bf	13	0.0482144	0.56536	2.88796	1.53005	2.88796	2.88796	1	0.0482144	0.56536
Ilvbl	10	0.0482202	0.56536	2.91818	1.54507	2.91818	2.91818	1	0.0482202	0.56536
Pomgnt1	4	0.0482218	0.56536	5.4165	2.43736	5.4165	5.4165	1	0.0482218	0.56536
Lgals3bp	11	0.0482231	0.56536	3.94956	1.98169	3.94956	3.94956	1	0.0482231	0.56536
Ccdc17	4	0.0482236	0.56536	2.92525	1.54856	2.92525	2.92525	1	0.0482236	0.56536
Cdc25c	18	0.0482249	0.56536	3.84029	1.94121	3.84029	3.84029	1	0.0482249	0.56536
Eif2ak4	2	0.0482277	0.56536	2.85103	1.51149	2.85103	2.85103	1	0.0482277	0.56536
Cox7a1	7	0.0482362	0.56536	3.72977	1.89909	3.72977	3.72977	1	0.0482362	0.56536
Zdhhc24	19	0.0482366	0.56536	3.76088	1.91107	3.76088	3.76088	1	0.0482366	0.56536
Fads6	11	0.0482366	0.56536	3.30357	1.72403	3.30357	3.30357	1	0.0482366	0.56536
Gm43062	3	0.0482413	0.56536	2.9954	1.58275	2.9954	2.9954	1	0.0482413	0.56536
Gm16287	4	0.0482479	0.56536	2.98464	1.57756	2.98464	2.98464	1	0.0482479	0.56536
Frmd8os	19	0.0482637	0.56536	3.47822	1.79835	3.47822	3.47822	1	0.0482637	0.56536
Clybl	14	0.0482865	0.56536	4.92412	2.29987	4.92412	4.92412	1	0.0482865	0.56536
Hmgn1	16	0.0482885	0.56536	3.81817	1.93288	3.81817	3.81817	1	0.0482885	0.56536
Amz1	5	0.0482885	0.56536	3.81817	1.93288	3.81817	3.81817	1	0.0482885	0.56536
Dtwd2	18	0.0482931	0.56536	3.68711	1.88249	3.68711	3.68711	1	0.0482931	0.56536
Hspa12a	19	0.0482959	0.56536	3.25448	1.70243	3.25448	3.25448	1	0.0482959	0.56536
Decr1	4	0.0482978	0.56536	3.43489	1.78026	3.43489	3.43489	1	0.0482978	0.56536
Tomm40l	1	0.0483119	0.56536	2.69251	1.42895	2.69251	2.69251	1	0.0483119	0.56536
Slc38a6	12	0.0483304	0.56536	3.08999	1.6276	3.08999	3.08999	1	0.0483304	0.56536
Acy1	9	0.0483386	0.56536	2.72436	1.44592	2.72436	2.72436	1	0.0483386	0.56536
Gp9	6	0.0483538	0.56536	3.16053	1.66017	3.16053	3.16053	1	0.0483538	0.56536
Dgcr8	16	0.0483563	0.56536	3.48902	1.80282	3.48902	3.48902	1	0.0483563	0.56536
Lrrc42	4	0.0483612	0.56536	3.68514	1.88172	3.68514	3.68514	1	0.0483612	0.56536
Ly6i	15	0.0483844	0.56536	8.3231	3.05712	8.3231	8.3231	1	0.0483844	0.56536
Appl2	10	0.0484191	0.56536	3.0237	1.59631	3.0237	3.0237	1	0.0484191	0.56536
Slain1	14	0.0484319	0.56536	3.98537	1.99471	3.98537	3.98537	1	0.0484319	0.56536
Cyp4f16	17	0.0484387	0.56536	4.6655	2.22203	4.6655	4.6655	1	0.0484387	0.56536
Plbd2	5	0.0484584	0.56536	3.31446	1.72877	3.31446	3.31446	1	0.0484584	0.56536
Smim26	2	0.0484803	0.56536	3.29893	1.722	3.29893	3.29893	1	0.0484803	0.56536
Zbtb9	17	0.0484829	0.56536	3.63232	1.86089	3.63232	3.63232	1	0.0484829	0.56536
Coq6	12	0.0484887	0.56536	3.29321	1.71949	3.29321	3.29321	1	0.0484887	0.56536
Dcp1b	6	0.0485084	0.56536	2.98213	1.57634	2.98213	2.98213	1	0.0485084	0.56536
Carm1	9	0.0485183	0.56536	4.03997	2.01434	4.03997	4.03997	1	0.0485183	0.56536
Camsap2	1	0.0485224	0.56536	3.35364	1.74573	3.35364	3.35364	1	0.0485224	0.56536
Slf1	13	0.0485646	0.56536	3.18687	1.67214	3.18687	3.18687	1	0.0485646	0.56536
Slc36a4	9	0.0485664	0.56536	3.92852	1.97399	3.92852	3.92852	1	0.0485664	0.56536
Twnk	19	0.048592	0.56536	5.88038	2.55591	5.88038	5.88038	1	0.048592	0.56536
Serf1	13	0.0486552	0.56536	3.52168	1.81626	3.52168	3.52168	1	0.0486552	0.56536
Slc7a5	8	0.0487095	0.56536	3.77589	1.91682	3.77589	3.77589	1	0.0487095	0.56536
Cep89	7	0.0487298	0.56536	3.3703	1.75288	3.3703	3.3703	1	0.0487298	0.56536
Zfp953	13	0.0487445	0.56536	4.62853	2.21055	4.62853	4.62853	1	0.0487445	0.56536
Gpsm1	2	0.0487967	0.56536	5.19684	2.37764	5.19684	5.19684	1	0.0487967	0.56536
Aen	7	0.0488491	0.56536	4.33792	2.117	4.33792	4.33792	1	0.0488491	0.56536
Cln8	8	0.0488713	0.56536	5.14149	2.36219	5.14149	5.14149	1	0.0488713	0.56536
2010005H15Rik	16	0.049089	0.566267	5.18022	2.37301	5.18022	5.18022	1	0.049089	0.566267
Eri1	8	0.0491562	0.566267	3.64126	1.86444	3.64126	3.64126	1	0.0491562	0.566267
Arvcf	16	0.0493137	0.566267	5.08436	2.34607	5.08436	5.08436	1	0.0493137	0.566267
Gm17349	15	0.0494643	0.56637	6.28832	2.65267	6.28832	6.28832	1	0.0494643	0.56637
Ccdc112	18	0.0494693	0.56637	6.57952	2.71798	6.57952	6.57952	1	0.0494693	0.56637
Fam213b	4	0.049544	0.566508	7.06793	2.82129	7.06793	7.06793	1	0.049544	0.566508
Sos1	17	0.049765	0.566676	2.08723	1.06159	2.08723	6.87533	3.29399	0.049765	0.566676
Plgrkt	19	0.0498819	0.567393	2.0286	1.02049	2.0286	19.6423	9.68269	0.0498819	0.567393
Farp2	1	0.0499684	0.567423	5.09854	2.35008	5.09854	5.09854	1	0.0499684	0.567423

## Sheet: Cluster4_9mo
Gene symbol	Chromosome	P-value (R878H vs. WT)	FDR step up (R878H vs. WT)	Ratio (R878H vs. WT)	Log2(Ratio) (R878H vs. WT)	Fold change (R878H vs. WT)	LSMean(R878H) (R878H vs. WT)	LSMean(WT) (R878H vs. WT)	P-value (Genotype)	FDR step up (Genotype)
Vill	9	6.9259e-30	8.1511e-26	3.33897	1.73941	3.33897	70.0514	20.9799	6.9259e-30	8.1511e-26
D930028M14Rik	7	1.34361e-25	7.90645e-22	0.0391883	-4.67343	-25.5178	1.3363	34.0995	1.34361e-25	7.90645e-22
Srgn	10	8.32153e-21	3.26454e-17	0.443836	-1.1719	-2.25308	89.2162	201.012	8.32153e-21	3.26454e-17
Ceacam2	7	2.84663e-20	8.37549e-17	0.0490352	-4.35004	-20.3935	1.22436	24.969	2.84663e-20	8.37549e-17
1700006J14Rik	10	3.68711e-16	8.67873e-13	6.30706	2.65697	6.30706	29.9157	4.7432	3.68711e-16	8.67873e-13
Krtcap3	5	1.30805e-14	2.19921e-11	3.71418	1.89304	3.71418	28.0388	7.54911	1.30805e-14	2.19921e-11
Ifi27	12	1.55079e-12	2.02792e-09	0.494922	-1.01473	-2.02052	63.7372	128.782	1.55079e-12	2.02792e-09
Asprv1	6	5.6853e-09	4.1819e-06	2.84366	1.50775	2.84366	66.9557	23.5456	5.6853e-09	4.1819e-06
Oas3	5	1.37172e-08	8.49675e-06	0.421122	-1.24769	-2.37461	17.5567	41.6903	1.37172e-08	8.49675e-06
Trim37	11	1.95825e-08	1.15233e-05	2.01676	1.01204	2.01676	56.6176	28.0736	1.95825e-08	1.15233e-05
Ifi27l2a	12	3.64042e-08	2.0402e-05	0.177059	-2.4977	-5.64783	11.4864	64.8734	3.64042e-08	2.0402e-05
Isyna1	8	1.5472e-07	7.91695e-05	0.223843	-2.15944	-4.46742	2.9237	13.0614	1.5472e-07	7.91695e-05
Cd14	18	9.07985e-07	0.000368485	0.348673	-1.52005	-2.86802	10.0187	28.7337	9.07985e-07	0.000368485
Oas2	5	1.78661e-06	0.000635835	0.197042	-2.34342	-5.07506	1.79747	9.12224	1.78661e-06	0.000635835
Elane	10	2.21685e-06	0.00074543	0.371261	-1.4295	-2.69352	8.3741	22.5559	2.21685e-06	0.00074543
1500011B03Rik	5	4.06728e-06	0.00125968	2.44565	1.29022	2.44565	18.8633	7.71299	4.06728e-06	0.00125968
Oas1a	5	6.56435e-06	0.00198092	0.288596	-1.79287	-3.46505	4.49186	15.5645	6.56435e-06	0.00198092
Mir142hg	11	1.58745e-05	0.00415172	2.06956	1.04932	2.06956	32.3416	15.6273	1.58745e-05	0.00415172
Cep131	11	2.46539e-05	0.00604483	2.15228	1.10587	2.15228	20.5387	9.54274	2.46539e-05	0.00604483
Mpo	11	3.20012e-05	0.00753245	0.328728	-1.60503	-3.04203	3.76479	11.4526	3.20012e-05	0.00753245
Igkv8-28	6	3.92947e-05	0.00872565	0.164076	-2.60756	-6.09473	1	6.09473	3.92947e-05	0.00872565
Ddit3	10	7.58602e-05	0.0153931	0.47583	-1.07148	-2.10159	10.5376	22.1457	7.58602e-05	0.0153931
Rtp4	16	0.000172146	0.0299069	0.326687	-1.61402	-3.06103	4.12993	12.6418	0.000172146	0.0299069
Prtn3	10	0.000197202	0.0313681	0.345371	-1.53378	-2.89544	4.78312	13.8492	0.000197202	0.0313681
Bst2	8	0.00020234	0.0317512	0.325147	-1.62084	-3.07554	3.33226	10.2485	0.00020234	0.0317512
Prnp	2	0.000229865	0.0351336	3.20663	1.68106	3.20663	6.65355	2.07493	0.000229865	0.0351336
Tnnc1	14	0.000255306	0.0385218	2.04621	1.03295	2.04621	18.4918	9.03711	0.000255306	0.0385218
Oasl2	5	0.000261531	0.0389614	0.203598	-2.2962	-4.91164	1.7284	8.48928	0.000261531	0.0389614
Bms1	6	0.000331212	0.0469643	2.62925	1.39465	2.62925	8.36937	3.18318	0.000331212	0.0469643
Polr3f	2	0.000352322	0.048782	3.3695	1.75253	3.3695	5.41766	1.60785	0.000352322	0.048782
Gm47926	10	0.000371709	0.050868	3.67753	1.87874	3.67753	5.06127	1.37627	0.000371709	0.050868
Igkv1-122	6	0.000407321	0.0551006	4.28487	2.09925	4.28487	4.28487	1	0.000407321	0.0551006
Hnmt	2	0.000446766	0.0595219	0.291732	-1.77729	-3.42781	2.99511	10.2667	0.000446766	0.0595219
Xaf1	11	0.000450119	0.0595219	0.357751	-1.48297	-2.79524	3.64646	10.1927	0.000450119	0.0595219
Serpine2	1	0.000559071	0.0685386	2.37567	1.24833	2.37567	8.59945	3.6198	0.000559071	0.0685386
Mon1b	8	0.000664236	0.0789635	0.377012	-1.40732	-2.65244	4.28711	11.3713	0.000664236	0.0789635
Dhx58	11	0.000803125	0.0900188	0.439919	-1.18469	-2.27315	6.41432	14.5807	0.000803125	0.0900188
9230105E05Rik	10	0.000852225	0.0912437	3.1988	1.67753	3.1988	3.1988	1	0.000852225	0.0912437
Zbp1	2	0.000852818	0.0912437	0.362266	-1.46488	-2.76041	3.81041	10.5183	0.000852818	0.0912437
Dnah8	17	0.000882255	0.0927077	2.3322	1.22169	2.3322	9.61845	4.1242	0.000882255	0.0927077
Lyrm4	13	0.000927641	0.0966142	3.19468	1.67567	3.19468	3.78609	1.18512	0.000927641	0.0966142
Snx5	2	0.00169962	0.146348	0.471672	-1.08415	-2.12012	5.14809	10.9146	0.00169962	0.146348
Fam46c	3	0.00189863	0.157359	0.477781	-1.06558	-2.09301	4.83249	10.1145	0.00189863	0.157359
Hbb-bs	7	0.00191534	0.157633	0.473609	-1.07823	-2.11144	7.13258	15.0601	0.00191534	0.157633
Knop1	7	0.00210169	0.165168	2.10692	1.07513	2.10692	10.2793	4.87883	0.00210169	0.165168
Igkv6-23	6	0.00224934	0.174161	2.99534	1.58272	2.99534	3.87005	1.29202	0.00224934	0.174161
Bcl11a	11	0.00240086	0.180461	2.76052	1.46494	2.76052	5.74804	2.08223	0.00240086	0.180461
Gpatch2	1	0.00242689	0.180461	0.273481	-1.87049	-3.65656	1.30527	4.7728	0.00242689	0.180461
Stap2	17	0.00243804	0.180461	2.49042	1.31639	2.49042	6.4393	2.58562	0.00243804	0.180461
Clic4	4	0.00248784	0.182031	2.84022	1.506	2.84022	5.88844	2.07324	0.00248784	0.182031
Cox15	19	0.00254862	0.184016	2.34735	1.23103	2.34735	6.1466	2.61852	0.00254862	0.184016
Mrpl35	6	0.00274312	0.196165	2.13116	1.09164	2.13116	7.68487	3.60595	0.00274312	0.196165
Slfn8	11	0.00277073	0.196165	0.323769	-1.62696	-3.08862	1.86352	5.75571	0.00277073	0.196165
C130026I21Rik	1	0.00278355	0.196165	0.385777	-1.37416	-2.59217	5.14187	13.3286	0.00278355	0.196165
Cmah	13	0.00304555	0.209609	0.472477	-1.08168	-2.1165	7.21747	15.2758	0.00304555	0.209609
Grk4	5	0.00317106	0.214484	2.31018	1.208	2.31018	5.14739	2.22814	0.00317106	0.214484
Tmem220	11	0.0034262	0.224016	2.76966	1.46971	2.76966	4.93933	1.78337	0.0034262	0.224016
Tnfrsf13b	11	0.00344668	0.22411	0.30346	-1.72042	-3.29532	1.21973	4.01939	0.00344668	0.22411
Pafah1b3	7	0.00385294	0.236823	2.49286	1.3178	2.49286	2.49286	1	0.00385294	0.236823
Nup85	11	0.00386287	0.236823	2.81397	1.4926	2.81397	2.81397	1	0.00386287	0.236823
Gstk1	6	0.00388401	0.236823	2.64316	1.40226	2.64316	2.64316	1	0.00388401	0.236823
Gm47071	13	0.00400049	0.241445	0.405251	-1.30311	-2.46761	4.06093	10.0208	0.00400049	0.241445
Appl2	10	0.0041739	0.249737	2.63952	1.40027	2.63952	4.21206	1.59577	0.0041739	0.249737
Paip1	13	0.00423243	0.249737	2.1912	1.13172	2.1912	8.34822	3.80988	0.00423243	0.249737
Gm14326	2	0.00478691	0.268479	0.286459	-1.8036	-3.4909	1	3.4909	0.00478691	0.268479
Neurl4	11	0.0047906	0.268479	2.0557	1.03963	2.0557	7.87962	3.83305	0.0047906	0.268479
1700097N02Rik	17	0.00523162	0.283851	2.13322	1.09303	2.13322	6.80637	3.19066	0.00523162	0.283851
Ccdc34	2	0.00523372	0.283851	2.06898	1.04892	2.06898	10.3366	4.996	0.00523372	0.283851
Fkbp1b	12	0.00595769	0.310248	2.31508	1.21106	2.31508	5.14538	2.22255	0.00595769	0.310248
Hcar2	5	0.00618269	0.313638	0.335146	-1.57714	-2.98378	3.05709	9.12169	0.00618269	0.313638
Trmt5	12	0.0064923	0.323762	2.70573	1.43602	2.70573	3.63848	1.34473	0.0064923	0.323762
Lrrk1	7	0.00662381	0.326174	2.43665	1.2849	2.43665	4.13668	1.69769	0.00662381	0.326174
Hbb-bt	7	0.00667078	0.327119	0.356343	-1.48866	-2.80629	1.85968	5.21881	0.00667078	0.327119
Sertad2	11	0.00671494	0.327917	0.459801	-1.12092	-2.17485	4.02128	8.74569	0.00671494	0.327917
Bmp2k	5	0.0071097	0.342927	2.07369	1.0522	2.07369	8.93641	4.30943	0.0071097	0.342927
Oas1c	5	0.00717949	0.344879	0.381108	-1.39173	-2.62393	1.99806	5.24278	0.00717949	0.344879
Seh1l	18	0.00753831	0.354874	2.27682	1.18702	2.27682	5.86093	2.57417	0.00753831	0.354874
Lcorl	5	0.00780641	0.360289	2.17942	1.12394	2.17942	5.72413	2.62645	0.00780641	0.360289
Aplnr	2	0.0081549	0.362775	2.11084	1.07782	2.11084	5.88512	2.78804	0.0081549	0.362775
Zfp62	11	0.00819346	0.362775	0.464399	-1.10656	-2.15332	5.40189	11.632	0.00819346	0.362775
Mbd4	6	0.0083865	0.364765	3.18166	1.66978	3.18166	3.18166	1	0.0083865	0.364765
Sirt4	5	0.00841356	0.364765	2.71758	1.44233	2.71758	4.04564	1.48869	0.00841356	0.364765
Ighv1-85	12	0.00846275	0.364765	2.63304	1.39673	2.63304	2.63304	1	0.00846275	0.364765
H2-Aa	17	0.00931906	0.371531	3.24275	1.69722	3.24275	8.32659	2.56776	0.00931906	0.371531
Cd69	6	0.00973615	0.38068	0.347423	-1.52524	-2.87834	1.92024	5.52709	0.00973615	0.38068
Slc7a7	14	0.00982489	0.382325	0.455771	-1.13362	-2.19408	4.08574	8.96445	0.00982489	0.382325
Pign	1	0.00999325	0.384542	0.421038	-1.24798	-2.37508	2.76708	6.57205	0.00999325	0.384542
Idh2	7	0.0106312	0.399741	0.330764	-1.59612	-3.0233	1	3.0233	0.0106312	0.399741
Hba-a2	11	0.0107354	0.401476	0.316042	-1.66181	-3.16413	1	3.16413	0.0107354	0.401476
Ube3c	5	0.0107456	0.401476	2.02263	1.01623	2.02263	6.66369	3.29456	0.0107456	0.401476
Ssh1	5	0.0110869	0.405221	2.29481	1.19838	2.29481	3.87255	1.68753	0.0110869	0.405221
D630023F18Rik	1	0.0112423	0.409629	2.20825	1.14291	2.20825	5.19983	2.35472	0.0112423	0.409629
Fam89b	19	0.0117332	0.416145	2.18009	1.12438	2.18009	4.95327	2.27205	0.0117332	0.416145
Gm10053	19	0.0119332	0.41674	2.33788	1.2252	2.33788	5.96413	2.55109	0.0119332	0.41674
Rom1	19	0.0129472	0.430439	2.59094	1.37348	2.59094	3.51245	1.35567	0.0129472	0.430439
Gm46430	13	0.0131726	0.434253	2.33038	1.22056	2.33038	4.2208	1.81121	0.0131726	0.434253
Rnf168	16	0.0132906	0.435556	2.47166	1.30548	2.47166	3.36569	1.36171	0.0132906	0.435556
Ptger1	8	0.0142866	0.452383	2.28153	1.19	2.28153	3.18539	1.39616	0.0142866	0.452383
Tyw1	5	0.0142991	0.452383	0.361425	-1.46823	-2.76682	1.41133	3.9049	0.0142991	0.452383
Cish	9	0.0144389	0.454361	0.481916	-1.05315	-2.07505	4.07774	8.46152	0.0144389	0.454361
Flywch1	17	0.0146133	0.455997	2.43548	1.28421	2.43548	3.55497	1.45966	0.0146133	0.455997
Egr1	18	0.0147496	0.456811	0.412869	-1.27624	-2.42208	12.0891	29.2806	0.0147496	0.456811
Mapkapk5	5	0.0148281	0.457745	2.00154	1.00111	2.00154	5.74524	2.87041	0.0148281	0.457745
Slc25a32	15	0.0150895	0.46247	2.40383	1.26533	2.40383	5.05911	2.10461	0.0150895	0.46247
Dusp5	19	0.0151787	0.463994	0.381603	-1.38986	-2.62052	2.16183	5.66514	0.0151787	0.463994
Cd48	1	0.0160367	0.481469	0.405997	-1.30046	-2.46307	1	2.46307	0.0160367	0.481469
Itsn1	16	0.0164758	0.490312	2.80782	1.48945	2.80782	3.2619	1.16172	0.0164758	0.490312
Zfp335os	2	0.0166229	0.490312	2.1194	1.08366	2.1194	7.54498	3.55996	0.0166229	0.490312
Sema3g	14	0.0169775	0.491218	0.350555	-1.51229	-2.85262	1.23913	3.53475	0.0169775	0.491218
Gamt	10	0.0172918	0.491218	2.05161	1.03676	2.05161	4.16344	2.02935	0.0172918	0.491218
Ccnj	19	0.0179914	0.491218	2.31665	1.21204	2.31665	5.48164	2.3662	0.0179914	0.491218
Kiss1r	10	0.0180203	0.491218	0.435048	-1.20075	-2.2986	2.72305	6.2592	0.0180203	0.491218
Fam60a	6	0.0180906	0.491218	2.36474	1.24168	2.36474	2.8326	1.19785	0.0180906	0.491218
Zcwpw1	5	0.0184177	0.491218	2.04972	1.03543	2.04972	2.04972	1	0.0184177	0.491218
Polr3g	13	0.0184523	0.491218	2.19612	1.13496	2.19612	2.19612	1	0.0184523	0.491218
Myadml2	11	0.0184543	0.491218	2.2335	1.15931	2.2335	2.2335	1	0.0184543	0.491218
Iglv3	16	0.0184588	0.491218	2.12635	1.08838	2.12635	2.12635	1	0.0184588	0.491218
Gm44096	6	0.0185477	0.491218	2.67428	1.41915	2.67428	2.67428	1	0.0185477	0.491218
AC168977.1	1	0.0185517	0.491218	2.45593	1.29627	2.45593	2.45593	1	0.0185517	0.491218
Fam189b	3	0.0185622	0.491218	2.24673	1.16783	2.24673	2.24673	1	0.0185622	0.491218
Cyp4f16	17	0.0185923	0.491218	2.36781	1.24356	2.36781	2.36781	1	0.0185923	0.491218
Myadml2os	11	0.0186174	0.491218	2.37241	1.24635	2.37241	2.37241	1	0.0186174	0.491218
Poglut1	16	0.0186347	0.491218	2.35131	1.23347	2.35131	2.35131	1	0.0186347	0.491218
H2-Eb1	17	0.018637	0.491218	4.30368	2.10557	4.30368	8.58325	1.9944	0.018637	0.491218
Zfp113	5	0.0186705	0.491218	2.37095	1.24546	2.37095	2.37095	1	0.0186705	0.491218
Gclc	9	0.0187883	0.491218	2.79651	1.48363	2.79651	2.79651	1	0.0187883	0.491218
Icam1	9	0.0189418	0.491218	2.97215	1.5715	2.97215	2.97215	1	0.0189418	0.491218
Pnpla6	8	0.0196071	0.498393	2.18242	1.12593	2.18242	5.36424	2.45793	0.0196071	0.498393
Wwox	8	0.0201984	0.505776	2.14713	1.10241	2.14713	3.43891	1.60163	0.0201984	0.505776
Bnip1	17	0.0214489	0.521926	2.04494	1.03206	2.04494	3.24741	1.58802	0.0214489	0.521926
Arap2	5	0.0222925	0.531118	2.09439	1.06653	2.09439	7.2455	3.45948	0.0222925	0.531118
Styxl1	5	0.0223067	0.531118	2.07841	1.05548	2.07841	3.78098	1.81917	0.0223067	0.531118
Lin54	5	0.0224043	0.531118	2.14391	1.10025	2.14391	9.89011	4.61311	0.0224043	0.531118
Stom	2	0.0225453	0.532802	2.01939	1.01392	2.01939	6.55685	3.24694	0.0225453	0.532802
Pla2g15	8	0.0225948	0.532901	0.467983	-1.09547	-2.13683	1.91128	4.08407	0.0225948	0.532901
Fra10ac1	19	0.0231587	0.539389	2.01132	1.00814	2.01132	9.60359	4.77478	0.0231587	0.539389
Ppp1r14b	19	0.0235542	0.541544	0.483608	-1.04809	-2.06779	3.03946	6.28497	0.0235542	0.541544
Mtif2	11	0.0237193	0.541544	0.388456	-1.36418	-2.57429	1.60517	4.13219	0.0237193	0.541544
Hba-a1	11	0.0239438	0.542957	0.382053	-1.38816	-2.61744	1.64146	4.29641	0.0239438	0.542957
Gm15859	16	0.0243097	0.548087	0.388199	-1.36513	-2.576	1	2.576	0.0243097	0.548087
Slc26a8	17	0.0243759	0.54846	0.420206	-1.25083	-2.37978	1	2.37978	0.0243759	0.54846
Krt80	15	0.0244195	0.54846	0.392572	-1.34897	-2.54731	1	2.54731	0.0244195	0.54846
Aldh3b2	19	0.0246347	0.549244	0.457292	-1.12881	-2.18679	2.58827	5.65999	0.0246347	0.549244
Prdm10	9	0.0246411	0.549244	0.378993	-1.39976	-2.63857	1.21106	3.19546	0.0246411	0.549244
Hpgd	8	0.0250448	0.549911	0.357292	-1.48483	-2.79883	1.21349	3.39635	0.0250448	0.549911
Stk3	15	0.0254993	0.555002	2.33907	1.22594	2.33907	3.13727	1.34124	0.0254993	0.555002
Zbtb5	4	0.0257049	0.555002	2.31417	1.21049	2.31417	4.71196	2.03614	0.0257049	0.555002
Gm10778	10	0.0257954	0.555002	2.17012	1.11777	2.17012	2.82177	1.30029	0.0257954	0.555002
Ighv8-10	12	0.0259415	0.555266	0.401035	-1.3182	-2.49355	1.24274	3.09883	0.0259415	0.555266
Btg3	16	0.0269487	0.559018	0.402477	-1.31302	-2.48461	1.30571	3.24417	0.0269487	0.559018
Sesn3	9	0.027014	0.559018	0.395698	-1.33753	-2.52718	1.84767	4.66938	0.027014	0.559018
Hoxb4	11	0.0275495	0.559018	0.382586	-1.38614	-2.61379	1.98952	5.2002	0.0275495	0.559018
Mkks	2	0.0278626	0.561808	2.20126	1.13833	2.20126	4.56802	2.07518	0.0278626	0.561808
Zeb2	2	0.0279789	0.562878	0.495179	-1.01398	-2.01947	1.78809	3.611	0.0279789	0.562878
St14	9	0.0282943	0.568212	2.09087	1.0641	2.09087	4.53781	2.1703	0.0282943	0.568212
Map4k5	12	0.0290704	0.573705	0.459982	-1.12035	-2.174	1.80939	3.9336	0.0290704	0.573705
Tbc1d22b	17	0.0291558	0.573705	2.09432	1.06648	2.09432	4.43374	2.11703	0.0291558	0.573705
Pdpn	4	0.0291701	0.573705	2.04612	1.03289	2.04612	2.80899	1.37284	0.0291701	0.573705
Mars2	1	0.0297195	0.573705	2.0262	1.01877	2.0262	2.78222	1.37313	0.0297195	0.573705
Tmco4	4	0.0297357	0.573705	2.15568	1.10814	2.15568	3.23981	1.50292	0.0297357	0.573705
Atf3	1	0.0302478	0.578839	0.49111	-1.02588	-2.0362	1.38009	2.81014	0.0302478	0.578839
Srp54c	12	0.0310132	0.587005	2.03635	1.02599	2.03635	2.97443	1.46067	0.0310132	0.587005
Cwc27	13	0.0321095	0.591387	0.473945	-1.07721	-2.10995	2.92914	6.18032	0.0321095	0.591387
Slc38a7	8	0.033731	0.598009	2.42638	1.27881	2.42638	2.76703	1.14039	0.033731	0.598009
Sigmar1	4	0.0342417	0.600171	0.439947	-1.1846	-2.273	1.50515	3.42122	0.0342417	0.600171
Gm47766	12	0.0346405	0.601192	2.3058	1.20526	2.3058	2.64408	1.14671	0.0346405	0.601192
Gch1	14	0.0348434	0.601192	0.48477	-1.04463	-2.06283	3.37712	6.96644	0.0348434	0.601192
Cxcl2	5	0.0349245	0.601192	0.368772	-1.4392	-2.7117	10.7158	29.058	0.0349245	0.601192
Wdr43	17	0.035259	0.604023	2.07507	1.05316	2.07507	3.18815	1.5364	0.035259	0.604023
Zfp28	7	0.0366241	0.616017	2.31368	1.21019	2.31368	2.74716	1.18736	0.0366241	0.616017
AC174678.1	14	0.036837	0.616017	2.09129	1.06439	2.09129	2.43765	1.16562	0.036837	0.616017
Ezh2	6	0.0370961	0.616017	0.468569	-1.09367	-2.13416	1.63428	3.48781	0.0370961	0.616017
Zkscan17	11	0.0370979	0.616017	0.492207	-1.02266	-2.03167	1	2.03167	0.0370979	0.616017
Dnajc18	18	0.0371117	0.616017	0.496871	-1.00906	-2.01259	1	2.01259	0.0371117	0.616017
Hspb11	4	0.0375695	0.616017	0.397511	-1.33093	-2.51565	1.24706	3.13716	0.0375695	0.616017
Dnajb2	1	0.0384878	0.616017	0.428536	-1.22251	-2.33353	1.90928	4.45536	0.0384878	0.616017
Vpreb3	10	0.0385536	0.616017	2.15694	1.10899	2.15694	2.60274	1.20668	0.0385536	0.616017
Ighv1-15	12	0.0388929	0.616017	2.05867	1.04171	2.05867	2.46446	1.19711	0.0388929	0.616017
Ddb2	2	0.0390276	0.616017	0.479381	-1.06075	-2.08602	1.73728	3.62401	0.0390276	0.616017
Lancl2	6	0.0401736	0.616017	2.11632	1.08156	2.11632	3.58168	1.69241	0.0401736	0.616017
2310047D07Rik	5	0.0402389	0.616017	0.421532	-1.24629	-2.3723	1.28699	3.05314	0.0402389	0.616017
4930404N11Rik	10	0.041319	0.616017	2.22923	1.15654	2.22923	2.22923	1	0.041319	0.616017
Apoe	7	0.0413701	0.616017	2.37406	1.24736	2.37406	4.3122	1.81638	0.0413701	0.616017
Brip1	11	0.0414769	0.616017	2.01263	1.00908	2.01263	2.01263	1	0.0414769	0.616017
Igkv10-94	6	0.0415261	0.616017	2.27658	1.18687	2.27658	2.27658	1	0.0415261	0.616017
Dna2	10	0.0416426	0.616017	2.06544	1.04645	2.06544	3.77712	1.82872	0.0416426	0.616017
Gm47439	12	0.0419092	0.616017	2.02405	1.01724	2.02405	2.02405	1	0.0419092	0.616017
Dennd6a	14	0.0419949	0.616017	0.448502	-1.15681	-2.22964	1.86219	4.15202	0.0419949	0.616017
Gm43714	3	0.0420832	0.616017	2.08863	1.06256	2.08863	2.08863	1	0.0420832	0.616017
Tacc3	5	0.0426864	0.619453	2.15032	1.10455	2.15032	4.02543	1.87201	0.0426864	0.619453
Camk2d	3	0.0431796	0.621405	2.20363	1.13988	2.20363	4.18021	1.89697	0.0431796	0.621405
Rnf219	14	0.0431906	0.621405	2.03135	1.02244	2.03135	2.65138	1.30523	0.0431906	0.621405
Hace1	10	0.0440748	0.624223	0.498126	-1.00542	-2.00752	3.94318	7.91603	0.0440748	0.624223
Zfp617	8	0.0442913	0.624269	0.496072	-1.01138	-2.01584	3.27639	6.60467	0.0442913	0.624269
Gm42670	5	0.0457141	0.635945	0.40774	-1.29428	-2.45255	1.46815	3.6007	0.0457141	0.635945
Mettl16	11	0.0465332	0.639626	0.427351	-1.22651	-2.33999	1.47077	3.4416	0.0465332	0.639626
Abca2	2	0.0467165	0.639626	2.03887	1.02777	2.03887	3.96931	1.94682	0.0467165	0.639626
Ifit1	19	0.0486971	0.651916	0.345552	-1.53302	-2.89392	1.77841	5.14657	0.0486971	0.651916
Fam35a	14	0.0488009	0.651916	2.15681	1.1089	2.15681	4.91924	2.2808	0.0488009	0.651916
Pms2	5	0.0498475	0.658423	2.2336	1.15937	2.2336	3.01026	1.34772	0.0498475	0.658423

## Sheet: Cluster5_1mo
Gene symbol	Chromosome	P-value (R878H vs. WT)	FDR step up (R878H vs. WT)	Ratio (R878H vs. WT)	Log2(Ratio) (R878H vs. WT)	Fold change (R878H vs. WT)	LSMean(R878H) (R878H vs. WT)	LSMean(WT) (R878H vs. WT)	P-value (Genotype)	FDR step up (Genotype)
H2-K1	17	5.07034e-26	4.9669e-22	0.240962	-2.05312	-4.15003	146.909	609.679	5.07034e-26	4.9669e-22
Hbb-bs	7	1.20577e-17	5.90584e-14	5.17392	2.37126	5.17392	179.994	34.7887	1.20577e-17	5.90584e-14
Rap1b	10	6.13702e-11	1.20236e-07	0.459271	-1.12258	-2.17737	154.332	336.038	6.13702e-11	1.20236e-07
Ctnnbip1	4	1.77466e-07	0.000217308	0.219204	-2.18965	-4.56196	30.1999	137.771	1.77466e-07	0.000217308
Chic2	5	1.28419e-05	0.0125799	0.275297	-1.86094	-3.63244	21.8255	79.2798	1.28419e-05	0.0125799
Mia2	12	6.02965e-05	0.0328147	0.452102	-1.14528	-2.21189	55.0343	121.73	6.02965e-05	0.0328147
Gclm	3	7.528e-05	0.0388128	0.293643	-1.76787	-3.4055	20.6346	70.2711	7.528e-05	0.0388128
Dcaf11	14	8.04518e-05	0.0394053	2.85184	1.51189	2.85184	52.4292	18.3843	8.04518e-05	0.0394053
B4galt3	1	9.75389e-05	0.0446967	2.28823	1.19423	2.28823	71.0096	31.0326	9.75389e-05	0.0446967
Rragc	4	0.000104715	0.0446967	0.0668372	-3.90321	-14.9617	2.30339	34.4627	0.000104715	0.0446967
AY036118	17	0.000104943	0.0446967	0.325364	-1.61987	-3.07348	1605.57	4934.68	0.000104943	0.0446967
Hbb-bt	7	0.00012339	0.0483492	3.14498	1.65305	3.14498	45.816	14.568	0.00012339	0.0483492
Cpt1a	19	0.000154158	0.0580822	10.5262	3.39591	10.5262	20.2915	1.92771	0.000154158	0.0580822
Il15	8	0.000185597	0.0673373	0.209364	-2.25591	-4.77636	7.80026	37.2569	0.000185597	0.0673373
Bag1	4	0.000235191	0.0767975	0.217494	-2.20096	-4.59784	10.2547	47.1495	0.000235191	0.0767975
Ly6e	15	0.000253168	0.080001	0.398395	-1.32773	-2.51007	62.4422	156.734	0.000253168	0.080001
H2-Q10	17	0.000287902	0.0854633	2.18103	1.12501	2.18103	109.071	50.0091	0.000287902	0.0854633
Myo9b	8	0.000334393	0.0963446	2.11003	1.07726	2.11003	76.1378	36.0837	0.000334393	0.0963446
Fam177a	12	0.000401492	0.112372	2.92177	1.54684	2.92177	28.1665	9.64025	0.000401492	0.112372
Ptms	6	0.000447479	0.121764	0.225262	-2.15032	-4.43927	10.431	46.3058	0.000447479	0.121764
H2-Q4	17	0.000526215	0.135653	0.091263	-3.45383	-10.9573	2.28775	25.0677	0.000526215	0.135653
F730016J06Rik	2	0.000769688	0.17136	0.119017	-3.07076	-8.40214	3.81397	32.0455	0.000769688	0.17136
Supt5	7	0.000913132	0.19434	4.1638	2.0579	4.1638	39.1458	9.40147	0.000913132	0.19434
Copg2	6	0.000952256	0.19434	2.78321	1.47675	2.78321	39.3899	14.1527	0.000952256	0.19434
B9d2	7	0.000982555	0.196431	0.0510938	-4.29071	-19.5719	1	19.5719	0.000982555	0.196431
Slc39a4	15	0.00100413	0.19673	4.32944	2.11418	4.32944	46.468	10.733	0.00100413	0.19673
Cetn3	13	0.00115992	0.218512	3.35273	1.74534	3.35273	45.9988	13.7198	0.00115992	0.218512
Fzr1	10	0.00158979	0.263959	4.09378	2.03343	4.09378	25.0657	6.12288	0.00158979	0.263959
Tmpo	10	0.00175476	0.281798	2.12101	1.08475	2.12101	65.7062	30.9787	0.00175476	0.281798
Tiam2	17	0.00183166	0.289402	3.65357	1.86931	3.65357	24.7418	6.77195	0.00183166	0.289402
5830432E09Rik	7	0.0019287	0.299897	2.16279	1.11289	2.16279	45.8907	21.2183	0.0019287	0.299897
H2-Q7	17	0.00212638	0.313384	0.0497046	-4.33048	-20.1189	1	20.1189	0.00212638	0.313384
E130309D02Rik	5	0.00217262	0.313384	10.1704	3.3463	10.1704	10.1704	1	0.00217262	0.313384
Sos1	17	0.00217641	0.313384	12.1048	3.59751	12.1048	12.1048	1	0.00217641	0.313384
Tnnt1	7	0.00220738	0.313384	2.15599	1.10835	2.15599	34.7897	16.1363	0.00220738	0.313384
Stk25	1	0.00249466	0.344193	5.41841	2.43787	5.41841	15.4004	2.84223	0.00249466	0.344193
Ppcdc	9	0.00279972	0.379482	6.61019	2.72469	6.61019	17.4061	2.63322	0.00279972	0.379482
Ovgp1	3	0.00282791	0.379482	4.00954	2.00344	4.00954	21.0426	5.24814	0.00282791	0.379482
Gm26602	10	0.00312266	0.397268	0.0506189	-4.30418	-19.7555	1	19.7555	0.00312266	0.397268
Galnt7	8	0.00342385	0.43	5.10735	2.35258	5.10735	14.424	2.82416	0.00342385	0.43
Gmfb	14	0.00370602	0.459546	2.26891	1.182	2.26891	33.8792	14.9319	0.00370602	0.459546
Ssbp4	8	0.00416674	0.485921	4.9543	2.30868	4.9543	18.8952	3.8139	0.00416674	0.485921
Kctd13	7	0.00422362	0.48676	7.49461	2.90585	7.49461	12.6525	1.68821	0.00422362	0.48676
Gm17619	2	0.00428846	0.488485	2.71819	1.44265	2.71819	58.0041	21.3392	0.00428846	0.488485
Hspa4l	3	0.00454454	0.494942	0.0645137	-3.95425	-15.5006	1	15.5006	0.00454454	0.494942
Iffo1	6	0.0047727	0.494942	5.90253	2.56133	5.90253	11.1516	1.8893	0.0047727	0.494942
Acap2	16	0.00488085	0.494942	0.444268	-1.1705	-2.25089	33.7477	75.9626	0.00488085	0.494942
Gosr1	11	0.00493253	0.494942	3.26715	1.70803	3.26715	14.4424	4.42049	0.00493253	0.494942
Plpbp	8	0.00499108	0.494942	0.116779	-3.09815	-8.56318	2.14122	18.3356	0.00499108	0.494942
Hba-a1	11	0.00513285	0.494942	6.13239	2.61645	6.13239	14.5732	2.37643	0.00513285	0.494942
Ptpra	2	0.00517932	0.494942	2.73333	1.45066	2.73333	24.8181	9.07979	0.00517932	0.494942
Phf10	17	0.00521775	0.494942	8.97168	3.16538	8.97168	8.97168	1	0.00521775	0.494942
Pde3b	7	0.00523373	0.494942	9.17228	3.19728	9.17228	9.17228	1	0.00523373	0.494942
Tnnc1	14	0.00524369	0.494942	9.91361	3.30941	9.91361	9.91361	1	0.00524369	0.494942
Slc15a4	5	0.00524729	0.494942	10.0361	3.32712	10.0361	10.0361	1	0.00524729	0.494942
1600002K03Rik	10	0.0052657	0.494942	10.1279	3.34026	10.1279	10.1279	1	0.0052657	0.494942
Zfp574	7	0.00527157	0.494942	7.52193	2.9111	7.52193	7.52193	1	0.00527157	0.494942
Gm28548	9	0.00527492	0.494942	9.45168	3.24057	9.45168	9.45168	1	0.00527492	0.494942
Nsmce3	7	0.00528312	0.494942	5.47481	2.45281	5.47481	12.4405	2.27232	0.00528312	0.494942
Zfp809	9	0.00533566	0.494942	9.75655	3.28637	9.75655	9.75655	1	0.00533566	0.494942
P2ry13	3	0.00543552	0.497629	0.129043	-2.95407	-7.74933	2.5699	19.915	0.00543552	0.497629
Zfp467	6	0.00567698	0.514923	3.89591	1.96196	3.89591	23.2969	5.97983	0.00567698	0.514923
Cbll1	12	0.00600432	0.53012	4.54374	2.18388	4.54374	11.9361	2.62692	0.00600432	0.53012
Uckl1	2	0.00612351	0.535588	2.36111	1.23947	2.36111	35.5448	15.0543	0.00612351	0.535588
Gabpb1	2	0.0063527	0.536199	3.1243	1.64353	3.1243	16.6517	5.32974	0.0063527	0.536199
Adgre5	8	0.00639252	0.536199	0.435171	-1.20035	-2.29795	42.7739	98.2921	0.00639252	0.536199
Zbp1	2	0.00652597	0.537213	0.304443	-1.71576	-3.28469	11.3955	37.4308	0.00652597	0.537213
Ugdh	5	0.00661654	0.538102	2.05228	1.03723	2.05228	41.5126	20.2275	0.00661654	0.538102
Btf3l4	4	0.00720057	0.564294	3.35792	1.74757	3.35792	21.6024	6.43326	0.00720057	0.564294
1700096K18Rik	5	0.00745556	0.567666	2.07679	1.05436	2.07679	26.8329	12.9204	0.00745556	0.567666
Myo1d	11	0.00778944	0.582484	0.130548	-2.93735	-7.66005	2.47095	18.9276	0.00778944	0.582484
Kras	6	0.00794017	0.589257	0.472643	-1.08118	-2.11576	31.2526	66.1231	0.00794017	0.589257
Stfa1	16	0.00802147	0.590814	0.466704	-1.09942	-2.14269	355.206	761.095	0.00802147	0.590814
Pnpla2	7	0.00837841	0.612499	0.405974	-1.30054	-2.46321	19.1044	47.0581	0.00837841	0.612499
3110002H16Rik	18	0.00893347	0.648239	2.16804	1.11639	2.16804	41.7126	19.2398	0.00893347	0.648239
Etfa	9	0.00919522	0.651243	5.05705	2.3383	5.05705	19.0875	3.77443	0.00919522	0.651243
Cfl2	12	0.00921937	0.651243	3.54091	1.82412	3.54091	12.123	3.42368	0.00921937	0.651243
Zmat5	11	0.00942555	0.651243	0.483482	-1.04846	-2.06833	17.0173	35.1973	0.00942555	0.651243
Tmem160	7	0.00943677	0.651243	0.280306	-1.83492	-3.56753	8.83419	31.5162	0.00943677	0.651243
Arl3	19	0.00944772	0.651243	2.61017	1.38414	2.61017	27.853	10.671	0.00944772	0.651243
Mvb12b	2	0.00946586	0.651243	0.374097	-1.41852	-2.6731	17.1431	45.8251	0.00946586	0.651243
Vdac3	8	0.00950671	0.651243	2.582	1.36849	2.582	29.561	11.4489	0.00950671	0.651243
Gpr84	15	0.00985086	0.652356	0.0751666	-3.73376	-13.3038	1	13.3038	0.00985086	0.652356
Prmt9	8	0.00995788	0.652356	0.0758268	-3.72115	-13.1879	1	13.1879	0.00995788	0.652356
Nfil3	13	0.0100317	0.652356	0.320114	-1.64334	-3.12389	9.12582	28.508	0.0100317	0.652356
Lsm14a	7	0.0101365	0.652356	0.453151	-1.14194	-2.20677	23.1354	51.0545	0.0101365	0.652356
Pcnx	12	0.0102168	0.652356	0.294701	-1.76268	-3.39327	9.46672	32.1232	0.0102168	0.652356
Oas1a	5	0.0103356	0.652356	0.382484	-1.38653	-2.61449	16.1727	42.2835	0.0103356	0.652356
Alas1	9	0.010355	0.652356	0.478682	-1.06286	-2.08907	34.2231	71.4946	0.010355	0.652356
Cry1	10	0.0104201	0.652356	3.69067	1.88388	3.69067	16.8995	4.57897	0.0104201	0.652356
Emsy	7	0.0104553	0.652356	2.37848	1.25004	2.37848	22.4049	9.41983	0.0104553	0.652356
Rnft1	11	0.0106862	0.656922	6.34279	2.66512	6.34279	11.7788	1.85703	0.0106862	0.656922
Map3k7	4	0.0107079	0.656922	2.91493	1.54346	2.91493	12.9263	4.43452	0.0107079	0.656922
Shoc2	19	0.0107967	0.656922	2.25672	1.17423	2.25672	65.9143	29.208	0.0107967	0.656922
Ngly1	14	0.0109222	0.657827	0.39266	-1.34865	-2.54673	18.8212	47.9325	0.0109222	0.657827
Socs1	16	0.0109793	0.657827	5.71982	2.51597	5.71982	10.8319	1.89375	0.0109793	0.657827
Skiv2l	17	0.0111575	0.657827	2.26553	1.17985	2.26553	39.9166	17.6191	0.0111575	0.657827
AW549877	15	0.0113991	0.657827	6.01358	2.58822	6.01358	12.6934	2.11079	0.0113991	0.657827
Slc28a2	2	0.0116497	0.657827	0.428812	-1.22158	-2.33202	19.5357	45.5578	0.0116497	0.657827
Selenow	7	0.0116747	0.657827	5.4843	2.45531	5.4843	11.8592	2.16239	0.0116747	0.657827
D130017N08Rik	5	0.0116775	0.657827	5.48065	2.45435	5.48065	11.7551	2.14483	0.0116775	0.657827
Adam17	12	0.0117357	0.657827	0.25025	-1.99856	-3.996	7.06257	28.2221	0.0117357	0.657827
Ing1	8	0.0121515	0.657827	2.70196	1.43401	2.70196	52.2718	19.3459	0.0121515	0.657827
Fnbp4	2	0.0126513	0.657827	2.39216	1.25832	2.39216	38.929	16.2736	0.0126513	0.657827
Ppp1r14b	19	0.0126712	0.657827	6.29808	2.65491	6.29808	6.29808	1	0.0126712	0.657827
Gm13212	4	0.0126771	0.657827	8.68451	3.11844	8.68451	8.68451	1	0.0126771	0.657827
Zcchc4	5	0.0126801	0.657827	7.55332	2.91711	7.55332	7.55332	1	0.0126801	0.657827
2810001G20Rik	11	0.0126824	0.657827	3.45537	1.78884	3.45537	19.645	5.68535	0.0126824	0.657827
Nme1	11	0.0126988	0.657827	7.56334	2.91902	7.56334	7.56334	1	0.0126988	0.657827
9030025P20Rik	17	0.0127067	0.657827	5.92755	2.56744	5.92755	5.92755	1	0.0127067	0.657827
Ndufaf1	2	0.0127908	0.657827	9.74915	3.28528	9.74915	9.74915	1	0.0127908	0.657827
Platr17	17	0.0127943	0.657827	7.7736	2.95858	7.7736	7.7736	1	0.0127943	0.657827
Hspa2	12	0.0129272	0.657827	8.18868	3.03363	8.18868	8.18868	1	0.0129272	0.657827
Yipf5	18	0.0129981	0.657827	2.56218	1.35737	2.56218	41.352	16.1393	0.0129981	0.657827
Yod1	1	0.0131874	0.657827	4.48414	2.16483	4.48414	11.8723	2.64762	0.0131874	0.657827
Pikfyve	1	0.0131928	0.657827	0.291054	-1.78064	-3.43579	9.17843	31.5352	0.0131928	0.657827
Ugcg	4	0.0132839	0.657827	2.98185	1.57621	2.98185	30.5368	10.2409	0.0132839	0.657827
Sin3a	9	0.0133419	0.657827	2.97337	1.5721	2.97337	34.8072	11.7063	0.0133419	0.657827
Prpf38a	4	0.0134736	0.657827	3.62879	1.85949	3.62879	21.7735	6.0002	0.0134736	0.657827
Cab39l	14	0.0134742	0.657827	3.88156	1.95664	3.88156	10.0297	2.58393	0.0134742	0.657827
Tob2	15	0.0137695	0.667754	3.07435	1.62028	3.07435	19.1189	6.21885	0.0137695	0.667754
Bcas3	11	0.0144277	0.681341	3.79463	1.92396	3.79463	11.4354	3.01357	0.0144277	0.681341
Atp1b1	1	0.0145366	0.681341	0.0623537	-4.00338	-16.0375	1	16.0375	0.0145366	0.681341
Noxred1	12	0.0146926	0.684356	2.98768	1.57903	2.98768	22.9746	7.68978	0.0146926	0.684356
Hba-a2	11	0.0147577	0.684356	3.40781	1.76885	3.40781	10.4245	3.05899	0.0147577	0.684356
Camkk2	5	0.0148105	0.684356	0.236181	-2.08204	-4.23404	6.25806	26.4969	0.0148105	0.684356
C130050O18Rik	5	0.0151931	0.692241	2.79306	1.48185	2.79306	17.923	6.41699	0.0151931	0.692241
Map3k5	10	0.0162996	0.712817	2.02944	1.02108	2.02944	39.2761	19.3532	0.0162996	0.712817
Xaf1	11	0.0165165	0.718153	0.333154	-1.58574	-3.00162	11.0471	33.1592	0.0165165	0.718153
Rps12-ps3	19	0.0165683	0.718153	2.41821	1.27394	2.41821	27.6038	11.415	0.0165683	0.718153
Camta1	4	0.0166606	0.718976	4.31832	2.11047	4.31832	12.5094	2.89682	0.0166606	0.718976
Dopey2	16	0.0167679	0.720431	0.395074	-1.33981	-2.53117	18.8765	47.7796	0.0167679	0.720431
Prkar2b	12	0.0170563	0.724263	0.439458	-1.1862	-2.27553	28.7503	65.4222	0.0170563	0.724263
Elovl7	13	0.0172543	0.724263	0.425863	-1.23154	-2.34817	18.0795	42.4538	0.0172543	0.724263
Gnl1	17	0.0172992	0.724263	2.54276	1.3464	2.54276	22.7694	8.95459	0.0172992	0.724263
Trip4	9	0.0175989	0.730504	0.438882	-1.18809	-2.27852	23.9531	54.5775	0.0175989	0.730504
Tmem185b	1	0.0178583	0.735491	2.30721	1.20615	2.30721	24.6994	10.7053	0.0178583	0.735491
Nf1	11	0.019069	0.760454	2.26689	1.18071	2.26689	18.0681	7.97045	0.019069	0.760454
Zc3h14	12	0.0193903	0.760454	2.1735	1.12002	2.1735	19.8171	9.11761	0.0193903	0.760454
Zfp141	7	0.0197253	0.760454	0.173188	-2.52959	-5.77407	3.05751	17.6543	0.0197253	0.760454
Tmem57	4	0.0199662	0.760454	3.21774	1.68605	3.21774	10.7275	3.33385	0.0199662	0.760454
Vpreb3	10	0.0200275	0.760454	0.15374	-2.70144	-6.50449	3.27718	21.3164	0.0200275	0.760454
Ptrhd1	12	0.0200621	0.760454	2.07094	1.05029	2.07094	24.3436	11.7548	0.0200621	0.760454
Pi4k2a	19	0.0201664	0.760454	3.37928	1.75672	3.37928	12.1478	3.59477	0.0201664	0.760454
Crot	5	0.0203331	0.760454	0.262937	-1.92721	-3.80319	5.2381	19.9215	0.0203331	0.760454
Scyl1	19	0.0204495	0.760454	3.92466	1.97257	3.92466	17.3273	4.41499	0.0204495	0.760454
Erich1	8	0.0209809	0.760454	2.03876	1.02769	2.03876	22.9204	11.2423	0.0209809	0.760454
Arsg	11	0.021	0.760454	0.335544	-1.57543	-2.98024	10.2277	30.4811	0.021	0.760454
Rtp4	16	0.0210191	0.760454	0.478119	-1.06456	-2.09153	57.3229	119.892	0.0210191	0.760454
Polr3k	2	0.0213182	0.760454	0.105634	-3.24285	-9.46664	1	9.46664	0.0213182	0.760454
Stard3	11	0.0214153	0.760454	0.470434	-1.08794	-2.1257	15.4414	32.8237	0.0214153	0.760454
Pf4	5	0.0214659	0.760454	0.0927403	-3.43066	-10.7828	1	10.7828	0.0214659	0.760454
H2-T22	17	0.0216251	0.760454	0.346144	-1.53055	-2.88897	14.6892	42.4366	0.0216251	0.760454
Spns1	7	0.0219312	0.760454	3.69087	1.88396	3.69087	17.3422	4.69867	0.0219312	0.760454
Celsr3	9	0.022117	0.760454	3.46808	1.79414	3.46808	27.3016	7.87226	0.022117	0.760454
Tmem106b	6	0.0225263	0.760454	3.27266	1.71046	3.27266	14.2816	4.36392	0.0225263	0.760454
Cdipt	7	0.022767	0.760454	2.00594	1.00428	2.00594	50.3443	25.0976	0.022767	0.760454
Zfp715	7	0.022834	0.760454	5.43983	2.44356	5.43983	8.89277	1.63475	0.022834	0.760454
Ufd1	16	0.0233367	0.760454	0.423569	-1.23933	-2.36089	16.9354	39.9826	0.0233367	0.760454
Smim11	16	0.0233963	0.760454	0.492489	-1.02184	-2.0305	14.8752	30.2041	0.0233963	0.760454
Adtrp	13	0.0236425	0.760454	5.62389	2.49157	5.62389	10.0866	1.79353	0.0236425	0.760454
Fam172a	13	0.0239241	0.760454	0.179969	-2.47418	-5.55651	2.13597	11.8685	0.0239241	0.760454
Oasl2	5	0.0242964	0.760454	0.494906	-1.01477	-2.02059	32.6884	66.0499	0.0242964	0.760454
Scnn1a	6	0.0248434	0.760454	2.0826	1.05839	2.0826	39.2526	18.8479	0.0248434	0.760454
Phf12	11	0.0250283	0.760454	0.414621	-1.27014	-2.41184	12.9723	31.2872	0.0250283	0.760454
Tmem241	18	0.0253619	0.760454	4.99593	2.32075	4.99593	8.85995	1.77344	0.0253619	0.760454
Gga1	15	0.0254106	0.760454	2.10563	1.07425	2.10563	43.946	20.8707	0.0254106	0.760454
Krtcap3	5	0.0255376	0.760454	2.9731	1.57197	2.9731	21.4859	7.22675	0.0255376	0.760454
Ptges3	10	0.0260344	0.760454	2.18257	1.12603	2.18257	37.301	17.0904	0.0260344	0.760454
Ube2g2	10	0.0261167	0.760454	3.1073	1.63566	3.1073	27.4345	8.82907	0.0261167	0.760454
Rtf1	2	0.0263298	0.760454	0.420078	-1.25127	-2.38051	16.5501	39.3977	0.0263298	0.760454
Rrp36	17	0.0264951	0.760454	2.78728	1.47886	2.78728	15.7597	5.65416	0.0264951	0.760454
Ythdf1	2	0.0266373	0.760454	4.18276	2.06446	4.18276	7.80386	1.86572	0.0266373	0.760454
Phf14	6	0.0266637	0.760454	0.450829	-1.14935	-2.21814	21.5262	47.748	0.0266637	0.760454
Aplp2	9	0.0267247	0.760454	2.66434	1.41378	2.66434	22.0524	8.27687	0.0267247	0.760454
Setx	2	0.0270003	0.760454	2.313	1.20976	2.313	28.0936	12.146	0.0270003	0.760454
1700006J14Rik	10	0.0273627	0.760454	4.45175	2.15437	4.45175	9.76561	2.19366	0.0273627	0.760454
2310039H08Rik	17	0.0279463	0.760454	2.6909	1.42809	2.6909	15.857	5.89282	0.0279463	0.760454
D230025D16Rik	8	0.0286682	0.760454	2.76636	1.46799	2.76636	18.209	6.58231	0.0286682	0.760454
Samd10	2	0.0289625	0.760454	3.73219	1.90002	3.73219	7.84996	2.10331	0.0289625	0.760454
Aimp1	3	0.0290414	0.760454	2.56513	1.35903	2.56513	19.9487	7.77687	0.0290414	0.760454
Mrps30	13	0.0291477	0.760454	3.61873	1.85548	3.61873	7.61517	2.10438	0.0291477	0.760454
Lrp6	6	0.0292114	0.760454	3.84239	1.942	3.84239	8.7412	2.27494	0.0292114	0.760454
Zbtb37	1	0.0294425	0.760454	2.52782	1.3379	2.52782	16.1642	6.39452	0.0294425	0.760454
Tbl1xr1	3	0.029801	0.760454	0.458247	-1.1258	-2.18223	23.122	50.4575	0.029801	0.760454
Cant1	11	0.0299056	0.760454	2.56886	1.36113	2.56886	18.1523	7.06628	0.0299056	0.760454
Eno1b	18	0.0299332	0.760454	2.70178	1.43391	2.70178	25.4124	9.40581	0.0299332	0.760454
Sugp1	8	0.0299346	0.760454	2.54961	1.35028	2.54961	21.0341	8.24995	0.0299346	0.760454
Zfp384	6	0.0300519	0.760454	2.10872	1.07637	2.10872	11.8872	5.63719	0.0300519	0.760454
Chd1	17	0.030786	0.760454	0.379466	-1.39796	-2.63528	12.0569	31.7735	0.030786	0.760454
Pon2	6	0.030891	0.760454	0.306209	-1.70741	-3.26574	7.05791	23.0493	0.030891	0.760454
Senp5	16	0.0309978	0.760454	3.40635	1.76822	3.40635	8.73868	2.56541	0.0309978	0.760454
Pde7a	3	0.0311807	0.760454	5.90721	2.56248	5.90721	5.90721	1	0.0311807	0.760454
Ptger4	15	0.0311808	0.760454	5.88151	2.55619	5.88151	5.88151	1	0.0311808	0.760454
Pdpn	4	0.0311854	0.760454	5.63573	2.4946	5.63573	5.63573	1	0.0311854	0.760454
Gm1647	3	0.0311945	0.760454	5.94511	2.5717	5.94511	5.94511	1	0.0311945	0.760454
Gm9725	8	0.0311984	0.760454	5.21007	2.3813	5.21007	5.21007	1	0.0311984	0.760454
Bola3	6	0.0312105	0.760454	6.05962	2.59923	6.05962	6.05962	1	0.0312105	0.760454
Gm16181	17	0.0312174	0.760454	4.93805	2.30394	4.93805	4.93805	1	0.0312174	0.760454
Khdc3	9	0.0312265	0.760454	4.57017	2.19225	4.57017	4.57017	1	0.0312265	0.760454
Atp2a2	5	0.0312267	0.760454	4.97132	2.31363	4.97132	4.97132	1	0.0312267	0.760454
Fam173b	15	0.0312274	0.760454	6.49323	2.69894	6.49323	6.49323	1	0.0312274	0.760454
Gm10260	13	0.0312321	0.760454	4.85424	2.27924	4.85424	4.85424	1	0.0312321	0.760454
Cep57	9	0.0312492	0.760454	7.0287	2.81326	7.0287	7.0287	1	0.0312492	0.760454
Ahr	12	0.0312513	0.760454	7.69273	2.9435	7.69273	7.69273	1	0.0312513	0.760454
Mogs	6	0.0312615	0.760454	6.58671	2.71956	6.58671	6.58671	1	0.0312615	0.760454
Abhd15	11	0.031268	0.760454	5.65317	2.49906	5.65317	5.65317	1	0.031268	0.760454
Gnpat	8	0.031297	0.760454	5.79102	2.53382	5.79102	5.79102	1	0.031297	0.760454
Hint2	4	0.0312979	0.760454	5.82199	2.54151	5.82199	5.82199	1	0.0312979	0.760454
Oxct1	15	0.0312993	0.760454	5.79174	2.534	5.79174	5.79174	1	0.0312993	0.760454
Gm28529	18	0.0313082	0.760454	5.6108	2.48821	5.6108	5.6108	1	0.0313082	0.760454
Gimap6	6	0.0313137	0.760454	5.79096	2.5338	5.79096	5.79096	1	0.0313137	0.760454
Anapc10	8	0.031316	0.760454	6.46887	2.69351	6.46887	6.46887	1	0.031316	0.760454
Slc17a5	9	0.0313255	0.760454	5.80816	2.53808	5.80816	5.80816	1	0.0313255	0.760454
Slc15a2	16	0.0313521	0.760454	5.1901	2.37576	5.1901	5.1901	1	0.0313521	0.760454
Zfp768	7	0.0313785	0.760454	6.14503	2.61942	6.14503	6.14503	1	0.0313785	0.760454
Kars	8	0.0314145	0.760454	4.58463	2.1968	4.58463	4.58463	1	0.0314145	0.760454
Bicdl2	17	0.0314235	0.760454	6.91447	2.78962	6.91447	6.91447	1	0.0314235	0.760454
Dync2h1	9	0.0314334	0.760454	6.86947	2.7802	6.86947	6.86947	1	0.0314334	0.760454
S100a7a	3	0.0314348	0.760454	6.49184	2.69863	6.49184	6.49184	1	0.0314348	0.760454
Nr2c2ap	8	0.031436	0.760454	6.73396	2.75146	6.73396	6.73396	1	0.031436	0.760454
Sned1	1	0.0314473	0.760454	4.74759	2.2472	4.74759	4.74759	1	0.0314473	0.760454
Mrps34	17	0.0314907	0.760454	0.11881	-3.07327	-8.4168	1	8.4168	0.0314907	0.760454
Rrm1	7	0.0315017	0.760454	5.60889	2.48771	5.60889	5.60889	1	0.0315017	0.760454
Zfp397	18	0.0315311	0.760454	0.119678	-3.06277	-8.35574	1	8.35574	0.0315311	0.760454
B3galnt2	13	0.0315572	0.760454	6.67079	2.73786	6.67079	6.67079	1	0.0315572	0.760454
Per2	1	0.0316046	0.760454	0.125646	-2.99256	-7.95887	1	7.95887	0.0316046	0.760454
Oas1g	5	0.0316097	0.760454	0.122676	-3.02707	-8.15154	1	8.15154	0.0316097	0.760454
Trim39	17	0.0316237	0.760454	0.10537	-3.24647	-9.4904	1	9.4904	0.0316237	0.760454
9930111J21Rik1	11	0.0316365	0.760454	6.27691	2.65005	6.27691	6.27691	1	0.0316365	0.760454
Baiap3	17	0.0316802	0.760454	5.94445	2.57154	5.94445	5.94445	1	0.0316802	0.760454
Fbxo22	9	0.0316924	0.760454	0.106301	-3.23378	-9.40729	1	9.40729	0.0316924	0.760454
Tmem94	11	0.0317012	0.760454	0.106531	-3.23065	-9.38691	1	9.38691	0.0317012	0.760454
Unc119b	5	0.031712	0.760454	0.119488	-3.06506	-8.36904	1	8.36904	0.031712	0.760454
Kansl2	15	0.0317194	0.760454	0.123234	-3.02053	-8.11465	1	8.11465	0.0317194	0.760454
Cdk6	5	0.0318275	0.760454	0.109003	-3.19756	-9.17407	1	9.17407	0.0318275	0.760454
Gm9856	9	0.0318555	0.760454	6.79612	2.76471	6.79612	6.79612	1	0.0318555	0.760454
Zfp408	2	0.0318629	0.760454	2.43963	1.28666	2.43963	17.3913	7.12868	0.0318629	0.760454
Zfp451	1	0.0321994	0.760454	3.14042	1.65096	3.14042	8.33594	2.6544	0.0321994	0.760454
AC163354.1	12	0.0324501	0.760454	0.284842	-1.81177	-3.51072	7.62081	26.7546	0.0324501	0.760454
Jup	11	0.033695	0.760454	3.94073	1.97846	3.94073	10.399	2.63884	0.033695	0.760454
Mtf1	4	0.0337929	0.760454	2.11347	1.07961	2.11347	24.3349	11.5142	0.0337929	0.760454
Pan2	10	0.0339024	0.760454	0.174684	-2.51718	-5.72463	2.13284	12.2097	0.0339024	0.760454
Nlrx1	9	0.0340379	0.760454	2.04328	1.03088	2.04328	38.5575	18.8704	0.0340379	0.760454
Actr5	2	0.0343666	0.760454	3.85641	1.94726	3.85641	10.5267	2.72967	0.0343666	0.760454
Tbpl1	10	0.034443	0.760454	2.04102	1.02929	2.04102	23.1158	11.3256	0.034443	0.760454
Tmem62	2	0.0346003	0.760454	2.6758	1.41997	2.6758	8.07724	3.01863	0.0346003	0.760454
Daxx	17	0.0348057	0.760454	0.232273	-2.1061	-4.30527	4.8208	20.7549	0.0348057	0.760454
Zbtb38	9	0.0350215	0.760454	3.94683	1.9807	3.94683	11.4537	2.902	0.0350215	0.760454
Sar1b	11	0.0350873	0.760454	0.323639	-1.62754	-3.08986	8.42906	26.0446	0.0350873	0.760454
Flad1	3	0.0353595	0.760454	0.183394	-2.44698	-5.45274	2.45689	13.3968	0.0353595	0.760454
Incenp	19	0.0359382	0.760454	0.184055	-2.44179	-5.43316	2.68106	14.5666	0.0359382	0.760454
Oas2	5	0.0364369	0.760454	0.355481	-1.49216	-2.81309	11.3914	32.0451	0.0364369	0.760454
Isyna1	8	0.0364525	0.760454	0.203743	-2.29517	-4.90813	2.5699	12.6134	0.0364525	0.760454
Tmco6	18	0.036487	0.760454	0.189223	-2.40184	-5.28478	2.68106	14.1688	0.036487	0.760454
Zdhhc5	2	0.0365447	0.760454	3.74977	1.9068	3.74977	11.5869	3.09004	0.0365447	0.760454
Nfkbib	7	0.0367349	0.760454	0.470883	-1.08656	-2.12367	18.3762	39.0251	0.0367349	0.760454
Arhgef18	8	0.0367562	0.760454	2.4063	1.26682	2.4063	29.9576	12.4497	0.0367562	0.760454
Lhx1	11	0.0371299	0.760454	4.13433	2.04765	4.13433	14.7761	3.57399	0.0371299	0.760454
Hist1h2ae	13	0.0373731	0.760454	0.351694	-1.50761	-2.84338	15.5897	44.3274	0.0373731	0.760454
Rap1gds1	3	0.0376727	0.760454	0.387291	-1.36851	-2.58204	14.4905	37.415	0.0376727	0.760454
Ss18	18	0.0378568	0.760454	3.44514	1.78456	3.44514	11.1277	3.22998	0.0378568	0.760454
Snrpg	6	0.0389408	0.760454	0.375548	-1.41293	-2.66277	10.5887	28.1954	0.0389408	0.760454
Hs1bp3	12	0.0389559	0.760454	3.72778	1.89832	3.72778	15.0956	4.04949	0.0389559	0.760454
1110034G24Rik	2	0.0397184	0.760454	0.303861	-1.71852	-3.29098	5.44885	17.932	0.0397184	0.760454
Iqgap2	13	0.0399051	0.760454	0.419787	-1.25227	-2.38216	13.7629	32.7854	0.0399051	0.760454
Lxn	3	0.0399729	0.760454	0.229614	-2.12272	-4.35514	3.55922	15.5009	0.0399729	0.760454
Tnfrsf1b	4	0.0408318	0.760454	0.28725	-1.79962	-3.48129	3.27675	11.4073	0.0408318	0.760454
Clec2d	6	0.041185	0.760454	0.39661	-1.33421	-2.52137	11.9873	30.2243	0.041185	0.760454
Prss16	13	0.04128	0.760454	0.212738	-2.23285	-4.70063	2.89906	13.6274	0.04128	0.760454
Rae1	2	0.0419192	0.760454	0.435625	-1.19884	-2.29555	11.189	25.6848	0.0419192	0.760454
Tmem115	9	0.0422652	0.760454	3.16124	1.66049	3.16124	10.7961	3.41515	0.0422652	0.760454
Alcam	16	0.0431404	0.760454	2.91836	1.54516	2.91836	24.387	8.35639	0.0431404	0.760454
H2-T24	17	0.0436393	0.760454	0.454767	-1.1368	-2.19893	10.2685	22.5797	0.0436393	0.760454
2510039O18Rik	4	0.0436454	0.760454	0.422127	-1.24425	-2.36896	12.2721	29.0721	0.0436454	0.760454
Rab10os	12	0.0443826	0.760454	0.334528	-1.5798	-2.98929	6.61282	19.7676	0.0443826	0.760454
Adprhl2	4	0.0455109	0.760454	2.58105	1.36796	2.58105	10.2224	3.96058	0.0455109	0.760454
Usp53	3	0.0457851	0.760454	2.78238	1.47632	2.78238	18.6372	6.6983	0.0457851	0.760454
Srp54a	12	0.0458277	0.760454	0.254362	-1.97505	-3.93141	3.78415	14.8771	0.0458277	0.760454
Kmt2c	5	0.045846	0.760454	0.459246	-1.12266	-2.17748	22.9599	49.9947	0.045846	0.760454
Cnnm4	1	0.0463036	0.760454	3.25311	1.70182	3.25311	13.293	4.08623	0.0463036	0.760454
Pex6	17	0.0467605	0.760454	0.259457	-1.94643	-3.8542	3.8052	14.666	0.0467605	0.760454
Gm20522	17	0.0468609	0.760454	0.114387	-3.12801	-8.74226	1	8.74226	0.0468609	0.760454
Nasp	4	0.0468699	0.760454	0.130525	-2.9376	-7.66135	1	7.66135	0.0468699	0.760454
Ccpg1os	9	0.0468818	0.760454	0.141394	-2.8222	-7.07241	1	7.07241	0.0468818	0.760454
Gm42031	8	0.0469108	0.760454	0.11262	-3.15046	-8.8794	1	8.8794	0.0469108	0.760454
Zfp746	6	0.0469523	0.760454	2.78688	1.47865	2.78688	12.7117	4.56126	0.0469523	0.760454
Dpy19l4	4	0.0469532	0.760454	0.144421	-2.79164	-6.92418	1	6.92418	0.0469532	0.760454
Stard4	18	0.0469685	0.760454	0.11497	-3.12067	-8.69793	1	8.69793	0.0469685	0.760454
Prps1l1	12	0.0469836	0.760454	0.120091	-3.05779	-8.32699	1	8.32699	0.0469836	0.760454
Gm45014	7	0.04699	0.760454	2.75464	1.46186	2.75464	11.8024	4.28454	0.04699	0.760454
Slc25a17	15	0.0470088	0.760454	0.1068	-3.22701	-9.36325	1	9.36325	0.0470088	0.760454
Mrpl15	1	0.0470269	0.760454	0.138834	-2.84856	-7.20283	1	7.20283	0.0470269	0.760454
B230307C23Rik	16	0.0471037	0.760454	0.124513	-3.00564	-8.03131	1	8.03131	0.0471037	0.760454
3830406C13Rik	14	0.0471205	0.760454	0.118261	-3.07996	-8.45589	1	8.45589	0.0471205	0.760454
Ercc1	7	0.0471562	0.760454	0.138448	-2.85258	-7.2229	1	7.2229	0.0471562	0.760454
Hist2h2ac	3	0.0471925	0.760454	0.119843	-3.06078	-8.34423	1	8.34423	0.0471925	0.760454
Spred2	11	0.0471983	0.760454	0.12164	-3.0393	-8.22095	1	8.22095	0.0471983	0.760454
Lmo1	7	0.0472166	0.760454	0.110286	-3.18067	-9.0673	1	9.0673	0.0472166	0.760454
Usp45	4	0.0472473	0.760454	0.126207	-2.98614	-7.92352	1	7.92352	0.0472473	0.760454
Retn	8	0.0473698	0.760454	0.123157	-3.02143	-8.11973	1	8.11973	0.0473698	0.760454
Ppp1r15a	7	0.0477121	0.760454	0.150817	-2.72913	-6.63054	2.35861	15.6388	0.0477121	0.760454
Mzt1	14	0.0477427	0.760454	0.402363	-1.31343	-2.48532	6.49821	16.1501	0.0477427	0.760454
Ptpn23	9	0.0477484	0.760454	0.249682	-2.00184	-4.0051	4.68553	18.766	0.0477484	0.760454
Acad11	9	0.04817	0.760454	2.64561	1.4036	2.64561	13.2864	5.02207	0.04817	0.760454
Hnrnpr	4	0.0486456	0.760454	0.170808	-2.54956	-5.85454	2.23692	13.0961	0.0486456	0.760454
Bcl7c	7	0.0489389	0.760454	0.193346	-2.37074	-5.17208	2.00087	10.3486	0.0489389	0.760454
Nav2	7	0.0491255	0.760454	2.75478	1.46194	2.75478	11.8499	4.30158	0.0491255	0.760454
Serinc5	13	0.0496345	0.760454	2.90616	1.53911	2.90616	16.3764	5.63507	0.0496345	0.760454
Slc9a1	4	0.0496352	0.760454	2.72904	1.44839	2.72904	14.6768	5.37801	0.0496352	0.760454
Hlcs	16	0.0499075	0.760454	2.80812	1.4896	2.80812	13.5395	4.82157	0.0499075	0.760454
Eif2ak1	5	0.049975	0.760454	0.447876	-1.15883	-2.23276	20.2271	45.1623	0.049975	0.760454

[truncated: 39 more sheets: Cluster5_9mo, Cluster6_1mo, Cluster6_9mo, Cluster7_1mo, Cluster7_9mo, Cluster8_1mo, Cluster8_9mo, Cluster9_1mo, Cluster9_9mo, Cluster10_1mo, Cluster10_9mo, Cluster11_1mo, Cluster11_9mo, Cluster12_1mo, Cluster12_9mo, Cluster13_1mo, Cluster13_9mo, Cluster14_1mo, Cluster14_9mo, Cluster15_1mo …]
