# Supplementary material for: Functional and epigenetic phenotypes of humans and mice with DNMT3A Overgrowth Syndrome
Source: Nat Commun. 2021 Jul 27;12:4549. doi: 10.1038/s41467-021-24800-7 (PMC8316576; doi:10.1038/s41467-021-24800-7)
Supplement: Supplementary file 13 — Source Data [file 41467_2021_24800_MOESM13_ESM.zip]

Archive with 18 entries (18 files):
- Human_Densityplot_1b.csv
- __MACOSX/._Human_Densityplot_1b.csv
- Human_FlowCytometry.xlsx
- __MACOSX/._Human_FlowCytometry.xlsx
- Human_scRNAseq.xlsx
- __MACOSX/._Human_scRNAseq.xlsx
- Mouse_Behaviour.xlsx
- __MACOSX/._Mouse_Behaviour.xlsx
- Mouse_Densityplot_5b.csv
- __MACOSX/._Mouse_Densityplot_5b.csv
- Mouse_FlowCytometry.xlsx
- __MACOSX/._Mouse_FlowCytometry.xlsx
- Mouse_scRNAseq.xlsx
- __MACOSX/._Mouse_scRNAseq.xlsx
- Mouse_Survival.xlsx
- __MACOSX/._Mouse_Survival.xlsx
- Mouse_Weight tracking.xlsx
- __MACOSX/._Mouse_Weight tracking.xlsx
