# Supplementary material for: Functional and epigenetic phenotypes of humans and mice with DNMT3A Overgrowth Syndrome
Source: Nat Commun. 2021 Jul 27;12:4549. doi: 10.1038/s41467-021-24800-7 (PMC8316576; doi:10.1038/s41467-021-24800-7)
Supplement: Supplementary file 13 — Source Data [file 41467_2021_24800_MOESM13_ESM.zip › Human_Densityplot_1b.csv]

	sample	chr	pos	beta	gt
1	H_KA.154605.WGBS_154605_pt.2_diagnosis	chr17	48545145	0	r882
2	H_KA.154605.WGBS_154605_pt.2_diagnosis	chr17	48545153	0.153846153846154	r882
3	H_KA.154605.WGBS_154605_pt.2_diagnosis	chr17	48545159	0.0909090909090909	r882
4	H_KA.154605.WGBS_154605_pt.2_diagnosis	chr17	48545173	0.25	r882
5	H_KA.154605.WGBS_154605_pt.2_diagnosis	chr17	48545177	0.25	r882
6	H_KA.154605.WGBS_154605_pt.2_diagnosis	chr17	48545244	0.125	r882
7	H_KA.154605.WGBS_154605_pt.2_diagnosis	chr17	48545166	0.5	r882
8	H_KA.154605.WGBS_154605_pt.2_diagnosis	chr17	48545128	0.181818181818182	r882
14	H_KA.154605.WGBS_154605_pt.2_diagnosis	chr17	48544860	0	r882
15	H_KA.154605.WGBS_154605_pt.2_diagnosis	chr17	48544863	0	r882
16	H_KA.154605.WGBS_154605_pt.2_diagnosis	chr17	48544948	0	r882
17	H_KA.154605.WGBS_154605_pt.2_diagnosis	chr17	48544964	0	r882
18	H_KA.154605.WGBS_154605_pt.2_diagnosis	chr17	48544993	0	r882
19	H_KA.154605.WGBS_154605_pt.2_diagnosis	chr17	48545010	0	r882
20	H_KA.154605.WGBS_154605_pt.2_diagnosis	chr17	48545032	0.4	r882
21	H_KA.154605.WGBS_154605_pt.2_diagnosis	chr17	48545091	0.111111111111111	r882
30	H_KA.154605.WGBS_154605_pt.2_diagnosis	chr17	48545309	0.1	r882
31	H_KA.154605.WGBS_154605_pt.2_diagnosis	chr17	48545352	0.111111111111111	r882
36	H_KA.154605.WGBS_154605_pt.2_diagnosis	chr17	48544580	0	r882
37	H_KA.154605.WGBS_154605_pt.2_diagnosis	chr17	48544601	0.333333333333333	r882
38	H_KA.154605.WGBS_154605_pt.2_diagnosis	chr17	48544631	0	r882
39	H_KA.154605.WGBS_154605_pt.2_diagnosis	chr17	48544638	0	r882
40	H_KA.154605.WGBS_154605_pt.2_diagnosis	chr17	48544649	0.166666666666667	r882
41	H_KA.154605.WGBS_154605_pt.2_diagnosis	chr17	48544659	0.2	r882
42	H_KA.154605.WGBS_154605_pt.2_diagnosis	chr17	48544662	0	r882
43	H_KA.154605.WGBS_154605_pt.2_diagnosis	chr17	48544665	0	r882
44	H_KA.154605.WGBS_154605_pt.2_diagnosis	chr17	48544671	0	r882
45	H_KA.154605.WGBS_154605_pt.2_diagnosis	chr17	48544674	0	r882
46	H_KA.154605.WGBS_154605_pt.2_diagnosis	chr17	48544694	0	r882
47	H_KA.154605.WGBS_154605_pt.2_diagnosis	chr17	48544699	0	r882
48	H_KA.154605.WGBS_154605_pt.2_diagnosis	chr17	48544733	0	r882
49	H_KA.154605.WGBS_154605_pt.2_diagnosis	chr17	48544736	0	r882
50	H_KA.154605.WGBS_154605_pt.2_diagnosis	chr17	48544763	0	r882
51	H_KA.154605.WGBS_154605_pt.2_diagnosis	chr17	48544791	0	r882
52	H_KA.154605.WGBS_154605_pt.2_diagnosis	chr17	48544832	0.333333333333333	r882
53	H_KA.154605.WGBS_154605_pt.2_diagnosis	chr17	48544853	0	r882
54	H_KA.154605.WGBS_154605_pt.2_diagnosis	chr17	48544856	0	r882
73	H_KA.154605.WGBS_154605_pt.2_diagnosis	chr17	48545454	0.5	r882
74	H_KA.154605.WGBS_154605_pt.2_diagnosis	chr17	48545515	0.5	r882
75	H_KA.154605.WGBS_154605_pt.2_diagnosis	chr17	48545517	0	r882
76	H_KA.154605.WGBS_154605_pt.2_diagnosis	chr17	48545536	0.285714285714286	r882
77	H_KA.154605.WGBS_154605_pt.2_diagnosis	chr17	48545731	1	r882
78	H_KA.154605.WGBS_154605_pt.2_diagnosis	chr17	48545980	0.625	r882
79	H_KA.154605.WGBS_154605_pt.2_diagnosis	chr17	48546330	0.272727272727273	r882
80	H_KA.154605.WGBS_154605_pt.2_diagnosis	chr17	48546366	0.272727272727273	r882
81	H_KA.154605.WGBS_154605_pt.2_diagnosis	chr17	48546386	0.777777777777778	r882
82	H_KA.154605.WGBS_154605_pt.2_diagnosis	chr17	48546417	0	r882
83	H_KA.154605.WGBS_154605_pt.2_diagnosis	chr17	48546574	0.333333333333333	r882
84	H_KA.154605.WGBS_154605_pt.2_diagnosis	chr17	48546698	0	r882
85	H_KA.154605.WGBS_154605_pt.2_diagnosis	chr17	48546738	0	r882
86	H_KA.154605.WGBS_154605_pt.2_diagnosis	chr17	48546840	0.125	r882
87	H_KA.154605.WGBS_154605_pt.2_diagnosis	chr17	48546905	0	r882
88	H_KA.154605.WGBS_154605_pt.2_diagnosis	chr17	48547124	0	r882
89	H_KA.154605.WGBS_154605_pt.2_diagnosis	chr17	48547201	0.0625	r882
90	H_KA.154605.WGBS_154605_pt.2_diagnosis	chr17	48547262	0.2	r882
91	H_KA.154605.WGBS_154605_pt.2_diagnosis	chr17	48547294	0.0769230769230769	r882
92	H_KA.154605.WGBS_154605_pt.2_diagnosis	chr17	48547309	0	r882
93	H_KA.154605.WGBS_154605_pt.2_diagnosis	chr17	48547332	0.0833333333333333	r882
94	H_KA.154605.WGBS_154605_pt.2_diagnosis	chr17	48547412	0	r882
95	H_KA.154605.WGBS_154605_pt.2_diagnosis	chr17	48547592	0	r882
96	H_KA.154605.WGBS_154605_pt.2_diagnosis	chr17	48547620	0.916666666666667	r882
97	H_KA.154605.WGBS_154605_pt.2_diagnosis	chr17	48547721	0.846153846153846	r882
98	H_KA.154605.WGBS_154605_pt.2_diagnosis	chr17	48547847	0	r882
99	H_KA.154605.WGBS_154605_pt.2_diagnosis	chr17	48547904	0.0769230769230769	r882
100	H_KA.154605.WGBS_154605_pt.2_diagnosis	chr17	48547913	0.0769230769230769	r882
101	H_KA.154605.WGBS_154605_pt.2_diagnosis	chr17	48547955	0.125	r882
102	H_KA.154605.WGBS_154605_pt.2_diagnosis	chr17	48547969	0	r882
103	H_KA.154605.WGBS_154605_pt.2_diagnosis	chr17	48547991	0.25	r882
104	H_KA.154605.WGBS_154605_pt.2_diagnosis	chr17	48548004	0.416666666666667	r882
105	H_KA.154605.WGBS_154605_pt.2_diagnosis	chr17	48548013	0.272727272727273	r882
106	H_KA.154605.WGBS_154605_pt.2_diagnosis	chr17	48548022	0.0909090909090909	r882
107	H_KA.154605.WGBS_154605_pt.2_diagnosis	chr17	48548027	0	r882
108	H_KA.154605.WGBS_154605_pt.2_diagnosis	chr17	48548030	0.333333333333333	r882
109	H_KA.154605.WGBS_154605_pt.2_diagnosis	chr17	48548142	0.125	r882
112	H_KA.154605.WGBS_154605_pt.2_diagnosis	chr17	48548229	0	r882
113	H_KA.154605.WGBS_154605_pt.2_diagnosis	chr17	48548233	0	r882
114	H_KA.154605.WGBS_154605_pt.2_diagnosis	chr17	48548250	0.0833333333333333	r882
115	H_KA.154605.WGBS_154605_pt.2_diagnosis	chr17	48548255	0	r882
116	H_KA.154605.WGBS_154605_pt.2_diagnosis	chr17	48548394	0	r882
117	H_KA.154605.WGBS_154605_pt.2_diagnosis	chr17	48548401	0	r882
118	H_KA.154605.WGBS_154605_pt.2_diagnosis	chr17	48548423	0	r882
119	H_KA.154605.WGBS_154605_pt.2_diagnosis	chr17	48548450	0	r882
120	H_KA.154605.WGBS_154605_pt.2_diagnosis	chr17	48548462	0	r882
121	H_KA.154605.WGBS_154605_pt.2_diagnosis	chr17	48548468	0	r882
150	H_KA.154605.WGBS_154605_pt.2_diagnosis	chr17	48548161	0	r882
151	H_KA.154605.WGBS_154605_pt.2_diagnosis	chr17	48548172	0.272727272727273	r882
152	H_KA.154605.WGBS_154605_pt.2_diagnosis	chr17	48542478	0	r882
153	H_KA.154605.WGBS_154605_pt.2_diagnosis	chr17	48542484	0.0909090909090909	r882
154	H_KA.154605.WGBS_154605_pt.2_diagnosis	chr17	48542489	0	r882
155	H_KA.154605.WGBS_154605_pt.2_diagnosis	chr17	48542500	0	r882
156	H_KA.154605.WGBS_154605_pt.2_diagnosis	chr17	48542520	0.3	r882
157	H_KA.154605.WGBS_154605_pt.2_diagnosis	chr17	48542527	0	r882
158	H_KA.154605.WGBS_154605_pt.2_diagnosis	chr17	48542530	0	r882
159	H_KA.154605.WGBS_154605_pt.2_diagnosis	chr17	48542560	0.166666666666667	r882
160	H_KA.154605.WGBS_154605_pt.2_diagnosis	chr17	48542579	0.111111111111111	r882
161	H_KA.154605.WGBS_154605_pt.2_diagnosis	chr17	48542605	0.111111111111111	r882
162	H_KA.154605.WGBS_154605_pt.2_diagnosis	chr17	48542617	0	r882
163	H_KA.154605.WGBS_154605_pt.2_diagnosis	chr17	48542619	0	r882
164	H_KA.154605.WGBS_154605_pt.2_diagnosis	chr17	48542652	0	r882
165	H_KA.154605.WGBS_154605_pt.2_diagnosis	chr17	48542859	0	r882
166	H_KA.154605.WGBS_154605_pt.2_diagnosis	chr17	48542892	0.0833333333333333	r882
167	H_KA.154605.WGBS_154605_pt.2_diagnosis	chr17	48542937	0.0714285714285714	r882
168	H_KA.154605.WGBS_154605_pt.2_diagnosis	chr17	48542984	0	r882
169	H_KA.154605.WGBS_154605_pt.2_diagnosis	chr17	48543005	0	r882
170	H_KA.154605.WGBS_154605_pt.2_diagnosis	chr17	48543021	0	r882
171	H_KA.154605.WGBS_154605_pt.2_diagnosis	chr17	48543032	0	r882
172	H_KA.154605.WGBS_154605_pt.2_diagnosis	chr17	48543034	0	r882
173	H_KA.154605.WGBS_154605_pt.2_diagnosis	chr17	48543041	0.142857142857143	r882
174	H_KA.154605.WGBS_154605_pt.2_diagnosis	chr17	48543050	0	r882
175	H_KA.154605.WGBS_154605_pt.2_diagnosis	chr17	48543084	0	r882
176	H_KA.154605.WGBS_154605_pt.2_diagnosis	chr17	48543097	0	r882
177	H_KA.154605.WGBS_154605_pt.2_diagnosis	chr17	48543126	0	r882
178	H_KA.154605.WGBS_154605_pt.2_diagnosis	chr17	48543139	0	r882
179	H_KA.154605.WGBS_154605_pt.2_diagnosis	chr17	48543147	0	r882
180	H_KA.154605.WGBS_154605_pt.2_diagnosis	chr17	48543180	0	r882
181	H_KA.154605.WGBS_154605_pt.2_diagnosis	chr17	48543201	0	r882
182	H_KA.154605.WGBS_154605_pt.2_diagnosis	chr17	48543205	0.2	r882
183	H_KA.154605.WGBS_154605_pt.2_diagnosis	chr17	48543207	0	r882
184	H_KA.154605.WGBS_154605_pt.2_diagnosis	chr17	48543222	0	r882
185	H_KA.154605.WGBS_154605_pt.2_diagnosis	chr17	48543245	0	r882
186	H_KA.154605.WGBS_154605_pt.2_diagnosis	chr17	48543250	0	r882
187	H_KA.154605.WGBS_154605_pt.2_diagnosis	chr17	48543258	0	r882
188	H_KA.154605.WGBS_154605_pt.2_diagnosis	chr17	48543276	0	r882
189	H_KA.154605.WGBS_154605_pt.2_diagnosis	chr17	48543288	0	r882
190	H_KA.154605.WGBS_154605_pt.2_diagnosis	chr17	48543291	0	r882
191	H_KA.154605.WGBS_154605_pt.2_diagnosis	chr17	48543297	0	r882
192	H_KA.154605.WGBS_154605_pt.2_diagnosis	chr17	48543299	0	r882
193	H_KA.154605.WGBS_154605_pt.2_diagnosis	chr17	48543304	0	r882
225	H_KA.154605.WGBS_154605_pt.2_diagnosis	chr17	48541431	0.25	r882
226	H_KA.154605.WGBS_154605_pt.2_diagnosis	chr17	48541507	0	r882
227	H_KA.154605.WGBS_154605_pt.2_diagnosis	chr17	48541548	0.0909090909090909	r882
228	H_KA.154605.WGBS_154605_pt.2_diagnosis	chr17	48541556	0.1	r882
229	H_KA.154605.WGBS_154605_pt.2_diagnosis	chr17	48541559	0	r882
230	H_KA.154605.WGBS_154605_pt.2_diagnosis	chr17	48541586	0	r882
231	H_KA.154605.WGBS_154605_pt.2_diagnosis	chr17	48541604	0	r882
232	H_KA.154605.WGBS_154605_pt.2_diagnosis	chr17	48541606	0	r882
233	H_KA.154605.WGBS_154605_pt.2_diagnosis	chr17	48541615	0	r882
234	H_KA.154605.WGBS_154605_pt.2_diagnosis	chr17	48541619	0	r882
235	H_KA.154605.WGBS_154605_pt.2_diagnosis	chr17	48541663	0	r882
236	H_KA.154605.WGBS_154605_pt.2_diagnosis	chr17	48541725	0	r882
237	H_KA.154605.WGBS_154605_pt.2_diagnosis	chr17	48541733	0	r882
238	H_KA.154605.WGBS_154605_pt.2_diagnosis	chr17	48541746	0	r882
239	H_KA.154605.WGBS_154605_pt.2_diagnosis	chr17	48541755	0	r882
240	H_KA.154605.WGBS_154605_pt.2_diagnosis	chr17	48541758	0	r882
241	H_KA.154605.WGBS_154605_pt.2_diagnosis	chr17	48541770	0	r882
242	H_KA.154605.WGBS_154605_pt.2_diagnosis	chr17	48541782	0	r882
243	H_KA.154605.WGBS_154605_pt.2_diagnosis	chr17	48541848	0	r882
244	H_KA.154605.WGBS_154605_pt.2_diagnosis	chr17	48541873	0	r882
245	H_KA.154605.WGBS_154605_pt.2_diagnosis	chr17	48541900	0	r882
246	H_KA.154605.WGBS_154605_pt.2_diagnosis	chr17	48541911	0	r882
247	H_KA.154605.WGBS_154605_pt.2_diagnosis	chr17	48541916	0	r882
248	H_KA.154605.WGBS_154605_pt.2_diagnosis	chr17	48541918	0.2	r882
249	H_KA.154605.WGBS_154605_pt.2_diagnosis	chr17	48541921	0	r882
250	H_KA.154605.WGBS_154605_pt.2_diagnosis	chr17	48541927	0	r882
251	H_KA.154605.WGBS_154605_pt.2_diagnosis	chr17	48541946	0	r882
252	H_KA.154605.WGBS_154605_pt.2_diagnosis	chr17	48541950	0	r882
253	H_KA.154605.WGBS_154605_pt.2_diagnosis	chr17	48541988	0	r882
254	H_KA.154605.WGBS_154605_pt.2_diagnosis	chr17	48542005	0.1	r882
255	H_KA.154605.WGBS_154605_pt.2_diagnosis	chr17	48542011	0.125	r882
256	H_KA.154605.WGBS_154605_pt.2_diagnosis	chr17	48542074	0	r882
257	H_KA.154605.WGBS_154605_pt.2_diagnosis	chr17	48542089	0	r882
258	H_KA.154605.WGBS_154605_pt.2_diagnosis	chr17	48542101	0	r882
259	H_KA.154605.WGBS_154605_pt.2_diagnosis	chr17	48542150	0.0909090909090909	r882
260	H_KA.154605.WGBS_154605_pt.2_diagnosis	chr17	48542169	0.0909090909090909	r882
261	H_KA.154605.WGBS_154605_pt.2_diagnosis	chr17	48542171	0.1	r882
262	H_KA.154605.WGBS_154605_pt.2_diagnosis	chr17	48542192	0.25	r882
263	H_KA.154605.WGBS_154605_pt.2_diagnosis	chr17	48542210	0	r882
264	H_KA.154605.WGBS_154605_pt.2_diagnosis	chr17	48542216	0.1	r882
265	H_KA.154605.WGBS_154605_pt.2_diagnosis	chr17	48542282	0.0833333333333333	r882
266	H_KA.154605.WGBS_154605_pt.2_diagnosis	chr17	48542287	0	r882
267	H_KA.154605.WGBS_154605_pt.2_diagnosis	chr17	48542337	0	r882
268	H_KA.154605.WGBS_154605_pt.2_diagnosis	chr17	48542356	0	r882
269	H_KA.154605.WGBS_154605_pt.2_diagnosis	chr17	48542400	0.333333333333333	r882
270	H_KA.154605.WGBS_154605_pt.2_diagnosis	chr17	48542431	0.181818181818182	r882
271	H_KA.154605.WGBS_154605_pt.2_diagnosis	chr17	48542462	0	r882
272	H_KA.154605.WGBS_154605_pt.2_diagnosis	chr17	48542472	0	r882
273	H_KA.154605.WGBS_154605_pt.2_diagnosis	chr17	48558191	0.666666666666667	r882
274	H_KA.154605.WGBS_154605_pt.2_diagnosis	chr17	48558220	0.333333333333333	r882
275	H_KA.154605.WGBS_154605_pt.2_diagnosis	chr17	48558225	0.75	r882
276	H_KA.154605.WGBS_154605_pt.2_diagnosis	chr17	48558240	0.8	r882
277	H_KA.154605.WGBS_154605_pt.2_diagnosis	chr17	48558333	0.666666666666667	r882
278	H_KA.154605.WGBS_154605_pt.2_diagnosis	chr17	48558384	0.833333333333333	r882
279	H_KA.154605.WGBS_154605_pt.2_diagnosis	chr17	48558440	1	r882
280	H_KA.154605.WGBS_154605_pt.2_diagnosis	chr17	48558567	0.875	r882
281	H_KA.154605.WGBS_154605_pt.2_diagnosis	chr17	48558575	1	r882
282	H_KA.154605.WGBS_154605_pt.2_diagnosis	chr17	48558612	1	r882
283	H_KA.154605.WGBS_154605_pt.2_diagnosis	chr17	48558743	0.875	r882
284	H_KA.154605.WGBS_154605_pt.2_diagnosis	chr17	48558832	1	r882
285	H_KA.154605.WGBS_154605_pt.2_diagnosis	chr17	48559100	1	r882
286	H_KA.154605.WGBS_154605_pt.2_diagnosis	chr17	48559123	1	r882
287	H_KA.154605.WGBS_154605_pt.2_diagnosis	chr17	48559170	0.875	r882
288	H_KA.154605.WGBS_154605_pt.2_diagnosis	chr17	48559173	1	r882
289	H_KA.154605.WGBS_154605_pt.2_diagnosis	chr17	48559213	1	r882
290	H_KA.154605.WGBS_154605_pt.2_diagnosis	chr17	48559228	0.6	r882
291	H_KA.154605.WGBS_154605_pt.2_diagnosis	chr17	48559231	0.833333333333333	r882
292	H_KA.154605.WGBS_154605_pt.2_diagnosis	chr17	48559234	0.833333333333333	r882
293	H_KA.154605.WGBS_154605_pt.2_diagnosis	chr17	48559240	1	r882
294	H_KA.154605.WGBS_154605_pt.2_diagnosis	chr17	48559441	1	r882
295	H_KA.154605.WGBS_154605_pt.2_diagnosis	chr17	48559453	1	r882
296	H_KA.154605.WGBS_154605_pt.2_diagnosis	chr17	48559563	0.909090909090909	r882
297	H_KA.154605.WGBS_154605_pt.2_diagnosis	chr17	48559591	0.625	r882
298	H_KA.154605.WGBS_154605_pt.2_diagnosis	chr17	48559710	0.857142857142857	r882
299	H_KA.154605.WGBS_154605_pt.2_diagnosis	chr17	48559731	1	r882
300	H_KA.154605.WGBS_154605_pt.2_diagnosis	chr17	48559779	1	r882
301	H_KA.154605.WGBS_154605_pt.2_diagnosis	chr17	48559828	0.166666666666667	r882
302	H_KA.154605.WGBS_154605_pt.2_diagnosis	chr17	48559838	1	r882
303	H_KA.154605.WGBS_154605_pt.2_diagnosis	chr17	48559905	1	r882
304	H_KA.154605.WGBS_154605_pt.2_diagnosis	chr17	48559916	0.857142857142857	r882
305	H_KA.154605.WGBS_154605_pt.2_diagnosis	chr17	48559925	0.666666666666667	r882
306	H_KA.154605.WGBS_154605_pt.2_diagnosis	chr17	48559932	0.857142857142857	r882
307	H_KA.154605.WGBS_154605_pt.2_diagnosis	chr17	48559959	1	r882
308	H_KA.154605.WGBS_154605_pt.2_diagnosis	chr17	48559971	0.75	r882
309	H_KA.154605.WGBS_154605_pt.2_diagnosis	chr17	48560037	0.75	r882
310	H_KA.154605.WGBS_154605_pt.2_diagnosis	chr17	48560205	0.333333333333333	r882
311	H_KA.154605.WGBS_154605_pt.2_diagnosis	chr17	48560228	0.5	r882
312	H_KA.154605.WGBS_154605_pt.2_diagnosis	chr17	48560313	0.714285714285714	r882
313	H_KA.154605.WGBS_154605_pt.2_diagnosis	chr17	48560325	0.9	r882
314	H_KA.154605.WGBS_154605_pt.2_diagnosis	chr17	48560350	0.5	r882
315	H_KA.154605.WGBS_154605_pt.2_diagnosis	chr17	48560536	0.75	r882
316	H_KA.154605.WGBS_154605_pt.2_diagnosis	chr17	48560764	0.166666666666667	r882
317	H_KA.154605.WGBS_154605_pt.2_diagnosis	chr17	48560946	1	r882
318	H_KA.154605.WGBS_154605_pt.2_diagnosis	chr17	48560955	1	r882
319	H_KA.154605.WGBS_154605_pt.2_diagnosis	chr17	48560977	0.75	r882
320	H_KA.154605.WGBS_154605_pt.2_diagnosis	chr17	48561000	1	r882
321	H_KA.154605.WGBS_154605_pt.2_diagnosis	chr17	48561006	0.571428571428571	r882
322	H_KA.154605.WGBS_154605_pt.2_diagnosis	chr17	48561047	0.833333333333333	r882
323	H_KA.154605.WGBS_154605_pt.2_diagnosis	chr17	48561071	0.571428571428571	r882
324	H_KA.154605.WGBS_154605_pt.2_diagnosis	chr17	48561093	0.5	r882
325	H_KA.154605.WGBS_154605_pt.2_diagnosis	chr17	48561166	0.9	r882
326	H_KA.154605.WGBS_154605_pt.2_diagnosis	chr17	48561174	0	r882
327	H_KA.154605.WGBS_154605_pt.2_diagnosis	chr17	48561973	0	r882
328	H_KA.154605.WGBS_154605_pt.2_diagnosis	chr17	48561983	0	r882
329	H_KA.154605.WGBS_154605_pt.2_diagnosis	chr17	48562046	0	r882
330	H_KA.154605.WGBS_154605_pt.2_diagnosis	chr17	48562088	0.117647058823529	r882
331	H_KA.154605.WGBS_154605_pt.2_diagnosis	chr17	48562264	0.5	r882
332	H_KA.154605.WGBS_154605_pt.2_diagnosis	chr17	48562278	0.142857142857143	r882
333	H_KA.154605.WGBS_154605_pt.2_diagnosis	chr17	48562406	0.3	r882
334	H_KA.154605.WGBS_154605_pt.2_diagnosis	chr17	48562441	0.166666666666667	r882
335	H_KA.154605.WGBS_154605_pt.2_diagnosis	chr17	48562566	0.25	r882
336	H_KA.154605.WGBS_154605_pt.2_diagnosis	chr17	48562620	0.222222222222222	r882
337	H_KA.154605.WGBS_154605_pt.2_diagnosis	chr17	48562667	0.333333333333333	r882
338	H_KA.154605.WGBS_154605_pt.2_diagnosis	chr17	48562686	0.846153846153846	r882
339	H_KA.154605.WGBS_154605_pt.2_diagnosis	chr17	48562711	0.466666666666667	r882
340	H_KA.154605.WGBS_154605_pt.2_diagnosis	chr17	48562755	0.933333333333333	r882
341	H_KA.154605.WGBS_154605_pt.2_diagnosis	chr17	48562773	0.916666666666667	r882
342	H_KA.154605.WGBS_154605_pt.2_diagnosis	chr17	48562855	0.714285714285714	r882
343	H_KA.154605.WGBS_154605_pt.2_diagnosis	chr17	48562896	1	r882
344	H_KA.154605.WGBS_154605_pt.2_diagnosis	chr17	48562929	0.75	r882
345	H_KA.154605.WGBS_154605_pt.2_diagnosis	chr17	48562984	0.571428571428571	r882
346	H_KA.154605.WGBS_154605_pt.2_diagnosis	chr17	48563033	0.6	r882
347	H_KA.154605.WGBS_154605_pt.2_diagnosis	chr17	48563043	1	r882
348	H_KA.154605.WGBS_154605_pt.2_diagnosis	chr17	48563254	0.8	r882
349	H_KA.154605.WGBS_154605_pt.2_diagnosis	chr17	48563286	0.4	r882
350	H_KA.154605.WGBS_154605_pt.2_diagnosis	chr17	48563411	1	r882
351	H_KA.154605.WGBS_154605_pt.2_diagnosis	chr17	48563443	0.4	r882
352	H_KA.154605.WGBS_154605_pt.2_diagnosis	chr17	48563532	1	r882
353	H_KA.154605.WGBS_154605_pt.2_diagnosis	chr17	48563590	0.928571428571429	r882
354	H_KA.154605.WGBS_154605_pt.2_diagnosis	chr17	48563604	0.571428571428571	r882
355	H_KA.154605.WGBS_154605_pt.2_diagnosis	chr17	48563781	0.714285714285714	r882
356	H_KA.154605.WGBS_154605_pt.2_diagnosis	chr17	48563838	0.5	r882
357	H_KA.154605.WGBS_154605_pt.2_diagnosis	chr17	48563842	0.5	r882
358	H_KA.154605.WGBS_154605_pt.2_diagnosis	chr17	48563937	0.333333333333333	r882
359	H_KA.154605.WGBS_154605_pt.2_diagnosis	chr17	48563950	1	r882
360	H_KA.154605.WGBS_154605_pt.2_diagnosis	chr17	48563990	0.75	r882
361	H_KA.154605.WGBS_154605_pt.2_diagnosis	chr17	48564024	0	r882
362	H_KA.154605.WGBS_154605_pt.2_diagnosis	chr17	48564094	0.333333333333333	r882
363	H_KA.154605.WGBS_154605_pt.2_diagnosis	chr17	48564105	0	r882
364	H_KA.154605.WGBS_154605_pt.2_diagnosis	chr17	48564112	0.333333333333333	r882
365	H_KA.154605.WGBS_154605_pt.2_diagnosis	chr17	48564141	0	r882
366	H_KA.154605.WGBS_154605_pt.2_diagnosis	chr17	48564172	0	r882
367	H_KA.154605.WGBS_154605_pt.2_diagnosis	chr17	48564182	0	r882
368	H_KA.154605.WGBS_154605_pt.2_diagnosis	chr17	48564186	0	r882
369	H_KA.154605.WGBS_154605_pt.2_diagnosis	chr17	48564191	0	r882
370	H_KA.154605.WGBS_154605_pt.2_diagnosis	chr17	48564197	0	r882
371	H_KA.154605.WGBS_154605_pt.2_diagnosis	chr17	48564218	0	r882
372	H_KA.154605.WGBS_154605_pt.2_diagnosis	chr17	48564226	0.5	r882
373	H_KA.154605.WGBS_154605_pt.2_diagnosis	chr17	48564234	0	r882
374	H_KA.154605.WGBS_154605_pt.2_diagnosis	chr17	48564243	0	r882
375	H_KA.154605.WGBS_154605_pt.2_diagnosis	chr17	48564246	0	r882
376	H_KA.154605.WGBS_154605_pt.2_diagnosis	chr17	48564250	0	r882
377	H_KA.154605.WGBS_154605_pt.2_diagnosis	chr17	48564324	0	r882
378	H_KA.154605.WGBS_154605_pt.2_diagnosis	chr17	48564334	0	r882
379	H_KA.154605.WGBS_154605_pt.2_diagnosis	chr17	48564345	0	r882
380	H_KA.154605.WGBS_154605_pt.2_diagnosis	chr17	48564354	0	r882
381	H_KA.154605.WGBS_154605_pt.2_diagnosis	chr17	48564376	0	r882
382	H_KA.154605.WGBS_154605_pt.2_diagnosis	chr17	48564380	0	r882
383	H_KA.154605.WGBS_154605_pt.2_diagnosis	chr17	48564385	0	r882
384	H_KA.154605.WGBS_154605_pt.2_diagnosis	chr17	48564388	0	r882
385	H_KA.154605.WGBS_154605_pt.2_diagnosis	chr17	48564406	0	r882
386	H_KA.154605.WGBS_154605_pt.2_diagnosis	chr17	48564412	0	r882
387	H_KA.154605.WGBS_154605_pt.2_diagnosis	chr17	48564416	0	r882
388	H_KA.154605.WGBS_154605_pt.2_diagnosis	chr17	48564427	0	r882
389	H_KA.154605.WGBS_154605_pt.2_diagnosis	chr17	48564433	0	r882
390	H_KA.154605.WGBS_154605_pt.2_diagnosis	chr17	48564439	0	r882
391	H_KA.154605.WGBS_154605_pt.2_diagnosis	chr17	48564445	0	r882
392	H_KA.154605.WGBS_154605_pt.2_diagnosis	chr17	48564455	0	r882
393	H_KA.154605.WGBS_154605_pt.2_diagnosis	chr17	48564476	0.333333333333333	r882
394	H_KA.154605.WGBS_154605_pt.2_diagnosis	chr17	48564478	0	r882
395	H_KA.154605.WGBS_154605_pt.2_diagnosis	chr17	48564480	0	r882
396	H_KA.154605.WGBS_154605_pt.2_diagnosis	chr17	48564494	0.25	r882
397	H_KA.154605.WGBS_154605_pt.2_diagnosis	chr17	48564498	0	r882
398	H_KA.154605.WGBS_154605_pt.2_diagnosis	chr17	48564500	0	r882
399	H_KA.154605.WGBS_154605_pt.2_diagnosis	chr17	48564507	0	r882
400	H_KA.154605.WGBS_154605_pt.2_diagnosis	chr17	48564534	0	r882
401	H_KA.154605.WGBS_154605_pt.2_diagnosis	chr17	48564538	0	r882
402	H_KA.154605.WGBS_154605_pt.2_diagnosis	chr17	48564543	0	r882
403	H_KA.154605.WGBS_154605_pt.2_diagnosis	chr17	48564545	0.333333333333333	r882
404	H_KA.154605.WGBS_154605_pt.2_diagnosis	chr17	48564555	0	r882
405	H_KA.154605.WGBS_154605_pt.2_diagnosis	chr17	48564564	0.142857142857143	r882
406	H_KA.154605.WGBS_154605_pt.2_diagnosis	chr17	48564570	0	r882
407	H_KA.154605.WGBS_154605_pt.2_diagnosis	chr17	48564580	0	r882
408	H_KA.154605.WGBS_154605_pt.2_diagnosis	chr17	48564591	0	r882
409	H_KA.154605.WGBS_154605_pt.2_diagnosis	chr17	48564604	0	r882
410	H_KA.154605.WGBS_154605_pt.2_diagnosis	chr17	48564621	0.142857142857143	r882
411	H_KA.154605.WGBS_154605_pt.2_diagnosis	chr17	48564630	0.142857142857143	r882
412	H_KA.154605.WGBS_154605_pt.2_diagnosis	chr17	48564648	0	r882
413	H_KA.154605.WGBS_154605_pt.2_diagnosis	chr17	48564651	0.166666666666667	r882
414	H_KA.154605.WGBS_154605_pt.2_diagnosis	chr17	48564656	0	r882
415	H_KA.154605.WGBS_154605_pt.2_diagnosis	chr17	48564665	0	r882
416	H_KA.154605.WGBS_154605_pt.2_diagnosis	chr17	48564668	0	r882
417	H_KA.154605.WGBS_154605_pt.2_diagnosis	chr17	48564674	0	r882
418	H_KA.154605.WGBS_154605_pt.2_diagnosis	chr17	48564682	0.111111111111111	r882
419	H_KA.154605.WGBS_154605_pt.2_diagnosis	chr17	48564689	0	r882
420	H_KA.154605.WGBS_154605_pt.2_diagnosis	chr17	48564698	0	r882
421	H_KA.154605.WGBS_154605_pt.2_diagnosis	chr17	48564701	0.125	r882
422	H_KA.154605.WGBS_154605_pt.2_diagnosis	chr17	48564721	0	r882
423	H_KA.154605.WGBS_154605_pt.2_diagnosis	chr17	48564741	0	r882
424	H_KA.154605.WGBS_154605_pt.2_diagnosis	chr17	48564746	0	r882
425	H_KA.154605.WGBS_154605_pt.2_diagnosis	chr17	48564808	0.625	r882
426	H_KA.154605.WGBS_154605_pt.2_diagnosis	chr17	48564834	0.142857142857143	r882
427	H_KA.154605.WGBS_154605_pt.2_diagnosis	chr17	48564859	0.375	r882
428	H_KA.154605.WGBS_154605_pt.2_diagnosis	chr17	48564863	0.5	r882
429	H_KA.154605.WGBS_154605_pt.2_diagnosis	chr17	48564893	0	r882
430	H_KA.154605.WGBS_154605_pt.2_diagnosis	chr17	48565000	1	r882
431	H_KA.154605.WGBS_154605_pt.2_diagnosis	chr17	48565060	0.666666666666667	r882
432	H_KA.154605.WGBS_154605_pt.2_diagnosis	chr17	48565515	1	r882
433	H_KA.154605.WGBS_154605_pt.2_diagnosis	chr17	48565555	0.888888888888889	r882
434	H_KA.154605.WGBS_154605_pt.2_diagnosis	chr17	48565988	1	r882
435	H_KA.154605.WGBS_154605_pt.2_diagnosis	chr17	48566364	0.6	r882
436	H_KA.154605.WGBS_154605_pt.2_diagnosis	chr17	48566507	0.5	r882
437	H_KA.154605.WGBS_154605_pt.2_diagnosis	chr17	48566571	0.666666666666667	r882
438	H_KA.154605.WGBS_154605_pt.2_diagnosis	chr17	48566797	0	r882
439	H_KA.154605.WGBS_154605_pt.2_diagnosis	chr17	48566812	0.928571428571429	r882
440	H_KA.154605.WGBS_154605_pt.2_diagnosis	chr17	48567233	0.714285714285714	r882
441	H_KA.154605.WGBS_154605_pt.2_diagnosis	chr17	48567279	0.857142857142857	r882
442	H_KA.154605.WGBS_154605_pt.2_diagnosis	chr17	48567312	1	r882
443	H_KA.154605.WGBS_154605_pt.2_diagnosis	chr17	48567314	0.818181818181818	r882
444	H_KA.154605.WGBS_154605_pt.2_diagnosis	chr17	48567317	0.727272727272727	r882
445	H_KA.154605.WGBS_154605_pt.2_diagnosis	chr17	48567381	0.307692307692308	r882
446	H_KA.154605.WGBS_154605_pt.2_diagnosis	chr17	48567638	0.833333333333333	r882
447	H_KA.154605.WGBS_154605_pt.2_diagnosis	chr17	48567754	0.384615384615385	r882
448	H_KA.154605.WGBS_154605_pt.2_diagnosis	chr17	48568030	0.625	r882
449	H_KA.154605.WGBS_154605_pt.2_diagnosis	chr17	48568369	0.166666666666667	r882
450	H_KA.154605.WGBS_154605_pt.2_diagnosis	chr17	48568455	0	r882
451	H_KA.154605.WGBS_154605_pt.2_diagnosis	chr17	48568507	0	r882
452	H_KA.154605.WGBS_154605_pt.2_diagnosis	chr17	48568513	0	r882
453	H_KA.154605.WGBS_154605_pt.2_diagnosis	chr17	48568524	0	r882
454	H_KA.154605.WGBS_154605_pt.2_diagnosis	chr17	48568528	0	r882
455	H_KA.154605.WGBS_154605_pt.2_diagnosis	chr17	48568532	0	r882
456	H_KA.154605.WGBS_154605_pt.2_diagnosis	chr17	48568564	0	r882
457	H_KA.154605.WGBS_154605_pt.2_diagnosis	chr17	48568581	0.2	r882
458	H_KA.154605.WGBS_154605_pt.2_diagnosis	chr17	48568609	0	r882
459	H_KA.154605.WGBS_154605_pt.2_diagnosis	chr17	48568623	0	r882
460	H_KA.154605.WGBS_154605_pt.2_diagnosis	chr17	48568629	0	r882
461	H_KA.154605.WGBS_154605_pt.2_diagnosis	chr17	48568631	0	r882
462	H_KA.154605.WGBS_154605_pt.2_diagnosis	chr17	48568635	0	r882
463	H_KA.154605.WGBS_154605_pt.2_diagnosis	chr17	48568645	0	r882
464	H_KA.154605.WGBS_154605_pt.2_diagnosis	chr17	48568647	0	r882
465	H_KA.154605.WGBS_154605_pt.2_diagnosis	chr17	48568649	0	r882
466	H_KA.154605.WGBS_154605_pt.2_diagnosis	chr17	48568680	0	r882
467	H_KA.154605.WGBS_154605_pt.2_diagnosis	chr17	48568840	0	r882
468	H_KA.154605.WGBS_154605_pt.2_diagnosis	chr17	48568890	0.153846153846154	r882
469	H_KA.154605.WGBS_154605_pt.2_diagnosis	chr17	48568938	0.0833333333333333	r882
470	H_KA.154605.WGBS_154605_pt.2_diagnosis	chr17	48568940	0.0416666666666667	r882
471	H_KA.154605.WGBS_154605_pt.2_diagnosis	chr17	48568983	0	r882
472	H_KA.154605.WGBS_154605_pt.2_diagnosis	chr17	48568985	0.0476190476190476	r882
473	H_KA.154605.WGBS_154605_pt.2_diagnosis	chr17	48568996	0.05	r882
474	H_KA.154605.WGBS_154605_pt.2_diagnosis	chr17	48569002	0.1	r882
475	H_KA.154605.WGBS_154605_pt.2_diagnosis	chr17	48569081	0	r882
476	H_KA.154605.WGBS_154605_pt.2_diagnosis	chr17	48569121	0.142857142857143	r882
477	H_KA.154605.WGBS_154605_pt.2_diagnosis	chr17	48569139	0.285714285714286	r882
478	H_KA.154605.WGBS_154605_pt.2_diagnosis	chr17	48569147	0.285714285714286	r882
479	H_KA.154605.WGBS_154605_pt.2_diagnosis	chr17	48569159	0.166666666666667	r882
480	H_KA.154605.WGBS_154605_pt.2_diagnosis	chr17	48569184	0	r882
481	H_KA.154605.WGBS_154605_pt.2_diagnosis	chr17	48569208	0.0909090909090909	r882
482	H_KA.154605.WGBS_154605_pt.2_diagnosis	chr17	48569214	0.166666666666667	r882
483	H_KA.154605.WGBS_154605_pt.2_diagnosis	chr17	48569236	0.0769230769230769	r882
484	H_KA.154605.WGBS_154605_pt.2_diagnosis	chr17	48569342	0.5	r882
485	H_KA.154605.WGBS_154605_pt.2_diagnosis	chr17	48569463	0.142857142857143	r882
486	H_KA.154605.WGBS_154605_pt.2_diagnosis	chr17	48569492	0.428571428571429	r882
487	H_KA.154605.WGBS_154605_pt.2_diagnosis	chr17	48569763	0.25	r882
488	H_KA.154605.WGBS_154605_pt.2_diagnosis	chr17	48569851	0.5	r882
489	H_KA.154605.WGBS_154605_pt.2_diagnosis	chr17	48569905	0.571428571428571	r882
490	H_KA.154605.WGBS_154605_pt.2_diagnosis	chr17	48569913	0.285714285714286	r882
491	H_KA.154605.WGBS_154605_pt.2_diagnosis	chr17	48569971	1	r882
492	H_KA.154605.WGBS_154605_pt.2_diagnosis	chr17	48570143	0.777777777777778	r882
493	H_KA.154605.WGBS_154605_pt.2_diagnosis	chr17	48570336	1	r882
494	H_KA.154605.WGBS_154605_pt.2_diagnosis	chr17	48570359	0.333333333333333	r882
495	H_KA.154605.WGBS_154605_pt.2_diagnosis	chr17	48570363	0.444444444444444	r882
496	H_KA.154605.WGBS_154605_pt.2_diagnosis	chr17	48570424	0.25	r882
497	H_KA.154605.WGBS_154605_pt.2_diagnosis	chr17	48570476	0.2	r882
498	H_KA.154605.WGBS_154605_pt.2_diagnosis	chr17	48570517	0.363636363636364	r882
499	H_KA.154605.WGBS_154605_pt.2_diagnosis	chr17	48570545	0.285714285714286	r882
500	H_KA.154605.WGBS_154605_pt.2_diagnosis	chr17	48570554	0.307692307692308	r882
501	H_KA.154605.WGBS_154605_pt.2_diagnosis	chr17	48570603	0.125	r882
502	H_KA.154605.WGBS_154605_pt.2_diagnosis	chr17	48570639	0.111111111111111	r882
503	H_KA.154605.WGBS_154605_pt.2_diagnosis	chr17	48570645	0.684210526315789	r882
504	H_KA.154605.WGBS_154605_pt.2_diagnosis	chr17	48570651	0.157894736842105	r882
505	H_KA.154605.WGBS_154605_pt.2_diagnosis	chr17	48570736	0.384615384615385	r882
506	H_KA.154605.WGBS_154605_pt.2_diagnosis	chr17	48570739	0.0833333333333333	r882
507	H_KA.154605.WGBS_154605_pt.2_diagnosis	chr17	48570826	0.5	r882
508	H_KA.154605.WGBS_154605_pt.2_diagnosis	chr17	48570844	0.571428571428571	r882
509	H_KA.154605.WGBS_154605_pt.2_diagnosis	chr17	48570853	0.833333333333333	r882
510	H_KA.154605.WGBS_154605_pt.2_diagnosis	chr17	48570872	0.2	r882
511	H_KA.154605.WGBS_154605_pt.2_diagnosis	chr17	48571004	0.266666666666667	r882
512	H_KA.154605.WGBS_154605_pt.2_diagnosis	chr17	48571050	0.105263157894737	r882
513	H_KA.154605.WGBS_154605_pt.2_diagnosis	chr17	48571058	0.315789473684211	r882
514	H_KA.154605.WGBS_154605_pt.2_diagnosis	chr17	48571094	0	r882
515	H_KA.154605.WGBS_154605_pt.2_diagnosis	chr17	48571113	0.05	r882
587	H_KA.154605.WGBS_154605_pt.2_diagnosis	chr17	48574589	0.538461538461538	r882
588	H_KA.154605.WGBS_154605_pt.2_diagnosis	chr17	48574816	0.8	r882
589	H_KA.154605.WGBS_154605_pt.2_diagnosis	chr17	48575036	0.714285714285714	r882
590	H_KA.154605.WGBS_154605_pt.2_diagnosis	chr17	48575054	0.571428571428571	r882
591	H_KA.154605.WGBS_154605_pt.2_diagnosis	chr17	48575088	0.666666666666667	r882
592	H_KA.154605.WGBS_154605_pt.2_diagnosis	chr17	48575138	0.266666666666667	r882
593	H_KA.154605.WGBS_154605_pt.2_diagnosis	chr17	48575169	0.0833333333333333	r882
594	H_KA.154605.WGBS_154605_pt.2_diagnosis	chr17	48575187	0.384615384615385	r882
595	H_KA.154605.WGBS_154605_pt.2_diagnosis	chr17	48575479	0.470588235294118	r882
596	H_KA.154605.WGBS_154605_pt.2_diagnosis	chr17	48575501	0.285714285714286	r882
597	H_KA.154605.WGBS_154605_pt.2_diagnosis	chr17	48575575	0.3	r882
598	H_KA.154605.WGBS_154605_pt.2_diagnosis	chr17	48575709	0	r882
599	H_KA.154605.WGBS_154605_pt.2_diagnosis	chr17	48575931	0.0769230769230769	r882
600	H_KA.154605.WGBS_154605_pt.2_diagnosis	chr17	48576046	0.166666666666667	r882
601	H_KA.154605.WGBS_154605_pt.2_diagnosis	chr17	48576092	0.333333333333333	r882
602	H_KA.154605.WGBS_154605_pt.2_diagnosis	chr17	48576123	0.166666666666667	r882
603	H_KA.154605.WGBS_154605_pt.2_diagnosis	chr17	48576166	0.0833333333333333	r882
604	H_KA.154605.WGBS_154605_pt.2_diagnosis	chr17	48576176	0.214285714285714	r882
605	H_KA.154605.WGBS_154605_pt.2_diagnosis	chr17	48576222	0.4	r882
606	H_KA.154605.WGBS_154605_pt.2_diagnosis	chr17	48576237	0.5	r882
607	H_KA.154605.WGBS_154605_pt.2_diagnosis	chr17	48576243	0.411764705882353	r882
608	H_KA.154605.WGBS_154605_pt.2_diagnosis	chr17	48576247	0.133333333333333	r882
609	H_KA.154605.WGBS_154605_pt.2_diagnosis	chr17	48576252	0.2	r882
610	H_KA.154605.WGBS_154605_pt.2_diagnosis	chr17	48576269	0.428571428571429	r882
611	H_KA.154605.WGBS_154605_pt.2_diagnosis	chr17	48576276	0.133333333333333	r882
612	H_KA.154605.WGBS_154605_pt.2_diagnosis	chr17	48576288	0.307692307692308	r882
613	H_KA.154605.WGBS_154605_pt.2_diagnosis	chr17	48576294	0.0666666666666667	r882
614	H_KA.154605.WGBS_154605_pt.2_diagnosis	chr17	48576301	0.0714285714285714	r882
615	H_KA.154605.WGBS_154605_pt.2_diagnosis	chr17	48576312	0	r882
616	H_KA.154605.WGBS_154605_pt.2_diagnosis	chr17	48576348	0.416666666666667	r882
617	H_KA.154605.WGBS_154605_pt.2_diagnosis	chr17	48576365	0.466666666666667	r882
618	H_KA.154605.WGBS_154605_pt.2_diagnosis	chr17	48576379	0.571428571428571	r882
619	H_KA.154605.WGBS_154605_pt.2_diagnosis	chr17	48576394	0.214285714285714	r882
620	H_KA.154605.WGBS_154605_pt.2_diagnosis	chr17	48576522	0	r882
621	H_KA.154605.WGBS_154605_pt.2_diagnosis	chr17	48576575	0	r882
622	H_KA.154605.WGBS_154605_pt.2_diagnosis	chr17	48576583	0	r882
623	H_KA.154605.WGBS_154605_pt.2_diagnosis	chr17	48576620	0	r882
624	H_KA.154605.WGBS_154605_pt.2_diagnosis	chr17	48576691	0	r882
625	H_KA.154605.WGBS_154605_pt.2_diagnosis	chr17	48576698	0	r882
626	H_KA.154605.WGBS_154605_pt.2_diagnosis	chr17	48576707	0	r882
627	H_KA.154605.WGBS_154605_pt.2_diagnosis	chr17	48576709	0	r882
628	H_KA.154605.WGBS_154605_pt.2_diagnosis	chr17	48576713	0	r882
629	H_KA.154605.WGBS_154605_pt.2_diagnosis	chr17	48576727	0	r882
630	H_KA.154605.WGBS_154605_pt.2_diagnosis	chr17	48576729	0.142857142857143	r882
631	H_KA.154605.WGBS_154605_pt.2_diagnosis	chr17	48576731	0	r882
632	H_KA.154605.WGBS_154605_pt.2_diagnosis	chr17	48576749	0	r882
633	H_KA.154605.WGBS_154605_pt.2_diagnosis	chr17	48576765	0	r882
634	H_KA.154605.WGBS_154605_pt.2_diagnosis	chr17	48576778	0	r882
635	H_KA.154605.WGBS_154605_pt.2_diagnosis	chr17	48576787	0	r882
636	H_KA.154605.WGBS_154605_pt.2_diagnosis	chr17	48576791	0.111111111111111	r882
637	H_KA.154605.WGBS_154605_pt.2_diagnosis	chr17	48576836	0	r882
638	H_KA.154605.WGBS_154605_pt.2_diagnosis	chr17	48576839	0.1	r882
639	H_KA.154605.WGBS_154605_pt.2_diagnosis	chr17	48576866	0.125	r882
640	H_KA.154605.WGBS_154605_pt.2_diagnosis	chr17	48576870	0.142857142857143	r882
641	H_KA.154605.WGBS_154605_pt.2_diagnosis	chr17	48576883	0	r882
642	H_KA.154605.WGBS_154605_pt.2_diagnosis	chr17	48576885	0	r882
643	H_KA.154605.WGBS_154605_pt.2_diagnosis	chr17	48576891	0	r882
644	H_KA.154605.WGBS_154605_pt.2_diagnosis	chr17	48576905	0.142857142857143	r882
645	H_KA.154605.WGBS_154605_pt.2_diagnosis	chr17	48576908	0.166666666666667	r882
646	H_KA.154605.WGBS_154605_pt.2_diagnosis	chr17	48576911	0	r882
647	H_KA.154605.WGBS_154605_pt.2_diagnosis	chr17	48576923	0.142857142857143	r882
648	H_KA.154605.WGBS_154605_pt.2_diagnosis	chr17	48576965	0	r882
649	H_KA.154605.WGBS_154605_pt.2_diagnosis	chr17	48576967	0	r882
650	H_KA.154605.WGBS_154605_pt.2_diagnosis	chr17	48576975	0	r882
651	H_KA.154605.WGBS_154605_pt.2_diagnosis	chr17	48576980	0.2	r882
652	H_KA.154605.WGBS_154605_pt.2_diagnosis	chr17	48576986	0	r882
653	H_KA.154605.WGBS_154605_pt.2_diagnosis	chr17	48576999	0	r882
654	H_KA.154605.WGBS_154605_pt.2_diagnosis	chr17	48577002	0	r882
655	H_KA.154605.WGBS_154605_pt.2_diagnosis	chr17	48577005	0	r882
656	H_KA.154605.WGBS_154605_pt.2_diagnosis	chr17	48577031	0	r882
657	H_KA.154605.WGBS_154605_pt.2_diagnosis	chr17	48577066	0	r882
658	H_KA.154605.WGBS_154605_pt.2_diagnosis	chr17	48577100	0	r882
659	H_KA.154605.WGBS_154605_pt.2_diagnosis	chr17	48577121	1	r882
660	H_KA.154605.WGBS_154605_pt.2_diagnosis	chr17	48577150	0	r882
661	H_KA.154605.WGBS_154605_pt.2_diagnosis	chr17	48577160	0	r882
662	H_KA.154605.WGBS_154605_pt.2_diagnosis	chr17	48577260	0	r882
663	H_KA.154605.WGBS_154605_pt.2_diagnosis	chr17	48577521	0	r882
664	H_KA.154605.WGBS_154605_pt.2_diagnosis	chr17	48577604	0	r882
665	H_KA.154605.WGBS_154605_pt.2_diagnosis	chr17	48577613	0	r882
666	H_KA.154605.WGBS_154605_pt.2_diagnosis	chr17	48577657	0	r882
667	H_KA.154605.WGBS_154605_pt.2_diagnosis	chr17	48577719	0	r882
668	H_KA.154605.WGBS_154605_pt.2_diagnosis	chr17	48577723	0	r882
669	H_KA.154605.WGBS_154605_pt.2_diagnosis	chr17	48577733	0	r882
670	H_KA.154605.WGBS_154605_pt.2_diagnosis	chr17	48577742	0.0909090909090909	r882
671	H_KA.154605.WGBS_154605_pt.2_diagnosis	chr17	48577753	0	r882
672	H_KA.154605.WGBS_154605_pt.2_diagnosis	chr17	48577801	0.1	r882
673	H_KA.154605.WGBS_154605_pt.2_diagnosis	chr17	48577853	0	r882
674	H_KA.154605.WGBS_154605_pt.2_diagnosis	chr17	48577863	0	r882
675	H_KA.154605.WGBS_154605_pt.2_diagnosis	chr17	48577871	0	r882
676	H_KA.154605.WGBS_154605_pt.2_diagnosis	chr17	48577882	0	r882
677	H_KA.154605.WGBS_154605_pt.2_diagnosis	chr17	48577898	0	r882
678	H_KA.154605.WGBS_154605_pt.2_diagnosis	chr17	48577901	0	r882
679	H_KA.154605.WGBS_154605_pt.2_diagnosis	chr17	48577914	0	r882
680	H_KA.154605.WGBS_154605_pt.2_diagnosis	chr17	48577916	0.142857142857143	r882
681	H_KA.154605.WGBS_154605_pt.2_diagnosis	chr17	48577926	0.166666666666667	r882
682	H_KA.154605.WGBS_154605_pt.2_diagnosis	chr17	48577952	0.166666666666667	r882
683	H_KA.154605.WGBS_154605_pt.2_diagnosis	chr17	48577962	0	r882
684	H_KA.154605.WGBS_154605_pt.2_diagnosis	chr17	48577965	0	r882
685	H_KA.154605.WGBS_154605_pt.2_diagnosis	chr17	48577983	0	r882
686	H_KA.154605.WGBS_154605_pt.2_diagnosis	chr17	48577988	0	r882
687	H_KA.154605.WGBS_154605_pt.2_diagnosis	chr17	48577993	0	r882
688	H_KA.154605.WGBS_154605_pt.2_diagnosis	chr17	48578000	0	r882
689	H_KA.154605.WGBS_154605_pt.2_diagnosis	chr17	48578007	0	r882
690	H_KA.154605.WGBS_154605_pt.2_diagnosis	chr17	48578021	0	r882
691	H_KA.154605.WGBS_154605_pt.2_diagnosis	chr17	48578024	0	r882
692	H_KA.154605.WGBS_154605_pt.2_diagnosis	chr17	48578031	0	r882
693	H_KA.154605.WGBS_154605_pt.2_diagnosis	chr17	48578034	0.25	r882
694	H_KA.154605.WGBS_154605_pt.2_diagnosis	chr17	48578044	0	r882
695	H_KA.154605.WGBS_154605_pt.2_diagnosis	chr17	48578057	0	r882
696	H_KA.154605.WGBS_154605_pt.2_diagnosis	chr17	48578073	0	r882
697	H_KA.154605.WGBS_154605_pt.2_diagnosis	chr17	48578076	0	r882
698	H_KA.154605.WGBS_154605_pt.2_diagnosis	chr17	48578088	0	r882
699	H_KA.154605.WGBS_154605_pt.2_diagnosis	chr17	48578094	0.333333333333333	r882
700	H_KA.154605.WGBS_154605_pt.2_diagnosis	chr17	48578097	0	r882
701	H_KA.154605.WGBS_154605_pt.2_diagnosis	chr17	48578113	0	r882
702	H_KA.154605.WGBS_154605_pt.2_diagnosis	chr17	48578121	0	r882
703	H_KA.154605.WGBS_154605_pt.2_diagnosis	chr17	48578123	0	r882
704	H_KA.154605.WGBS_154605_pt.2_diagnosis	chr17	48578128	0	r882
705	H_KA.154605.WGBS_154605_pt.2_diagnosis	chr17	48578135	0	r882
706	H_KA.154605.WGBS_154605_pt.2_diagnosis	chr17	48578142	0	r882
707	H_KA.154605.WGBS_154605_pt.2_diagnosis	chr17	48578145	0	r882
708	H_KA.154605.WGBS_154605_pt.2_diagnosis	chr17	48578147	0	r882
709	H_KA.154605.WGBS_154605_pt.2_diagnosis	chr17	48578149	0	r882
710	H_KA.154605.WGBS_154605_pt.2_diagnosis	chr17	48578152	0	r882
711	H_KA.154605.WGBS_154605_pt.2_diagnosis	chr17	48578156	0	r882
712	H_KA.154605.WGBS_154605_pt.2_diagnosis	chr17	48578163	0	r882
713	H_KA.154605.WGBS_154605_pt.2_diagnosis	chr17	48578169	0	r882
714	H_KA.154605.WGBS_154605_pt.2_diagnosis	chr17	48578188	0	r882
715	H_KA.154605.WGBS_154605_pt.2_diagnosis	chr17	48578198	0	r882
716	H_KA.154605.WGBS_154605_pt.2_diagnosis	chr17	48578201	0.166666666666667	r882
717	H_KA.154605.WGBS_154605_pt.2_diagnosis	chr17	48578204	0.166666666666667	r882
718	H_KA.154605.WGBS_154605_pt.2_diagnosis	chr17	48578213	0	r882
719	H_KA.154605.WGBS_154605_pt.2_diagnosis	chr17	48578217	0	r882
720	H_KA.154605.WGBS_154605_pt.2_diagnosis	chr17	48578225	0	r882
721	H_KA.154605.WGBS_154605_pt.2_diagnosis	chr17	48578240	0	r882
722	H_KA.154605.WGBS_154605_pt.2_diagnosis	chr17	48578258	0.142857142857143	r882
723	H_KA.154605.WGBS_154605_pt.2_diagnosis	chr17	48578279	0	r882
724	H_KA.154605.WGBS_154605_pt.2_diagnosis	chr17	48578361	0	r882
725	H_KA.154605.WGBS_154605_pt.2_diagnosis	chr17	48578373	0	r882
726	H_KA.154605.WGBS_154605_pt.2_diagnosis	chr17	48578387	0	r882
727	H_KA.154605.WGBS_154605_pt.2_diagnosis	chr17	48578427	0	r882
728	H_KA.154605.WGBS_154605_pt.2_diagnosis	chr17	48578433	0	r882
729	H_KA.154605.WGBS_154605_pt.2_diagnosis	chr17	48578443	0	r882
730	H_KA.154605.WGBS_154605_pt.2_diagnosis	chr17	48578455	0	r882
731	H_KA.154605.WGBS_154605_pt.2_diagnosis	chr17	48578460	0	r882
732	H_KA.154605.WGBS_154605_pt.2_diagnosis	chr17	48578466	0	r882
733	H_KA.154605.WGBS_154605_pt.2_diagnosis	chr17	48578473	0	r882
734	H_KA.154605.WGBS_154605_pt.2_diagnosis	chr17	48578495	0	r882
735	H_KA.154605.WGBS_154605_pt.2_diagnosis	chr17	48578589	0	r882
736	H_KA.154605.WGBS_154605_pt.2_diagnosis	chr17	48578594	0	r882
737	H_KA.154605.WGBS_154605_pt.2_diagnosis	chr19	48736099	0.888888888888889	r882
738	H_KA.154605.WGBS_154605_pt.2_diagnosis	chr19	48736136	0.857142857142857	r882
739	H_KA.154605.WGBS_154605_pt.2_diagnosis	chr19	48736142	0.833333333333333	r882
740	H_KA.154605.WGBS_154605_pt.2_diagnosis	chr19	48736152	1	r882
741	H_KA.154605.WGBS_154605_pt.2_diagnosis	chr19	48736154	1	r882
742	H_KA.154605.WGBS_154605_pt.2_diagnosis	chr19	48736185	0.75	r882
743	H_KA.154605.WGBS_154605_pt.2_diagnosis	chr19	48736189	1	r882
744	H_KA.154605.WGBS_154605_pt.2_diagnosis	chr19	48736210	1	r882
745	H_KA.154605.WGBS_154605_pt.2_diagnosis	chr19	48736230	1	r882
746	H_KA.154605.WGBS_154605_pt.2_diagnosis	chr19	48736241	1	r882
747	H_KA.154605.WGBS_154605_pt.2_diagnosis	chr19	48736294	0.833333333333333	r882
748	H_KA.154605.WGBS_154605_pt.2_diagnosis	chr19	48736318	0.833333333333333	r882
749	H_KA.154605.WGBS_154605_pt.2_diagnosis	chr19	48736326	1	r882
750	H_KA.154605.WGBS_154605_pt.2_diagnosis	chr19	48736333	0.8	r882
751	H_KA.154605.WGBS_154605_pt.2_diagnosis	chr19	48736350	1	r882
752	H_KA.154605.WGBS_154605_pt.2_diagnosis	chr19	48736356	1	r882
753	H_KA.154605.WGBS_154605_pt.2_diagnosis	chr19	48736380	1	r882
754	H_KA.154605.WGBS_154605_pt.2_diagnosis	chr19	48736396	1	r882
755	H_KA.154605.WGBS_154605_pt.2_diagnosis	chr19	48736709	0.875	r882
756	H_KA.154605.WGBS_154605_pt.2_diagnosis	chr19	48736735	1	r882
757	H_KA.154605.WGBS_154605_pt.2_diagnosis	chr19	48736759	1	r882
758	H_KA.154605.WGBS_154605_pt.2_diagnosis	chr19	48736761	1	r882
759	H_KA.154605.WGBS_154605_pt.2_diagnosis	chr19	48736771	0.9	r882
760	H_KA.154605.WGBS_154605_pt.2_diagnosis	chr19	48736831	1	r882
761	H_KA.154605.WGBS_154605_pt.2_diagnosis	chr19	48736854	1	r882
762	H_KA.154605.WGBS_154605_pt.2_diagnosis	chr19	48736896	1	r882
763	H_KA.154605.WGBS_154605_pt.2_diagnosis	chr19	48736928	1	r882
764	H_KA.154605.WGBS_154605_pt.2_diagnosis	chr19	48736959	1	r882
765	H_KA.154605.WGBS_154605_pt.2_diagnosis	chr19	48736973	1	r882
766	H_KA.154605.WGBS_154605_pt.2_diagnosis	chr19	48736989	1	r882
767	H_KA.154605.WGBS_154605_pt.2_diagnosis	chr19	48737034	0.928571428571429	r882
768	H_KA.154605.WGBS_154605_pt.2_diagnosis	chr19	48737044	1	r882
769	H_KA.154605.WGBS_154605_pt.2_diagnosis	chr19	48737113	1	r882
770	H_KA.154605.WGBS_154605_pt.2_diagnosis	chr19	48737124	1	r882
771	H_KA.154605.WGBS_154605_pt.2_diagnosis	chr19	48737143	0.846153846153846	r882
772	H_KA.154605.WGBS_154605_pt.2_diagnosis	chr19	48737353	0.5	r882
773	H_KA.154605.WGBS_154605_pt.2_diagnosis	chr19	48737379	0.25	r882
774	H_KA.154605.WGBS_154605_pt.2_diagnosis	chr19	48737392	1	r882
775	H_KA.154605.WGBS_154605_pt.2_diagnosis	chr19	48737415	1	r882
776	H_KA.154605.WGBS_154605_pt.2_diagnosis	chr19	48737417	0.5	r882
777	H_KA.154605.WGBS_154605_pt.2_diagnosis	chr19	48737473	1	r882
778	H_KA.154605.WGBS_154605_pt.2_diagnosis	chr19	48737550	1	r882
779	H_KA.154605.WGBS_154605_pt.2_diagnosis	chr19	48737565	0.444444444444444	r882
780	H_KA.154605.WGBS_154605_pt.2_diagnosis	chr19	48737576	0.75	r882
781	H_KA.154605.WGBS_154605_pt.2_diagnosis	chr19	48737582	1	r882
782	H_KA.154605.WGBS_154605_pt.2_diagnosis	chr19	48737643	1	r882
783	H_KA.154605.WGBS_154605_pt.2_diagnosis	chr19	48737755	0.2	r882
784	H_KA.154605.WGBS_154605_pt.2_diagnosis	chr19	48737757	0	r882
785	H_KA.154605.WGBS_154605_pt.2_diagnosis	chr19	48737786	0.333333333333333	r882
786	H_KA.154605.WGBS_154605_pt.2_diagnosis	chr19	48737803	0.4	r882
787	H_KA.154605.WGBS_154605_pt.2_diagnosis	chr19	48737820	0.2	r882
788	H_KA.154605.WGBS_154605_pt.2_diagnosis	chr19	48737837	0.4	r882
789	H_KA.154605.WGBS_154605_pt.2_diagnosis	chr19	48737855	0.5	r882
790	H_KA.154605.WGBS_154605_pt.2_diagnosis	chr19	48737874	0.875	r882
791	H_KA.154605.WGBS_154605_pt.2_diagnosis	chr19	48737888	0.909090909090909	r882
792	H_KA.154605.WGBS_154605_pt.2_diagnosis	chr19	48737961	0.777777777777778	r882
793	H_KA.154605.WGBS_154605_pt.2_diagnosis	chr19	48737966	1	r882
794	H_KA.154605.WGBS_154605_pt.2_diagnosis	chr19	48737974	1	r882
795	H_KA.154605.WGBS_154605_pt.2_diagnosis	chr19	48738004	1	r882
796	H_KA.154605.WGBS_154605_pt.2_diagnosis	chr19	48738006	0.875	r882
797	H_KA.154605.WGBS_154605_pt.2_diagnosis	chr19	48738060	0.909090909090909	r882
798	H_KA.154605.WGBS_154605_pt.2_diagnosis	chr19	48738068	1	r882
799	H_KA.154605.WGBS_154605_pt.2_diagnosis	chr19	48738092	1	r882
800	H_KA.154605.WGBS_154605_pt.2_diagnosis	chr19	48738100	0.909090909090909	r882
801	H_KA.154605.WGBS_154605_pt.2_diagnosis	chr19	48738104	0.75	r882
802	H_KA.154605.WGBS_154605_pt.2_diagnosis	chr19	48738163	1	r882
803	H_KA.154605.WGBS_154605_pt.2_diagnosis	chr19	48738186	0.909090909090909	r882
804	H_KA.154605.WGBS_154605_pt.2_diagnosis	chr19	48738190	0.916666666666667	r882
805	H_KA.154605.WGBS_154605_pt.2_diagnosis	chr19	48738223	1	r882
806	H_KA.154605.WGBS_154605_pt.2_diagnosis	chr19	48738235	1	r882
807	H_KA.154605.WGBS_154605_pt.2_diagnosis	chr19	48738239	1	r882
808	H_KA.154605.WGBS_154605_pt.2_diagnosis	chr19	48738401	0.125	r882
809	H_KA.154605.WGBS_154605_pt.2_diagnosis	chr19	48738494	0.769230769230769	r882
810	H_KA.154605.WGBS_154605_pt.2_diagnosis	chr19	48738513	0.846153846153846	r882
811	H_KA.154605.WGBS_154605_pt.2_diagnosis	chr19	48738546	0.125	r882
812	H_KA.154605.WGBS_154605_pt.2_diagnosis	chr19	48738568	0	r882
813	H_KA.154605.WGBS_154605_pt.2_diagnosis	chr19	48738577	0.142857142857143	r882
814	H_KA.154605.WGBS_154605_pt.2_diagnosis	chr19	48738640	0	r882
815	H_KA.154605.WGBS_154605_pt.2_diagnosis	chr19	48738686	0.142857142857143	r882
816	H_KA.154605.WGBS_154605_pt.2_diagnosis	chr19	48738691	0	r882
817	H_KA.154605.WGBS_154605_pt.2_diagnosis	chr19	48738761	0	r882
818	H_KA.154605.WGBS_154605_pt.2_diagnosis	chr19	48738773	0	r882
819	H_KA.154605.WGBS_154605_pt.2_diagnosis	chr19	48738779	0	r882
820	H_KA.154605.WGBS_154605_pt.2_diagnosis	chr19	48738812	0	r882
821	H_KA.154605.WGBS_154605_pt.2_diagnosis	chr19	48738817	0	r882
822	H_KA.154605.WGBS_154605_pt.2_diagnosis	chr19	48738843	0	r882
823	H_KA.154605.WGBS_154605_pt.2_diagnosis	chr19	48738845	0	r882
824	H_KA.154605.WGBS_154605_pt.2_diagnosis	chr19	48738867	0	r882
825	H_KA.154605.WGBS_154605_pt.2_diagnosis	chr19	48738869	0	r882
826	H_KA.154605.WGBS_154605_pt.2_diagnosis	chr19	48738885	0	r882
827	H_KA.154605.WGBS_154605_pt.2_diagnosis	chr19	48739002	0	r882
828	H_KA.154605.WGBS_154605_pt.2_diagnosis	chr19	48739010	0	r882
829	H_KA.154605.WGBS_154605_pt.2_diagnosis	chr19	48739012	0	r882
830	H_KA.154605.WGBS_154605_pt.2_diagnosis	chr19	48739016	0	r882
831	H_KA.154605.WGBS_154605_pt.2_diagnosis	chr19	48739018	0	r882
832	H_KA.154605.WGBS_154605_pt.2_diagnosis	chr19	48739025	0	r882
833	H_KA.154605.WGBS_154605_pt.2_diagnosis	chr19	48739030	0	r882
834	H_KA.154605.WGBS_154605_pt.2_diagnosis	chr19	48739033	0	r882
835	H_KA.154605.WGBS_154605_pt.2_diagnosis	chr19	48739035	0	r882
836	H_KA.154605.WGBS_154605_pt.2_diagnosis	chr19	48739043	0	r882
837	H_KA.154605.WGBS_154605_pt.2_diagnosis	chr19	48739048	0	r882
838	H_KA.154605.WGBS_154605_pt.2_diagnosis	chr19	48739050	0	r882
839	H_KA.154605.WGBS_154605_pt.2_diagnosis	chr19	48739054	0	r882
840	H_KA.154605.WGBS_154605_pt.2_diagnosis	chr19	48739100	0	r882
841	H_KA.154605.WGBS_154605_pt.2_diagnosis	chr19	48739102	0	r882
842	H_KA.154605.WGBS_154605_pt.2_diagnosis	chr19	48739113	0	r882
843	H_KA.154605.WGBS_154605_pt.2_diagnosis	chr19	48739117	0	r882
844	H_KA.154605.WGBS_154605_pt.2_diagnosis	chr19	48739124	0.2	r882
845	H_KA.154605.WGBS_154605_pt.2_diagnosis	chr19	48739127	0	r882
846	H_KA.154605.WGBS_154605_pt.2_diagnosis	chr19	48739136	0	r882
847	H_KA.154605.WGBS_154605_pt.2_diagnosis	chr19	48739140	0	r882
848	H_KA.154605.WGBS_154605_pt.2_diagnosis	chr19	48739143	0	r882
849	H_KA.154605.WGBS_154605_pt.2_diagnosis	chr19	48739146	0	r882
850	H_KA.154605.WGBS_154605_pt.2_diagnosis	chr19	48739148	0.2	r882
851	H_KA.154605.WGBS_154605_pt.2_diagnosis	chr19	48739153	0	r882
852	H_KA.154605.WGBS_154605_pt.2_diagnosis	chr19	48739163	0	r882
853	H_KA.154605.WGBS_154605_pt.2_diagnosis	chr19	48739166	0	r882
854	H_KA.154605.WGBS_154605_pt.2_diagnosis	chr19	48739175	0	r882
855	H_KA.154605.WGBS_154605_pt.2_diagnosis	chr19	48739181	0	r882
856	H_KA.154605.WGBS_154605_pt.2_diagnosis	chr19	48739187	0	r882
857	H_KA.154605.WGBS_154605_pt.2_diagnosis	chr19	48739199	0	r882
858	H_KA.154605.WGBS_154605_pt.2_diagnosis	chr19	48739202	0	r882
859	H_KA.154605.WGBS_154605_pt.2_diagnosis	chr19	48739211	0	r882
860	H_KA.154605.WGBS_154605_pt.2_diagnosis	chr19	48739214	0	r882
861	H_KA.154605.WGBS_154605_pt.2_diagnosis	chr19	48739232	0	r882
862	H_KA.154605.WGBS_154605_pt.2_diagnosis	chr19	48739237	0	r882
863	H_KA.154605.WGBS_154605_pt.2_diagnosis	chr19	48739245	0	r882
864	H_KA.154605.WGBS_154605_pt.2_diagnosis	chr19	48739250	0	r882
865	H_KA.154605.WGBS_154605_pt.2_diagnosis	chr19	48739256	0	r882
866	H_KA.154605.WGBS_154605_pt.2_diagnosis	chr19	48739262	0	r882
867	H_KA.154605.WGBS_154605_pt.2_diagnosis	chr19	48739264	0	r882
868	H_KA.154605.WGBS_154605_pt.2_diagnosis	chr19	48739266	0	r882
869	H_KA.154605.WGBS_154605_pt.2_diagnosis	chr19	48739269	0	r882
870	H_KA.154605.WGBS_154605_pt.2_diagnosis	chr19	48739276	0	r882
871	H_KA.154605.WGBS_154605_pt.2_diagnosis	chr19	48739278	0	r882
872	H_KA.154605.WGBS_154605_pt.2_diagnosis	chr19	48739281	0	r882
873	H_KA.154605.WGBS_154605_pt.2_diagnosis	chr19	48739292	0.166666666666667	r882
874	H_KA.154605.WGBS_154605_pt.2_diagnosis	chr19	48739307	0	r882
875	H_KA.154605.WGBS_154605_pt.2_diagnosis	chr19	48739311	0	r882
876	H_KA.154605.WGBS_154605_pt.2_diagnosis	chr19	48739322	0	r882
877	H_KA.154605.WGBS_154605_pt.2_diagnosis	chr19	48739325	0	r882
878	H_KA.154605.WGBS_154605_pt.2_diagnosis	chr19	48739328	0	r882
879	H_KA.154605.WGBS_154605_pt.2_diagnosis	chr19	48739347	0	r882
880	H_KA.154605.WGBS_154605_pt.2_diagnosis	chr19	48739353	0	r882
881	H_KA.154605.WGBS_154605_pt.2_diagnosis	chr19	48739356	0	r882
882	H_KA.154605.WGBS_154605_pt.2_diagnosis	chr19	48739361	0	r882
883	H_KA.154605.WGBS_154605_pt.2_diagnosis	chr19	48739363	0	r882
884	H_KA.154605.WGBS_154605_pt.2_diagnosis	chr19	48739374	0	r882
885	H_KA.154605.WGBS_154605_pt.2_diagnosis	chr19	48739382	0	r882
886	H_KA.154605.WGBS_154605_pt.2_diagnosis	chr19	48739391	0	r882
887	H_KA.154605.WGBS_154605_pt.2_diagnosis	chr19	48739395	0	r882
888	H_KA.154605.WGBS_154605_pt.2_diagnosis	chr19	48739398	0	r882
889	H_KA.154605.WGBS_154605_pt.2_diagnosis	chr19	48739407	0	r882
890	H_KA.154605.WGBS_154605_pt.2_diagnosis	chr19	48739421	0	r882
891	H_KA.154605.WGBS_154605_pt.2_diagnosis	chr19	48739432	0	r882
892	H_KA.154605.WGBS_154605_pt.2_diagnosis	chr19	48739437	0	r882
893	H_KA.154605.WGBS_154605_pt.2_diagnosis	chr19	48739439	0	r882
894	H_KA.154605.WGBS_154605_pt.2_diagnosis	chr19	48739446	0.2	r882
895	H_KA.154605.WGBS_154605_pt.2_diagnosis	chr19	48739469	0	r882
896	H_KA.154605.WGBS_154605_pt.2_diagnosis	chr19	48739479	0	r882
897	H_KA.154605.WGBS_154605_pt.2_diagnosis	chr19	48739487	0.2	r882
898	H_KA.154605.WGBS_154605_pt.2_diagnosis	chr19	48739494	0	r882
899	H_KA.154605.WGBS_154605_pt.2_diagnosis	chr19	48739501	0	r882
900	H_KA.154605.WGBS_154605_pt.2_diagnosis	chr19	48739519	0	r882
901	H_KA.154605.WGBS_154605_pt.2_diagnosis	chr19	48739526	0	r882
902	H_KA.154605.WGBS_154605_pt.2_diagnosis	chr19	48739528	0	r882
903	H_KA.154605.WGBS_154605_pt.2_diagnosis	chr19	48739535	0	r882
904	H_KA.154605.WGBS_154605_pt.2_diagnosis	chr19	48739547	0	r882
905	H_KA.154605.WGBS_154605_pt.2_diagnosis	chr19	48739551	0	r882
906	H_KA.154605.WGBS_154605_pt.2_diagnosis	chr19	48739562	0	r882
907	H_KA.154605.WGBS_154605_pt.2_diagnosis	chr19	48739570	0	r882
908	H_KA.154605.WGBS_154605_pt.2_diagnosis	chr19	48739573	0	r882
909	H_KA.154605.WGBS_154605_pt.2_diagnosis	chr19	48739583	0	r882
910	H_KA.154605.WGBS_154605_pt.2_diagnosis	chr19	48739587	0	r882
911	H_KA.154605.WGBS_154605_pt.2_diagnosis	chr19	48739590	0	r882
912	H_KA.154605.WGBS_154605_pt.2_diagnosis	chr19	48739596	0	r882
913	H_KA.154605.WGBS_154605_pt.2_diagnosis	chr19	48739605	0	r882
914	H_KA.154605.WGBS_154605_pt.2_diagnosis	chr19	48739610	0	r882
915	H_KA.154605.WGBS_154605_pt.2_diagnosis	chr19	48739618	0	r882
916	H_KA.154605.WGBS_154605_pt.2_diagnosis	chr19	48739626	0	r882
917	H_KA.154605.WGBS_154605_pt.2_diagnosis	chr19	48739632	0	r882
918	H_KA.154605.WGBS_154605_pt.2_diagnosis	chr19	48739635	0	r882
919	H_KA.154605.WGBS_154605_pt.2_diagnosis	chr19	48739654	0	r882
920	H_KA.154605.WGBS_154605_pt.2_diagnosis	chr19	48739657	0	r882
921	H_KA.154605.WGBS_154605_pt.2_diagnosis	chr19	48739670	0	r882
922	H_KA.154605.WGBS_154605_pt.2_diagnosis	chr19	48739690	0	r882
923	H_KA.154605.WGBS_154605_pt.2_diagnosis	chr17	48543306	0	r882
924	H_KA.154605.WGBS_154605_pt.2_diagnosis	chr17	48543312	0	r882
925	H_KA.154605.WGBS_154605_pt.2_diagnosis	chr17	48543319	0.4	r882
926	H_KA.154605.WGBS_154605_pt.2_diagnosis	chr17	48543322	0.5	r882
927	H_KA.154605.WGBS_154605_pt.2_diagnosis	chr17	48543324	0.2	r882
928	H_KA.154605.WGBS_154605_pt.2_diagnosis	chr17	48543330	0	r882
929	H_KA.154605.WGBS_154605_pt.2_diagnosis	chr17	48543341	0	r882
930	H_KA.154605.WGBS_154605_pt.2_diagnosis	chr17	48543345	0	r882
931	H_KA.154605.WGBS_154605_pt.2_diagnosis	chr17	48543356	0.2	r882
932	H_KA.154605.WGBS_154605_pt.2_diagnosis	chr17	48543364	0	r882
933	H_KA.154605.WGBS_154605_pt.2_diagnosis	chr17	48543366	0	r882
934	H_KA.154605.WGBS_154605_pt.2_diagnosis	chr17	48543379	0	r882
935	H_KA.154605.WGBS_154605_pt.2_diagnosis	chr17	48543391	0.166666666666667	r882
936	H_KA.154605.WGBS_154605_pt.2_diagnosis	chr17	48543394	0	r882
937	H_KA.154605.WGBS_154605_pt.2_diagnosis	chr17	48543415	0	r882
938	H_KA.154605.WGBS_154605_pt.2_diagnosis	chr17	48543418	0	r882
939	H_KA.154605.WGBS_154605_pt.2_diagnosis	chr17	48543422	0	r882
940	H_KA.154605.WGBS_154605_pt.2_diagnosis	chr17	48543424	0	r882
941	H_KA.154605.WGBS_154605_pt.2_diagnosis	chr17	48543429	0	r882
942	H_KA.154605.WGBS_154605_pt.2_diagnosis	chr17	48543438	0	r882
943	H_KA.154605.WGBS_154605_pt.2_diagnosis	chr17	48543442	0	r882
944	H_KA.154605.WGBS_154605_pt.2_diagnosis	chr17	48543451	0	r882
945	H_KA.154605.WGBS_154605_pt.2_diagnosis	chr17	48543453	0	r882
946	H_KA.154605.WGBS_154605_pt.2_diagnosis	chr17	48543462	0	r882
947	H_KA.154605.WGBS_154605_pt.2_diagnosis	chr17	48543471	0.0909090909090909	r882
948	H_KA.154605.WGBS_154605_pt.2_diagnosis	chr17	48543493	0	r882
949	H_KA.154605.WGBS_154605_pt.2_diagnosis	chr17	48543514	0	r882
950	H_KA.154605.WGBS_154605_pt.2_diagnosis	chr17	48543517	0.125	r882
951	H_KA.154605.WGBS_154605_pt.2_diagnosis	chr17	48543524	0	r882
952	H_KA.154605.WGBS_154605_pt.2_diagnosis	chr17	48543532	0.125	r882
953	H_KA.154605.WGBS_154605_pt.2_diagnosis	chr17	48543539	0	r882
954	H_KA.154605.WGBS_154605_pt.2_diagnosis	chr17	48543554	0	r882
955	H_KA.154605.WGBS_154605_pt.2_diagnosis	chr17	48543557	0	r882
956	H_KA.154605.WGBS_154605_pt.2_diagnosis	chr17	48543588	0	r882
957	H_KA.154605.WGBS_154605_pt.2_diagnosis	chr17	48543607	0	r882
958	H_KA.154605.WGBS_154605_pt.2_diagnosis	chr17	48543609	0	r882
959	H_KA.154605.WGBS_154605_pt.2_diagnosis	chr17	48543615	0	r882
960	H_KA.154605.WGBS_154605_pt.2_diagnosis	chr17	48543618	0	r882
961	H_KA.154605.WGBS_154605_pt.2_diagnosis	chr17	48543620	0	r882
962	H_KA.154605.WGBS_154605_pt.2_diagnosis	chr17	48543623	0	r882
963	H_KA.154605.WGBS_154605_pt.2_diagnosis	chr17	48543629	0	r882
964	H_KA.154605.WGBS_154605_pt.2_diagnosis	chr17	48543679	0	r882
965	H_KA.154605.WGBS_154605_pt.2_diagnosis	chr17	48543694	0	r882
966	H_KA.154605.WGBS_154605_pt.2_diagnosis	chr17	48543698	0.111111111111111	r882
967	H_KA.154605.WGBS_154605_pt.2_diagnosis	chr17	48543707	0	r882
968	H_KA.154605.WGBS_154605_pt.2_diagnosis	chr17	48543709	0	r882
969	H_KA.154605.WGBS_154605_pt.2_diagnosis	chr17	48543714	0	r882
970	H_KA.154605.WGBS_154605_pt.2_diagnosis	chr17	48543717	0.125	r882
971	H_KA.154605.WGBS_154605_pt.2_diagnosis	chr17	48543730	0	r882
972	H_KA.154605.WGBS_154605_pt.2_diagnosis	chr17	48543765	0	r882
973	H_KA.154605.WGBS_154605_pt.2_diagnosis	chr17	48543768	0	r882
974	H_KA.154605.WGBS_154605_pt.2_diagnosis	chr17	48543776	0.2	r882
975	H_KA.154605.WGBS_154605_pt.2_diagnosis	chr17	48543781	0	r882
976	H_KA.154605.WGBS_154605_pt.2_diagnosis	chr17	48543805	0	r882
977	H_KA.154605.WGBS_154605_pt.2_diagnosis	chr17	48543850	0	r882
978	H_KA.154605.WGBS_154605_pt.2_diagnosis	chr17	48543864	0	r882
979	H_KA.154605.WGBS_154605_pt.2_diagnosis	chr17	48543881	0	r882
980	H_KA.154605.WGBS_154605_pt.2_diagnosis	chr17	48543885	0	r882
981	H_KA.154605.WGBS_154605_pt.2_diagnosis	chr17	48543934	0	r882
982	H_KA.154605.WGBS_154605_pt.2_diagnosis	chr17	48543939	0	r882
983	H_KA.154605.WGBS_154605_pt.2_diagnosis	chr17	48543964	0	r882
984	H_KA.154605.WGBS_154605_pt.2_diagnosis	chr17	48543970	0.142857142857143	r882
985	H_KA.154605.WGBS_154605_pt.2_diagnosis	chr17	48543977	0	r882
986	H_KA.154605.WGBS_154605_pt.2_diagnosis	chr17	48543986	0	r882
987	H_KA.154605.WGBS_154605_pt.2_diagnosis	chr17	48543993	0	r882
988	H_KA.154605.WGBS_154605_pt.2_diagnosis	chr17	48544003	0	r882
989	H_KA.154605.WGBS_154605_pt.2_diagnosis	chr17	48544006	0.142857142857143	r882
990	H_KA.154605.WGBS_154605_pt.2_diagnosis	chr17	48544009	0	r882
991	H_KA.154605.WGBS_154605_pt.2_diagnosis	chr17	48544057	0	r882
992	H_KA.154605.WGBS_154605_pt.2_diagnosis	chr17	48544076	0	r882
993	H_KA.154605.WGBS_154605_pt.2_diagnosis	chr17	48544081	0	r882
994	H_KA.154605.WGBS_154605_pt.2_diagnosis	chr17	48544166	0.1	r882
995	H_KA.154605.WGBS_154605_pt.2_diagnosis	chr17	48544228	0	r882
996	H_KA.154605.WGBS_154605_pt.2_diagnosis	chr17	48544275	0	r882
997	H_KA.154605.WGBS_154605_pt.2_diagnosis	chr17	48544346	0	r882
998	H_KA.154605.WGBS_154605_pt.2_diagnosis	chr17	48544355	0.125	r882
999	H_KA.154605.WGBS_154605_pt.2_diagnosis	chr17	48544432	0	r882
1000	H_KA.154605.WGBS_154605_pt.2_diagnosis	chr17	48544509	0	r882
1001	H_KA.154605.WGBS_154605_pt.2_diagnosis	chr17	48544516	0.333333333333333	r882
1002	H_KA.154605.WGBS_154605_pt.2_diagnosis	chr17	48544532	0	r882
1003	H_KA.154605.WGBS_154605_pt.2_diagnosis	chr17	48544545	0	r882
1004	H_KA.154605.WGBS_154605_pt.2_diagnosis	chr17	48544550	0	r882
1005	H_KA.154605.WGBS_154605_pt.2_diagnosis	chr17	48544553	0	r882
1006	H_KA.154605.WGBS_154605_pt.2_diagnosis	chr17	48544559	0	r882
1007	H_KA.154605.WGBS_154605_pt.2_diagnosis	chr17	48544563	0	r882
1008	H_KA.154605.WGBS_154605_pt.2_diagnosis	chr17	48544575	0	r882
1094	H_KA.154605.WGBS_154605_pt.2_diagnosis	chr17	48548523	0	r882
1095	H_KA.154605.WGBS_154605_pt.2_diagnosis	chr17	48548548	0.142857142857143	r882
1096	H_KA.154605.WGBS_154605_pt.2_diagnosis	chr17	48548625	0.142857142857143	r882
1097	H_KA.154605.WGBS_154605_pt.2_diagnosis	chr17	48549010	0.571428571428571	r882
1098	H_KA.154605.WGBS_154605_pt.2_diagnosis	chr17	48549056	0.833333333333333	r882
1099	H_KA.154605.WGBS_154605_pt.2_diagnosis	chr17	48549064	0.0526315789473684	r882
1100	H_KA.154605.WGBS_154605_pt.2_diagnosis	chr17	48549300	1	r882
1101	H_KA.154605.WGBS_154605_pt.2_diagnosis	chr17	48549479	0.571428571428571	r882
1102	H_KA.154605.WGBS_154605_pt.2_diagnosis	chr17	48549519	0.25	r882
1103	H_KA.154605.WGBS_154605_pt.2_diagnosis	chr17	48549766	0.555555555555556	r882
1104	H_KA.154605.WGBS_154605_pt.2_diagnosis	chr17	48549839	0.888888888888889	r882
1105	H_KA.154605.WGBS_154605_pt.2_diagnosis	chr17	48549953	1	r882
1106	H_KA.154605.WGBS_154605_pt.2_diagnosis	chr17	48550011	1	r882
1107	H_KA.154605.WGBS_154605_pt.2_diagnosis	chr17	48550021	1	r882
1108	H_KA.154605.WGBS_154605_pt.2_diagnosis	chr17	48550042	0.666666666666667	r882
1109	H_KA.154605.WGBS_154605_pt.2_diagnosis	chr17	48550046	1	r882
1110	H_KA.154605.WGBS_154605_pt.2_diagnosis	chr17	48550121	1	r882
1111	H_KA.154605.WGBS_154605_pt.2_diagnosis	chr17	48550206	0.375	r882
1112	H_KA.154605.WGBS_154605_pt.2_diagnosis	chr17	48550317	0.777777777777778	r882
1113	H_KA.154605.WGBS_154605_pt.2_diagnosis	chr17	48550321	0.75	r882
1114	H_KA.154605.WGBS_154605_pt.2_diagnosis	chr17	48550354	1	r882
1115	H_KA.154605.WGBS_154605_pt.2_diagnosis	chr17	48550384	1	r882
1116	H_KA.154605.WGBS_154605_pt.2_diagnosis	chr17	48550386	0.6	r882
1117	H_KA.154605.WGBS_154605_pt.2_diagnosis	chr17	48550425	0	r882
1118	H_KA.154605.WGBS_154605_pt.2_diagnosis	chr17	48550434	0	r882
1119	H_KA.154605.WGBS_154605_pt.2_diagnosis	chr17	48550450	0.2	r882
1120	H_KA.154605.WGBS_154605_pt.2_diagnosis	chr17	48550462	0	r882
1121	H_KA.154605.WGBS_154605_pt.2_diagnosis	chr17	48550467	0	r882
1122	H_KA.154605.WGBS_154605_pt.2_diagnosis	chr17	48550485	0	r882
1123	H_KA.154605.WGBS_154605_pt.2_diagnosis	chr17	48550530	0.25	r882
1124	H_KA.154605.WGBS_154605_pt.2_diagnosis	chr17	48550540	0	r882
1125	H_KA.154605.WGBS_154605_pt.2_diagnosis	chr17	48550546	0	r882
1126	H_KA.154605.WGBS_154605_pt.2_diagnosis	chr17	48550552	0	r882
1127	H_KA.154605.WGBS_154605_pt.2_diagnosis	chr17	48550554	0	r882
1128	H_KA.154605.WGBS_154605_pt.2_diagnosis	chr17	48550560	0	r882
1129	H_KA.154605.WGBS_154605_pt.2_diagnosis	chr17	48550566	0.25	r882
1130	H_KA.154605.WGBS_154605_pt.2_diagnosis	chr17	48550572	0.2	r882
1131	H_KA.154605.WGBS_154605_pt.2_diagnosis	chr17	48550579	0.25	r882
1132	H_KA.154605.WGBS_154605_pt.2_diagnosis	chr17	48550600	0	r882
1133	H_KA.154605.WGBS_154605_pt.2_diagnosis	chr17	48550605	0	r882
1134	H_KA.154605.WGBS_154605_pt.2_diagnosis	chr17	48550611	0.666666666666667	r882
1135	H_KA.154605.WGBS_154605_pt.2_diagnosis	chr17	48550617	0.25	r882
1136	H_KA.154605.WGBS_154605_pt.2_diagnosis	chr17	48550632	0.25	r882
1137	H_KA.154605.WGBS_154605_pt.2_diagnosis	chr17	48550636	0.75	r882
1138	H_KA.154605.WGBS_154605_pt.2_diagnosis	chr17	48550647	0.4	r882
1139	H_KA.154605.WGBS_154605_pt.2_diagnosis	chr17	48550651	0.25	r882
1140	H_KA.154605.WGBS_154605_pt.2_diagnosis	chr17	48550654	0.25	r882
1141	H_KA.154605.WGBS_154605_pt.2_diagnosis	chr17	48550660	0.6	r882
1142	H_KA.154605.WGBS_154605_pt.2_diagnosis	chr17	48550675	0.333333333333333	r882
1143	H_KA.154605.WGBS_154605_pt.2_diagnosis	chr17	48550680	0	r882
1144	H_KA.154605.WGBS_154605_pt.2_diagnosis	chr17	48550683	0.5	r882
1145	H_KA.154605.WGBS_154605_pt.2_diagnosis	chr17	48550720	0.2	r882
1146	H_KA.154605.WGBS_154605_pt.2_diagnosis	chr17	48550722	0.75	r882
1147	H_KA.154605.WGBS_154605_pt.2_diagnosis	chr17	48550746	0.166666666666667	r882
1148	H_KA.154605.WGBS_154605_pt.2_diagnosis	chr17	48550752	0.4	r882
1149	H_KA.154605.WGBS_154605_pt.2_diagnosis	chr17	48550762	0	r882
1150	H_KA.154605.WGBS_154605_pt.2_diagnosis	chr17	48550770	0.428571428571429	r882
1151	H_KA.154605.WGBS_154605_pt.2_diagnosis	chr17	48550797	0.666666666666667	r882
1152	H_KA.154605.WGBS_154605_pt.2_diagnosis	chr17	48550809	0.2	r882
1153	H_KA.154605.WGBS_154605_pt.2_diagnosis	chr17	48550813	0.2	r882
1154	H_KA.154605.WGBS_154605_pt.2_diagnosis	chr17	48550831	0	r882
1155	H_KA.154605.WGBS_154605_pt.2_diagnosis	chr17	48550842	0.25	r882
1156	H_KA.154605.WGBS_154605_pt.2_diagnosis	chr17	48550861	0.166666666666667	r882
1157	H_KA.154605.WGBS_154605_pt.2_diagnosis	chr17	48550864	0.166666666666667	r882
1158	H_KA.154605.WGBS_154605_pt.2_diagnosis	chr17	48550867	0.166666666666667	r882
1159	H_KA.154605.WGBS_154605_pt.2_diagnosis	chr17	48550910	0.2	r882
1160	H_KA.154605.WGBS_154605_pt.2_diagnosis	chr17	48550913	0	r882
1161	H_KA.154605.WGBS_154605_pt.2_diagnosis	chr17	48550940	0	r882
1162	H_KA.154605.WGBS_154605_pt.2_diagnosis	chr17	48550944	0	r882
1163	H_KA.154605.WGBS_154605_pt.2_diagnosis	chr17	48550976	0	r882
1164	H_KA.154605.WGBS_154605_pt.2_diagnosis	chr17	48550979	0	r882
1165	H_KA.154605.WGBS_154605_pt.2_diagnosis	chr17	48550985	0	r882
1166	H_KA.154605.WGBS_154605_pt.2_diagnosis	chr17	48550997	0.125	r882
1167	H_KA.154605.WGBS_154605_pt.2_diagnosis	chr17	48551035	0	r882
1168	H_KA.154605.WGBS_154605_pt.2_diagnosis	chr17	48551037	0	r882
1169	H_KA.154605.WGBS_154605_pt.2_diagnosis	chr17	48551041	0	r882
1170	H_KA.154605.WGBS_154605_pt.2_diagnosis	chr17	48551047	0	r882
1171	H_KA.154605.WGBS_154605_pt.2_diagnosis	chr17	48551050	0	r882
1172	H_KA.154605.WGBS_154605_pt.2_diagnosis	chr17	48551054	0	r882
1173	H_KA.154605.WGBS_154605_pt.2_diagnosis	chr17	48551056	0	r882
1174	H_KA.154605.WGBS_154605_pt.2_diagnosis	chr17	48551060	0	r882
1175	H_KA.154605.WGBS_154605_pt.2_diagnosis	chr17	48551068	0	r882
1176	H_KA.154605.WGBS_154605_pt.2_diagnosis	chr17	48551071	0	r882
1177	H_KA.154605.WGBS_154605_pt.2_diagnosis	chr17	48551074	0	r882
1178	H_KA.154605.WGBS_154605_pt.2_diagnosis	chr17	48551080	0	r882
1179	H_KA.154605.WGBS_154605_pt.2_diagnosis	chr17	48551103	0	r882
1180	H_KA.154605.WGBS_154605_pt.2_diagnosis	chr17	48551106	0	r882
1181	H_KA.154605.WGBS_154605_pt.2_diagnosis	chr17	48551109	0	r882
1182	H_KA.154605.WGBS_154605_pt.2_diagnosis	chr17	48551112	0	r882
1183	H_KA.154605.WGBS_154605_pt.2_diagnosis	chr17	48551118	0	r882
1184	H_KA.154605.WGBS_154605_pt.2_diagnosis	chr17	48551124	0	r882
1185	H_KA.154605.WGBS_154605_pt.2_diagnosis	chr17	48551142	0	r882
1186	H_KA.154605.WGBS_154605_pt.2_diagnosis	chr17	48551145	0	r882
1187	H_KA.154605.WGBS_154605_pt.2_diagnosis	chr17	48551148	0	r882
1188	H_KA.154605.WGBS_154605_pt.2_diagnosis	chr17	48551151	0	r882
1189	H_KA.154605.WGBS_154605_pt.2_diagnosis	chr17	48551157	0	r882
1190	H_KA.154605.WGBS_154605_pt.2_diagnosis	chr17	48551160	0	r882
1191	H_KA.154605.WGBS_154605_pt.2_diagnosis	chr17	48551163	0	r882
1192	H_KA.154605.WGBS_154605_pt.2_diagnosis	chr17	48551188	0.333333333333333	r882
1193	H_KA.154605.WGBS_154605_pt.2_diagnosis	chr17	48551242	0	r882
1194	H_KA.154605.WGBS_154605_pt.2_diagnosis	chr17	48551245	0	r882
1195	H_KA.154605.WGBS_154605_pt.2_diagnosis	chr17	48551260	0	r882
1196	H_KA.154605.WGBS_154605_pt.2_diagnosis	chr17	48551297	0.5	r882
1197	H_KA.154605.WGBS_154605_pt.2_diagnosis	chr17	48551300	0	r882
1198	H_KA.154605.WGBS_154605_pt.2_diagnosis	chr17	48551312	0.25	r882
1199	H_KA.154605.WGBS_154605_pt.2_diagnosis	chr17	48551320	0.5	r882
1200	H_KA.154605.WGBS_154605_pt.2_diagnosis	chr17	48551323	0	r882
1201	H_KA.154605.WGBS_154605_pt.2_diagnosis	chr17	48551347	0.5	r882
1202	H_KA.154605.WGBS_154605_pt.2_diagnosis	chr17	48551351	0.5	r882
1203	H_KA.154605.WGBS_154605_pt.2_diagnosis	chr17	48551354	0	r882
1204	H_KA.154605.WGBS_154605_pt.2_diagnosis	chr17	48551362	0.666666666666667	r882
1205	H_KA.154605.WGBS_154605_pt.2_diagnosis	chr17	48551409	0.666666666666667	r882
1206	H_KA.154605.WGBS_154605_pt.2_diagnosis	chr17	48551443	0.5	r882
1207	H_KA.154605.WGBS_154605_pt.2_diagnosis	chr17	48551487	0.5	r882
1208	H_KA.154605.WGBS_154605_pt.2_diagnosis	chr17	48551491	0.75	r882
1209	H_KA.154605.WGBS_154605_pt.2_diagnosis	chr17	48551546	1	r882
1210	H_KA.154605.WGBS_154605_pt.2_diagnosis	chr17	48551555	1	r882
1211	H_KA.154605.WGBS_154605_pt.2_diagnosis	chr17	48551592	0.4	r882
1212	H_KA.154605.WGBS_154605_pt.2_diagnosis	chr17	48551610	0.4	r882
1213	H_KA.154605.WGBS_154605_pt.2_diagnosis	chr17	48551630	0.5	r882
1214	H_KA.154605.WGBS_154605_pt.2_diagnosis	chr17	48551642	0.285714285714286	r882
1215	H_KA.154605.WGBS_154605_pt.2_diagnosis	chr17	48551655	0.583333333333333	r882
1216	H_KA.154605.WGBS_154605_pt.2_diagnosis	chr17	48551663	0.6	r882
1217	H_KA.154605.WGBS_154605_pt.2_diagnosis	chr17	48551668	0.75	r882
1218	H_KA.154605.WGBS_154605_pt.2_diagnosis	chr17	48551676	0.555555555555556	r882
1219	H_KA.154605.WGBS_154605_pt.2_diagnosis	chr17	48551722	0.4	r882
1220	H_KA.154605.WGBS_154605_pt.2_diagnosis	chr17	48551728	0.375	r882
1221	H_KA.154605.WGBS_154605_pt.2_diagnosis	chr17	48551744	0.714285714285714	r882
1222	H_KA.154605.WGBS_154605_pt.2_diagnosis	chr17	48551750	0.857142857142857	r882
1223	H_KA.154605.WGBS_154605_pt.2_diagnosis	chr17	48551755	0.666666666666667	r882
1224	H_KA.154605.WGBS_154605_pt.2_diagnosis	chr17	48551794	0.8	r882
1225	H_KA.154605.WGBS_154605_pt.2_diagnosis	chr17	48551826	0.875	r882
1226	H_KA.154605.WGBS_154605_pt.2_diagnosis	chr17	48551860	0.571428571428571	r882
1227	H_KA.154605.WGBS_154605_pt.2_diagnosis	chr17	48551904	1	r882
1228	H_KA.154605.WGBS_154605_pt.2_diagnosis	chr17	48551937	0.545454545454545	r882
1229	H_KA.154605.WGBS_154605_pt.2_diagnosis	chr17	48551939	1	r882
1230	H_KA.154605.WGBS_154605_pt.2_diagnosis	chr17	48551943	0.727272727272727	r882
1231	H_KA.154605.WGBS_154605_pt.2_diagnosis	chr17	48551987	1	r882
1232	H_KA.154605.WGBS_154605_pt.2_diagnosis	chr17	48552032	1	r882
1233	H_KA.154605.WGBS_154605_pt.2_diagnosis	chr17	48552057	0.866666666666667	r882
1234	H_KA.154605.WGBS_154605_pt.2_diagnosis	chr17	48552066	0.866666666666667	r882
1235	H_KA.154605.WGBS_154605_pt.2_diagnosis	chr17	48552116	0.5	r882
1236	H_KA.154605.WGBS_154605_pt.2_diagnosis	chr17	48552122	0.916666666666667	r882
1237	H_KA.154605.WGBS_154605_pt.2_diagnosis	chr17	48552152	0.7	r882
1238	H_KA.154605.WGBS_154605_pt.2_diagnosis	chr17	48552191	1	r882
1239	H_KA.154605.WGBS_154605_pt.2_diagnosis	chr17	48552201	1	r882
1240	H_KA.154605.WGBS_154605_pt.2_diagnosis	chr17	48552216	0.875	r882
1241	H_KA.154605.WGBS_154605_pt.2_diagnosis	chr17	48552222	0.5	r882
1242	H_KA.154605.WGBS_154605_pt.2_diagnosis	chr17	48552233	0.333333333333333	r882
1243	H_KA.154605.WGBS_154605_pt.2_diagnosis	chr17	48552246	0.6	r882
1244	H_KA.154605.WGBS_154605_pt.2_diagnosis	chr17	48552263	0.5	r882
1245	H_KA.154605.WGBS_154605_pt.2_diagnosis	chr17	48552296	0.833333333333333	r882
1246	H_KA.154605.WGBS_154605_pt.2_diagnosis	chr17	48552315	1	r882
1247	H_KA.154605.WGBS_154605_pt.2_diagnosis	chr17	48552328	0.833333333333333	r882
1248	H_KA.154605.WGBS_154605_pt.2_diagnosis	chr17	48552338	0.8	r882
1249	H_KA.154605.WGBS_154605_pt.2_diagnosis	chr17	48552351	0.333333333333333	r882
1250	H_KA.154605.WGBS_154605_pt.2_diagnosis	chr17	48552356	1	r882
1251	H_KA.154605.WGBS_154605_pt.2_diagnosis	chr17	48552386	0.5	r882
1252	H_KA.154605.WGBS_154605_pt.2_diagnosis	chr17	48552392	0.375	r882
1253	H_KA.154605.WGBS_154605_pt.2_diagnosis	chr17	48552414	0.333333333333333	r882
1254	H_KA.154605.WGBS_154605_pt.2_diagnosis	chr17	48552428	0.5	r882
1255	H_KA.154605.WGBS_154605_pt.2_diagnosis	chr17	48552441	0.666666666666667	r882
1256	H_KA.154605.WGBS_154605_pt.2_diagnosis	chr17	48552443	0.5	r882
1257	H_KA.154605.WGBS_154605_pt.2_diagnosis	chr17	48552446	0.5	r882
1258	H_KA.154605.WGBS_154605_pt.2_diagnosis	chr17	48552452	1	r882
1259	H_KA.154605.WGBS_154605_pt.2_diagnosis	chr17	48552474	0.375	r882
1260	H_KA.154605.WGBS_154605_pt.2_diagnosis	chr17	48552532	0.5	r882
1261	H_KA.154605.WGBS_154605_pt.2_diagnosis	chr17	48552557	0.2	r882
1262	H_KA.154605.WGBS_154605_pt.2_diagnosis	chr17	48552564	0	r882
1263	H_KA.154605.WGBS_154605_pt.2_diagnosis	chr17	48552567	0	r882
1264	H_KA.154605.WGBS_154605_pt.2_diagnosis	chr17	48552608	0	r882
1265	H_KA.154605.WGBS_154605_pt.2_diagnosis	chr17	48552624	0	r882
1266	H_KA.154605.WGBS_154605_pt.2_diagnosis	chr17	48552635	0.166666666666667	r882
1267	H_KA.154605.WGBS_154605_pt.2_diagnosis	chr17	48552640	0.5	r882
1268	H_KA.154605.WGBS_154605_pt.2_diagnosis	chr17	48552679	0	r882
1269	H_KA.154605.WGBS_154605_pt.2_diagnosis	chr17	48553061	0.714285714285714	r882
1270	H_KA.154605.WGBS_154605_pt.2_diagnosis	chr17	48553267	0.904761904761905	r882
1271	H_KA.154605.WGBS_154605_pt.2_diagnosis	chr17	48553344	0.692307692307692	r882
1272	H_KA.154605.WGBS_154605_pt.2_diagnosis	chr17	48553407	0.75	r882
1273	H_KA.154605.WGBS_154605_pt.2_diagnosis	chr17	48553447	0.7	r882
1274	H_KA.154605.WGBS_154605_pt.2_diagnosis	chr17	48553502	0.857142857142857	r882
1275	H_KA.154605.WGBS_154605_pt.2_diagnosis	chr17	48553576	0.5	r882
1276	H_KA.154605.WGBS_154605_pt.2_diagnosis	chr17	48554050	0.857142857142857	r882
1277	H_KA.154605.WGBS_154605_pt.2_diagnosis	chr17	48554272	0	r882
1278	H_KA.154605.WGBS_154605_pt.2_diagnosis	chr17	48554342	1	r882
1279	H_KA.154605.WGBS_154605_pt.2_diagnosis	chr17	48554397	0.625	r882
1280	H_KA.154605.WGBS_154605_pt.2_diagnosis	chr17	48554409	1	r882
1281	H_KA.154605.WGBS_154605_pt.2_diagnosis	chr17	48554438	0.166666666666667	r882
1282	H_KA.154605.WGBS_154605_pt.2_diagnosis	chr17	48554440	0.285714285714286	r882
1283	H_KA.154605.WGBS_154605_pt.2_diagnosis	chr17	48554445	1	r882
1284	H_KA.154605.WGBS_154605_pt.2_diagnosis	chr17	48554456	1	r882
1285	H_KA.154605.WGBS_154605_pt.2_diagnosis	chr17	48554469	1	r882
1286	H_KA.154605.WGBS_154605_pt.2_diagnosis	chr17	48554484	1	r882
1287	H_KA.154605.WGBS_154605_pt.2_diagnosis	chr17	48554486	1	r882
1288	H_KA.154605.WGBS_154605_pt.2_diagnosis	chr17	48554508	1	r882
1289	H_KA.154605.WGBS_154605_pt.2_diagnosis	chr17	48554511	0.714285714285714	r882
1290	H_KA.154605.WGBS_154605_pt.2_diagnosis	chr17	48554547	0.2	r882
1291	H_KA.154605.WGBS_154605_pt.2_diagnosis	chr17	48554585	0.75	r882
1292	H_KA.154605.WGBS_154605_pt.2_diagnosis	chr17	48554589	0.4	r882
1293	H_KA.154605.WGBS_154605_pt.2_diagnosis	chr17	48554598	0.454545454545455	r882
1294	H_KA.154605.WGBS_154605_pt.2_diagnosis	chr17	48554600	0.6	r882
1295	H_KA.154605.WGBS_154605_pt.2_diagnosis	chr17	48554603	0.7	r882
1296	H_KA.154605.WGBS_154605_pt.2_diagnosis	chr17	48554610	0.8	r882
1297	H_KA.154605.WGBS_154605_pt.2_diagnosis	chr17	48554631	0.909090909090909	r882
1298	H_KA.154605.WGBS_154605_pt.2_diagnosis	chr17	48554647	0.928571428571429	r882
1299	H_KA.154605.WGBS_154605_pt.2_diagnosis	chr17	48554661	1	r882
1300	H_KA.154605.WGBS_154605_pt.2_diagnosis	chr17	48554678	0.642857142857143	r882
1301	H_KA.154605.WGBS_154605_pt.2_diagnosis	chr17	48554685	1	r882
1302	H_KA.154605.WGBS_154605_pt.2_diagnosis	chr17	48554711	0.533333333333333	r882
1303	H_KA.154605.WGBS_154605_pt.2_diagnosis	chr17	48554715	0.714285714285714	r882
1304	H_KA.154605.WGBS_154605_pt.2_diagnosis	chr17	48554722	0.4	r882
1305	H_KA.154605.WGBS_154605_pt.2_diagnosis	chr17	48554729	0.133333333333333	r882
1306	H_KA.154605.WGBS_154605_pt.2_diagnosis	chr17	48554731	0.3125	r882
1307	H_KA.154605.WGBS_154605_pt.2_diagnosis	chr17	48554735	0.8	r882
1308	H_KA.154605.WGBS_154605_pt.2_diagnosis	chr17	48554765	0.461538461538462	r882
1309	H_KA.154605.WGBS_154605_pt.2_diagnosis	chr17	48554777	0.833333333333333	r882
1310	H_KA.154605.WGBS_154605_pt.2_diagnosis	chr17	48554791	1	r882
1311	H_KA.154605.WGBS_154605_pt.2_diagnosis	chr17	48554796	0.25	r882
1312	H_KA.154605.WGBS_154605_pt.2_diagnosis	chr17	48554819	0.857142857142857	r882
1313	H_KA.154605.WGBS_154605_pt.2_diagnosis	chr17	48554831	0.75	r882
1314	H_KA.154605.WGBS_154605_pt.2_diagnosis	chr17	48554834	0.833333333333333	r882
1315	H_KA.154605.WGBS_154605_pt.2_diagnosis	chr17	48554844	1	r882
1316	H_KA.154605.WGBS_154605_pt.2_diagnosis	chr17	48554848	1	r882
1317	H_KA.154605.WGBS_154605_pt.2_diagnosis	chr17	48554994	0.166666666666667	r882
1318	H_KA.154605.WGBS_154605_pt.2_diagnosis	chr17	48555013	0.4	r882
1319	H_KA.154605.WGBS_154605_pt.2_diagnosis	chr17	48555023	0.25	r882
1320	H_KA.154605.WGBS_154605_pt.2_diagnosis	chr17	48555042	0	r882
1321	H_KA.154605.WGBS_154605_pt.2_diagnosis	chr17	48555067	0	r882
1322	H_KA.154605.WGBS_154605_pt.2_diagnosis	chr17	48555136	0	r882
1323	H_KA.154605.WGBS_154605_pt.2_diagnosis	chr17	48555239	0	r882
1324	H_KA.154605.WGBS_154605_pt.2_diagnosis	chr17	48555241	0	r882
1325	H_KA.154605.WGBS_154605_pt.2_diagnosis	chr17	48555401	0.25	r882
1326	H_KA.154605.WGBS_154605_pt.2_diagnosis	chr17	48555406	0	r882
1327	H_KA.154605.WGBS_154605_pt.2_diagnosis	chr17	48555445	0	r882
1328	H_KA.154605.WGBS_154605_pt.2_diagnosis	chr17	48555490	0	r882
1329	H_KA.154605.WGBS_154605_pt.2_diagnosis	chr17	48555539	0	r882
1330	H_KA.154605.WGBS_154605_pt.2_diagnosis	chr17	48555542	0	r882
1331	H_KA.154605.WGBS_154605_pt.2_diagnosis	chr17	48555579	0	r882
1332	H_KA.154605.WGBS_154605_pt.2_diagnosis	chr17	48555591	0	r882
1333	H_KA.154605.WGBS_154605_pt.2_diagnosis	chr17	48555595	0.111111111111111	r882
1334	H_KA.154605.WGBS_154605_pt.2_diagnosis	chr17	48555602	0.111111111111111	r882
1335	H_KA.154605.WGBS_154605_pt.2_diagnosis	chr17	48555660	0	r882
1336	H_KA.154605.WGBS_154605_pt.2_diagnosis	chr17	48555667	0	r882
1337	H_KA.154605.WGBS_154605_pt.2_diagnosis	chr17	48555675	0	r882
1338	H_KA.154605.WGBS_154605_pt.2_diagnosis	chr17	48555762	0	r882
1339	H_KA.154605.WGBS_154605_pt.2_diagnosis	chr17	48555781	0	r882
1340	H_KA.154605.WGBS_154605_pt.2_diagnosis	chr17	48555805	0	r882
1341	H_KA.154605.WGBS_154605_pt.2_diagnosis	chr17	48555825	0	r882
1342	H_KA.154605.WGBS_154605_pt.2_diagnosis	chr17	48555835	0	r882
1343	H_KA.154605.WGBS_154605_pt.2_diagnosis	chr17	48555839	0	r882
1344	H_KA.154605.WGBS_154605_pt.2_diagnosis	chr17	48555849	0	r882
1345	H_KA.154605.WGBS_154605_pt.2_diagnosis	chr17	48555865	0	r882
1346	H_KA.154605.WGBS_154605_pt.2_diagnosis	chr17	48555886	0	r882
1347	H_KA.154605.WGBS_154605_pt.2_diagnosis	chr17	48555918	0.142857142857143	r882
1348	H_KA.154605.WGBS_154605_pt.2_diagnosis	chr17	48555930	0	r882
1349	H_KA.154605.WGBS_154605_pt.2_diagnosis	chr17	48556104	0.555555555555556	r882
1350	H_KA.154605.WGBS_154605_pt.2_diagnosis	chr17	48556230	0.888888888888889	r882
1351	H_KA.154605.WGBS_154605_pt.2_diagnosis	chr17	48556326	0.3	r882
1352	H_KA.154605.WGBS_154605_pt.2_diagnosis	chr17	48556341	0.272727272727273	r882
1353	H_KA.154605.WGBS_154605_pt.2_diagnosis	chr17	48556363	0.8	r882
1354	H_KA.154605.WGBS_154605_pt.2_diagnosis	chr17	48556451	0.7	r882
1355	H_KA.154605.WGBS_154605_pt.2_diagnosis	chr17	48556611	0.875	r882
1356	H_KA.154605.WGBS_154605_pt.2_diagnosis	chr17	48556728	0.642857142857143	r882
1357	H_KA.154605.WGBS_154605_pt.2_diagnosis	chr17	48556776	0.466666666666667	r882
1358	H_KA.154605.WGBS_154605_pt.2_diagnosis	chr17	48556846	0.6875	r882
1359	H_KA.154605.WGBS_154605_pt.2_diagnosis	chr17	48557103	0.357142857142857	r882
1360	H_KA.154605.WGBS_154605_pt.2_diagnosis	chr17	48557183	0.928571428571429	r882
1361	H_KA.154605.WGBS_154605_pt.2_diagnosis	chr17	48557338	0.75	r882
1362	H_KA.154605.WGBS_154605_pt.2_diagnosis	chr17	48557546	1	r882
1363	H_KA.154605.WGBS_154605_pt.2_diagnosis	chr17	48557687	0.428571428571429	r882
1364	H_KA.154605.WGBS_154605_pt.2_diagnosis	chr17	48558152	1	r882
1365	H_KA.154605.WGBS_154605_pt.2_diagnosis	chr17	48558166	1	r882
1366	H_KA.154605.WGBS_154605_pt.2_diagnosis	chr19	48720009	0.666666666666667	r882
1367	H_KA.154605.WGBS_154605_pt.2_diagnosis	chr19	48720020	0.571428571428571	r882
1368	H_KA.154605.WGBS_154605_pt.2_diagnosis	chr19	48720036	0.714285714285714	r882
1369	H_KA.154605.WGBS_154605_pt.2_diagnosis	chr19	48720053	0.777777777777778	r882
1370	H_KA.154605.WGBS_154605_pt.2_diagnosis	chr19	48720071	0.571428571428571	r882
1371	H_KA.154605.WGBS_154605_pt.2_diagnosis	chr19	48720113	0.111111111111111	r882
1372	H_KA.154605.WGBS_154605_pt.2_diagnosis	chr19	48720228	0.666666666666667	r882
1373	H_KA.154605.WGBS_154605_pt.2_diagnosis	chr19	48720234	0.714285714285714	r882
1374	H_KA.154605.WGBS_154605_pt.2_diagnosis	chr19	48720237	0.625	r882
1375	H_KA.154605.WGBS_154605_pt.2_diagnosis	chr19	48720246	0.75	r882
1376	H_KA.154605.WGBS_154605_pt.2_diagnosis	chr19	48720335	1	r882
1377	H_KA.154605.WGBS_154605_pt.2_diagnosis	chr19	48720347	0.714285714285714	r882
1378	H_KA.154605.WGBS_154605_pt.2_diagnosis	chr19	48720384	0.5	r882
1379	H_KA.154605.WGBS_154605_pt.2_diagnosis	chr19	48720404	0.285714285714286	r882
1380	H_KA.154605.WGBS_154605_pt.2_diagnosis	chr19	48720463	0.833333333333333	r882
1381	H_KA.154605.WGBS_154605_pt.2_diagnosis	chr19	48720474	0.8	r882
1382	H_KA.154605.WGBS_154605_pt.2_diagnosis	chr19	48720500	0.444444444444444	r882
1383	H_KA.154605.WGBS_154605_pt.2_diagnosis	chr19	48720556	0.875	r882
1384	H_KA.154605.WGBS_154605_pt.2_diagnosis	chr19	48720576	0	r882
1385	H_KA.154605.WGBS_154605_pt.2_diagnosis	chr19	48720581	0.3	r882
1386	H_KA.154605.WGBS_154605_pt.2_diagnosis	chr19	48720587	0.3	r882
1387	H_KA.154605.WGBS_154605_pt.2_diagnosis	chr19	48720595	0.111111111111111	r882
1388	H_KA.154605.WGBS_154605_pt.2_diagnosis	chr19	48720646	0.1	r882
1389	H_KA.154605.WGBS_154605_pt.2_diagnosis	chr19	48720655	0.444444444444444	r882
1390	H_KA.154605.WGBS_154605_pt.2_diagnosis	chr19	48720665	0.222222222222222	r882
1391	H_KA.154605.WGBS_154605_pt.2_diagnosis	chr19	48720691	0	r882
1392	H_KA.154605.WGBS_154605_pt.2_diagnosis	chr19	48720693	0	r882
1393	H_KA.154605.WGBS_154605_pt.2_diagnosis	chr19	48720726	0.153846153846154	r882
1394	H_KA.154605.WGBS_154605_pt.2_diagnosis	chr19	48720734	0.133333333333333	r882
1395	H_KA.154605.WGBS_154605_pt.2_diagnosis	chr19	48720746	0.133333333333333	r882
1396	H_KA.154605.WGBS_154605_pt.2_diagnosis	chr19	48720756	0.0714285714285714	r882
1397	H_KA.154605.WGBS_154605_pt.2_diagnosis	chr19	48720773	0.166666666666667	r882
1398	H_KA.154605.WGBS_154605_pt.2_diagnosis	chr19	48720775	0.0909090909090909	r882
1399	H_KA.154605.WGBS_154605_pt.2_diagnosis	chr19	48720777	0.181818181818182	r882
1400	H_KA.154605.WGBS_154605_pt.2_diagnosis	chr19	48720781	0.0833333333333333	r882
1401	H_KA.154605.WGBS_154605_pt.2_diagnosis	chr19	48720806	0	r882
1402	H_KA.154605.WGBS_154605_pt.2_diagnosis	chr19	48720814	0.0769230769230769	r882
1403	H_KA.154605.WGBS_154605_pt.2_diagnosis	chr19	48720828	0.142857142857143	r882
1404	H_KA.154605.WGBS_154605_pt.2_diagnosis	chr19	48720873	0.222222222222222	r882
1405	H_KA.154605.WGBS_154605_pt.2_diagnosis	chr19	48720876	0.333333333333333	r882
1406	H_KA.154605.WGBS_154605_pt.2_diagnosis	chr19	48720885	0.25	r882
1407	H_KA.154605.WGBS_154605_pt.2_diagnosis	chr19	48720894	0.111111111111111	r882
1408	H_KA.154605.WGBS_154605_pt.2_diagnosis	chr19	48720907	0.125	r882
1409	H_KA.154605.WGBS_154605_pt.2_diagnosis	chr19	48720911	0.375	r882
1410	H_KA.154605.WGBS_154605_pt.2_diagnosis	chr19	48720930	0.3	r882
1411	H_KA.154605.WGBS_154605_pt.2_diagnosis	chr19	48720936	0.125	r882
1412	H_KA.154605.WGBS_154605_pt.2_diagnosis	chr19	48720938	0.25	r882
1413	H_KA.154605.WGBS_154605_pt.2_diagnosis	chr19	48720965	0.142857142857143	r882
1414	H_KA.154605.WGBS_154605_pt.2_diagnosis	chr19	48720971	0.142857142857143	r882
1415	H_KA.154605.WGBS_154605_pt.2_diagnosis	chr19	48720985	0.375	r882
1416	H_KA.154605.WGBS_154605_pt.2_diagnosis	chr19	48721006	0	r882
1417	H_KA.154605.WGBS_154605_pt.2_diagnosis	chr19	48721012	0.111111111111111	r882
1418	H_KA.154605.WGBS_154605_pt.2_diagnosis	chr19	48721015	0.111111111111111	r882
1419	H_KA.154605.WGBS_154605_pt.2_diagnosis	chr19	48721017	0	r882
1420	H_KA.154605.WGBS_154605_pt.2_diagnosis	chr19	48721054	0.222222222222222	r882
1421	H_KA.154605.WGBS_154605_pt.2_diagnosis	chr19	48721064	0.125	r882
1422	H_KA.154605.WGBS_154605_pt.2_diagnosis	chr19	48721072	0	r882
1423	H_KA.154605.WGBS_154605_pt.2_diagnosis	chr19	48721122	0.3	r882
1424	H_KA.154605.WGBS_154605_pt.2_diagnosis	chr19	48721129	0.222222222222222	r882
1425	H_KA.154605.WGBS_154605_pt.2_diagnosis	chr19	48721137	0.111111111111111	r882
1426	H_KA.154605.WGBS_154605_pt.2_diagnosis	chr19	48721182	0.111111111111111	r882
1427	H_KA.154605.WGBS_154605_pt.2_diagnosis	chr19	48721196	0.2	r882
1428	H_KA.154605.WGBS_154605_pt.2_diagnosis	chr19	48721210	0.3	r882
1429	H_KA.154605.WGBS_154605_pt.2_diagnosis	chr19	48721226	0	r882
1430	H_KA.154605.WGBS_154605_pt.2_diagnosis	chr19	48721298	0.666666666666667	r882
1431	H_KA.154605.WGBS_154605_pt.2_diagnosis	chr19	48721359	1	r882
1432	H_KA.154605.WGBS_154605_pt.2_diagnosis	chr19	48721409	1	r882
1433	H_KA.154605.WGBS_154605_pt.2_diagnosis	chr19	48721539	1	r882
1434	H_KA.154605.WGBS_154605_pt.2_diagnosis	chr19	48721567	1	r882
1435	H_KA.154605.WGBS_154605_pt.2_diagnosis	chr19	48721572	1	r882
1436	H_KA.154605.WGBS_154605_pt.2_diagnosis	chr19	48721576	1	r882
1437	H_KA.154605.WGBS_154605_pt.2_diagnosis	chr19	48721583	0.8	r882
1438	H_KA.154605.WGBS_154605_pt.2_diagnosis	chr19	48721597	1	r882
1439	H_KA.154605.WGBS_154605_pt.2_diagnosis	chr19	48721617	0.714285714285714	r882
1440	H_KA.154605.WGBS_154605_pt.2_diagnosis	chr19	48721629	0.875	r882
1441	H_KA.154605.WGBS_154605_pt.2_diagnosis	chr19	48721662	0.9	r882
1442	H_KA.154605.WGBS_154605_pt.2_diagnosis	chr19	48721670	1	r882
1443	H_KA.154605.WGBS_154605_pt.2_diagnosis	chr19	48721694	0.9	r882
1444	H_KA.154605.WGBS_154605_pt.2_diagnosis	chr19	48721716	1	r882
1445	H_KA.154605.WGBS_154605_pt.2_diagnosis	chr19	48721726	0.875	r882
1446	H_KA.154605.WGBS_154605_pt.2_diagnosis	chr19	48721756	1	r882
1447	H_KA.154605.WGBS_154605_pt.2_diagnosis	chr19	48721758	1	r882
1448	H_KA.154605.WGBS_154605_pt.2_diagnosis	chr19	48721788	1	r882
1449	H_KA.154605.WGBS_154605_pt.2_diagnosis	chr19	48721796	0.857142857142857	r882
1450	H_KA.154605.WGBS_154605_pt.2_diagnosis	chr19	48721870	1	r882
1451	H_KA.154605.WGBS_154605_pt.2_diagnosis	chr19	48721893	1	r882
1452	H_KA.154605.WGBS_154605_pt.2_diagnosis	chr19	48721895	1	r882
1453	H_KA.154605.WGBS_154605_pt.2_diagnosis	chr19	48721902	1	r882
1454	H_KA.154605.WGBS_154605_pt.2_diagnosis	chr19	48721907	1	r882
1455	H_KA.154605.WGBS_154605_pt.2_diagnosis	chr19	48721909	0.75	r882
1456	H_KA.154605.WGBS_154605_pt.2_diagnosis	chr19	48721955	1	r882
1457	H_KA.154605.WGBS_154605_pt.2_diagnosis	chr19	48721976	1	r882
1458	H_KA.154605.WGBS_154605_pt.2_diagnosis	chr19	48722038	1	r882
1459	H_KA.154605.WGBS_154605_pt.2_diagnosis	chr19	48722263	0.5	r882
1460	H_KA.154605.WGBS_154605_pt.2_diagnosis	chr19	48722284	0.857142857142857	r882
1461	H_KA.154605.WGBS_154605_pt.2_diagnosis	chr19	48722350	1	r882
1462	H_KA.154605.WGBS_154605_pt.2_diagnosis	chr19	48722353	1	r882
1463	H_KA.154605.WGBS_154605_pt.2_diagnosis	chr19	48722377	1	r882
1464	H_KA.154605.WGBS_154605_pt.2_diagnosis	chr19	48722381	1	r882
1465	H_KA.154605.WGBS_154605_pt.2_diagnosis	chr19	48722407	1	r882
1466	H_KA.154605.WGBS_154605_pt.2_diagnosis	chr19	48722477	0.857142857142857	r882
1467	H_KA.154605.WGBS_154605_pt.2_diagnosis	chr19	48722581	1	r882
1468	H_KA.154605.WGBS_154605_pt.2_diagnosis	chr19	48722609	1	r882
1469	H_KA.154605.WGBS_154605_pt.2_diagnosis	chr19	48722656	1	r882
1470	H_KA.154605.WGBS_154605_pt.2_diagnosis	chr19	48722743	0.916666666666667	r882
1471	H_KA.154605.WGBS_154605_pt.2_diagnosis	chr19	48722754	1	r882
1472	H_KA.154605.WGBS_154605_pt.2_diagnosis	chr19	48723029	0.875	r882
1473	H_KA.154605.WGBS_154605_pt.2_diagnosis	chr19	48723122	0.875	r882
1474	H_KA.154605.WGBS_154605_pt.2_diagnosis	chr19	48723136	1	r882
1475	H_KA.154605.WGBS_154605_pt.2_diagnosis	chr19	48723176	1	r882
1476	H_KA.154605.WGBS_154605_pt.2_diagnosis	chr19	48723280	0.9	r882
1477	H_KA.154605.WGBS_154605_pt.2_diagnosis	chr19	48723296	1	r882
1478	H_KA.154605.WGBS_154605_pt.2_diagnosis	chr19	48723324	1	r882
1479	H_KA.154605.WGBS_154605_pt.2_diagnosis	chr19	48723333	1	r882
1480	H_KA.154605.WGBS_154605_pt.2_diagnosis	chr19	48723415	1	r882
1481	H_KA.154605.WGBS_154605_pt.2_diagnosis	chr19	48723427	0.666666666666667	r882
1482	H_KA.154605.WGBS_154605_pt.2_diagnosis	chr19	48723429	1	r882
1483	H_KA.154605.WGBS_154605_pt.2_diagnosis	chr19	48723443	1	r882
1484	H_KA.154605.WGBS_154605_pt.2_diagnosis	chr19	48723473	0.75	r882
1485	H_KA.154605.WGBS_154605_pt.2_diagnosis	chr19	48723483	1	r882
1486	H_KA.154605.WGBS_154605_pt.2_diagnosis	chr19	48723490	1	r882
1487	H_KA.154605.WGBS_154605_pt.2_diagnosis	chr19	48723507	0.8	r882
1488	H_KA.154605.WGBS_154605_pt.2_diagnosis	chr19	48723553	1	r882
1489	H_KA.154605.WGBS_154605_pt.2_diagnosis	chr19	48723599	0.8	r882
1490	H_KA.154605.WGBS_154605_pt.2_diagnosis	chr19	48723655	1	r882
1491	H_KA.154605.WGBS_154605_pt.2_diagnosis	chr19	48723837	1	r882
1492	H_KA.154605.WGBS_154605_pt.2_diagnosis	chr19	48723845	0.857142857142857	r882
1493	H_KA.154605.WGBS_154605_pt.2_diagnosis	chr19	48723850	1	r882
1494	H_KA.154605.WGBS_154605_pt.2_diagnosis	chr19	48723909	0.777777777777778	r882
1495	H_KA.154605.WGBS_154605_pt.2_diagnosis	chr19	48723951	1	r882
1496	H_KA.154605.WGBS_154605_pt.2_diagnosis	chr19	48723955	1	r882
1497	H_KA.154605.WGBS_154605_pt.2_diagnosis	chr19	48723998	0.8	r882
1498	H_KA.154605.WGBS_154605_pt.2_diagnosis	chr19	48724003	1	r882
1499	H_KA.154605.WGBS_154605_pt.2_diagnosis	chr19	48724086	1	r882
1500	H_KA.154605.WGBS_154605_pt.2_diagnosis	chr19	48724088	1	r882
1501	H_KA.154605.WGBS_154605_pt.2_diagnosis	chr19	48724150	1	r882
1502	H_KA.154605.WGBS_154605_pt.2_diagnosis	chr19	48724255	1	r882
1503	H_KA.154605.WGBS_154605_pt.2_diagnosis	chr19	48724352	1	r882
1504	H_KA.154605.WGBS_154605_pt.2_diagnosis	chr19	48724391	1	r882
1505	H_KA.154605.WGBS_154605_pt.2_diagnosis	chr19	48724413	1	r882
1506	H_KA.154605.WGBS_154605_pt.2_diagnosis	chr19	48724446	1	r882
1507	H_KA.154605.WGBS_154605_pt.2_diagnosis	chr19	48724463	1	r882
1508	H_KA.154605.WGBS_154605_pt.2_diagnosis	chr19	48724478	1	r882
1509	H_KA.154605.WGBS_154605_pt.2_diagnosis	chr19	48724499	1	r882
1510	H_KA.154605.WGBS_154605_pt.2_diagnosis	chr19	48724640	1	r882
1511	H_KA.154605.WGBS_154605_pt.2_diagnosis	chr19	48724718	0.666666666666667	r882
1512	H_KA.154605.WGBS_154605_pt.2_diagnosis	chr19	48724729	1	r882
1513	H_KA.154605.WGBS_154605_pt.2_diagnosis	chr19	48724746	1	r882
1514	H_KA.154605.WGBS_154605_pt.2_diagnosis	chr19	48724785	1	r882
1515	H_KA.154605.WGBS_154605_pt.2_diagnosis	chr19	48724803	1	r882
1516	H_KA.154605.WGBS_154605_pt.2_diagnosis	chr19	48724839	1	r882
1517	H_KA.154605.WGBS_154605_pt.2_diagnosis	chr19	48724882	1	r882
1518	H_KA.154605.WGBS_154605_pt.2_diagnosis	chr19	48724884	0.8	r882
1519	H_KA.154605.WGBS_154605_pt.2_diagnosis	chr19	48724894	0.5	r882
1520	H_KA.154605.WGBS_154605_pt.2_diagnosis	chr19	48724945	0	r882
1521	H_KA.154605.WGBS_154605_pt.2_diagnosis	chr19	48725105	0.333333333333333	r882
1522	H_KA.154605.WGBS_154605_pt.2_diagnosis	chr19	48725147	0	r882
1523	H_KA.154605.WGBS_154605_pt.2_diagnosis	chr19	48725389	0.05	r882
1524	H_KA.154605.WGBS_154605_pt.2_diagnosis	chr19	48725644	0	r882
1525	H_KA.154605.WGBS_154605_pt.2_diagnosis	chr19	48725694	0.571428571428571	r882
1526	H_KA.154605.WGBS_154605_pt.2_diagnosis	chr19	48725924	0.933333333333333	r882
1527	H_KA.154605.WGBS_154605_pt.2_diagnosis	chr19	48725968	1	r882
1528	H_KA.154605.WGBS_154605_pt.2_diagnosis	chr19	48725988	1	r882
1529	H_KA.154605.WGBS_154605_pt.2_diagnosis	chr19	48726011	0.857142857142857	r882
1530	H_KA.154605.WGBS_154605_pt.2_diagnosis	chr19	48726018	1	r882
1531	H_KA.154605.WGBS_154605_pt.2_diagnosis	chr19	48726028	1	r882
1532	H_KA.154605.WGBS_154605_pt.2_diagnosis	chr19	48726072	1	r882
1533	H_KA.154605.WGBS_154605_pt.2_diagnosis	chr19	48726074	1	r882
1534	H_KA.154605.WGBS_154605_pt.2_diagnosis	chr19	48726114	0.888888888888889	r882
1535	H_KA.154605.WGBS_154605_pt.2_diagnosis	chr19	48726159	1	r882
1536	H_KA.154605.WGBS_154605_pt.2_diagnosis	chr19	48726161	1	r882
1537	H_KA.154605.WGBS_154605_pt.2_diagnosis	chr19	48726203	1	r882
1538	H_KA.154605.WGBS_154605_pt.2_diagnosis	chr19	48726219	1	r882
1539	H_KA.154605.WGBS_154605_pt.2_diagnosis	chr19	48726222	1	r882
1540	H_KA.154605.WGBS_154605_pt.2_diagnosis	chr19	48726251	1	r882
1541	H_KA.154605.WGBS_154605_pt.2_diagnosis	chr19	48726263	0.833333333333333	r882
1542	H_KA.154605.WGBS_154605_pt.2_diagnosis	chr19	48726311	1	r882
1543	H_KA.154605.WGBS_154605_pt.2_diagnosis	chr19	48726370	1	r882
1544	H_KA.154605.WGBS_154605_pt.2_diagnosis	chr19	48726471	0.846153846153846	r882
1545	H_KA.154605.WGBS_154605_pt.2_diagnosis	chr19	48726492	1	r882
1546	H_KA.154605.WGBS_154605_pt.2_diagnosis	chr19	48726514	0.888888888888889	r882
1547	H_KA.154605.WGBS_154605_pt.2_diagnosis	chr19	48726516	0.75	r882
1548	H_KA.154605.WGBS_154605_pt.2_diagnosis	chr19	48726730	0	r882
1549	H_KA.154605.WGBS_154605_pt.2_diagnosis	chr19	48726927	0.625	r882
1550	H_KA.154605.WGBS_154605_pt.2_diagnosis	chr19	48727067	1	r882
1551	H_KA.154605.WGBS_154605_pt.2_diagnosis	chr19	48727098	1	r882
1552	H_KA.154605.WGBS_154605_pt.2_diagnosis	chr19	48727138	0.875	r882
1553	H_KA.154605.WGBS_154605_pt.2_diagnosis	chr19	48727261	1	r882
1554	H_KA.154605.WGBS_154605_pt.2_diagnosis	chr19	48727280	0.818181818181818	r882
1555	H_KA.154605.WGBS_154605_pt.2_diagnosis	chr19	48727337	1	r882
1556	H_KA.154605.WGBS_154605_pt.2_diagnosis	chr19	48727404	0.941176470588235	r882
1557	H_KA.154605.WGBS_154605_pt.2_diagnosis	chr19	48727572	0.947368421052632	r882
1558	H_KA.154605.WGBS_154605_pt.2_diagnosis	chr19	48727657	1	r882
1559	H_KA.154605.WGBS_154605_pt.2_diagnosis	chr19	48727675	0.818181818181818	r882
1560	H_KA.154605.WGBS_154605_pt.2_diagnosis	chr19	48727846	0.888888888888889	r882
1561	H_KA.154605.WGBS_154605_pt.2_diagnosis	chr19	48727875	1	r882
1562	H_KA.154605.WGBS_154605_pt.2_diagnosis	chr19	48727906	1	r882
1563	H_KA.154605.WGBS_154605_pt.2_diagnosis	chr19	48727914	1	r882
1564	H_KA.154605.WGBS_154605_pt.2_diagnosis	chr19	48727933	1	r882
1565	H_KA.154605.WGBS_154605_pt.2_diagnosis	chr19	48727938	1	r882
1566	H_KA.154605.WGBS_154605_pt.2_diagnosis	chr19	48727954	0	r882
1567	H_KA.154605.WGBS_154605_pt.2_diagnosis	chr19	48727978	0.941176470588235	r882
1568	H_KA.154605.WGBS_154605_pt.2_diagnosis	chr19	48728159	0.625	r882
1569	H_KA.154605.WGBS_154605_pt.2_diagnosis	chr19	48728228	1	r882
1570	H_KA.154605.WGBS_154605_pt.2_diagnosis	chr19	48728246	1	r882
1571	H_KA.154605.WGBS_154605_pt.2_diagnosis	chr19	48728283	1	r882
1572	H_KA.154605.WGBS_154605_pt.2_diagnosis	chr19	48728375	1	r882
1573	H_KA.154605.WGBS_154605_pt.2_diagnosis	chr19	48728486	1	r882
1574	H_KA.154605.WGBS_154605_pt.2_diagnosis	chr19	48728530	0.857142857142857	r882
1575	H_KA.154605.WGBS_154605_pt.2_diagnosis	chr19	48728535	1	r882
1576	H_KA.154605.WGBS_154605_pt.2_diagnosis	chr19	48728539	1	r882
1577	H_KA.154605.WGBS_154605_pt.2_diagnosis	chr19	48728546	0.875	r882
1578	H_KA.154605.WGBS_154605_pt.2_diagnosis	chr19	48728591	0.857142857142857	r882
1579	H_KA.154605.WGBS_154605_pt.2_diagnosis	chr19	48728619	1	r882
1580	H_KA.154605.WGBS_154605_pt.2_diagnosis	chr19	48728623	1	r882
1581	H_KA.154605.WGBS_154605_pt.2_diagnosis	chr19	48728635	1	r882
1582	H_KA.154605.WGBS_154605_pt.2_diagnosis	chr19	48728655	0.833333333333333	r882
1583	H_KA.154605.WGBS_154605_pt.2_diagnosis	chr19	48728688	0.75	r882
1584	H_KA.154605.WGBS_154605_pt.2_diagnosis	chr19	48728717	0.666666666666667	r882
1585	H_KA.154605.WGBS_154605_pt.2_diagnosis	chr19	48728747	1	r882
1586	H_KA.154605.WGBS_154605_pt.2_diagnosis	chr19	48728755	0.75	r882
1587	H_KA.154605.WGBS_154605_pt.2_diagnosis	chr19	48728814	0.333333333333333	r882
1588	H_KA.154605.WGBS_154605_pt.2_diagnosis	chr19	48728819	0.5	r882
1589	H_KA.154605.WGBS_154605_pt.2_diagnosis	chr19	48728899	0.375	r882
1590	H_KA.154605.WGBS_154605_pt.2_diagnosis	chr19	48728915	0.375	r882
1591	H_KA.154605.WGBS_154605_pt.2_diagnosis	chr19	48728918	0.428571428571429	r882
1592	H_KA.154605.WGBS_154605_pt.2_diagnosis	chr19	48728929	0.285714285714286	r882
1593	H_KA.154605.WGBS_154605_pt.2_diagnosis	chr19	48728941	0.375	r882
1594	H_KA.154605.WGBS_154605_pt.2_diagnosis	chr19	48728958	0.333333333333333	r882
1595	H_KA.154605.WGBS_154605_pt.2_diagnosis	chr19	48728967	0.4	r882
1596	H_KA.154605.WGBS_154605_pt.2_diagnosis	chr19	48728979	0.333333333333333	r882
1597	H_KA.154605.WGBS_154605_pt.2_diagnosis	chr19	48729006	0.25	r882
1598	H_KA.154605.WGBS_154605_pt.2_diagnosis	chr19	48729010	0.25	r882
1599	H_KA.154605.WGBS_154605_pt.2_diagnosis	chr19	48729022	0.285714285714286	r882
1600	H_KA.154605.WGBS_154605_pt.2_diagnosis	chr19	48729029	0.125	r882
1601	H_KA.154605.WGBS_154605_pt.2_diagnosis	chr19	48729038	0.142857142857143	r882
1602	H_KA.154605.WGBS_154605_pt.2_diagnosis	chr19	48729043	0.142857142857143	r882
1603	H_KA.154605.WGBS_154605_pt.2_diagnosis	chr19	48729049	0	r882
1604	H_KA.154605.WGBS_154605_pt.2_diagnosis	chr19	48729056	0.142857142857143	r882
1605	H_KA.154605.WGBS_154605_pt.2_diagnosis	chr19	48729068	0	r882
1606	H_KA.154605.WGBS_154605_pt.2_diagnosis	chr19	48729073	0.142857142857143	r882
1607	H_KA.154605.WGBS_154605_pt.2_diagnosis	chr19	48729076	0	r882
1608	H_KA.154605.WGBS_154605_pt.2_diagnosis	chr19	48729082	0	r882
1609	H_KA.154605.WGBS_154605_pt.2_diagnosis	chr17	48571129	0.409090909090909	r882
1610	H_KA.154605.WGBS_154605_pt.2_diagnosis	chr17	48571137	0.25	r882
1611	H_KA.154605.WGBS_154605_pt.2_diagnosis	chr17	48571139	0.130434782608696	r882
1612	H_KA.154605.WGBS_154605_pt.2_diagnosis	chr17	48571144	0.291666666666667	r882
1613	H_KA.154605.WGBS_154605_pt.2_diagnosis	chr17	48571162	0.5	r882
1614	H_KA.154605.WGBS_154605_pt.2_diagnosis	chr17	48571170	0.764705882352941	r882
1615	H_KA.154605.WGBS_154605_pt.2_diagnosis	chr17	48571174	0.176470588235294	r882
1616	H_KA.154605.WGBS_154605_pt.2_diagnosis	chr17	48571194	0.625	r882
1617	H_KA.154605.WGBS_154605_pt.2_diagnosis	chr17	48571207	0.555555555555556	r882
1618	H_KA.154605.WGBS_154605_pt.2_diagnosis	chr17	48571217	0	r882
1619	H_KA.154605.WGBS_154605_pt.2_diagnosis	chr17	48571219	0.5625	r882
1620	H_KA.154605.WGBS_154605_pt.2_diagnosis	chr17	48571246	0.5	r882
1621	H_KA.154605.WGBS_154605_pt.2_diagnosis	chr17	48571252	0.307692307692308	r882
1622	H_KA.154605.WGBS_154605_pt.2_diagnosis	chr17	48571263	0.0769230769230769	r882
1623	H_KA.154605.WGBS_154605_pt.2_diagnosis	chr17	48571284	0	r882
1624	H_KA.154605.WGBS_154605_pt.2_diagnosis	chr17	48571315	0.571428571428571	r882
1625	H_KA.154605.WGBS_154605_pt.2_diagnosis	chr17	48571341	0.142857142857143	r882
1626	H_KA.154605.WGBS_154605_pt.2_diagnosis	chr17	48571350	0.571428571428571	r882
1627	H_KA.154605.WGBS_154605_pt.2_diagnosis	chr17	48571401	0.9	r882
1628	H_KA.154605.WGBS_154605_pt.2_diagnosis	chr17	48571433	0.181818181818182	r882
1629	H_KA.154605.WGBS_154605_pt.2_diagnosis	chr17	48571633	0.454545454545455	r882
1630	H_KA.154605.WGBS_154605_pt.2_diagnosis	chr17	48571636	0.333333333333333	r882
1631	H_KA.154605.WGBS_154605_pt.2_diagnosis	chr17	48571982	0.636363636363636	r882
1632	H_KA.154605.WGBS_154605_pt.2_diagnosis	chr17	48572425	1	r882
1633	H_KA.154605.WGBS_154605_pt.2_diagnosis	chr17	48572446	0.944444444444444	r882
1634	H_KA.154605.WGBS_154605_pt.2_diagnosis	chr17	48572592	1	r882
1635	H_KA.154605.WGBS_154605_pt.2_diagnosis	chr17	48572662	0.833333333333333	r882
1636	H_KA.154605.WGBS_154605_pt.2_diagnosis	chr17	48572698	1	r882
1637	H_KA.154605.WGBS_154605_pt.2_diagnosis	chr17	48572885	0.666666666666667	r882
1638	H_KA.154605.WGBS_154605_pt.2_diagnosis	chr17	48572902	0.777777777777778	r882
1639	H_KA.154605.WGBS_154605_pt.2_diagnosis	chr17	48572936	0.111111111111111	r882
1640	H_KA.154605.WGBS_154605_pt.2_diagnosis	chr17	48572947	0.25	r882
1641	H_KA.154605.WGBS_154605_pt.2_diagnosis	chr17	48572985	0.833333333333333	r882
1642	H_KA.154605.WGBS_154605_pt.2_diagnosis	chr17	48573038	0.5	r882
1643	H_KA.154605.WGBS_154605_pt.2_diagnosis	chr17	48573317	0.941176470588235	r882
1644	H_KA.154605.WGBS_154605_pt.2_diagnosis	chr17	48573383	0.0909090909090909	r882
1645	H_KA.154605.WGBS_154605_pt.2_diagnosis	chr17	48573453	0	r882
1646	H_KA.154605.WGBS_154605_pt.2_diagnosis	chr17	48573503	0.5	r882
1647	H_KA.154605.WGBS_154605_pt.2_diagnosis	chr17	48573539	0.454545454545455	r882
1648	H_KA.154605.WGBS_154605_pt.2_diagnosis	chr17	48573566	0.3	r882
1649	H_KA.154605.WGBS_154605_pt.2_diagnosis	chr17	48573635	0.272727272727273	r882
1650	H_KA.154605.WGBS_154605_pt.2_diagnosis	chr17	48573754	0.333333333333333	r882
1651	H_KA.154605.WGBS_154605_pt.2_diagnosis	chr17	48573798	0	r882
1652	H_KA.154605.WGBS_154605_pt.2_diagnosis	chr17	48573809	0.2	r882
1653	H_KA.154605.WGBS_154605_pt.2_diagnosis	chr17	48573817	0	r882
1654	H_KA.154605.WGBS_154605_pt.2_diagnosis	chr17	48573823	0	r882
1655	H_KA.154605.WGBS_154605_pt.2_diagnosis	chr17	48573841	0.2	r882
1656	H_KA.154605.WGBS_154605_pt.2_diagnosis	chr17	48573848	0.2	r882
1657	H_KA.154605.WGBS_154605_pt.2_diagnosis	chr17	48573858	0.166666666666667	r882
1658	H_KA.154605.WGBS_154605_pt.2_diagnosis	chr17	48573862	0.142857142857143	r882
1659	H_KA.154605.WGBS_154605_pt.2_diagnosis	chr17	48573887	0.222222222222222	r882
1660	H_KA.154605.WGBS_154605_pt.2_diagnosis	chr17	48573961	0.125	r882
1661	H_KA.154605.WGBS_154605_pt.2_diagnosis	chr17	48573970	0.111111111111111	r882
1662	H_KA.154605.WGBS_154605_pt.2_diagnosis	chr17	48573997	0.375	r882
1663	H_KA.154605.WGBS_154605_pt.2_diagnosis	chr17	48574044	0.6	r882
1664	H_KA.154605.WGBS_154605_pt.2_diagnosis	chr17	48574268	0.833333333333333	r882
1665	H_KA.154605.WGBS_154605_pt.2_diagnosis	chr17	48574298	1	r882
1666	H_KA.154605.WGBS_154605_pt.2_diagnosis	chr17	48574305	0.333333333333333	r882
1667	H_KA.154605.WGBS_154605_pt.2_diagnosis	chr17	48574309	0.714285714285714	r882
1668	H_KA.154605.WGBS_154605_pt.2_diagnosis	chr17	48574321	0.714285714285714	r882
1669	H_KA.154605.WGBS_154605_pt.2_diagnosis	chr17	48574345	0.333333333333333	r882
1670	H_KA.154605.WGBS_154605_pt.2_diagnosis	chr17	48574359	0.444444444444444	r882
1671	H_KA.154605.WGBS_154605_pt.2_diagnosis	chr17	48574382	0	r882
1672	H_KA.154605.WGBS_154605_pt.2_diagnosis	chr17	48574405	0.375	r882
1673	H_KA.154605.WGBS_154605_pt.2_diagnosis	chr17	48574418	0.142857142857143	r882
1674	H_KA.154605.WGBS_154605_pt.2_diagnosis	chr17	48574426	0.142857142857143	r882
1675	H_KA.154605.WGBS_154605_pt.2_diagnosis	chr17	48574459	0.444444444444444	r882
1676	H_KA.154605.WGBS_154605_pt.2_diagnosis	chr17	48574502	0.454545454545455	r882
1677	H_KA.154605.WGBS_154605_pt.2_diagnosis	chr17	48574504	0.181818181818182	r882
1678	H_KA.154605.WGBS_154605_pt.2_diagnosis	chr17	48574506	0.5	r882
1679	H_KA.154605.WGBS_154605_pt.2_diagnosis	chr17	48574557	0.181818181818182	r882
1680	H_KA.154605.WGBS_154605_pt.2_diagnosis	chr17	48574582	0.923076923076923	r882
1681	H_KA.154605.WGBS_154605_pt.2_diagnosis	chr19	48730142	1	r882
1682	H_KA.154605.WGBS_154605_pt.2_diagnosis	chr19	48730149	0.923076923076923	r882
1683	H_KA.154605.WGBS_154605_pt.2_diagnosis	chr19	48730196	0.923076923076923	r882
1684	H_KA.154605.WGBS_154605_pt.2_diagnosis	chr19	48730227	0.928571428571429	r882
1685	H_KA.154605.WGBS_154605_pt.2_diagnosis	chr19	48730233	1	r882
1686	H_KA.154605.WGBS_154605_pt.2_diagnosis	chr19	48730250	0.833333333333333	r882
1687	H_KA.154605.WGBS_154605_pt.2_diagnosis	chr19	48730257	1	r882
1688	H_KA.154605.WGBS_154605_pt.2_diagnosis	chr19	48730267	1	r882
1689	H_KA.154605.WGBS_154605_pt.2_diagnosis	chr19	48730289	1	r882
1690	H_KA.154605.WGBS_154605_pt.2_diagnosis	chr19	48730309	0.9	r882
1691	H_KA.154605.WGBS_154605_pt.2_diagnosis	chr19	48730311	1	r882
1692	H_KA.154605.WGBS_154605_pt.2_diagnosis	chr19	48730321	0.9	r882
1693	H_KA.154605.WGBS_154605_pt.2_diagnosis	chr19	48730382	0.833333333333333	r882
1694	H_KA.154605.WGBS_154605_pt.2_diagnosis	chr19	48730403	1	r882
1695	H_KA.154605.WGBS_154605_pt.2_diagnosis	chr19	48730790	1	r882
1696	H_KA.154605.WGBS_154605_pt.2_diagnosis	chr19	48730834	1	r882
1697	H_KA.154605.WGBS_154605_pt.2_diagnosis	chr19	48730884	1	r882
1698	H_KA.154605.WGBS_154605_pt.2_diagnosis	chr19	48730930	1	r882
1699	H_KA.154605.WGBS_154605_pt.2_diagnosis	chr19	48731023	0.875	r882
1700	H_KA.154605.WGBS_154605_pt.2_diagnosis	chr19	48731027	1	r882
1701	H_KA.154605.WGBS_154605_pt.2_diagnosis	chr19	48731045	0.875	r882
1702	H_KA.154605.WGBS_154605_pt.2_diagnosis	chr19	48731071	1	r882
1703	H_KA.154605.WGBS_154605_pt.2_diagnosis	chr19	48731089	1	r882
1704	H_KA.154605.WGBS_154605_pt.2_diagnosis	chr19	48731165	1	r882
1705	H_KA.154605.WGBS_154605_pt.2_diagnosis	chr19	48731178	1	r882
1706	H_KA.154605.WGBS_154605_pt.2_diagnosis	chr19	48731187	1	r882
1707	H_KA.154605.WGBS_154605_pt.2_diagnosis	chr19	48731365	0.571428571428571	r882
1708	H_KA.154605.WGBS_154605_pt.2_diagnosis	chr19	48731405	1	r882
1709	H_KA.154605.WGBS_154605_pt.2_diagnosis	chr19	48731481	0.875	r882
1710	H_KA.154605.WGBS_154605_pt.2_diagnosis	chr19	48731501	1	r882
1711	H_KA.154605.WGBS_154605_pt.2_diagnosis	chr19	48731569	1	r882
1712	H_KA.154605.WGBS_154605_pt.2_diagnosis	chr19	48731638	0.916666666666667	r882
1713	H_KA.154605.WGBS_154605_pt.2_diagnosis	chr19	48731971	1	r882
1714	H_KA.154605.WGBS_154605_pt.2_diagnosis	chr19	48732277	0.9	r882
1715	H_KA.154605.WGBS_154605_pt.2_diagnosis	chr19	48732315	1	r882
1716	H_KA.154605.WGBS_154605_pt.2_diagnosis	chr19	48732317	1	r882
1717	H_KA.154605.WGBS_154605_pt.2_diagnosis	chr19	48732323	0.9	r882
1718	H_KA.154605.WGBS_154605_pt.2_diagnosis	chr19	48732340	1	r882
1719	H_KA.154605.WGBS_154605_pt.2_diagnosis	chr19	48732355	1	r882
1720	H_KA.154605.WGBS_154605_pt.2_diagnosis	chr19	48732397	0.6	r882
1721	H_KA.154605.WGBS_154605_pt.2_diagnosis	chr19	48732403	0.909090909090909	r882
1722	H_KA.154605.WGBS_154605_pt.2_diagnosis	chr19	48732411	0.833333333333333	r882
1723	H_KA.154605.WGBS_154605_pt.2_diagnosis	chr19	48732454	1	r882
1724	H_KA.154605.WGBS_154605_pt.2_diagnosis	chr19	48732474	0.875	r882
1725	H_KA.154605.WGBS_154605_pt.2_diagnosis	chr19	48732488	1	r882
1726	H_KA.154605.WGBS_154605_pt.2_diagnosis	chr19	48732495	1	r882
1727	H_KA.154605.WGBS_154605_pt.2_diagnosis	chr19	48732542	0.9	r882
1728	H_KA.154605.WGBS_154605_pt.2_diagnosis	chr19	48732544	1	r882
1729	H_KA.154605.WGBS_154605_pt.2_diagnosis	chr19	48732560	0.8	r882
1730	H_KA.154605.WGBS_154605_pt.2_diagnosis	chr19	48732666	0.75	r882
1731	H_KA.154605.WGBS_154605_pt.2_diagnosis	chr19	48732861	1	r882
1732	H_KA.154605.WGBS_154605_pt.2_diagnosis	chr19	48732878	1	r882
1733	H_KA.154605.WGBS_154605_pt.2_diagnosis	chr19	48733016	1	r882
1734	H_KA.154605.WGBS_154605_pt.2_diagnosis	chr19	48733526	1	r882
1735	H_KA.154605.WGBS_154605_pt.2_diagnosis	chr19	48733532	1	r882
1736	H_KA.154605.WGBS_154605_pt.2_diagnosis	chr19	48733542	1	r882
1737	H_KA.154605.WGBS_154605_pt.2_diagnosis	chr19	48733626	1	r882
1738	H_KA.154605.WGBS_154605_pt.2_diagnosis	chr19	48733678	1	r882
1739	H_KA.154605.WGBS_154605_pt.2_diagnosis	chr19	48733706	1	r882
1740	H_KA.154605.WGBS_154605_pt.2_diagnosis	chr19	48733760	1	r882
1741	H_KA.154605.WGBS_154605_pt.2_diagnosis	chr19	48733775	1	r882
1742	H_KA.154605.WGBS_154605_pt.2_diagnosis	chr19	48733847	1	r882
1743	H_KA.154605.WGBS_154605_pt.2_diagnosis	chr19	48733873	1	r882
1744	H_KA.154605.WGBS_154605_pt.2_diagnosis	chr19	48734016	1	r882
1745	H_KA.154605.WGBS_154605_pt.2_diagnosis	chr19	48734032	0.888888888888889	r882
1746	H_KA.154605.WGBS_154605_pt.2_diagnosis	chr19	48734060	0.888888888888889	r882
1747	H_KA.154605.WGBS_154605_pt.2_diagnosis	chr19	48734065	1	r882
1748	H_KA.154605.WGBS_154605_pt.2_diagnosis	chr19	48734069	1	r882
1749	H_KA.154605.WGBS_154605_pt.2_diagnosis	chr19	48734076	0.916666666666667	r882
1750	H_KA.154605.WGBS_154605_pt.2_diagnosis	chr19	48734109	1	r882
1751	H_KA.154605.WGBS_154605_pt.2_diagnosis	chr19	48734162	0.9	r882
1752	H_KA.154605.WGBS_154605_pt.2_diagnosis	chr19	48734166	0.916666666666667	r882
1753	H_KA.154605.WGBS_154605_pt.2_diagnosis	chr19	48734186	1	r882
1754	H_KA.154605.WGBS_154605_pt.2_diagnosis	chr19	48734210	1	r882
1755	H_KA.154605.WGBS_154605_pt.2_diagnosis	chr19	48734242	1	r882
1756	H_KA.154605.WGBS_154605_pt.2_diagnosis	chr19	48734248	1	r882
1757	H_KA.154605.WGBS_154605_pt.2_diagnosis	chr19	48734250	1	r882
1758	H_KA.154605.WGBS_154605_pt.2_diagnosis	chr19	48734272	1	r882
1759	H_KA.154605.WGBS_154605_pt.2_diagnosis	chr19	48734288	0.428571428571429	r882
1760	H_KA.154605.WGBS_154605_pt.2_diagnosis	chr19	48734388	1	r882
1761	H_KA.154605.WGBS_154605_pt.2_diagnosis	chr19	48734397	1	r882
1762	H_KA.154605.WGBS_154605_pt.2_diagnosis	chr19	48734437	1	r882
1763	H_KA.154605.WGBS_154605_pt.2_diagnosis	chr19	48734469	0.875	r882
1764	H_KA.154605.WGBS_154605_pt.2_diagnosis	chr19	48734473	1	r882
1765	H_KA.154605.WGBS_154605_pt.2_diagnosis	chr19	48734549	1	r882
1766	H_KA.154605.WGBS_154605_pt.2_diagnosis	chr19	48734563	1	r882
1767	H_KA.154605.WGBS_154605_pt.2_diagnosis	chr19	48734579	1	r882
1768	H_KA.154605.WGBS_154605_pt.2_diagnosis	chr19	48734589	1	r882
1769	H_KA.154605.WGBS_154605_pt.2_diagnosis	chr19	48734631	1	r882
1770	H_KA.154605.WGBS_154605_pt.2_diagnosis	chr19	48734635	1	r882
1771	H_KA.154605.WGBS_154605_pt.2_diagnosis	chr19	48734647	1	r882
1772	H_KA.154605.WGBS_154605_pt.2_diagnosis	chr19	48734765	1	r882
1773	H_KA.154605.WGBS_154605_pt.2_diagnosis	chr19	48734777	1	r882
1774	H_KA.154605.WGBS_154605_pt.2_diagnosis	chr19	48734833	1	r882
1775	H_KA.154605.WGBS_154605_pt.2_diagnosis	chr19	48734900	1	r882
1776	H_KA.154605.WGBS_154605_pt.2_diagnosis	chr19	48734904	0.875	r882
1777	H_KA.154605.WGBS_154605_pt.2_diagnosis	chr19	48734911	0.833333333333333	r882
1778	H_KA.154605.WGBS_154605_pt.2_diagnosis	chr19	48735073	0.0909090909090909	r882
1779	H_KA.154605.WGBS_154605_pt.2_diagnosis	chr19	48735099	0	r882
1780	H_KA.154605.WGBS_154605_pt.2_diagnosis	chr19	48735101	0	r882
1781	H_KA.154605.WGBS_154605_pt.2_diagnosis	chr19	48735106	0.125	r882
1782	H_KA.154605.WGBS_154605_pt.2_diagnosis	chr19	48735170	0	r882
1783	H_KA.154605.WGBS_154605_pt.2_diagnosis	chr19	48735174	0.222222222222222	r882
1784	H_KA.154605.WGBS_154605_pt.2_diagnosis	chr19	48735185	0.111111111111111	r882
1785	H_KA.154605.WGBS_154605_pt.2_diagnosis	chr19	48735188	0.375	r882
1786	H_KA.154605.WGBS_154605_pt.2_diagnosis	chr19	48735200	0.125	r882
1787	H_KA.154605.WGBS_154605_pt.2_diagnosis	chr19	48735235	0.111111111111111	r882
1788	H_KA.154605.WGBS_154605_pt.2_diagnosis	chr19	48735275	0	r882
1789	H_KA.154605.WGBS_154605_pt.2_diagnosis	chr19	48735284	0.111111111111111	r882
1790	H_KA.154605.WGBS_154605_pt.2_diagnosis	chr19	48735299	0.272727272727273	r882
1791	H_KA.154605.WGBS_154605_pt.2_diagnosis	chr19	48735308	0.181818181818182	r882
1792	H_KA.154605.WGBS_154605_pt.2_diagnosis	chr19	48735311	0.272727272727273	r882
1793	H_KA.154605.WGBS_154605_pt.2_diagnosis	chr19	48735349	0.285714285714286	r882
1794	H_KA.154605.WGBS_154605_pt.2_diagnosis	chr19	48735361	0.166666666666667	r882
1795	H_KA.154605.WGBS_154605_pt.2_diagnosis	chr19	48735364	0	r882
1796	H_KA.154605.WGBS_154605_pt.2_diagnosis	chr19	48735367	0	r882
1797	H_KA.154605.WGBS_154605_pt.2_diagnosis	chr19	48735370	0	r882
1798	H_KA.154605.WGBS_154605_pt.2_diagnosis	chr19	48735390	0.166666666666667	r882
1799	H_KA.154605.WGBS_154605_pt.2_diagnosis	chr19	48735395	0	r882
1800	H_KA.154605.WGBS_154605_pt.2_diagnosis	chr19	48735400	0	r882
1801	H_KA.154605.WGBS_154605_pt.2_diagnosis	chr19	48735403	0	r882
1802	H_KA.154605.WGBS_154605_pt.2_diagnosis	chr19	48735424	0	r882
1803	H_KA.154605.WGBS_154605_pt.2_diagnosis	chr19	48735461	0	r882
1804	H_KA.154605.WGBS_154605_pt.2_diagnosis	chr19	48735468	0.2	r882
1805	H_KA.154605.WGBS_154605_pt.2_diagnosis	chr19	48735486	0.25	r882
1806	H_KA.154605.WGBS_154605_pt.2_diagnosis	chr19	48735498	0.142857142857143	r882
1807	H_KA.154605.WGBS_154605_pt.2_diagnosis	chr19	48735501	0.142857142857143	r882
1808	H_KA.154605.WGBS_154605_pt.2_diagnosis	chr19	48735504	0.142857142857143	r882
1809	H_KA.154605.WGBS_154605_pt.2_diagnosis	chr19	48735508	0	r882
1810	H_KA.154605.WGBS_154605_pt.2_diagnosis	chr19	48735514	0.142857142857143	r882
1811	H_KA.154605.WGBS_154605_pt.2_diagnosis	chr19	48735529	0.2	r882
1812	H_KA.154605.WGBS_154605_pt.2_diagnosis	chr19	48735534	0.0833333333333333	r882
1813	H_KA.154605.WGBS_154605_pt.2_diagnosis	chr19	48735542	0.1	r882
1814	H_KA.154605.WGBS_154605_pt.2_diagnosis	chr19	48735545	0	r882
1815	H_KA.154605.WGBS_154605_pt.2_diagnosis	chr19	48735554	0.416666666666667	r882
1816	H_KA.154605.WGBS_154605_pt.2_diagnosis	chr19	48735700	0.647058823529412	r882
1817	H_KA.154605.WGBS_154605_pt.2_diagnosis	chr19	48735817	1	r882
1818	H_KA.154605.WGBS_154605_pt.2_diagnosis	chr19	48735825	1	r882
1819	H_KA.154605.WGBS_154605_pt.2_diagnosis	chr19	48735833	0.75	r882
1820	H_KA.154605.WGBS_154605_pt.2_diagnosis	chr19	48735857	1	r882
1821	H_KA.154605.WGBS_154605_pt.2_diagnosis	chr19	48735863	1	r882
1822	H_KA.154605.WGBS_154605_pt.2_diagnosis	chr19	48735939	0.9	r882
1823	H_KA.154605.WGBS_154605_pt.2_diagnosis	chr19	48735941	0.714285714285714	r882
1824	H_KA.154605.WGBS_154605_pt.2_diagnosis	chr19	48735951	0.9	r882
1825	H_KA.154605.WGBS_154605_pt.2_diagnosis	chr19	48735955	0.833333333333333	r882
1826	H_KA.154605.WGBS_154605_pt.2_diagnosis	chr19	48736014	1	r882
1827	H_KA.154605.WGBS_154605_pt.2_diagnosis	chr19	48736023	1	r882
1828	H_KA.154605.WGBS_154605_pt.2_diagnosis	chr19	48736029	1	r882
1829	H_KA.154605.WGBS_154605_pt.2_diagnosis	chr19	48736054	0.769230769230769	r882
2016	H_KA.154605.WGBS_154605_pt.2_diagnosis	chr19	48739695	0	r882
2017	H_KA.154605.WGBS_154605_pt.2_diagnosis	chr19	48739802	0	r882
2018	H_KA.154605.WGBS_154605_pt.2_diagnosis	chr19	48739804	0	r882
2019	H_KA.154605.WGBS_154605_pt.2_diagnosis	chr19	48739925	0	r882
2020	H_KA.154605.WGBS_154605_pt.2_diagnosis	chr19	48739931	0.166666666666667	r882
2021	H_KA.154605.WGBS_154605_pt.2_diagnosis	chr19	48739941	0.2	r882
2022	H_KA.154605.WGBS_154605_pt.2_diagnosis	chr19	48739980	0	r882
2023	H_KA.154605.WGBS_154605_pt.2_diagnosis	chr19	48739982	0	r882
2024	H_KA.154605.WGBS_154605_pt.2_diagnosis	chr19	48740006	0	r882
2025	H_KA.154605.WGBS_154605_pt.2_diagnosis	chr19	48740028	0	r882
2026	H_KA.154605.WGBS_154605_pt.2_diagnosis	chr19	48740053	0.25	r882
2027	H_KA.154605.WGBS_154605_pt.2_diagnosis	chr19	48740158	0.125	r882
2028	H_KA.154605.WGBS_154605_pt.2_diagnosis	chr19	48740169	0	r882
2029	H_KA.154605.WGBS_154605_pt.2_diagnosis	chr19	48740172	0	r882
2030	H_KA.154605.WGBS_154605_pt.2_diagnosis	chr19	48740183	0	r882
2031	H_KA.154605.WGBS_154605_pt.2_diagnosis	chr19	48740221	0	r882
2032	H_KA.154605.WGBS_154605_pt.2_diagnosis	chr19	48740239	0	r882
2033	H_KA.154605.WGBS_154605_pt.2_diagnosis	chr19	48740244	0	r882
2034	H_KA.154605.WGBS_154605_pt.2_diagnosis	chr19	48740254	0.272727272727273	r882
2035	H_KA.154605.WGBS_154605_pt.2_diagnosis	chr19	48740265	0.1	r882
2036	H_KA.154605.WGBS_154605_pt.2_diagnosis	chr19	48740297	0.375	r882
2037	H_KA.154605.WGBS_154605_pt.2_diagnosis	chr19	48740358	0	r882
2038	H_KA.154605.WGBS_154605_pt.2_diagnosis	chr19	48740395	0	r882
2039	H_KA.154605.WGBS_154605_pt.2_diagnosis	chr19	48740527	0.4	r882
2040	H_KA.154605.WGBS_154605_pt.2_diagnosis	chr19	48740533	0	r882
2041	H_KA.154605.WGBS_154605_pt.2_diagnosis	chr19	48740542	0	r882
2042	H_KA.154605.WGBS_154605_pt.2_diagnosis	chr19	48740596	0	r882
2043	H_KA.154605.WGBS_154605_pt.2_diagnosis	chr19	48740642	0	r882
2044	H_KA.154605.WGBS_154605_pt.2_diagnosis	chr19	48740654	0.4	r882
2045	H_KA.154605.WGBS_154605_pt.2_diagnosis	chr19	48740665	0	r882
2046	H_KA.154605.WGBS_154605_pt.2_diagnosis	chr19	48740746	0.333333333333333	r882
2047	H_KA.154605.WGBS_154605_pt.2_diagnosis	chr19	48740782	0	r882
2048	H_KA.154605.WGBS_154605_pt.2_diagnosis	chr19	48740809	0.166666666666667	r882
2049	H_KA.154605.WGBS_154605_pt.2_diagnosis	chr19	48740836	0.333333333333333	r882
2050	H_KA.154605.WGBS_154605_pt.2_diagnosis	chr19	48740863	0.142857142857143	r882
2051	H_KA.154605.WGBS_154605_pt.2_diagnosis	chr19	48740868	0	r882
2052	H_KA.154605.WGBS_154605_pt.2_diagnosis	chr19	48740919	0	r882
2053	H_KA.154605.WGBS_154605_pt.2_diagnosis	chr19	48740957	0.6	r882
2054	H_KA.154605.WGBS_154605_pt.2_diagnosis	chr19	48740961	1	r882
2055	H_KA.154605.WGBS_154605_pt.2_diagnosis	chr19	48741002	0.7	r882
2056	H_KA.154605.WGBS_154605_pt.2_diagnosis	chr19	48741016	0.4	r882
2057	H_KA.154605.WGBS_154605_pt.2_diagnosis	chr19	48741019	0.5	r882
2058	H_KA.154605.WGBS_154605_pt.2_diagnosis	chr19	48741061	0.363636363636364	r882
2059	H_KA.154605.WGBS_154605_pt.2_diagnosis	chr19	48741141	0.666666666666667	r882
2060	H_KA.154605.WGBS_154605_pt.2_diagnosis	chr19	48741148	0.666666666666667	r882
2061	H_KA.154605.WGBS_154605_pt.2_diagnosis	chr19	48741172	0.2	r882
2062	H_KA.154605.WGBS_154605_pt.2_diagnosis	chr19	48741253	0.222222222222222	r882
2063	H_KA.154605.WGBS_154605_pt.2_diagnosis	chr19	48741299	0.2	r882
2064	H_KA.154605.WGBS_154605_pt.2_diagnosis	chr19	48741313	0.0909090909090909	r882
2065	H_KA.154605.WGBS_154605_pt.2_diagnosis	chr19	48741334	0.222222222222222	r882
2066	H_KA.154605.WGBS_154605_pt.2_diagnosis	chr19	48741357	0.181818181818182	r882
2067	H_KA.154605.WGBS_154605_pt.2_diagnosis	chr19	48741376	0.181818181818182	r882
2068	H_KA.154605.WGBS_154605_pt.2_diagnosis	chr19	48741404	0.181818181818182	r882
2069	H_KA.154605.WGBS_154605_pt.2_diagnosis	chr19	48741410	0.222222222222222	r882
2070	H_KA.154605.WGBS_154605_pt.2_diagnosis	chr19	48741416	0.0909090909090909	r882
2071	H_KA.154605.WGBS_154605_pt.2_diagnosis	chr19	48741425	0.363636363636364	r882
2072	H_KA.154605.WGBS_154605_pt.2_diagnosis	chr19	48741433	0.181818181818182	r882
2073	H_KA.154605.WGBS_154605_pt.2_diagnosis	chr19	48741491	0.111111111111111	r882
2074	H_KA.154605.WGBS_154605_pt.2_diagnosis	chr19	48741514	0.1	r882
2075	H_KA.154605.WGBS_154605_pt.2_diagnosis	chr19	48741545	0	r882
2076	H_KA.154605.WGBS_154605_pt.2_diagnosis	chr19	48741557	0.2	r882
2077	H_KA.154605.WGBS_154605_pt.2_diagnosis	chr19	48741578	0	r882
2078	H_KA.154605.WGBS_154605_pt.2_diagnosis	chr19	48741627	0	r882
2079	H_KA.154605.WGBS_154605_pt.2_diagnosis	chr19	48741642	0	r882
2080	H_KA.154605.WGBS_154605_pt.2_diagnosis	chr19	48741648	0.142857142857143	r882
2081	H_KA.154605.WGBS_154605_pt.2_diagnosis	chr19	48741666	0	r882
2082	H_KA.154605.WGBS_154605_pt.2_diagnosis	chr19	48741673	0	r882
2083	H_KA.154605.WGBS_154605_pt.2_diagnosis	chr19	48741698	0	r882
2084	H_KA.154605.WGBS_154605_pt.2_diagnosis	chr19	48741707	0	r882
2085	H_KA.154605.WGBS_154605_pt.2_diagnosis	chr19	48741718	0	r882
2086	H_KA.154605.WGBS_154605_pt.2_diagnosis	chr19	48741724	0.142857142857143	r882
2087	H_KA.154605.WGBS_154605_pt.2_diagnosis	chr19	48741727	0.142857142857143	r882
2088	H_KA.154605.WGBS_154605_pt.2_diagnosis	chr19	48741729	0	r882
2089	H_KA.154605.WGBS_154605_pt.2_diagnosis	chr19	48741794	0.636363636363636	r882
2090	H_KA.154605.WGBS_154605_pt.2_diagnosis	chr19	48741810	0.583333333333333	r882
2091	H_KA.154605.WGBS_154605_pt.2_diagnosis	chr19	48741842	0.928571428571429	r882
2092	H_KA.154605.WGBS_154605_pt.2_diagnosis	chr19	48741847	0.714285714285714	r882
2093	H_KA.154605.WGBS_154605_pt.2_diagnosis	chr19	48741924	0.857142857142857	r882
2126	H_KA.154605.WGBS_154605_pt.2_diagnosis	chr19	48729284	0	r882
2127	H_KA.154605.WGBS_154605_pt.2_diagnosis	chr19	48729297	0.2	r882
2128	H_KA.154605.WGBS_154605_pt.2_diagnosis	chr19	48729328	0.166666666666667	r882
2129	H_KA.154605.WGBS_154605_pt.2_diagnosis	chr19	48729346	0.272727272727273	r882
2130	H_KA.154605.WGBS_154605_pt.2_diagnosis	chr19	48729350	0.2	r882
2131	H_KA.154605.WGBS_154605_pt.2_diagnosis	chr19	48729369	0.25	r882
2132	H_KA.154605.WGBS_154605_pt.2_diagnosis	chr19	48729385	0.111111111111111	r882
2133	H_KA.154605.WGBS_154605_pt.2_diagnosis	chr19	48729392	0.444444444444444	r882
2134	H_KA.154605.WGBS_154605_pt.2_diagnosis	chr19	48729403	0.222222222222222	r882
2135	H_KA.154605.WGBS_154605_pt.2_diagnosis	chr19	48729408	0.2	r882
2136	H_KA.154605.WGBS_154605_pt.2_diagnosis	chr19	48729413	0.25	r882
2137	H_KA.154605.WGBS_154605_pt.2_diagnosis	chr19	48729417	0.25	r882
2216	H_KA.154605.WGBS_154605_pt.2_diagnosis	chr19	48729151	0	r882
2217	H_KA.154605.WGBS_154605_pt.2_diagnosis	chr19	48729163	0	r882
2218	H_KA.154605.WGBS_154605_pt.2_diagnosis	chr19	48729085	0	r882
2219	H_KA.154605.WGBS_154605_pt.2_diagnosis	chr19	48729087	0	r882
2220	H_KA.154605.WGBS_154605_pt.2_diagnosis	chr19	48729091	0	r882
2221	H_KA.154605.WGBS_154605_pt.2_diagnosis	chr19	48729097	0	r882
2222	H_KA.154605.WGBS_154605_pt.2_diagnosis	chr19	48729107	0	r882
2223	H_KA.154605.WGBS_154605_pt.2_diagnosis	chr19	48729118	0	r882
2224	H_KA.154605.WGBS_154605_pt.2_diagnosis	chr19	48729120	0	r882
2225	H_KA.154605.WGBS_154605_pt.2_diagnosis	chr19	48729122	0	r882
2226	H_KA.154605.WGBS_154605_pt.2_diagnosis	chr19	48729126	0	r882
2227	H_KA.154605.WGBS_154605_pt.2_diagnosis	chr19	48729132	0	r882
2228	H_KA.154605.WGBS_154605_pt.2_diagnosis	chr19	48729147	0	r882
2229	H_KA.154605.WGBS_154605_pt.2_diagnosis	chr19	48729254	0	r882
2230	H_KA.154605.WGBS_154605_pt.2_diagnosis	chr19	48729256	0.2	r882
2231	H_KA.154605.WGBS_154605_pt.2_diagnosis	chr19	48729175	0.5	r882
2232	H_KA.154605.WGBS_154605_pt.2_diagnosis	chr19	48729178	0	r882
2233	H_KA.154605.WGBS_154605_pt.2_diagnosis	chr19	48729180	0	r882
2234	H_KA.154605.WGBS_154605_pt.2_diagnosis	chr19	48729193	0.333333333333333	r882
2235	H_KA.154605.WGBS_154605_pt.2_diagnosis	chr19	48729195	0	r882
2236	H_KA.154605.WGBS_154605_pt.2_diagnosis	chr19	48729199	0	r882
2237	H_KA.154605.WGBS_154605_pt.2_diagnosis	chr19	48729207	0.25	r882
2238	H_KA.154605.WGBS_154605_pt.2_diagnosis	chr19	48729236	0	r882
2239	H_KA.154605.WGBS_154605_pt.2_diagnosis	chr19	48729239	0.4	r882
2240	H_KA.154605.WGBS_154605_pt.2_diagnosis	chr19	48729247	0.4	r882
2241	H_KA.154605.WGBS_154605_pt.2_diagnosis	chr19	48729252	0.5	r882
2242	H_KA.154605.WGBS_154605_pt.2_diagnosis	chr19	48729509	0.125	r882
2243	H_KA.154605.WGBS_154605_pt.2_diagnosis	chr19	48729520	0.222222222222222	r882
2244	H_KA.154605.WGBS_154605_pt.2_diagnosis	chr19	48729266	0	r882
2245	H_KA.154605.WGBS_154605_pt.2_diagnosis	chr19	48729269	0.166666666666667	r882
2246	H_KA.154605.WGBS_154605_pt.2_diagnosis	chr19	48729275	0	r882
2247	H_KA.154605.WGBS_154605_pt.2_diagnosis	chr19	48730020	0.875	r882
2248	H_KA.154605.WGBS_154605_pt.2_diagnosis	chr19	48730076	0.818181818181818	r882
2249	H_KA.154605.WGBS_154605_pt.2_diagnosis	chr19	48730081	1	r882
2250	H_KA.154605.WGBS_154605_pt.2_diagnosis	chr19	48729447	0.3	r882
2251	H_KA.154605.WGBS_154605_pt.2_diagnosis	chr19	48729462	0.222222222222222	r882
2252	H_KA.154605.WGBS_154605_pt.2_diagnosis	chr19	48729464	0.2	r882
2253	H_KA.154605.WGBS_154605_pt.2_diagnosis	chr19	48729476	0.2	r882
2254	H_KA.154605.WGBS_154605_pt.2_diagnosis	chr19	48729481	0	r882
2255	H_KA.154605.WGBS_154605_pt.2_diagnosis	chr19	48729965	0.888888888888889	r882
2256	H_KA.154605.WGBS_154605_pt.2_diagnosis	chr19	48729973	0.7	r882
2257	H_KA.154605.WGBS_154605_pt.2_diagnosis	chr19	48729522	0.1	r882
2258	H_KA.154605.WGBS_154605_pt.2_diagnosis	chr19	48729530	0.1	r882
2259	H_KA.154605.WGBS_154605_pt.2_diagnosis	chr19	48729543	0.222222222222222	r882
2260	H_KA.154605.WGBS_154605_pt.2_diagnosis	chr19	48729428	0.2	r882
2261	H_KA.154605.WGBS_154605_pt.2_diagnosis	chr19	48729443	0.181818181818182	r882
2262	H_KA.154605.WGBS_154605_pt.2_diagnosis	chr19	48729445	0.3	r882
2263	H_KA.154605.WGBS_154605_pt.2_diagnosis	chr19	48729602	0.1	r882
2264	H_KA.154605.WGBS_154605_pt.2_diagnosis	chr19	48729776	1	r882
2265	H_KA.154605.WGBS_154605_pt.2_diagnosis	chr19	48729782	1	r882
2266	H_KA.154605.WGBS_154605_pt.2_diagnosis	chr19	48729858	1	r882
2267	H_KA.154605.WGBS_154605_pt.2_diagnosis	chr19	48729874	0.857142857142857	r882
2268	H_KA.154605.WGBS_154605_pt.2_diagnosis	chr19	48730005	1	r882
2270	H_KA.154605.WGBS_154605_pt.2_diagnosis	chr19	48729993	0.9	r882
2271	H_KA.154605.WGBS_154605_pt.2_diagnosis	chr19	48730003	0.888888888888889	r882
2273	H_KA.154605.WGBS_154605_pt.2_diagnosis	chr19	48729553	0.0833333333333333	r882
2274	H_KA.154605.WGBS_154605_pt.2_diagnosis	chr19	48729564	0.166666666666667	r882
2275	H_KA.154605.WGBS_154605_pt.2_diagnosis	chr19	48729566	0.0909090909090909	r882
2278	H_KA.154605.WGBS_154605_pt.2_diagnosis	chr19	48730009	1	r882
2282	H_KA.624400.WGBS_624400_pt.1_diagnosis	chr17	48541824	0	r882
2283	H_KA.624400.WGBS_624400_pt.1_diagnosis	chr17	48550720	0.2	r882
2284	H_KA.624400.WGBS_624400_pt.1_diagnosis	chr17	48550722	0.4	r882
2285	H_KA.624400.WGBS_624400_pt.1_diagnosis	chr17	48550683	0.2	r882
2286	H_KA.624400.WGBS_624400_pt.1_diagnosis	chr17	48550762	0.571428571428571	r882
2287	H_KA.624400.WGBS_624400_pt.1_diagnosis	chr17	48541833	0	r882
2288	H_KA.624400.WGBS_624400_pt.1_diagnosis	chr17	48550752	0.5	r882
2289	H_KA.624400.WGBS_624400_pt.1_diagnosis	chr17	48550680	0.2	r882
2290	H_KA.624400.WGBS_624400_pt.1_diagnosis	chr17	48551124	0	r882
2291	H_KA.624400.WGBS_624400_pt.1_diagnosis	chr17	48550746	0.5	r882
2292	H_KA.624400.WGBS_624400_pt.1_diagnosis	chr17	48551145	0	r882
2293	H_KA.624400.WGBS_624400_pt.1_diagnosis	chr17	48551148	0	r882
2294	H_KA.624400.WGBS_624400_pt.1_diagnosis	chr17	48551151	0	r882
2295	H_KA.624400.WGBS_624400_pt.1_diagnosis	chr17	48551142	0	r882
2296	H_KA.624400.WGBS_624400_pt.1_diagnosis	chr17	48550797	0.75	r882
2297	H_KA.624400.WGBS_624400_pt.1_diagnosis	chr17	48550809	0.833333333333333	r882
2298	H_KA.624400.WGBS_624400_pt.1_diagnosis	chr17	48550813	0.333333333333333	r882
2299	H_KA.624400.WGBS_624400_pt.1_diagnosis	chr17	48550770	0.428571428571429	r882
2300	H_KA.624400.WGBS_624400_pt.1_diagnosis	chr17	48550660	0.6	r882
2301	H_KA.624400.WGBS_624400_pt.1_diagnosis	chr17	48550675	0.333333333333333	r882
2302	H_KA.624400.WGBS_624400_pt.1_diagnosis	chr17	48551297	0.75	r882
2303	H_KA.624400.WGBS_624400_pt.1_diagnosis	chr17	48551300	0	r882
2304	H_KA.624400.WGBS_624400_pt.1_diagnosis	chr17	48551347	0	r882
2305	H_KA.624400.WGBS_624400_pt.1_diagnosis	chr17	48551351	0	r882
2306	H_KA.624400.WGBS_624400_pt.1_diagnosis	chr17	48551354	0.5	r882
2307	H_KA.624400.WGBS_624400_pt.1_diagnosis	chr17	48551362	0.666666666666667	r882
2308	H_KA.624400.WGBS_624400_pt.1_diagnosis	chr17	48551157	0	r882
2309	H_KA.624400.WGBS_624400_pt.1_diagnosis	chr17	48551160	0	r882
2310	H_KA.624400.WGBS_624400_pt.1_diagnosis	chr17	48551163	0	r882
2311	H_KA.624400.WGBS_624400_pt.1_diagnosis	chr17	48551188	0	r882
2312	H_KA.624400.WGBS_624400_pt.1_diagnosis	chr17	48551242	0.2	r882
2313	H_KA.624400.WGBS_624400_pt.1_diagnosis	chr17	48551245	0.2	r882
2314	H_KA.624400.WGBS_624400_pt.1_diagnosis	chr17	48551260	0	r882
2334	H_KA.624400.WGBS_624400_pt.1_diagnosis	chr17	48541812	0.5	r882
2335	H_KA.624400.WGBS_624400_pt.1_diagnosis	chr17	48541817	0	r882
2336	H_KA.624400.WGBS_624400_pt.1_diagnosis	chr17	48541820	0	r882
2337	H_KA.624400.WGBS_624400_pt.1_diagnosis	chr17	48543730	0.2	r882
2338	H_KA.624400.WGBS_624400_pt.1_diagnosis	chr17	48543765	0	r882
2339	H_KA.624400.WGBS_624400_pt.1_diagnosis	chr17	48541848	0	r882
2340	H_KA.624400.WGBS_624400_pt.1_diagnosis	chr17	48541873	0	r882
2341	H_KA.624400.WGBS_624400_pt.1_diagnosis	chr17	48541882	0.1	r882
2342	H_KA.624400.WGBS_624400_pt.1_diagnosis	chr17	48541900	0	r882
2343	H_KA.624400.WGBS_624400_pt.1_diagnosis	chr17	48541911	0	r882
2344	H_KA.624400.WGBS_624400_pt.1_diagnosis	chr17	48541916	0.0909090909090909	r882
2345	H_KA.624400.WGBS_624400_pt.1_diagnosis	chr17	48541918	0	r882
2346	H_KA.624400.WGBS_624400_pt.1_diagnosis	chr17	48541921	0	r882
2347	H_KA.624400.WGBS_624400_pt.1_diagnosis	chr17	48541927	0	r882
2348	H_KA.624400.WGBS_624400_pt.1_diagnosis	chr17	48541946	0	r882
2349	H_KA.624400.WGBS_624400_pt.1_diagnosis	chr17	48541950	0	r882
2350	H_KA.624400.WGBS_624400_pt.1_diagnosis	chr17	48541988	0.0666666666666667	r882
2351	H_KA.624400.WGBS_624400_pt.1_diagnosis	chr17	48542005	0	r882
2352	H_KA.624400.WGBS_624400_pt.1_diagnosis	chr17	48542011	0	r882
2353	H_KA.624400.WGBS_624400_pt.1_diagnosis	chr17	48542074	0	r882
2354	H_KA.624400.WGBS_624400_pt.1_diagnosis	chr17	48542089	0	r882
2355	H_KA.624400.WGBS_624400_pt.1_diagnosis	chr17	48542101	0	r882
2356	H_KA.624400.WGBS_624400_pt.1_diagnosis	chr17	48542150	0	r882
2357	H_KA.624400.WGBS_624400_pt.1_diagnosis	chr17	48542169	0	r882
2358	H_KA.624400.WGBS_624400_pt.1_diagnosis	chr17	48542171	0	r882
2359	H_KA.624400.WGBS_624400_pt.1_diagnosis	chr17	48542192	0.4	r882
2360	H_KA.624400.WGBS_624400_pt.1_diagnosis	chr17	48542210	0.2	r882
2361	H_KA.624400.WGBS_624400_pt.1_diagnosis	chr17	48542216	0	r882
2362	H_KA.624400.WGBS_624400_pt.1_diagnosis	chr17	48542282	0.333333333333333	r882
2363	H_KA.624400.WGBS_624400_pt.1_diagnosis	chr17	48542287	0	r882
2364	H_KA.624400.WGBS_624400_pt.1_diagnosis	chr17	48542400	0	r882
2365	H_KA.624400.WGBS_624400_pt.1_diagnosis	chr17	48542431	0	r882
2366	H_KA.624400.WGBS_624400_pt.1_diagnosis	chr17	48542462	0.125	r882
2367	H_KA.624400.WGBS_624400_pt.1_diagnosis	chr17	48542472	0	r882
2368	H_KA.624400.WGBS_624400_pt.1_diagnosis	chr17	48542478	0	r882
2369	H_KA.624400.WGBS_624400_pt.1_diagnosis	chr17	48542484	0	r882
2370	H_KA.624400.WGBS_624400_pt.1_diagnosis	chr17	48542489	0	r882
2371	H_KA.624400.WGBS_624400_pt.1_diagnosis	chr17	48542500	0	r882
2372	H_KA.624400.WGBS_624400_pt.1_diagnosis	chr17	48542520	0.0909090909090909	r882
2373	H_KA.624400.WGBS_624400_pt.1_diagnosis	chr17	48542527	0	r882
2374	H_KA.624400.WGBS_624400_pt.1_diagnosis	chr17	48542530	0	r882
2375	H_KA.624400.WGBS_624400_pt.1_diagnosis	chr17	48542560	0.0833333333333333	r882
2376	H_KA.624400.WGBS_624400_pt.1_diagnosis	chr17	48542579	0.0909090909090909	r882
2377	H_KA.624400.WGBS_624400_pt.1_diagnosis	chr17	48542605	0	r882
2378	H_KA.624400.WGBS_624400_pt.1_diagnosis	chr17	48542617	0	r882
2379	H_KA.624400.WGBS_624400_pt.1_diagnosis	chr17	48542619	0	r882
2380	H_KA.624400.WGBS_624400_pt.1_diagnosis	chr17	48542652	0	r882
2381	H_KA.624400.WGBS_624400_pt.1_diagnosis	chr17	48550831	0.142857142857143	r882
2382	H_KA.624400.WGBS_624400_pt.1_diagnosis	chr17	48550842	0.166666666666667	r882
2383	H_KA.624400.WGBS_624400_pt.1_diagnosis	chr17	48550861	0	r882
2384	H_KA.624400.WGBS_624400_pt.1_diagnosis	chr17	48550864	0	r882
2385	H_KA.624400.WGBS_624400_pt.1_diagnosis	chr17	48550867	0.111111111111111	r882
2386	H_KA.624400.WGBS_624400_pt.1_diagnosis	chr17	48550910	0.333333333333333	r882
2387	H_KA.624400.WGBS_624400_pt.1_diagnosis	chr17	48550913	0.222222222222222	r882
2388	H_KA.624400.WGBS_624400_pt.1_diagnosis	chr17	48550940	0.375	r882
2389	H_KA.624400.WGBS_624400_pt.1_diagnosis	chr17	48550944	0	r882
2390	H_KA.624400.WGBS_624400_pt.1_diagnosis	chr17	48550976	0.111111111111111	r882
2391	H_KA.624400.WGBS_624400_pt.1_diagnosis	chr17	48550979	0.25	r882
2392	H_KA.624400.WGBS_624400_pt.1_diagnosis	chr17	48550985	0.222222222222222	r882
2393	H_KA.624400.WGBS_624400_pt.1_diagnosis	chr17	48550997	0.5	r882
2394	H_KA.624400.WGBS_624400_pt.1_diagnosis	chr17	48551035	0	r882
2395	H_KA.624400.WGBS_624400_pt.1_diagnosis	chr17	48551037	0.142857142857143	r882
2396	H_KA.624400.WGBS_624400_pt.1_diagnosis	chr17	48551041	0	r882
2397	H_KA.624400.WGBS_624400_pt.1_diagnosis	chr17	48551047	0.142857142857143	r882
2398	H_KA.624400.WGBS_624400_pt.1_diagnosis	chr17	48551050	0	r882
2399	H_KA.624400.WGBS_624400_pt.1_diagnosis	chr17	48551054	0.166666666666667	r882
2400	H_KA.624400.WGBS_624400_pt.1_diagnosis	chr17	48551056	0	r882
2401	H_KA.624400.WGBS_624400_pt.1_diagnosis	chr17	48551060	0.166666666666667	r882
2402	H_KA.624400.WGBS_624400_pt.1_diagnosis	chr17	48551068	0.142857142857143	r882
2403	H_KA.624400.WGBS_624400_pt.1_diagnosis	chr17	48551071	0.142857142857143	r882
2404	H_KA.624400.WGBS_624400_pt.1_diagnosis	chr17	48551074	0.166666666666667	r882
2405	H_KA.624400.WGBS_624400_pt.1_diagnosis	chr17	48551080	0	r882
2406	H_KA.624400.WGBS_624400_pt.1_diagnosis	chr17	48551103	0	r882
2407	H_KA.624400.WGBS_624400_pt.1_diagnosis	chr17	48551106	0	r882
2408	H_KA.624400.WGBS_624400_pt.1_diagnosis	chr17	48551109	0	r882
2409	H_KA.624400.WGBS_624400_pt.1_diagnosis	chr17	48551112	0	r882
2410	H_KA.624400.WGBS_624400_pt.1_diagnosis	chr17	48551118	0	r882
2411	H_KA.624400.WGBS_624400_pt.1_diagnosis	chr17	48543312	0	r882
2412	H_KA.624400.WGBS_624400_pt.1_diagnosis	chr17	48543319	0	r882
2413	H_KA.624400.WGBS_624400_pt.1_diagnosis	chr17	48543322	0	r882
2414	H_KA.624400.WGBS_624400_pt.1_diagnosis	chr17	48543324	0	r882
2415	H_KA.624400.WGBS_624400_pt.1_diagnosis	chr17	48543330	0	r882
2416	H_KA.624400.WGBS_624400_pt.1_diagnosis	chr17	48543341	0	r882
2417	H_KA.624400.WGBS_624400_pt.1_diagnosis	chr17	48543345	0	r882
2418	H_KA.624400.WGBS_624400_pt.1_diagnosis	chr17	48543356	0.111111111111111	r882
2419	H_KA.624400.WGBS_624400_pt.1_diagnosis	chr17	48543364	0.125	r882
2420	H_KA.624400.WGBS_624400_pt.1_diagnosis	chr17	48543366	0	r882
2421	H_KA.624400.WGBS_624400_pt.1_diagnosis	chr17	48543379	0	r882
2422	H_KA.624400.WGBS_624400_pt.1_diagnosis	chr17	48543391	0	r882
2423	H_KA.624400.WGBS_624400_pt.1_diagnosis	chr17	48543394	0	r882
2424	H_KA.624400.WGBS_624400_pt.1_diagnosis	chr17	48543415	0	r882
2425	H_KA.624400.WGBS_624400_pt.1_diagnosis	chr17	48543418	0	r882
2426	H_KA.624400.WGBS_624400_pt.1_diagnosis	chr17	48543422	0	r882
2427	H_KA.624400.WGBS_624400_pt.1_diagnosis	chr17	48543424	0	r882
2428	H_KA.624400.WGBS_624400_pt.1_diagnosis	chr17	48543429	0	r882
2429	H_KA.624400.WGBS_624400_pt.1_diagnosis	chr17	48543438	0	r882
2430	H_KA.624400.WGBS_624400_pt.1_diagnosis	chr17	48543442	0	r882
2431	H_KA.624400.WGBS_624400_pt.1_diagnosis	chr17	48543451	0	r882
2432	H_KA.624400.WGBS_624400_pt.1_diagnosis	chr17	48543453	0	r882
2433	H_KA.624400.WGBS_624400_pt.1_diagnosis	chr17	48543462	0	r882
2434	H_KA.624400.WGBS_624400_pt.1_diagnosis	chr17	48543471	0.111111111111111	r882
2435	H_KA.624400.WGBS_624400_pt.1_diagnosis	chr17	48543493	0	r882
2436	H_KA.624400.WGBS_624400_pt.1_diagnosis	chr17	48543514	0.1	r882
2437	H_KA.624400.WGBS_624400_pt.1_diagnosis	chr17	48543517	0	r882
2438	H_KA.624400.WGBS_624400_pt.1_diagnosis	chr17	48543524	0	r882
2439	H_KA.624400.WGBS_624400_pt.1_diagnosis	chr17	48543532	0	r882
2440	H_KA.624400.WGBS_624400_pt.1_diagnosis	chr17	48543539	0	r882
2441	H_KA.624400.WGBS_624400_pt.1_diagnosis	chr17	48543554	0	r882
2442	H_KA.624400.WGBS_624400_pt.1_diagnosis	chr17	48543557	0	r882
2443	H_KA.624400.WGBS_624400_pt.1_diagnosis	chr17	48543588	0	r882
2444	H_KA.624400.WGBS_624400_pt.1_diagnosis	chr17	48543607	0	r882
2445	H_KA.624400.WGBS_624400_pt.1_diagnosis	chr17	48543609	0	r882
2446	H_KA.624400.WGBS_624400_pt.1_diagnosis	chr17	48543615	0.0909090909090909	r882
2447	H_KA.624400.WGBS_624400_pt.1_diagnosis	chr17	48543618	0	r882
2448	H_KA.624400.WGBS_624400_pt.1_diagnosis	chr17	48543620	0	r882
2449	H_KA.624400.WGBS_624400_pt.1_diagnosis	chr17	48543623	0	r882
2450	H_KA.624400.WGBS_624400_pt.1_diagnosis	chr17	48543629	0	r882
2451	H_KA.624400.WGBS_624400_pt.1_diagnosis	chr17	48543679	0	r882
2452	H_KA.624400.WGBS_624400_pt.1_diagnosis	chr17	48543694	0	r882
2453	H_KA.624400.WGBS_624400_pt.1_diagnosis	chr17	48543698	0	r882
2454	H_KA.624400.WGBS_624400_pt.1_diagnosis	chr17	48543707	0	r882
2455	H_KA.624400.WGBS_624400_pt.1_diagnosis	chr17	48543709	0	r882
2456	H_KA.624400.WGBS_624400_pt.1_diagnosis	chr17	48543714	0	r882
2457	H_KA.624400.WGBS_624400_pt.1_diagnosis	chr17	48543717	0	r882
2458	H_KA.624400.WGBS_624400_pt.1_diagnosis	chr17	48549064	0.263157894736842	r882
2459	H_KA.624400.WGBS_624400_pt.1_diagnosis	chr17	48549300	0.714285714285714	r882
2460	H_KA.624400.WGBS_624400_pt.1_diagnosis	chr17	48549479	0.8	r882
2461	H_KA.624400.WGBS_624400_pt.1_diagnosis	chr17	48549519	0.5	r882
2462	H_KA.624400.WGBS_624400_pt.1_diagnosis	chr17	48549766	0.25	r882
2463	H_KA.624400.WGBS_624400_pt.1_diagnosis	chr17	48549839	0.5	r882
2464	H_KA.624400.WGBS_624400_pt.1_diagnosis	chr17	48549953	0.916666666666667	r882
2465	H_KA.624400.WGBS_624400_pt.1_diagnosis	chr17	48550011	0.875	r882
2466	H_KA.624400.WGBS_624400_pt.1_diagnosis	chr17	48550021	1	r882
2467	H_KA.624400.WGBS_624400_pt.1_diagnosis	chr17	48550042	1	r882
2468	H_KA.624400.WGBS_624400_pt.1_diagnosis	chr17	48550046	1	r882
2469	H_KA.624400.WGBS_624400_pt.1_diagnosis	chr17	48550121	1	r882
2470	H_KA.624400.WGBS_624400_pt.1_diagnosis	chr17	48550206	0.2	r882
2471	H_KA.624400.WGBS_624400_pt.1_diagnosis	chr17	48550317	0	r882
2472	H_KA.624400.WGBS_624400_pt.1_diagnosis	chr17	48550530	0	r882
2473	H_KA.624400.WGBS_624400_pt.1_diagnosis	chr17	48550540	0	r882
2474	H_KA.624400.WGBS_624400_pt.1_diagnosis	chr17	48550546	0	r882
2475	H_KA.624400.WGBS_624400_pt.1_diagnosis	chr17	48550552	0.25	r882
2476	H_KA.624400.WGBS_624400_pt.1_diagnosis	chr17	48550554	0	r882
2477	H_KA.624400.WGBS_624400_pt.1_diagnosis	chr17	48550560	0	r882
2478	H_KA.624400.WGBS_624400_pt.1_diagnosis	chr17	48550566	0.25	r882
2479	H_KA.624400.WGBS_624400_pt.1_diagnosis	chr17	48550572	0.2	r882
2480	H_KA.624400.WGBS_624400_pt.1_diagnosis	chr17	48550579	0	r882
2481	H_KA.624400.WGBS_624400_pt.1_diagnosis	chr17	48550600	0.285714285714286	r882
2482	H_KA.624400.WGBS_624400_pt.1_diagnosis	chr17	48550605	0.285714285714286	r882
2483	H_KA.624400.WGBS_624400_pt.1_diagnosis	chr17	48550611	0.142857142857143	r882
2484	H_KA.624400.WGBS_624400_pt.1_diagnosis	chr17	48550617	0.142857142857143	r882
2485	H_KA.624400.WGBS_624400_pt.1_diagnosis	chr17	48550632	0.333333333333333	r882
2486	H_KA.624400.WGBS_624400_pt.1_diagnosis	chr17	48550636	0.833333333333333	r882
2487	H_KA.624400.WGBS_624400_pt.1_diagnosis	chr17	48550647	0.5	r882
2488	H_KA.624400.WGBS_624400_pt.1_diagnosis	chr17	48550651	0.666666666666667	r882
2489	H_KA.624400.WGBS_624400_pt.1_diagnosis	chr17	48550654	0.4	r882
2502	H_KA.624400.WGBS_624400_pt.1_diagnosis	chr17	48542859	0.25	r882
2503	H_KA.624400.WGBS_624400_pt.1_diagnosis	chr17	48542892	0	r882
2504	H_KA.624400.WGBS_624400_pt.1_diagnosis	chr17	48542937	0	r882
2505	H_KA.624400.WGBS_624400_pt.1_diagnosis	chr17	48542984	0.1	r882
2506	H_KA.624400.WGBS_624400_pt.1_diagnosis	chr17	48543005	0	r882
2507	H_KA.624400.WGBS_624400_pt.1_diagnosis	chr17	48543021	0	r882
2508	H_KA.624400.WGBS_624400_pt.1_diagnosis	chr17	48543032	0	r882
2509	H_KA.624400.WGBS_624400_pt.1_diagnosis	chr17	48543034	0	r882
2510	H_KA.624400.WGBS_624400_pt.1_diagnosis	chr17	48543041	0	r882
2511	H_KA.624400.WGBS_624400_pt.1_diagnosis	chr17	48543050	0	r882
2512	H_KA.624400.WGBS_624400_pt.1_diagnosis	chr17	48543084	0	r882
2513	H_KA.624400.WGBS_624400_pt.1_diagnosis	chr17	48543097	0.0909090909090909	r882
2514	H_KA.624400.WGBS_624400_pt.1_diagnosis	chr17	48543126	0	r882
2515	H_KA.624400.WGBS_624400_pt.1_diagnosis	chr17	48543139	0.125	r882
2516	H_KA.624400.WGBS_624400_pt.1_diagnosis	chr17	48543147	0	r882
2517	H_KA.624400.WGBS_624400_pt.1_diagnosis	chr17	48543180	0	r882
2518	H_KA.624400.WGBS_624400_pt.1_diagnosis	chr17	48543201	0.125	r882
2519	H_KA.624400.WGBS_624400_pt.1_diagnosis	chr17	48543205	0	r882
2520	H_KA.624400.WGBS_624400_pt.1_diagnosis	chr17	48543207	0	r882
2521	H_KA.624400.WGBS_624400_pt.1_diagnosis	chr17	48543222	0	r882
2522	H_KA.624400.WGBS_624400_pt.1_diagnosis	chr17	48543245	0	r882
2523	H_KA.624400.WGBS_624400_pt.1_diagnosis	chr17	48543250	0	r882
2524	H_KA.624400.WGBS_624400_pt.1_diagnosis	chr17	48543258	0	r882
2525	H_KA.624400.WGBS_624400_pt.1_diagnosis	chr17	48543276	0	r882
2526	H_KA.624400.WGBS_624400_pt.1_diagnosis	chr17	48543288	0.142857142857143	r882
2527	H_KA.624400.WGBS_624400_pt.1_diagnosis	chr17	48543291	0	r882
2528	H_KA.624400.WGBS_624400_pt.1_diagnosis	chr17	48543297	0	r882
2529	H_KA.624400.WGBS_624400_pt.1_diagnosis	chr17	48543299	0	r882
2530	H_KA.624400.WGBS_624400_pt.1_diagnosis	chr17	48543304	0	r882
2531	H_KA.624400.WGBS_624400_pt.1_diagnosis	chr17	48543306	0	r882
2703	H_KA.624400.WGBS_624400_pt.1_diagnosis	chr17	48543768	0	r882
2704	H_KA.624400.WGBS_624400_pt.1_diagnosis	chr17	48543776	0	r882
2705	H_KA.624400.WGBS_624400_pt.1_diagnosis	chr17	48543781	0	r882
2706	H_KA.624400.WGBS_624400_pt.1_diagnosis	chr17	48543805	0	r882
2707	H_KA.624400.WGBS_624400_pt.1_diagnosis	chr17	48543850	0	r882
2708	H_KA.624400.WGBS_624400_pt.1_diagnosis	chr17	48543864	0	r882
2709	H_KA.624400.WGBS_624400_pt.1_diagnosis	chr17	48543881	0	r882
2710	H_KA.624400.WGBS_624400_pt.1_diagnosis	chr17	48543885	0	r882
2711	H_KA.624400.WGBS_624400_pt.1_diagnosis	chr17	48543934	0	r882
2712	H_KA.624400.WGBS_624400_pt.1_diagnosis	chr17	48543939	0.25	r882
2713	H_KA.624400.WGBS_624400_pt.1_diagnosis	chr17	48543964	0	r882
2714	H_KA.624400.WGBS_624400_pt.1_diagnosis	chr17	48543970	0	r882
2715	H_KA.624400.WGBS_624400_pt.1_diagnosis	chr17	48543977	0	r882
2716	H_KA.624400.WGBS_624400_pt.1_diagnosis	chr17	48543986	0	r882
2717	H_KA.624400.WGBS_624400_pt.1_diagnosis	chr17	48543993	0	r882
2718	H_KA.624400.WGBS_624400_pt.1_diagnosis	chr17	48544003	0	r882
2719	H_KA.624400.WGBS_624400_pt.1_diagnosis	chr17	48544006	0	r882
2720	H_KA.624400.WGBS_624400_pt.1_diagnosis	chr17	48544009	0	r882
2721	H_KA.624400.WGBS_624400_pt.1_diagnosis	chr17	48544057	0	r882
2722	H_KA.624400.WGBS_624400_pt.1_diagnosis	chr17	48544076	0	r882
2723	H_KA.624400.WGBS_624400_pt.1_diagnosis	chr17	48544081	0.142857142857143	r882
2724	H_KA.624400.WGBS_624400_pt.1_diagnosis	chr17	48544166	0	r882
2725	H_KA.624400.WGBS_624400_pt.1_diagnosis	chr17	48544228	0	r882
2726	H_KA.624400.WGBS_624400_pt.1_diagnosis	chr17	48544275	0	r882
2727	H_KA.624400.WGBS_624400_pt.1_diagnosis	chr17	48544346	0	r882
2728	H_KA.624400.WGBS_624400_pt.1_diagnosis	chr17	48544355	0	r882
2729	H_KA.624400.WGBS_624400_pt.1_diagnosis	chr17	48544432	0	r882
2730	H_KA.624400.WGBS_624400_pt.1_diagnosis	chr17	48544516	0	r882
2731	H_KA.624400.WGBS_624400_pt.1_diagnosis	chr17	48544527	0	r882
2732	H_KA.624400.WGBS_624400_pt.1_diagnosis	chr17	48544538	0	r882
2733	H_KA.624400.WGBS_624400_pt.1_diagnosis	chr17	48544545	0.25	r882
2734	H_KA.624400.WGBS_624400_pt.1_diagnosis	chr17	48544550	0	r882
2735	H_KA.624400.WGBS_624400_pt.1_diagnosis	chr17	48544553	0	r882
2736	H_KA.624400.WGBS_624400_pt.1_diagnosis	chr17	48544559	0	r882
2737	H_KA.624400.WGBS_624400_pt.1_diagnosis	chr17	48544563	0	r882
2738	H_KA.624400.WGBS_624400_pt.1_diagnosis	chr17	48544575	0	r882
2739	H_KA.624400.WGBS_624400_pt.1_diagnosis	chr17	48544580	0	r882
2740	H_KA.624400.WGBS_624400_pt.1_diagnosis	chr17	48544601	0	r882
2741	H_KA.624400.WGBS_624400_pt.1_diagnosis	chr17	48544631	0.333333333333333	r882
2742	H_KA.624400.WGBS_624400_pt.1_diagnosis	chr17	48544638	0	r882
2743	H_KA.624400.WGBS_624400_pt.1_diagnosis	chr17	48544649	0	r882
2924	H_KA.624400.WGBS_624400_pt.1_diagnosis	chr17	48541431	0	r882
2925	H_KA.624400.WGBS_624400_pt.1_diagnosis	chr17	48541507	0.1	r882
2926	H_KA.624400.WGBS_624400_pt.1_diagnosis	chr17	48541548	0	r882
2927	H_KA.624400.WGBS_624400_pt.1_diagnosis	chr17	48541556	0.142857142857143	r882
2928	H_KA.624400.WGBS_624400_pt.1_diagnosis	chr17	48541559	0	r882
2929	H_KA.624400.WGBS_624400_pt.1_diagnosis	chr17	48541586	0	r882
2930	H_KA.624400.WGBS_624400_pt.1_diagnosis	chr17	48541604	0	r882
2931	H_KA.624400.WGBS_624400_pt.1_diagnosis	chr17	48541606	0	r882
2932	H_KA.624400.WGBS_624400_pt.1_diagnosis	chr17	48541615	0	r882
2933	H_KA.624400.WGBS_624400_pt.1_diagnosis	chr17	48541619	0	r882
2934	H_KA.624400.WGBS_624400_pt.1_diagnosis	chr17	48541663	0	r882
2935	H_KA.624400.WGBS_624400_pt.1_diagnosis	chr17	48541725	0	r882
2936	H_KA.624400.WGBS_624400_pt.1_diagnosis	chr17	48541733	0	r882
[truncated: 40,902 more rows]
