# Supplementary material for: Functional and epigenetic phenotypes of humans and mice with DNMT3A Overgrowth Syndrome
Source: Nat Commun. 2021 Jul 27;12:4549. doi: 10.1038/s41467-021-24800-7 (PMC8316576; doi:10.1038/s41467-021-24800-7)
Supplement: Supplementary file 13 — Source Data [file 41467_2021_24800_MOESM13_ESM.zip › Human_FlowCytometry.xlsx]

## Sheet: Figures
Figures associated with data
Supplemental 2c
Supplemental 9a

## Sheet: Human Flow Cytometry
				Total cell number															Pecent total cells
Sample	Status	WBC (K/uL)	Filename	CD45+	B-cells	Classical Monocytes	Intermediate Monocytes	Non-classical Monocytes	mDCs	Basophils	CD16lo gran	CD16hi gran	pDCs	CD56dim CD16lo NK	CD56dim CD16+ NK	CD56hi CD16lo NK	T-cells	NKT-cells	B-cells	Classical Monocytes	Intermediate Monocytes	Non-classical Monocytes	mDCs	Basophils	CD16lo gran	CD16hi gran	pDCs	CD56dim CD16lo NK	CD56dim CD16+ NK	CD56hi CD16lo NK	T-cells	NKT-cells
PBMC ctl	Healthy	ND	A1 PBMC ctl set1.fcs comp	46752	5245	7663	608	527	1047	65	131	136	113	758	5150	137	17544	5029	11.2188	16.3907	1.30048	1.12722	2.23948	0.139031	0.280202	0.290897	0.241701	1.62132	11.0156	0.293036	37.5257	10.7568
UPN978897	Healthy	5	A2 UPN978897 ctl set1.fcs comp	60152	2361	3387	1141	163	232	795	4242	31260	24	37	947	23	13369	909	3.92506	5.63074	1.89686	0.27098	0.38569	1.32165	7.05213	51.9683	0.0398989	0.0615108	1.57434	0.0382365	22.2254	1.51117
UPN624400	TBRS	9.7	A3 UPN624400 TBRS set1.fcs comp	48583	1890	1352	700	85	110	588	846	28367	13	565	3441	27	8676	844	3.89025	2.78287	1.44083	0.174958	0.226417	1.2103	1.74135	58.3887	0.0267583	1.16296	7.08272	0.055575	17.8581	1.73723
