# Supplementary material for: Functional and epigenetic phenotypes of humans and mice with DNMT3A Overgrowth Syndrome
Source: Nat Commun. 2021 Jul 27;12:4549. doi: 10.1038/s41467-021-24800-7 (PMC8316576; doi:10.1038/s41467-021-24800-7)
Supplement: Supplementary file 13 — Source Data [file 41467_2021_24800_MOESM13_ESM.zip › Human_scRNAseq.xlsx]

## Sheet: Figures
Figures associated with data
2a
2b
2c
Supplementary 3b
Supplementary 3d
Supplementary 8a

## Sheet: Human_scRNAseq_GBS
UPN	# Cells	Genotype	1	2	3	4	5	6	7	8	9	10	11	12
624400	2788	DNMT3A R882/+	374	340	234	203	128	228	261	426	181	188	85	34
978897	3653	DNMT3A +/+	449	425	425	436	491	326	285	109	205	134	217	21
All samples			823	765	659	639	619	554	546	535	386	322	302	55
