# Supplementary material for: Functional and epigenetic phenotypes of humans and mice with DNMT3A Overgrowth Syndrome
Source: Nat Commun. 2021 Jul 27;12:4549. doi: 10.1038/s41467-021-24800-7 (PMC8316576; doi:10.1038/s41467-021-24800-7)
Supplement: Supplementary file 13 — Source Data [file 41467_2021_24800_MOESM13_ESM.zip › Mouse_Behaviour.xlsx]

## Sheet: Figures
Figures associated with data
4i
Supplementary Figure 4m

## Sheet: 4a
Figure 4a
Time (min)	Dnmt3a+/+																	Dnmt3aR878H
0
10	1834	1102	716	1133	1964	1185	643	1874	1194	1167	1899	1415	921	1331	980	1217	1191	1325	915	824	519	1274	2805	566	248	229	719	1047	287	661	512	264	177	313
20	1232	1064	689	1277	1799	847	565	1737	973	1063	1732	1190	724	926	718	1272	909	1034	1170	713	382	1128	1980	281	321	532	507	448	344	670	134	113	224	66
30	825	892	569	1025	1159	870	867	1468	631	833	1242	894	681	839	534	1191	958	851	1134	908	362	293	1224	203	590	842	257	2	158	393	654	163	214	0
40	817	1241	441	560	785	798	751	1586	758	902	956	741	509	391	676	1345	1040	740	1413	735	203	532	1046	9	342	878	277	13	39	374	555	144	360	418
50	886	969	198	311	782	1082	433	1253	160	352	1123	668	381	459	771	1171	703	640	1320	309	159	390	385	31	656	767	451	1	1	303	375	73	395	9
60	794	694	234	0	967	545	460	1298	232	213	1303	35	327	146	711	1260	497	644	1343	431	22	15	347	13	217	635	194	0	0	520	707	551	138	145

## Sheet: 4b
Figure 4b
Time (min)	Dnmt3a+/+																	Dnmt3aR878H
0
10	169	176	123	92	225	187	27	162	178	92	161	144	46	92	52	82	103	83	103	178	64	102	175	44	73	9	34	51	52	28	39	33	8	4
20	189	243	144	163	230	229	62	222	214	77	258	178	61	76	92	121	109	118	173	257	69	119	190	36	75	89	48	36	118	41	16	14	38	3
30	180	219	111	127	265	247	108	231	147	77	232	190	38	68	88	185	153	125	185	295	82	25	91	34	155	163	67	1	49	14	72	31	24	0
40	127	278	101	49	205	251	74	196	155	90	159	77	59	21	139	238	166	167	278	339	37	76	114	6	164	109	65	7	22	11	86	40	60	21
50	166	224	41	26	157	241	76	202	41	35	272	80	39	42	130	212	111	122	254	162	45	70	30	0	197	191	116	0	1	27	73	16	61	1
60	131	208	36	0	130	205	37	185	27	19	250	28	26	10	192	253	87	90	242	107	31	0	30	2	122	203	68	0	0	58	138	125	47	18

## Sheet: 4f
Figure 4f
Test		Dnmt3a+/+																	Dnmt3aR878H
B1		0	0	0	0	0	5.75	0	1.33	0	0	0	0	0	1.33	0	2.21		3.98	1.77	23.89	0	0	0	2.65	0	26.11	0	0	0	2.21	2.21	0	0	3.98
B2		0	0	0	0	2.67	5.33	0	0	0	0	3.98	0	0	1.33	0	0		16.44	1.33	13.33	1.77	0	0	10.22	0	24	3.56	0	1.33	28.89	13.33	14.67	8.44	4.87
T1		3.11	5.33	13.33	3.1	18.58	8.89	36.89	22.22	22.57	0	43.81	27.11	12	19.56	4.44	16.89		40.44	12.83	63.56	7.08	12	12.44	44.89	34.51	75.11	47.35	54.67	35.56	54.67	42.67	41.78	51.56	48
T2		44	45.78	21.33	31.42	17.26	42.22	62.67	44	57.33	5.78	63.11	39.82	24.78	49.33	14.67	39.82		57.33	35.84	76.89	62.22	50.22	48.44	72.44	62.67	72.89	84.96	51.56	64	84.51	69.47	64.89	73.78	72.12
T3		58.04	44	75.11	41.33	63.56	52.23	65.33	64.29	80.36	12.95	66.52	75.11	56.89	57.14	63.84	52.89		86.16	80.44	89.29	72.77	81.7	50.89	75.56	83.04	93.3	84.89	69.2	73.66	89.78	72.89	69.64	64.73	68.89

## Sheet: 4g
Figure 4g
Test		Dnmt3a+/+																	Dnmt3aR878H
T1		45.13	11.5	13.27	27.88	21.68	8.85	46.02	35.84	26.55	4.87	46.02	9.29	16.37	19.47	14.6	7.96		34.96	0	26.11	25.22	36	11.5	65.04	23.45	12.39	35.84	40.89	25.33	42.04	42.92	31.86	16.37	14.16
T2		9.33	9.78	37.78	30.53	21.24	23.56	26.67	37.33	43.36	19.11	24.78	20.89	30.22	33.19	12.83	0		9.78	2.65	47.11	21.24	56.19	16	30.22	44.25	44.89	26.99	66.37	60.62	28	43.11	33.19	42.48	48.67
T3		9.29	13.27	21.68	19.91	66.81	24.44	25.66	9.29	41.15	14.6	24.34	14.67	27.11	29.2	21.24	24.78		19.56	11.06	50.67	38.05	25.66	36.28	58.85	25.66	28.89	40.27	13.72	60.62	54.22	49.33	40.27	37.61	54.87
T4		27.88	7.11	10.22	18.14	52.65	38.67	34.67	9.73	40.44	6.19	7.11	24.89	12.44	18.58	46.9	28		57.33	12.83	57.33	69.33	35.4	35.4	58.22	68.89	41.78	79.2	19.03	43.81	75.56	64	43.36	48.67	57.33
T5		16.37	11.95	16.37	23.01	15.93	14.67	48.67	8.85	52.65	14.6	16.37	42.04	49.12	30.88	38.25	34.96		39.56	11.5	52	50.88	55.75	24.34	24.78	73.89	34.67	69.91	32.74	39.82	60.62	36.73	47.47	44.24	71.24
T6		28.32	13.78	19.11	38.94	21.24	12.95	69.33	40.71	52.21	13.27	37.17	48	45.33	45.91	16.82	50		16.96	17.7	56.7	19.47	24.78	48.23	50.22	39.82	26.79	58.41	76.11	43.36	69.78	54.67	30.45	53.64	62.39
T7		37.61	20	27.56	28.76	40.27	21.68	15.56	48.23	57.08	11.06	25.66	55.56	25.33	37.05	13.84	17.7		47.35	9.73	63.72	50.44	63.27	35.84	52.44	4.87	36.73	55.31	60.18	44.69	76.89	61.78	43.3	62.5	73.89
T8		17.33	9.37	33.48	18.22	27.11	20.44	20.09	20	76.44	12	12	4.46	16.96	32.44	31.56	33.78		48	24	21.33	26.67	16.52	41.33	50	26.22	36	28.44	7.14	32.14	79.02	62.95	45.33	48	72.89

## Sheet: 4h
Figure 4h
Test		Dnmt3a+/+																	Dnmt3aR878H
B1		0	0	5.33	4	1.33	0	0	1.77	3.11	0	1.33	0	0	5.31	0	1.33		8.85	0	7.08	6.22	4.87	0	3.56	17.33	6.19	14.67	4.87	2.65	16.81	15.49	23.01	16.37	2.65
B2		3.11	4	14.22	9.33	4.89	1.33	0	2.67	6.64	3.11	11.95	1.78	1.33	16	0	1.33		8.41	24.44	17.26	22.57	22.57	3.11	41.33	14.6	6.19	35.56	17.7	12.39	49.78	32	28.89	40.44	28.44
T3		61.95	41.15	72.12	46.22	51.11	45.78	66.37	45.58	76	19.03	62.22	55.75	36.73	76.55	23.01	30.97		70.22	32.89	80.44	68.44	76.11	54.87	72.12	89.33	69.33	91.11	65.49	36.28	86.28	70.35	76.55	90.71	54.42
T4		76.99	31.56	73.78	34.51	50.88	74.67	44.89	84.07	67.56	30.09	65.78	60.18	11.5	86.67	16	36.73		34.22	61.5	93.33	68.89	54.67	32.3	72.44	83.11	63.11	97.79	72	46.67	94.69	91.15	80.44	95.56	54.87
T5		64.89	60.89	44.44	46.9	81.42	39.82	31.11	91.11	93.78	21.78	78.22	24.89	22.67	87.17	28.32	31.86		9.73	65.93	90.71	67.56	64.6	20.44	70.22	83.56	44.69	77.43	77.43	48.23	91.11	85.78	70.35	100	75.66
T6		25.33	26.11	20.8	35.84	80.53	43.81	23.01	19.56	41.33	4.44	77.78	60.18	30.09	55.56	14.67	14.22		42.04	7.52	94.69	69.78	61.95	21.33	51.33	76	53.54	86.73	43.81	49.12	88.05	84.07	99.11	100	54.22
T7		76.44	23.89	14.16	16.81	66.81	18.58	28.76	11.56	52.21	4	79.2	33.78	15.56	71.56	12.44	31.86		45.58	48.67	68.14	29.2	64.16	11.56	81.42	42.92	38.94	92.92	48.67	26.55	93.78	67.56	76.89	64.89	68.14
T8		28.32	15.93	27.43	21.78	50.22	57.96	56.64	17.26	55.56	7.08	73.78	30.22	12.89	80.09	15.93	34.51		73.89	24.44	77.88	27.11	77.33	32.3	84.96	32.89	26.99	45.33	57.33	40.44	89.78	91.56	61.06	99.12	71.24
T9		25.33	2.65	60.18	46.9	79.65	52.44	69.03	22.22	23.56	11.56	66.22	40.44	47.11	73.33	14.22	26.99		60	29.2	61.33	32	75.22	3.11	85.4	34.67	19.56	92.04	18.58	67.26	89.33	69.33	41.78	99.56	38.94
T10		31.11	6.25	49.11	19.2	75	4.89	52.68	24	33.78	4.44	75.11	70.09	21.87	35.27	12.95	22.32		60.89	44.64	31.11	55.56	83.56	9.78	71.87	73.33	59.11	96.43	74.67	56.44	93.3	75.89	64.29	100	95.98

## Sheet: 4i
Figure 4i
	Dnmt3a+/+																	Dnmt3aR878H/+
Flinch	0.5	0.5	0.5	0.5	0.5	0.5	0.5	0.5	0.5	0.5	1	1	1	1	1	1		0.5	0.5	0.5	0.5	0.5	0.5	0.5	1	0.5	0.5	0.5	0.5	1	1	0.5	0.5	0.5
Vocalise	0.5	0.5	2	1.5	0.5	1	1	2	1	1.5	1	2	2	2	1.5	2.5		1.5	1	2	1	1.5	2	2	1	1.5	2	1	1	1.5	2	3	2.5	1.5
Escape	1	1	1.5	1	1	1	1.5	1.5	1	1	2	2	1.5	1.5	1.5	1.5		2	2	2.5	2	2.5	1.5	2.5	2.5	2.5	2	2	1.5	2	1.5	1	1	1

## Sheet: 4j
Figure 4j
Time (min)	Dnmt3a+/+																	Dnmt3aR878H
0	0	0	0	0	0	0	0	0	0	0	0	0	0	0	0			0	0	0	0	0	0	0	0	0	0	0	0	0	0	0
5	1	1	2	2	2	0	7	12	7	0	6	6	6	8	1			6	0	0	1	7	0	3	1	9	14	4	0	1	0	3
10	8	3	13	14	15	1	9	16	15	0	11	7	10	13	3			13	3	0	1	15	1	11	7	15	14	9	5	8	2	5
15	6	12	16	17	16	16	15	17	18	3	16	14	14	14	14			9	5	0	1	16	1	8	11	15	14	12	11	8	2	7
20	10	15	16	18	20	18	20	17	20	3	18	16	15	16	13			13	4	5	2	17	1	12	15	16	18	13	9	7	4	14
25	11	12	18	19	20	18	20	17	18	2	15	12	16	16	14			14	9	3	1	17	0	13	13	15	17	13	10	8	4	16
30	16	17	18	19	20	18	20	17	20	3	15	17	17	15	16			13	12	1	5	19	1	16	17	15	19	12	12	6	7	17

## Sheet: Supp 4e
Supplementary 4e
Test	Dnmt3a+/+																	Dnmt3aR878H
T1	60	60	42.5	52	24.5	47	60	60	60	60	60	60	26.5	52	40.5	25.5		60	60	54.5	60	31	45	60	60	60	60	60	60	4.5	35.5	7	5.5	14.5
T2	60	60	60	35.5	60	60	60	60	60	60	60	60	60	60	60	60		60	60	60	60	60	60	60	60	60	60	60	60	6.5	60	60	60	60
T3	60	60	60	60	60	60	60	60	60	60	60	60	60	60	60	60		60	60	60	60	60	60	60	60	60	60	60	60	60	60	60	46	60

## Sheet: Supp 4f
Supplementary 4f
Test	Dnmt3a+/+																	Dnmt3aR878H
T1	44	49	51	43.5	52	63	43.5	72	38	48.5	51.5	100	33.5	52.5	150.5	30.5		97	32.5	28	44.5	15.5	27.5	84.5	28.5	127.5	66.5	39	61.5	3.5	14.5	4	5	22.5
T2	41.5	71	73.5	70.5	100.5	66.5	61.5	52	48	63	47	102.5	68.5	80	180	27		106.5	48	32.5	47.5	23	30.5	54.5	31.5	142.5	86	75.5	53.5	13.5	24	19	57.5	43
T3	65	76.5	122.5	64.5	121	70.5	68	66.5	46	93.5	56	154	95.5	108	180	24.5		105.5	58.5	43.5	81.5	62.5	58.5	58.5	40	97.5	69	99	65.5	27.5	72.5	34	86.5	82

[truncated: 5 more sheets: Supp 4i, Supp 4j, Supp 4k, Supp 4l, Supp 4m]
