# Supplementary material for: Functional and epigenetic phenotypes of humans and mice with DNMT3A Overgrowth Syndrome
Source: Nat Commun. 2021 Jul 27;12:4549. doi: 10.1038/s41467-021-24800-7 (PMC8316576; doi:10.1038/s41467-021-24800-7)
Supplement: Supplementary file 13 — Source Data [file 41467_2021_24800_MOESM13_ESM.zip › Mouse_Densityplot_5b.csv]

	sample	chr	pos	beta	gt
1	L1_061319	11	96317970	0.222222222222222	wt
2	L1_061319	11	96317980	0	wt
3	L1_061319	11	96317909	0.0909090909090909	wt
4	L1_061319	11	96320208	0.0833333333333333	wt
5	L1_061319	11	96320211	0.0769230769230769	wt
6	L1_061319	11	96320256	0.125	wt
7	L1_061319	11	96320260	0.222222222222222	wt
8	L1_061319	11	96320270	0	wt
9	L1_061319	11	96320272	0	wt
10	L1_061319	11	96317809	0.1	wt
11	L1_061319	11	96320523	0.8	wt
12	L1_061319	11	96317856	0.25	wt
13	L1_061319	11	96318885	0	wt
14	L1_061319	11	96318888	0	wt
15	L1_061319	11	96318898	0	wt
16	L1_061319	11	96318906	0	wt
17	L1_061319	11	96318004	0	wt
18	L1_061319	11	96318016	0.3	wt
19	L1_061319	11	96320276	0.125	wt
20	L1_061319	11	96320282	0.142857142857143	wt
21	L1_061319	11	96320298	0	wt
22	L1_061319	11	96320306	0	wt
23	L1_061319	11	96320320	0.333333333333333	wt
24	L1_061319	11	96320347	0.5	wt
25	L1_061319	11	96318882	0	wt
26	L1_061319	11	96320181	0.0769230769230769	wt
27	L1_061319	11	96318643	0	wt
28	L1_061319	11	96318653	0	wt
29	L1_061319	11	96318699	0.142857142857143	wt
30	L1_061319	11	96318713	0	wt
31	L1_061319	11	96318725	0	wt
32	L1_061319	11	96318807	0	wt
33	L1_061319	11	96318824	0	wt
34	L1_061319	11	96318828	0	wt
35	L1_061319	11	96318846	0	wt
36	L1_061319	11	96318861	0.25	wt
37	L1_061319	11	96318869	0	wt
38	L1_061319	11	96318873	0	wt
46	L1_061319	11	96318027	0.2	wt
47	L1_061319	11	96318037	0	wt
48	L1_061319	11	96318051	0	wt
49	L1_061319	11	96318060	0.0909090909090909	wt
50	L1_061319	11	96318062	0	wt
51	L1_061319	11	96318093	0.0769230769230769	wt
52	L1_061319	11	96318099	0.142857142857143	wt
53	L1_061319	11	96318113	0	wt
54	L1_061319	11	96318116	0	wt
55	L1_061319	11	96318177	0	wt
56	L1_061319	11	96318214	0	wt
57	L1_061319	11	96318225	0	wt
58	L1_061319	11	96318262	0.1	wt
59	L1_061319	11	96318358	0	wt
60	L1_061319	11	96318488	0.2	wt
61	L1_061319	11	96318505	0	wt
62	L1_061319	11	96318507	0	wt
63	L1_061319	11	96318591	0	wt
64	L1_061319	11	96318613	0	wt
65	L1_061319	11	96318620	0	wt
66	L1_061319	11	96318627	0	wt
85	L1_061319	11	96318917	0	wt
119	L1_061319	11	96319354	0	wt
120	L1_061319	11	96319387	0	wt
121	L1_061319	11	96319420	0	wt
122	L1_061319	11	96319455	0	wt
123	L1_061319	11	96319464	0	wt
124	L1_061319	11	96319475	0	wt
125	L1_061319	11	96319668	0	wt
126	L1_061319	11	96319707	0	wt
127	L1_061319	11	96319747	0.166666666666667	wt
128	L1_061319	11	96319880	0	wt
129	L1_061319	11	96319895	0	wt
130	L1_061319	11	96319937	0	wt
131	L1_061319	11	96319979	0	wt
132	L1_061319	11	96320042	0.0833333333333333	wt
133	L1_061319	11	96320045	0	wt
134	L1_061319	11	96320048	0	wt
135	L1_061319	11	96320061	0.1	wt
136	L1_061319	11	96320067	0.0909090909090909	wt
137	L1_061319	11	96320072	0	wt
138	L1_061319	11	96320082	0	wt
139	L1_061319	11	96320124	0	wt
140	L1_061319	11	96320134	0	wt
141	L1_061319	11	96320136	0.0833333333333333	wt
142	L1_061319	11	96320139	0	wt
143	L1_061319	11	96320142	0.142857142857143	wt
144	L1_061319	11	96320156	0	wt
145	L1_061319	11	96320162	0	wt
146	L1_061319	11	96320164	0	wt
147	L1_061319	11	96320177	0	wt
148	L1_061319	11	96353264	0	wt
149	L1_061319	11	96353272	0.375	wt
150	L1_061319	11	96353278	0	wt
151	L1_061319	11	96353298	0	wt
152	L1_061319	11	96353301	0	wt
153	L1_061319	11	96353307	0	wt
154	L1_061319	11	96353309	0	wt
155	L1_061319	11	96353320	0	wt
156	L1_061319	11	96353325	0	wt
157	L1_061319	11	96353330	0.166666666666667	wt
158	L1_061319	11	96353333	0	wt
159	L1_061319	11	96353339	0	wt
160	L1_061319	11	96353370	0	wt
161	L1_061319	11	96353375	0.125	wt
162	L1_061319	11	96353382	0	wt
163	L1_061319	11	96353403	0	wt
164	L1_061319	11	96353410	0	wt
165	L1_061319	11	96353418	0.0769230769230769	wt
166	L1_061319	11	96353430	0	wt
167	L1_061319	11	96353436	0	wt
168	L1_061319	11	96353445	0	wt
169	L1_061319	11	96353449	0.0714285714285714	wt
170	L1_061319	11	96353459	0	wt
171	L1_061319	11	96353471	0	wt
172	L1_061319	11	96353487	0	wt
173	L1_061319	11	96353514	0	wt
174	L1_061319	11	96353547	0.111111111111111	wt
175	L1_061319	11	96353556	0	wt
176	L1_061319	11	96353568	0.125	wt
177	L1_061319	11	96353597	0.375	wt
178	L1_061319	11	96353610	0.125	wt
179	L1_061319	11	96353653	0.857142857142857	wt
180	L1_061319	11	96353680	0.6	wt
181	L1_061319	11	96353690	0.166666666666667	wt
182	L1_061319	11	96353705	0	wt
183	L1_061319	11	96353722	0	wt
184	L1_061319	11	96353747	0.25	wt
185	L1_061319	11	96353755	0.25	wt
186	L1_061319	11	96353774	0.625	wt
187	L1_061319	11	96353825	0	wt
188	L1_061319	11	96353987	0.714285714285714	wt
189	L1_061319	11	96354016	0.727272727272727	wt
190	L1_061319	11	96354059	0.75	wt
191	L1_061319	11	96354085	0.7	wt
192	L1_061319	11	96354115	0.909090909090909	wt
193	L1_061319	11	96354160	0.636363636363636	wt
194	L1_061319	11	96354253	0.428571428571429	wt
195	L1_061319	11	96354324	0	wt
196	L1_061319	11	96354349	0.181818181818182	wt
197	L1_061319	11	96354397	0.0909090909090909	wt
198	L1_061319	11	96354447	0.153846153846154	wt
199	L1_061319	11	96354473	0.2	wt
200	L1_061319	11	96354482	0.315789473684211	wt
201	L1_061319	11	96354489	0.555555555555556	wt
202	L1_061319	11	96354493	0.25	wt
203	L1_061319	11	96354568	0	wt
204	L1_061319	11	96354572	0.222222222222222	wt
205	L1_061319	11	96354606	0.0555555555555556	wt
207	L1_061319	11	96318923	0	wt
208	L1_061319	11	96318934	0	wt
209	L1_061319	11	96318937	0	wt
210	L1_061319	11	96318941	0	wt
211	L1_061319	11	96318944	0	wt
212	L1_061319	11	96318958	0	wt
213	L1_061319	11	96318963	0	wt
214	L1_061319	11	96318965	0	wt
215	L1_061319	11	96318973	0	wt
216	L1_061319	11	96318981	0	wt
217	L1_061319	11	96318989	0	wt
218	L1_061319	11	96318998	0	wt
219	L1_061319	11	96319001	0	wt
220	L1_061319	11	96319007	0.5	wt
221	L1_061319	11	96319010	0.5	wt
222	L1_061319	11	96319118	0	wt
223	L1_061319	11	96319121	0	wt
224	L1_061319	11	96319131	0	wt
225	L1_061319	11	96319157	0	wt
226	L1_061319	11	96319167	0	wt
227	L1_061319	11	96319169	0	wt
228	L1_061319	11	96319182	0	wt
229	L1_061319	11	96319185	0	wt
230	L1_061319	11	96319201	0	wt
231	L1_061319	11	96319212	0	wt
232	L1_061319	11	96319220	0	wt
233	L1_061319	11	96319230	0	wt
234	L1_061319	11	96319257	0	wt
235	L1_061319	11	96319260	0	wt
236	L1_061319	11	96319282	0	wt
237	L1_061319	11	96319303	0	wt
238	L1_061319	11	96319324	0	wt
239	L1_061319	11	96319335	0	wt
252	L1_061319	11	96353155	0	wt
253	L1_061319	11	96353162	0.0909090909090909	wt
254	L1_061319	11	96353170	0	wt
255	L1_061319	11	96353177	0	wt
256	L1_061319	11	96353181	0	wt
257	L1_061319	11	96353196	0.1	wt
258	L1_061319	11	96353201	0.111111111111111	wt
259	L1_061319	11	96353205	0	wt
260	L1_061319	11	96353214	0	wt
261	L1_061319	11	96353217	0	wt
262	L1_061319	11	96353219	0	wt
263	L1_061319	11	96353232	0	wt
264	L1_061319	11	96353243	0	wt
265	L1_061319	11	96353252	0.111111111111111	wt
266	L1_061319	11	96353256	0	wt
267	L1_061319	11	96353259	0	wt
268	L1_061319	11	96353262	0	wt
270	L1_061319	7	45639831	1	wt
271	L1_061319	7	45639834	1	wt
272	L1_061319	7	45639845	1	wt
273	L1_061319	7	45639887	0.5	wt
274	L1_061319	7	45639906	0.4	wt
275	L1_061319	7	45639924	0.5	wt
276	L1_061319	7	45639930	0.5	wt
277	L1_061319	7	45639975	0.75	wt
278	L1_061319	7	45639989	0.75	wt
279	L1_061319	11	96317675	0.789473684210526	wt
280	L1_061319	11	96317694	0.473684210526316	wt
281	L1_061319	11	96317763	0.266666666666667	wt
282	L1_061319	11	96317766	0.666666666666667	wt
283	L1_061319	11	96317775	0.307692307692308	wt
284	L1_061319	11	96317806	0.2	wt
327	L1_061319	11	96354609	0	wt
407	L1_061319	11	96320537	1	wt
408	L1_061319	11	96320550	0.6	wt
409	L1_061319	11	96320699	0.875	wt
410	L1_061319	11	96320750	0.857142857142857	wt
411	L1_061319	11	96320759	0.6	wt
412	L1_061319	11	96320786	0.25	wt
413	L1_061319	11	96320797	0.666666666666667	wt
414	L1_061319	11	96320801	0.666666666666667	wt
415	L1_061319	11	96320805	1	wt
416	L1_061319	11	96320812	0.833333333333333	wt
417	L1_061319	11	96320818	1	wt
418	L1_061319	11	96320830	0.833333333333333	wt
419	L1_061319	11	96320860	0.666666666666667	wt
420	L1_061319	11	96320864	0.75	wt
421	L1_061319	11	96320870	0.666666666666667	wt
422	L1_061319	11	96320873	0.666666666666667	wt
423	L1_061319	11	96320888	0.75	wt
424	L1_061319	11	96320945	1	wt
425	L1_061319	11	96321129	0.733333333333333	wt
426	L1_061319	11	96321145	0.8125	wt
427	L1_061319	11	96321398	0.846153846153846	wt
428	L1_061319	11	96321418	0.545454545454545	wt
429	L1_061319	11	96321641	0.5	wt
430	L1_061319	11	96321684	0.625	wt
431	L1_061319	11	96321961	0.8	wt
432	L1_061319	11	96322115	0.8	wt
433	L1_061319	11	96322137	0.75	wt
434	L1_061319	11	96322152	0.833333333333333	wt
435	L1_061319	11	96322174	1	wt
436	L1_061319	11	96322297	1	wt
437	L1_061319	11	96322410	0.8	wt
438	L1_061319	11	96322614	0.8	wt
439	L1_061319	11	96322739	0.692307692307692	wt
440	L1_061319	11	96322796	0.818181818181818	wt
441	L1_061319	11	96322813	0.857142857142857	wt
442	L1_061319	11	96323112	0.857142857142857	wt
443	L1_061319	11	96323118	0.75	wt
444	L1_061319	11	96323123	0.857142857142857	wt
445	L1_061319	11	96323231	1	wt
446	L1_061319	11	96323271	0.875	wt
447	L1_061319	11	96323278	1	wt
482	L1_061319	11	96325773	0.6	wt
483	L1_061319	11	96325783	1	wt
484	L1_061319	11	96325796	1	wt
485	L1_061319	11	96325798	0.833333333333333	wt
486	L1_061319	11	96325801	0.8	wt
487	L1_061319	11	96325856	0.888888888888889	wt
488	L1_061319	11	96325886	0.75	wt
489	L1_061319	11	96325898	0.7	wt
490	L1_061319	11	96325976	1	wt
491	L1_061319	11	96325989	1	wt
492	L1_061319	11	96326059	1	wt
493	L1_061319	11	96326064	1	wt
494	L1_061319	11	96326102	1	wt
495	L1_061319	11	96326113	1	wt
496	L1_061319	11	96326119	0.875	wt
497	L1_061319	11	96326131	0.833333333333333	wt
498	L1_061319	11	96326148	0.833333333333333	wt
499	L1_061319	11	96326152	0.833333333333333	wt
500	L1_061319	11	96326158	1	wt
501	L1_061319	11	96326171	0.833333333333333	wt
502	L1_061319	11	96326193	1	wt
503	L1_061319	11	96326202	1	wt
504	L1_061319	11	96326215	1	wt
505	L1_061319	11	96326224	0.857142857142857	wt
506	L1_061319	11	96326226	1	wt
507	L1_061319	11	96326234	0.9	wt
508	L1_061319	11	96326270	0.923076923076923	wt
509	L1_061319	11	96326283	0.933333333333333	wt
510	L1_061319	11	96326363	0.4	wt
511	L1_061319	11	96326408	1	wt
512	L1_061319	11	96326689	0.5	wt
513	L1_061319	11	96326692	1	wt
514	L1_061319	11	96326706	0	wt
515	L1_061319	11	96326737	0.5	wt
516	L1_061319	11	96326756	1	wt
517	L1_061319	11	96326765	0.666666666666667	wt
518	L1_061319	11	96326774	1	wt
519	L1_061319	11	96326834	0.833333333333333	wt
520	L1_061319	11	96326890	0.666666666666667	wt
521	L1_061319	11	96326930	0.8	wt
522	L1_061319	11	96326942	0.833333333333333	wt
523	L1_061319	11	96326951	0.857142857142857	wt
524	L1_061319	11	96326999	0.857142857142857	wt
525	L1_061319	11	96327001	0.833333333333333	wt
526	L1_061319	11	96327144	1	wt
527	L1_061319	11	96327173	0.857142857142857	wt
528	L1_061319	11	96327222	0.8	wt
529	L1_061319	11	96327308	0.933333333333333	wt
530	L1_061319	11	96327344	0.761904761904762	wt
531	L1_061319	11	96327380	0.722222222222222	wt
532	L1_061319	11	96327431	0.875	wt
533	L1_061319	11	96327907	0.666666666666667	wt
534	L1_061319	11	96327919	0.6	wt
535	L1_061319	11	96327957	0.25	wt
536	L1_061319	11	96327995	1	wt
537	L1_061319	11	96328028	1	wt
538	L1_061319	11	96328156	0.777777777777778	wt
539	L1_061319	11	96328184	0.714285714285714	wt
540	L1_061319	11	96328233	0.833333333333333	wt
541	L1_061319	11	96328245	1	wt
542	L1_061319	11	96328253	1	wt
543	L1_061319	11	96328271	0.714285714285714	wt
544	L1_061319	11	96328417	1	wt
545	L1_061319	11	96328419	0.875	wt
546	L1_061319	11	96328462	1	wt
547	L1_061319	11	96328464	0.8	wt
548	L1_061319	11	96328512	0.9	wt
549	L1_061319	11	96328729	0.666666666666667	wt
550	L1_061319	11	96328768	0.875	wt
551	L1_061319	11	96328770	0.875	wt
552	L1_061319	11	96328774	0.857142857142857	wt
553	L1_061319	11	96328778	0.875	wt
554	L1_061319	11	96328822	0.714285714285714	wt
555	L1_061319	11	96328875	0.5	wt
556	L1_061319	11	96328889	0.75	wt
557	L1_061319	11	96329069	0.466666666666667	wt
558	L1_061319	11	96329149	0.9	wt
559	L1_061319	11	96329171	0.909090909090909	wt
560	L1_061319	11	96329568	0.6	wt
561	L1_061319	11	96329679	0.307692307692308	wt
562	L1_061319	11	96329729	0.571428571428571	wt
563	L1_061319	11	96329731	0.666666666666667	wt
564	L1_061319	11	96329733	0.714285714285714	wt
565	L1_061319	11	96329735	0.857142857142857	wt
566	L1_061319	11	96329737	0.777777777777778	wt
567	L1_061319	11	96329739	0.818181818181818	wt
568	L1_061319	11	96329741	0.9	wt
569	L1_061319	11	96323305	1	wt
570	L1_061319	11	96323313	1	wt
571	L1_061319	11	96323318	0.714285714285714	wt
572	L1_061319	11	96323392	0.888888888888889	wt
573	L1_061319	11	96323401	0.857142857142857	wt
574	L1_061319	11	96323421	0.916666666666667	wt
575	L1_061319	11	96323427	0.909090909090909	wt
576	L1_061319	11	96323649	0.833333333333333	wt
577	L1_061319	11	96323707	0.444444444444444	wt
578	L1_061319	11	96323949	1	wt
579	L1_061319	11	96324143	0.8	wt
580	L1_061319	11	96324298	0.833333333333333	wt
581	L1_061319	11	96324336	0.555555555555556	wt
582	L1_061319	11	96324347	0.583333333333333	wt
583	L1_061319	11	96324381	0.727272727272727	wt
584	L1_061319	11	96324815	0.2	wt
585	L1_061319	11	96325029	0.875	wt
586	L1_061319	11	96325107	0.8	wt
587	L1_061319	11	96325111	0.75	wt
588	L1_061319	11	96325121	1	wt
589	L1_061319	11	96325123	0.666666666666667	wt
590	L1_061319	11	96325125	0.75	wt
591	L1_061319	11	96325232	1	wt
592	L1_061319	11	96325272	0	wt
593	L1_061319	11	96325374	0.75	wt
594	L1_061319	11	96325478	0.5	wt
595	L1_061319	11	96325586	0.571428571428571	wt
596	L1_061319	11	96325601	0.6	wt
597	L1_061319	11	96325605	0.833333333333333	wt
598	L1_061319	11	96325610	0.75	wt
599	L1_061319	11	96325621	0.75	wt
600	L1_061319	11	96325623	1	wt
601	L1_061319	11	96325663	1	wt
602	L1_061319	11	96325690	1	wt
603	L1_061319	11	96346451	0.5	wt
604	L1_061319	11	96346468	0.666666666666667	wt
605	L1_061319	11	96346470	0.5	wt
606	L1_061319	11	96346508	0.4	wt
607	L1_061319	11	96346569	0.833333333333333	wt
608	L1_061319	11	96346659	0.833333333333333	wt
609	L1_061319	11	96346731	1	wt
610	L1_061319	11	96346739	1	wt
611	L1_061319	11	96346918	0.818181818181818	wt
612	L1_061319	11	96347023	0.75	wt
613	L1_061319	11	96347294	0.769230769230769	wt
614	L1_061319	11	96347476	0.833333333333333	wt
615	L1_061319	11	96347487	0.785714285714286	wt
616	L1_061319	11	96347727	0.466666666666667	wt
617	L1_061319	11	96347797	0.571428571428571	wt
618	L1_061319	11	96347850	0.818181818181818	wt
619	L1_061319	11	96348041	0.444444444444444	wt
620	L1_061319	11	96348155	0.5	wt
621	L1_061319	11	96348327	0.0833333333333333	wt
622	L1_061319	11	96348337	0.416666666666667	wt
623	L1_061319	11	96348359	0.4	wt
624	L1_061319	11	96348366	0.3	wt
625	L1_061319	11	96348441	0.25	wt
626	L1_061319	11	96348480	0.75	wt
627	L1_061319	11	96348562	0.333333333333333	wt
628	L1_061319	11	96348612	0.5	wt
629	L1_061319	11	96348630	0.333333333333333	wt
630	L1_061319	11	96348691	1	wt
631	L1_061319	11	96348731	0.75	wt
632	L1_061319	11	96348738	1	wt
633	L1_061319	11	96348745	1	wt
634	L1_061319	11	96348763	0.75	wt
635	L1_061319	11	96348799	0.25	wt
636	L1_061319	11	96348813	0.666666666666667	wt
637	L1_061319	11	96348824	0.666666666666667	wt
638	L1_061319	11	96348855	1	wt
639	L1_061319	11	96348864	0.5	wt
640	L1_061319	11	96348908	1	wt
641	L1_061319	11	96348961	0.833333333333333	wt
642	L1_061319	11	96349065	1	wt
643	L1_061319	11	96349166	0.692307692307692	wt
644	L1_061319	11	96349194	0.714285714285714	wt
645	L1_061319	11	96349489	0.7	wt
646	L1_061319	11	96349713	0.846153846153846	wt
647	L1_061319	11	96349860	0.857142857142857	wt
648	L1_061319	11	96349952	1	wt
649	L1_061319	11	96349959	0	wt
650	L1_061319	11	96350017	0.111111111111111	wt
651	L1_061319	11	96350019	0.777777777777778	wt
652	L1_061319	11	96350023	0.7	wt
653	L1_061319	11	96350059	0.846153846153846	wt
654	L1_061319	11	96350107	0.6	wt
655	L1_061319	11	96350117	0.75	wt
656	L1_061319	11	96350143	0.666666666666667	wt
657	L1_061319	11	96350156	0.428571428571429	wt
658	L1_061319	11	96350182	0.777777777777778	wt
659	L1_061319	11	96350334	0.888888888888889	wt
660	L1_061319	11	96350365	0.857142857142857	wt
661	L1_061319	11	96350420	0.666666666666667	wt
662	L1_061319	11	96350768	0.454545454545455	wt
663	L1_061319	11	96351061	0.928571428571429	wt
664	L1_061319	11	96351122	0.777777777777778	wt
665	L1_061319	11	96351468	0.5	wt
666	L1_061319	11	96351538	1	wt
667	L1_061319	11	96351545	1	wt
668	L1_061319	11	96351552	0.5	wt
669	L1_061319	11	96351558	0.285714285714286	wt
670	L1_061319	11	96351583	0.125	wt
671	L1_061319	11	96351586	0.333333333333333	wt
672	L1_061319	11	96351620	0.8	wt
673	L1_061319	11	96351683	0.714285714285714	wt
674	L1_061319	11	96351700	0	wt
675	L1_061319	11	96351702	0.142857142857143	wt
676	L1_061319	11	96351735	0	wt
677	L1_061319	11	96351859	0	wt
678	L1_061319	11	96351863	0	wt
679	L1_061319	11	96351866	0	wt
680	L1_061319	11	96351887	0	wt
681	L1_061319	11	96351928	0	wt
682	L1_061319	11	96351983	0.166666666666667	wt
683	L1_061319	11	96351986	0.166666666666667	wt
684	L1_061319	11	96352025	0	wt
685	L1_061319	11	96352044	0	wt
686	L1_061319	11	96352051	0	wt
687	L1_061319	11	96352054	0.25	wt
688	L1_061319	11	96352064	0.333333333333333	wt
689	L1_061319	11	96352082	0	wt
690	L1_061319	11	96352133	0.25	wt
691	L1_061319	11	96352136	0	wt
692	L1_061319	11	96352154	0	wt
693	L1_061319	11	96352162	0	wt
694	L1_061319	11	96352167	0	wt
695	L1_061319	11	96352175	0	wt
696	L1_061319	11	96352181	0	wt
697	L1_061319	11	96352204	0	wt
698	L1_061319	11	96352215	0	wt
699	L1_061319	11	96352286	0.166666666666667	wt
700	L1_061319	11	96352289	0	wt
701	L1_061319	11	96352300	0	wt
702	L1_061319	11	96352319	0	wt
703	L1_061319	11	96352444	0	wt
704	L1_061319	11	96352461	0.111111111111111	wt
705	L1_061319	11	96352485	0.2	wt
706	L1_061319	11	96352521	0.111111111111111	wt
707	L1_061319	11	96352710	0.125	wt
708	L1_061319	11	96352719	0	wt
709	L1_061319	11	96352726	0	wt
710	L1_061319	11	96352732	0	wt
711	L1_061319	11	96352747	0	wt
712	L1_061319	11	96352757	0	wt
713	L1_061319	11	96352762	0.2	wt
714	L1_061319	11	96352774	0	wt
715	L1_061319	11	96352817	0.0833333333333333	wt
716	L1_061319	11	96352841	0	wt
717	L1_061319	11	96352884	0	wt
718	L1_061319	11	96352898	0.0666666666666667	wt
719	L1_061319	11	96352907	0	wt
720	L1_061319	11	96352944	0	wt
721	L1_061319	11	96352956	0	wt
722	L1_061319	11	96352971	0	wt
723	L1_061319	11	96352974	0.125	wt
724	L1_061319	11	96352980	0	wt
725	L1_061319	11	96352987	0	wt
726	L1_061319	11	96352996	0	wt
727	L1_061319	11	96353000	0	wt
728	L1_061319	11	96353015	0.125	wt
729	L1_061319	11	96353065	0.222222222222222	wt
730	L1_061319	11	96353069	0	wt
731	L1_061319	11	96353071	0	wt
732	L1_061319	11	96353074	0	wt
733	L1_061319	11	96353076	0	wt
734	L1_061319	11	96353079	0	wt
735	L1_061319	11	96353085	0	wt
736	L1_061319	11	96353106	0	wt
737	L1_061319	11	96353137	0	wt
738	L1_061319	11	96353140	0	wt
739	L1_061319	7	45629005	0	wt
740	L1_061319	7	45629008	0	wt
741	L1_061319	7	45629020	0	wt
742	L1_061319	7	45629022	0	wt
743	L1_061319	7	45629026	0	wt
744	L1_061319	7	45629028	0	wt
745	L1_061319	7	45629038	0	wt
746	L1_061319	7	45629041	0.1	wt
747	L1_061319	7	45629061	0	wt
748	L1_061319	7	45629069	0	wt
749	L1_061319	7	45629079	0	wt
750	L1_061319	7	45629112	0	wt
751	L1_061319	7	45629149	0	wt
752	L1_061319	7	45629165	0	wt
753	L1_061319	7	45629187	1	wt
754	L1_061319	7	45629324	1	wt
755	L1_061319	7	45629363	0.777777777777778	wt
756	L1_061319	7	45629377	0.9	wt
757	L1_061319	7	45629521	1	wt
758	L1_061319	7	45629583	1	wt
759	L1_061319	7	45629593	1	wt
760	L1_061319	7	45629668	1	wt
761	L1_061319	7	45629694	0.846153846153846	wt
762	L1_061319	7	45629752	0.923076923076923	wt
763	L1_061319	7	45629782	0.857142857142857	wt
764	L1_061319	7	45629803	0.875	wt
765	L1_061319	7	45629834	0.7	wt
766	L1_061319	7	45629888	0.769230769230769	wt
767	L1_061319	7	45629979	1	wt
768	L1_061319	7	45630011	0.916666666666667	wt
769	L1_061319	7	45630072	0.785714285714286	wt
770	L1_061319	7	45630146	0.529411764705882	wt
771	L1_061319	7	45630159	0.857142857142857	wt
772	L1_061319	7	45630180	0.923076923076923	wt
773	L1_061319	7	45630194	0.923076923076923	wt
774	L1_061319	7	45630233	0.8	wt
775	L1_061319	7	45630251	0.875	wt
776	L1_061319	7	45630264	1	wt
777	L1_061319	7	45630285	1	wt
778	L1_061319	7	45630288	0.8	wt
779	L1_061319	7	45630293	1	wt
780	L1_061319	7	45630318	1	wt
781	L1_061319	7	45630324	0.666666666666667	wt
782	L1_061319	7	45630339	1	wt
783	L1_061319	7	45630397	0.833333333333333	wt
784	L1_061319	7	45630413	0.833333333333333	wt
785	L1_061319	7	45630453	0.4	wt
786	L1_061319	7	45630587	0.8	wt
787	L1_061319	7	45630620	0.75	wt
788	L1_061319	7	45630681	1	wt
789	L1_061319	7	45630780	0.8	wt
790	L1_061319	7	45630856	0.9	wt
791	L1_061319	7	45630903	0.909090909090909	wt
792	L1_061319	7	45630920	0.928571428571429	wt
793	L1_061319	7	45631027	0.727272727272727	wt
794	L1_061319	7	45631080	0.823529411764706	wt
795	L1_061319	7	45631086	0.764705882352941	wt
796	L1_061319	7	45631098	0.933333333333333	wt
797	L1_061319	7	45631121	0.928571428571429	wt
798	L1_061319	7	45631149	0.928571428571429	wt
799	L1_061319	7	45631162	1	wt
800	L1_061319	7	45631179	0.941176470588235	wt
801	L1_061319	7	45631206	0.857142857142857	wt
802	L1_061319	7	45631284	0.714285714285714	wt
803	L1_061319	7	45631344	0.714285714285714	wt
804	L1_061319	7	45631507	0.714285714285714	wt
805	L1_061319	7	45631574	0.6	wt
806	L1_061319	7	45631658	0.833333333333333	wt
807	L1_061319	7	45631729	0.75	wt
808	L1_061319	7	45631826	0.6	wt
809	L1_061319	7	45631929	0.833333333333333	wt
810	L1_061319	7	45631971	0.666666666666667	wt
811	L1_061319	7	45632150	0.909090909090909	wt
812	L1_061319	7	45632195	0.923076923076923	wt
813	L1_061319	7	45632207	0.923076923076923	wt
814	L1_061319	7	45632240	0.833333333333333	wt
815	L1_061319	7	45632259	1	wt
816	L1_061319	7	45632270	0.888888888888889	wt
817	L1_061319	7	45632276	1	wt
818	L1_061319	7	45632280	0.9	wt
819	L1_061319	7	45632296	0.916666666666667	wt
820	L1_061319	7	45632301	0.833333333333333	wt
821	L1_061319	7	45632303	0.916666666666667	wt
822	L1_061319	7	45632342	1	wt
823	L1_061319	7	45632361	0.9	wt
824	L1_061319	7	45632371	1	wt
825	L1_061319	7	45632376	1	wt
826	L1_061319	7	45632378	0.923076923076923	wt
827	L1_061319	7	45632380	1	wt
828	L1_061319	7	45632395	0.727272727272727	wt
829	L1_061319	7	45632406	1	wt
830	L1_061319	7	45632415	0.909090909090909	wt
831	L1_061319	7	45632420	1	wt
832	L1_061319	7	45632426	1	wt
833	L1_061319	7	45632454	0.777777777777778	wt
834	L1_061319	7	45632474	1	wt
835	L1_061319	7	45632526	0.5	wt
836	L1_061319	7	45632531	0.333333333333333	wt
837	L1_061319	7	45632546	0.666666666666667	wt
838	L1_061319	7	45632550	0.5	wt
839	L1_061319	7	45632569	1	wt
840	L1_061319	7	45632571	0.75	wt
841	L1_061319	7	45632576	0.75	wt
842	L1_061319	7	45632582	0.5	wt
843	L1_061319	7	45632584	0.8	wt
844	L1_061319	7	45632591	0.666666666666667	wt
845	L1_061319	7	45632596	0.857142857142857	wt
846	L1_061319	7	45632616	0.333333333333333	wt
847	L1_061319	7	45632628	0.75	wt
848	L1_061319	7	45632643	0.75	wt
849	L1_061319	7	45632645	0.75	wt
850	L1_061319	7	45632648	0.5	wt
851	L1_061319	7	45632653	0.75	wt
852	L1_061319	7	45632660	0.75	wt
853	L1_061319	7	45632676	0.8	wt
854	L1_061319	7	45632678	0.6	wt
855	L1_061319	7	45632683	0.833333333333333	wt
856	L1_061319	7	45632691	0.875	wt
857	L1_061319	7	45632703	0.75	wt
858	L1_061319	7	45632716	0.857142857142857	wt
859	L1_061319	7	45632726	0.777777777777778	wt
860	L1_061319	7	45632732	0.5	wt
861	L1_061319	7	45632736	0.857142857142857	wt
862	L1_061319	7	45632749	0.555555555555556	wt
863	L1_061319	7	45632770	0.875	wt
864	L1_061319	7	45632774	0.6	wt
865	L1_061319	7	45632815	0.75	wt
866	L1_061319	7	45632844	0.875	wt
867	L1_061319	7	45632856	0.75	wt
868	L1_061319	7	45632865	1	wt
869	L1_061319	7	45632882	0.888888888888889	wt
870	L1_061319	7	45632918	0.8	wt
871	L1_061319	7	45632951	0.666666666666667	wt
872	L1_061319	7	45633185	0.666666666666667	wt
873	L1_061319	7	45633209	0.833333333333333	wt
874	L1_061319	7	45633280	0.7	wt
875	L1_061319	7	45633472	0.9	wt
876	L1_061319	7	45633546	1	wt
877	L1_061319	7	45633583	1	wt
878	L1_061319	7	45633586	1	wt
879	L1_061319	7	45633589	0.714285714285714	wt
880	L1_061319	7	45633792	0.909090909090909	wt
881	L1_061319	7	45633845	0.933333333333333	wt
882	L1_061319	7	45633917	1	wt
883	L1_061319	7	45634156	0.5	wt
884	L1_061319	7	45634212	0.888888888888889	wt
885	L1_061319	7	45634306	0.875	wt
886	L1_061319	7	45634434	1	wt
887	L1_061319	7	45634466	0.571428571428571	wt
888	L1_061319	7	45634497	0.769230769230769	wt
889	L1_061319	7	45634634	0.916666666666667	wt
890	L1_061319	7	45634650	1	wt
891	L1_061319	7	45634658	0.916666666666667	wt
892	L1_061319	7	45634679	1	wt
893	L1_061319	7	45634683	0.818181818181818	wt
894	L1_061319	7	45634707	0.875	wt
895	L1_061319	7	45634756	1	wt
896	L1_061319	7	45634840	1	wt
897	L1_061319	7	45634984	0.75	wt
898	L1_061319	7	45635024	1	wt
899	L1_061319	7	45635132	0.571428571428571	wt
900	L1_061319	7	45635148	0.777777777777778	wt
901	L1_061319	7	45635192	0.8	wt
902	L1_061319	7	45635224	0.727272727272727	wt
903	L1_061319	7	45635311	0.2	wt
904	L1_061319	7	45635335	0.272727272727273	wt
905	L1_061319	7	45635357	0	wt
906	L1_061319	7	45635391	0	wt
907	L1_061319	7	45635426	0	wt
908	L1_061319	7	45635811	0.0588235294117647	wt
909	L1_061319	7	45635886	0	wt
910	L1_061319	7	45635901	0.125	wt
911	L1_061319	7	45635907	0.133333333333333	wt
912	L1_061319	7	45635929	0	wt
913	L1_061319	7	45636012	0.4	wt
914	L1_061319	7	45636024	0.2	wt
915	L1_061319	7	45636065	0.4	wt
916	L1_061319	7	45636200	0.818181818181818	wt
917	L1_061319	7	45636411	1	wt
918	L1_061319	7	45636431	0.888888888888889	wt
919	L1_061319	7	45636504	0.888888888888889	wt
920	L1_061319	7	45636510	1	wt
921	L1_061319	7	45636577	1	wt
922	L1_061319	7	45636658	1	wt
923	L1_061319	7	45636695	0.916666666666667	wt
924	L1_061319	7	45636727	0.846153846153846	wt
925	L1_061319	7	45636748	0.818181818181818	wt
926	L1_061319	7	45636753	0.8	wt
927	L1_061319	7	45636804	0.857142857142857	wt
928	L1_061319	7	45636835	1	wt
929	L1_061319	7	45636874	0.777777777777778	wt
930	L1_061319	7	45636904	0.909090909090909	wt
931	L1_061319	7	45636940	0.75	wt
932	L1_061319	7	45636971	0.7	wt
933	L1_061319	7	45636987	0.7	wt
934	L1_061319	7	45637011	1	wt
935	L1_061319	7	45637026	0.9	wt
936	L1_061319	7	45637035	0.909090909090909	wt
937	L1_061319	7	45637080	0.916666666666667	wt
938	L1_061319	7	45637123	1	wt
939	L1_061319	7	45637173	0.733333333333333	wt
940	L1_061319	7	45637193	0.923076923076923	wt
941	L1_061319	7	45637410	0.769230769230769	wt
942	L1_061319	7	45637441	0.846153846153846	wt
943	L1_061319	7	45637469	0.846153846153846	wt
944	L1_061319	7	45637517	0.9	wt
945	L1_061319	7	45637683	1	wt
946	L1_061319	7	45637844	0.307692307692308	wt
947	L1_061319	7	45637887	0.733333333333333	wt
948	L1_061319	7	45637959	0.823529411764706	wt
949	L1_061319	7	45637998	0.8125	wt
950	L1_061319	7	45638028	0.857142857142857	wt
951	L1_061319	7	45638036	0.916666666666667	wt
952	L1_061319	7	45638182	0.875	wt
953	L1_061319	7	45638256	0.75	wt
954	L1_061319	7	45638478	0.4	wt
955	L1_061319	7	45638518	1	wt
956	L1_061319	7	45638557	0.625	wt
957	L1_061319	7	45638575	0.777777777777778	wt
958	L1_061319	7	45638610	0.642857142857143	wt
959	L1_061319	7	45638663	0.818181818181818	wt
960	L1_061319	7	45638673	0.75	wt
961	L1_061319	7	45638708	0.7	wt
962	L1_061319	7	45638717	0.777777777777778	wt
963	L1_061319	7	45638743	1	wt
964	L1_061319	7	45638749	1	wt
965	L1_061319	7	45638757	0.714285714285714	wt
966	L1_061319	7	45638775	0.75	wt
967	L1_061319	7	45638794	1	wt
968	L1_061319	7	45638803	0.833333333333333	wt
969	L1_061319	7	45638806	1	wt
970	L1_061319	7	45638851	0.857142857142857	wt
971	L1_061319	7	45638864	0.6	wt
972	L1_061319	7	45638873	0.75	wt
973	L1_061319	7	45638902	0.75	wt
974	L1_061319	7	45638904	0.75	wt
975	L1_061319	7	45638906	0.75	wt
976	L1_061319	7	45638924	0.714285714285714	wt
977	L1_061319	7	45638943	0.727272727272727	wt
978	L1_061319	7	45638951	0.7	wt
979	L1_061319	7	45638984	0.727272727272727	wt
980	L1_061319	7	45638990	0.75	wt
981	L1_061319	7	45639022	0.727272727272727	wt
982	L1_061319	7	45639161	0.9	wt
983	L1_061319	7	45639168	1	wt
984	L1_061319	7	45639175	0.909090909090909	wt
985	L1_061319	7	45639224	0.833333333333333	wt
986	L1_061319	7	45639264	0.727272727272727	wt
987	L1_061319	7	45639389	1	wt
988	L1_061319	7	45639415	0.857142857142857	wt
989	L1_061319	7	45639442	1	wt
990	L1_061319	7	45639519	0.9	wt
991	L1_061319	7	45639668	1	wt
992	L1_061319	7	45639684	0.75	wt
993	L1_061319	7	45639695	1	wt
994	L1_061319	7	45639709	1	wt
995	L1_061319	7	45639742	0.666666666666667	wt
996	L1_061319	7	45639752	0.666666666666667	wt
997	L1_061319	7	45639773	0.333333333333333	wt
998	L1_061319	7	45639780	1	wt
999	L1_061319	7	45639807	0.25	wt
1000	L1_061319	7	45639822	1	wt
1001	L1_061319	11	96317030	0.75	wt
1002	L1_061319	11	96317079	0.75	wt
1003	L1_061319	11	96317122	1	wt
1004	L1_061319	11	96317126	0.8	wt
1005	L1_061319	11	96317198	0.571428571428571	wt
1006	L1_061319	11	96317232	0.5625	wt
1007	L1_061319	11	96317268	0.823529411764706	wt
1008	L1_061319	11	96317603	0.826086956521739	wt
1009	L1_061319	11	96317618	0.863636363636364	wt
1010	L1_061319	11	96333231	0.875	wt
1011	L1_061319	11	96333236	0.9	wt
1012	L1_061319	11	96333238	0.6	wt
1013	L1_061319	11	96333264	0.7	wt
1014	L1_061319	11	96333266	1	wt
1015	L1_061319	11	96333285	0.9	wt
1016	L1_061319	11	96333353	0.875	wt
1017	L1_061319	11	96333373	0.75	wt
1018	L1_061319	11	96333418	0.9	wt
1019	L1_061319	11	96333563	0.571428571428571	wt
1020	L1_061319	11	96333596	1	wt
1021	L1_061319	11	96333598	0.714285714285714	wt
1022	L1_061319	11	96333711	0.846153846153846	wt
1023	L1_061319	11	96333744	0.916666666666667	wt
1024	L1_061319	11	96333774	0.923076923076923	wt
1025	L1_061319	11	96333779	0.75	wt
1026	L1_061319	11	96333811	0.625	wt
1027	L1_061319	11	96333855	0.833333333333333	wt
1028	L1_061319	11	96333902	0.823529411764706	wt
1029	L1_061319	11	96333926	0.857142857142857	wt
1030	L1_061319	11	96334182	0.833333333333333	wt
1031	L1_061319	11	96334188	0.888888888888889	wt
1032	L1_061319	11	96334405	0.666666666666667	wt
1033	L1_061319	11	96334460	0.833333333333333	wt
1034	L1_061319	11	96334479	0.764705882352941	wt
1035	L1_061319	11	96334559	0.5625	wt
1036	L1_061319	11	96334602	0.846153846153846	wt
1037	L1_061319	11	96334627	0.846153846153846	wt
1038	L1_061319	11	96334646	0.769230769230769	wt
1039	L1_061319	11	96334693	0.666666666666667	wt
1040	L1_061319	11	96334788	0.8	wt
1041	L1_061319	11	96334804	1	wt
1042	L1_061319	11	96334820	0.8	wt
1043	L1_061319	11	96335046	0.833333333333333	wt
1044	L1_061319	11	96335260	0.636363636363636	wt
1045	L1_061319	11	96335322	0.294117647058824	wt
1046	L1_061319	11	96335457	0.785714285714286	wt
1047	L1_061319	11	96335610	0.545454545454545	wt
1048	L1_061319	11	96335786	0.333333333333333	wt
1049	L1_061319	11	96335884	0.333333333333333	wt
1050	L1_061319	11	96336178	0.8	wt
1051	L1_061319	11	96336247	0.75	wt
1052	L1_061319	11	96336256	0.5	wt
1053	L1_061319	11	96336374	0.533333333333333	wt
1054	L1_061319	11	96336529	0.8	wt
1055	L1_061319	11	96336758	1	wt
1056	L1_061319	11	96336829	1	wt
1057	L1_061319	11	96336999	0.375	wt
1058	L1_061319	11	96337140	0.5	wt
1059	L1_061319	11	96337211	0.4	wt
1060	L1_061319	11	96337228	0.666666666666667	wt
1061	L1_061319	11	96337252	1	wt
1062	L1_061319	11	96337293	0.625	wt
1063	L1_061319	11	96337379	0.666666666666667	wt
1064	L1_061319	11	96337474	0.727272727272727	wt
1065	L1_061319	11	96337506	0.666666666666667	wt
1066	L1_061319	11	96337548	0.823529411764706	wt
1067	L1_061319	11	96337761	0.666666666666667	wt
1068	L1_061319	11	96337798	0.833333333333333	wt
1069	L1_061319	11	96338081	0.692307692307692	wt
1070	L1_061319	11	96338137	0.818181818181818	wt
1071	L1_061319	11	96338300	0.857142857142857	wt
1072	L1_061319	11	96338305	0.833333333333333	wt
1073	L1_061319	11	96338320	0.666666666666667	wt
1074	L1_061319	11	96338571	0.8125	wt
1075	L1_061319	11	96338593	1	wt
1076	L1_061319	11	96338768	0.642857142857143	wt
1077	L1_061319	11	96338971	0.777777777777778	wt
1078	L1_061319	11	96339419	0.714285714285714	wt
1079	L1_061319	11	96339457	0.833333333333333	wt
1080	L1_061319	11	96339478	0.8	wt
1081	L1_061319	11	96339497	0.928571428571429	wt
1082	L1_061319	11	96339774	0.857142857142857	wt
1083	L1_061319	11	96339785	0.875	wt
1084	L1_061319	11	96339886	0.818181818181818	wt
1085	L1_061319	11	96339910	0.5	wt
1086	L1_061319	11	96339951	0.333333333333333	wt
1087	L1_061319	11	96340014	0.272727272727273	wt
1088	L1_061319	11	96340120	0.714285714285714	wt
1089	L1_061319	11	96340311	0.727272727272727	wt
1090	L1_061319	11	96340317	0.727272727272727	wt
1091	L1_061319	11	96340407	0.533333333333333	wt
1092	L1_061319	11	96340447	0.0526315789473684	wt
1093	L1_061319	11	96340601	0	wt
1094	L1_061319	11	96340671	0.166666666666667	wt
1095	L1_061319	11	96340685	0	wt
1096	L1_061319	11	96340689	0	wt
1097	L1_061319	11	96340758	0.2	wt
1098	L1_061319	11	96340770	0.25	wt
1099	L1_061319	11	96340802	0.4	wt
1100	L1_061319	11	96340811	0	wt
1101	L1_061319	11	96340823	0	wt
1102	L1_061319	11	96340829	0	wt
1103	L1_061319	11	96340837	0	wt
1104	L1_061319	11	96340840	0	wt
1105	L1_061319	11	96340845	0.25	wt
1106	L1_061319	11	96340850	0	wt
1107	L1_061319	11	96340864	0	wt
1108	L1_061319	11	96340886	0	wt
1109	L1_061319	11	96340909	0	wt
1110	L1_061319	11	96340918	0	wt
1111	L1_061319	11	96340929	0	wt
1112	L1_061319	11	96340950	0	wt
1113	L1_061319	11	96340952	0	wt
1114	L1_061319	11	96340954	0.333333333333333	wt
1115	L1_061319	11	96340967	0.333333333333333	wt
1116	L1_061319	11	96340979	0.333333333333333	wt
1117	L1_061319	11	96340992	0.5	wt
1118	L1_061319	11	96341019	0.5	wt
1119	L1_061319	11	96341022	0.2	wt
1120	L1_061319	11	96341077	0	wt
1121	L1_061319	11	96341084	0	wt
1122	L1_061319	11	96341088	0	wt
1123	L1_061319	11	96341090	0	wt
1124	L1_061319	11	96341100	0	wt
1125	L1_061319	11	96341137	0	wt
1126	L1_061319	11	96341140	0	wt
1127	L1_061319	11	96341189	0.0714285714285714	wt
1128	L1_061319	11	96341234	0.0769230769230769	wt
1129	L1_061319	11	96341273	0.1	wt
1130	L1_061319	11	96341278	0.2	wt
1131	L1_061319	11	96341404	0	wt
1132	L1_061319	11	96341470	0	wt
1133	L1_061319	11	96341536	0	wt
1134	L1_061319	11	96341610	0.75	wt
1135	L1_061319	11	96341675	0.6	wt
1220	L1_061319	11	96344526	1	wt
1221	L1_061319	11	96344529	0.8	wt
1222	L1_061319	11	96344562	0.75	wt
1223	L1_061319	11	96344583	1	wt
1224	L1_061319	11	96344598	1	wt
1225	L1_061319	11	96344604	0.666666666666667	wt
1226	L1_061319	11	96344654	0.777777777777778	wt
1227	L1_061319	11	96344663	0.857142857142857	wt
1228	L1_061319	11	96344688	1	wt
1229	L1_061319	11	96344763	0.785714285714286	wt
1230	L1_061319	11	96344774	0.933333333333333	wt
1231	L1_061319	11	96344785	0.9375	wt
1232	L1_061319	11	96344950	1	wt
1233	L1_061319	11	96344955	1	wt
1234	L1_061319	11	96345025	1	wt
1235	L1_061319	11	96345046	0.833333333333333	wt
1236	L1_061319	11	96345061	1	wt
1237	L1_061319	11	96345166	0.8	wt
1238	L1_061319	11	96345209	1	wt
1239	L1_061319	11	96345220	1	wt
1240	L1_061319	11	96345222	1	wt
1241	L1_061319	11	96345228	1	wt
1242	L1_061319	11	96345258	0.875	wt
1243	L1_061319	11	96345304	0.833333333333333	wt
1244	L1_061319	11	96345353	0.833333333333333	wt
1245	L1_061319	11	96345361	0.666666666666667	wt
1246	L1_061319	11	96345364	0.666666666666667	wt
1247	L1_061319	11	96345409	0.666666666666667	wt
1248	L1_061319	11	96345411	0.333333333333333	wt
1249	L1_061319	11	96345426	0.6	wt
1250	L1_061319	11	96345435	0.6	wt
1251	L1_061319	11	96345463	0.75	wt
1252	L1_061319	11	96345478	0	wt
1253	L1_061319	11	96345481	0.75	wt
1254	L1_061319	11	96345536	0.5	wt
1255	L1_061319	11	96345564	0.5	wt
1256	L1_061319	11	96345570	0.5	wt
1257	L1_061319	11	96345579	0.5	wt
1258	L1_061319	11	96345582	1	wt
1259	L1_061319	11	96345585	0.666666666666667	wt
1260	L1_061319	11	96345588	0.5	wt
1261	L1_061319	11	96345591	0.5	wt
1262	L1_061319	11	96345597	0.333333333333333	wt
1263	L1_061319	11	96345600	0.25	wt
1264	L1_061319	11	96345609	0.5	wt
1265	L1_061319	11	96345612	0.25	wt
1266	L1_061319	11	96345618	0.4	wt
1267	L1_061319	11	96345621	0.4	wt
1268	L1_061319	11	96345624	0.4	wt
1269	L1_061319	11	96345627	0.4	wt
1270	L1_061319	11	96345630	0.4	wt
1271	L1_061319	11	96345653	0.2	wt
1272	L1_061319	11	96345659	0.166666666666667	wt
1273	L1_061319	11	96345663	0.166666666666667	wt
1274	L1_061319	11	96345665	0.166666666666667	wt
1275	L1_061319	11	96345673	0.428571428571429	wt
1276	L1_061319	11	96345677	0.166666666666667	wt
1277	L1_061319	11	96345679	0.142857142857143	wt
1278	L1_061319	11	96345683	0.142857142857143	wt
1279	L1_061319	11	96345686	0.142857142857143	wt
1280	L1_061319	11	96345696	0.285714285714286	wt
1281	L1_061319	11	96345698	0.142857142857143	wt
1282	L1_061319	11	96345736	0.111111111111111	wt
1283	L1_061319	11	96345748	0.125	wt
1284	L1_061319	11	96345752	0.222222222222222	wt
1285	L1_061319	11	96345754	0.222222222222222	wt
1286	L1_061319	11	96345757	0.125	wt
1287	L1_061319	11	96345762	0	wt
1288	L1_061319	11	96345789	0	wt
1289	L1_061319	11	96345793	0.142857142857143	wt
1290	L1_061319	11	96345820	0.333333333333333	wt
1291	L1_061319	11	96345823	0	wt
1292	L1_061319	11	96345866	0.333333333333333	wt
1293	L1_061319	11	96345887	0.5	wt
1294	L1_061319	11	96345891	0.5	wt
1295	L1_061319	11	96345902	0.285714285714286	wt
1296	L1_061319	11	96345920	0.2	wt
1297	L1_061319	11	96345924	0.4	wt
1298	L1_061319	11	96329745	0.857142857142857	wt
1299	L1_061319	11	96329749	0.75	wt
1300	L1_061319	11	96330375	1	wt
1301	L1_061319	11	96330544	0.5625	wt
1302	L1_061319	11	96330638	0.545454545454545	wt
1303	L1_061319	11	96330725	1	wt
1304	L1_061319	11	96330778	0.583333333333333	wt
1305	L1_061319	11	96330822	0.9	wt
1306	L1_061319	11	96331666	0.2	wt
1307	L1_061319	11	96331939	0.578947368421053	wt
1308	L1_061319	11	96331971	0.857142857142857	wt
1309	L1_061319	11	96331978	0.615384615384615	wt
1310	L1_061319	11	96332047	0.75	wt
1311	L1_061319	11	96332050	0.666666666666667	wt
1312	L1_061319	11	96332101	0.3125	wt
1313	L1_061319	11	96332202	0.714285714285714	wt
1314	L1_061319	11	96332246	0.75	wt
1315	L1_061319	11	96332252	0.875	wt
1316	L1_061319	11	96332304	0.4	wt
1317	L1_061319	11	96332312	0.333333333333333	wt
1318	L1_061319	11	96332391	0	wt
1319	L1_061319	11	96332396	0.2	wt
1320	L1_061319	11	96332466	0	wt
1321	L1_061319	11	96332689	0	wt
1322	L1_061319	11	96332715	0	wt
1323	L1_061319	11	96332721	0.166666666666667	wt
1324	L1_061319	11	96332741	0.25	wt
1325	L1_061319	11	96332761	0.428571428571429	wt
1326	L1_061319	11	96332769	0.285714285714286	wt
1327	L1_061319	11	96332773	0.571428571428571	wt
1328	L1_061319	11	96332780	0.5	wt
1329	L1_061319	11	96332788	0.375	wt
1330	L1_061319	11	96332794	0.142857142857143	wt
1331	L1_061319	11	96332803	0.2	wt
1332	L1_061319	11	96332805	0.4	wt
1333	L1_061319	11	96332813	0	wt
1334	L1_061319	11	96332828	0.166666666666667	wt
1335	L1_061319	11	96332840	0.166666666666667	wt
1336	L1_061319	11	96332844	0.285714285714286	wt
1337	L1_061319	11	96332847	0.285714285714286	wt
1338	L1_061319	11	96332852	0.285714285714286	wt
1339	L1_061319	11	96332868	0.4	wt
1340	L1_061319	11	96332894	0.2	wt
1341	L1_061319	11	96332901	0.4	wt
1342	L1_061319	11	96332904	0.666666666666667	wt
1343	L1_061319	11	96332907	0.5	wt
1344	L1_061319	11	96332922	0.833333333333333	wt
1345	L1_061319	11	96332924	0.5	wt
1346	L1_061319	11	96332930	0.5	wt
1347	L1_061319	11	96332939	0.5	wt
1348	L1_061319	11	96332964	0.6	wt
1349	L1_061319	11	96332968	0.5	wt
1350	L1_061319	11	96332974	0.666666666666667	wt
1351	L1_061319	11	96332991	0.75	wt
1352	L1_061319	11	96332997	0.777777777777778	wt
1353	L1_061319	11	96333003	0.666666666666667	wt
1354	L1_061319	11	96333008	0.666666666666667	wt
1355	L1_061319	11	96333015	0.5	wt
1356	L1_061319	11	96333054	0.285714285714286	wt
1357	L1_061319	11	96333066	0.25	wt
1358	L1_061319	11	96333091	0.555555555555556	wt
1359	L1_061319	11	96333100	0.6	wt
1360	L1_061319	11	96333113	0.666666666666667	wt
1361	L1_061319	11	96333118	0.75	wt
1362	L1_061319	11	96333133	0.909090909090909	wt
1363	L1_061319	11	96333149	0.818181818181818	wt
1364	L1_061319	11	96333151	1	wt
1365	L1_061319	11	96333158	1	wt
1366	L1_061319	11	96333164	1	wt
1367	L1_061319	11	96333168	0.909090909090909	wt
1368	L1_061319	11	96333172	1	wt
1369	L1_061319	11	96333175	0.75	wt
1370	L1_061319	11	96333177	1	wt
1371	L1_061319	11	96333182	0.875	wt
1372	L1_061319	11	96333200	0.833333333333333	wt
1373	L1_061319	11	96333216	1	wt
1374	L1_061319	7	45628014	0.545454545454545	wt
1375	L1_061319	7	45628045	0.75	wt
1376	L1_061319	7	45628048	0.583333333333333	wt
1377	L1_061319	7	45628087	0.75	wt
1378	L1_061319	7	45628185	0.7	wt
1379	L1_061319	7	45628281	0	wt
1380	L1_061319	7	45628430	0	wt
1381	L1_061319	7	45628438	0	wt
1382	L1_061319	7	45628446	0.25	wt
1383	L1_061319	7	45628457	0	wt
1384	L1_061319	7	45628460	0	wt
1385	L1_061319	7	45628463	0	wt
1386	L1_061319	7	45628466	0	wt
1387	L1_061319	7	45628469	0	wt
1388	L1_061319	7	45628472	0	wt
1389	L1_061319	7	45628475	0	wt
1390	L1_061319	7	45628479	0	wt
1391	L1_061319	7	45628489	0	wt
1392	L1_061319	7	45628492	0	wt
1393	L1_061319	7	45628494	0	wt
1394	L1_061319	7	45628502	0	wt
1395	L1_061319	7	45628511	0	wt
1396	L1_061319	7	45628514	0	wt
1397	L1_061319	7	45628523	0	wt
1398	L1_061319	7	45628526	0	wt
1399	L1_061319	7	45628534	0	wt
1400	L1_061319	7	45628543	0	wt
1401	L1_061319	7	45628550	0.2	wt
1402	L1_061319	7	45628561	0	wt
1403	L1_061319	7	45628575	0	wt
1404	L1_061319	7	45628578	0	wt
1405	L1_061319	7	45628581	0	wt
1406	L1_061319	7	45628584	0.2	wt
1407	L1_061319	7	45628598	0	wt
1408	L1_061319	7	45628608	0	wt
1409	L1_061319	7	45628610	0	wt
1410	L1_061319	7	45628615	0	wt
1411	L1_061319	7	45628626	0	wt
1412	L1_061319	7	45628649	0	wt
1413	L1_061319	7	45628652	0	wt
1414	L1_061319	7	45628664	0.142857142857143	wt
1415	L1_061319	7	45628673	0	wt
1416	L1_061319	7	45628682	0	wt
1417	L1_061319	7	45628684	0	wt
1418	L1_061319	7	45628689	0	wt
1419	L1_061319	7	45628691	0	wt
1420	L1_061319	7	45628700	0	wt
1421	L1_061319	7	45628719	0	wt
1422	L1_061319	7	45628733	0	wt
1423	L1_061319	7	45628736	0	wt
1424	L1_061319	7	45628740	0	wt
1425	L1_061319	7	45628755	0	wt
1426	L1_061319	7	45628766	0	wt
1427	L1_061319	7	45628771	0	wt
1428	L1_061319	7	45628779	0	wt
1429	L1_061319	7	45628781	0	wt
1430	L1_061319	7	45628783	0	wt
1431	L1_061319	7	45628785	0	wt
1432	L1_061319	7	45628796	0	wt
1433	L1_061319	7	45628802	0	wt
1434	L1_061319	7	45628810	0	wt
1435	L1_061319	7	45628815	0	wt
1436	L1_061319	7	45628823	0	wt
1437	L1_061319	7	45628827	0	wt
1438	L1_061319	7	45628831	0	wt
1439	L1_061319	7	45628833	0	wt
1440	L1_061319	7	45628838	0	wt
1441	L1_061319	7	45628842	0	wt
1442	L1_061319	7	45628848	0	wt
1443	L1_061319	7	45628854	0	wt
1444	L1_061319	7	45628860	0	wt
1445	L1_061319	7	45628866	0	wt
1446	L1_061319	7	45628868	0	wt
1447	L1_061319	7	45628875	0	wt
1448	L1_061319	7	45628878	0	wt
1449	L1_061319	7	45628888	0.125	wt
1450	L1_061319	7	45628893	0.111111111111111	wt
1451	L1_061319	7	45628895	0.111111111111111	wt
1452	L1_061319	7	45628899	0	wt
1453	L1_061319	7	45628902	0.125	wt
1454	L1_061319	7	45628908	0.111111111111111	wt
1455	L1_061319	7	45628914	0.1	wt
1456	L1_061319	7	45628921	0	wt
1457	L1_061319	7	45628926	0	wt
1458	L1_061319	7	45628936	0.125	wt
1459	L1_061319	7	45628947	0	wt
1460	L1_061319	7	45628950	0	wt
1461	L1_061319	7	45628952	0.111111111111111	wt
1462	L1_061319	7	45628957	0	wt
1463	L1_061319	7	45628984	0	wt
1464	L1_061319	7	45628986	0	wt
1465	L1_061319	7	45628990	0.111111111111111	wt
1466	L1_061319	7	45628994	0	wt
1467	L1_061319	7	45629003	0	wt
1468	L1_061319	7	45626788	0.714285714285714	wt
1469	L1_061319	7	45626821	1	wt
1470	L1_061319	7	45626955	0.818181818181818	wt
1471	L1_061319	7	45627051	0.8	wt
1472	L1_061319	7	45627075	0.6	wt
1473	L1_061319	7	45627090	0.9	wt
1474	L1_061319	7	45627092	0.818181818181818	wt
1475	L1_061319	7	45627189	0.363636363636364	wt
1476	L1_061319	7	45627289	0.75	wt
1477	L1_061319	7	45627372	0.769230769230769	wt
1478	L1_061319	7	45627430	0.0909090909090909	wt
1479	L1_061319	7	45627441	0.142857142857143	wt
1480	L1_061319	7	45627453	0	wt
1481	L1_061319	7	45627540	0.5	wt
1482	L1_061319	7	45627565	0.5	wt
1483	L1_061319	7	45627574	0.333333333333333	wt
1484	L1_061319	7	45627581	0.666666666666667	wt
1485	L1_061319	7	45627693	0.5	wt
1486	L1_061319	7	45627722	0	wt
1487	L1_061319	7	45627784	0.375	wt
1488	L1_061319	7	45627795	0.714285714285714	wt
1489	L1_061319	7	45627805	0.6	wt
1490	L1_061319	7	45627810	0.5	wt
1491	L1_061319	7	45627864	0.5	wt
1492	L1_061319	7	45627877	0.666666666666667	wt
1493	L1_061319	7	45627880	0.857142857142857	wt
1494	L1_061319	7	45627891	1	wt
1495	L1_061319	7	45627969	0.2	wt
1496	L1_061319	11	96342308	0.666666666666667	wt
1497	L1_061319	11	96342318	0.75	wt
1498	L1_061319	11	96342504	1	wt
1499	L1_061319	11	96342540	0.733333333333333	wt
1500	L1_061319	11	96341723	0.75	wt
1501	L1_061319	11	96341731	1	wt
1502	L1_061319	11	96341848	0.375	wt
1503	L1_061319	11	96341883	0.272727272727273	wt
1504	L1_061319	11	96341918	0.4	wt
1505	L1_061319	11	96341937	0.285714285714286	wt
1506	L1_061319	11	96341949	0.214285714285714	wt
1507	L1_061319	11	96341962	0.4	wt
1508	L1_061319	11	96341977	0.0833333333333333	wt
1509	L1_061319	11	96341986	0.166666666666667	wt
1510	L1_061319	11	96341992	0.25	wt
1511	L1_061319	11	96341997	0.166666666666667	wt
1512	L1_061319	11	96342021	0	wt
1513	L1_061319	11	96342024	0.333333333333333	wt
1514	L1_061319	11	96342036	0.4	wt
1515	L1_061319	11	96342039	0.4	wt
1516	L1_061319	11	96342044	0.375	wt
1517	L1_061319	11	96342059	0.5	wt
1518	L1_061319	11	96342085	0.416666666666667	wt
1519	L1_061319	11	96342096	0.583333333333333	wt
1520	L1_061319	11	96342099	0.583333333333333	wt
1521	L1_061319	11	96342103	0.5	wt
1522	L1_061319	11	96342110	0.5	wt
1523	L1_061319	11	96342113	0.444444444444444	wt
1524	L1_061319	11	96342116	0.5	wt
1525	L1_061319	11	96342127	0.555555555555556	wt
1526	L1_061319	11	96342136	0.6	wt
1527	L1_061319	11	96342154	0.416666666666667	wt
1528	L1_061319	11	96342186	0.727272727272727	wt
1529	L1_061319	11	96342216	0.444444444444444	wt
1530	L1_061319	11	96342231	0.666666666666667	wt
1531	L1_061319	11	96342244	0.5	wt
1532	L1_061319	11	96342262	0.428571428571429	wt
1533	L1_061319	11	96342271	0.444444444444444	wt
1534	L1_061319	11	96342276	0.5	wt
1535	L1_061319	11	96342296	0.5	wt
1536	L1_061319	11	96344364	1	wt
1537	L1_061319	11	96344369	0.833333333333333	wt
1538	L1_061319	11	96344392	0.875	wt
1539	L1_061319	11	96344399	0.75	wt
1540	L1_061319	11	96342657	0.631578947368421	wt
1541	L1_061319	11	96342756	0.764705882352941	wt
1542	L1_061319	11	96342762	0.875	wt
1543	L1_061319	11	96342816	0.166666666666667	wt
1544	L1_061319	11	96342984	0.428571428571429	wt
1545	L1_061319	11	96343002	0.6	wt
1546	L1_061319	11	96343342	0.85	wt
1547	L1_061319	11	96343721	0.75	wt
1548	L1_061319	11	96343776	0.857142857142857	wt
1549	L1_061319	11	96343806	0.875	wt
1550	L1_061319	11	96343832	1	wt
1551	L1_061319	11	96343839	0.833333333333333	wt
1552	L1_061319	11	96343906	0.5	wt
1553	L1_061319	11	96343964	0.222222222222222	wt
1554	L1_061319	11	96343985	0	wt
1555	L1_061319	11	96344052	0.166666666666667	wt
1556	L1_061319	11	96344089	0	wt
1557	L1_061319	11	96344094	0	wt
1558	L1_061319	11	96344105	1	wt
1559	L1_061319	11	96344120	0	wt
1560	L1_061319	11	96344153	1	wt
1561	L1_061319	11	96344156	1	wt
1562	L1_061319	11	96344163	1	wt
1563	L1_061319	11	96344188	0.5	wt
1564	L1_061319	11	96344192	0.666666666666667	wt
1565	L1_061319	11	96344232	0.875	wt
1566	L1_061319	11	96344239	1	wt
1567	L1_061319	11	96344246	0.857142857142857	wt
1568	L1_061319	11	96344268	0.777777777777778	wt
1569	L1_061319	11	96344277	0.888888888888889	wt
1570	L1_061319	11	96344285	0.888888888888889	wt
1571	L1_061319	11	96344292	0.857142857142857	wt
1572	L1_061319	11	96344306	0.714285714285714	wt
1573	L1_061319	11	96344328	1	wt
1574	L1_061319	11	96344334	0.5	wt
1575	L1_061319	11	96344337	0.833333333333333	wt
1576	L1_061319	7	45626058	0.769230769230769	wt
1577	L1_061319	7	45626083	0.333333333333333	wt
1578	L1_061319	7	45626098	0.25	wt
1579	L1_061319	7	45626118	0.875	wt
1580	L1_061319	11	96344424	0.714285714285714	wt
1581	L1_061319	11	96344427	1	wt
1582	L1_061319	11	96344499	0.75	wt
1583	L1_061319	11	96344507	1	wt
1584	L1_061319	7	45626280	0.181818181818182	wt
1585	L1_061319	7	45626353	0.454545454545455	wt
1586	L1_061319	7	45626576	1	wt
1587	L1_061319	7	45626664	0.875	wt
1588	L1_061319	7	45626765	0.8	wt
1589	L1_061319	11	96346053	0.5	wt
1590	L1_061319	11	96346073	0.571428571428571	wt
1591	L1_061319	11	96346079	0.714285714285714	wt
1592	L1_061319	11	96346082	0.571428571428571	wt
1593	L1_061319	11	96346085	0.571428571428571	wt
1594	L1_061319	11	96346101	0.666666666666667	wt
1595	L1_061319	11	96346116	0.7	wt
1596	L1_061319	11	96346122	0.666666666666667	wt
1597	L1_061319	11	96346128	0.555555555555556	wt
1598	L1_061319	11	96346133	0.75	wt
1599	L1_061319	11	96346154	0.777777777777778	wt
1600	L1_061319	11	96346167	0.625	wt
1601	L1_061319	11	96346179	0.375	wt
1602	L1_061319	11	96346181	0.444444444444444	wt
1603	L1_061319	11	96346187	0.666666666666667	wt
1604	L1_061319	11	96346193	0.625	wt
1605	L1_061319	11	96346203	0.666666666666667	wt
1606	L1_061319	11	96346218	0.8	wt
1607	L1_061319	11	96346247	0.666666666666667	wt
1608	L1_061319	11	96346266	0.7	wt
1609	L1_061319	11	96346271	0.6	wt
1610	L1_061319	11	96346322	0.7	wt
1611	L1_061319	11	96346347	0.6	wt
1612	L1_061319	11	96346352	1	wt
1613	L1_061319	11	96346376	1	wt
1614	L1_061319	11	96346408	0.5	wt
1615	L1_061319	11	96346448	0.5	wt
1616	L1_061319	11	96356276	0.684210526315789	wt
1617	L1_061319	11	96356590	0.692307692307692	wt
1618	L1_061319	11	96356610	0.666666666666667	wt
1619	L1_061319	11	96356824	0.6	wt
1620	L1_061319	7	45626136	1	wt
1621	L1_061319	7	45626148	1	wt
1622	L1_061319	11	96345936	0.333333333333333	wt
1623	L1_061319	11	96345963	0.444444444444444	wt
1624	L1_061319	11	96345971	0.444444444444444	wt
1625	L1_061319	11	96345987	0.333333333333333	wt
1626	L1_061319	11	96346011	0.5	wt
1627	L1_061319	11	96346013	0.375	wt
1628	L1_061319	11	96346050	0.5	wt
1629	L1_061319	11	96354623	0.0588235294117647	wt
1630	L1_061319	11	96354625	0.0555555555555556	wt
1631	L1_061319	11	96354638	0.0526315789473684	wt
1632	L1_061319	11	96354653	0.0555555555555556	wt
1633	L1_061319	11	96354661	0.0476190476190476	wt
1634	L1_061319	11	96354665	0.142857142857143	wt
1635	L1_061319	11	96354675	0.470588235294118	wt
1636	L1_061319	11	96354692	0.0714285714285714	wt
1637	L1_061319	11	96354696	0.294117647058824	wt
1638	L1_061319	11	96354707	0	wt
1639	L1_061319	11	96354713	0	wt
1640	L1_061319	11	96354722	0	wt
1641	L1_061319	11	96354735	0	wt
1642	L1_061319	11	96354740	0	wt
1643	L1_061319	11	96354815	0.363636363636364	wt
1644	L1_061319	11	96354867	0.5	wt
1645	L1_061319	11	96354869	0.428571428571429	wt
1646	L1_061319	11	96354900	0.25	wt
1647	L1_061319	11	96354904	0.4	wt
1648	L1_061319	11	96354960	0.2	wt
1649	L1_061319	11	96354970	0.1	wt
1650	L1_061319	11	96355225	0.571428571428571	wt
1651	L1_061319	11	96355307	0.285714285714286	wt
1652	L1_061319	11	96355359	0.5	wt
1653	L1_061319	11	96355386	0.555555555555556	wt
1654	L1_061319	11	96355536	0.833333333333333	wt
1655	L1_061319	11	96356197	0.625	wt
1656	L1_061319	11	96356984	1	wt
1657	L1_061319	7	45626172	0.888888888888889	wt
1658	L1_061319	7	45626191	0.727272727272727	wt
1659	L1_061319	7	45626222	0.538461538461538	wt
1660	L1_061319	11	96354613	0.05	wt
1766	L2_052319	11	96344369	0.857142857142857	wt
1767	L2_052319	11	96344392	0.857142857142857	wt
1768	L2_052319	11	96344399	1	wt
1769	L2_052319	11	96344424	0.875	wt
1770	L2_052319	11	96344427	1	wt
1771	L2_052319	11	96344499	0.857142857142857	wt
1772	L2_052319	11	96344507	0.833333333333333	wt
1773	L2_052319	11	96344526	1	wt
1774	L2_052319	11	96344529	0.714285714285714	wt
1775	L2_052319	11	96344562	0.857142857142857	wt
1776	L2_052319	11	96344583	0.875	wt
1777	L2_052319	11	96344598	0.777777777777778	wt
1778	L2_052319	11	96344604	0.777777777777778	wt
1779	L2_052319	11	96344654	0.875	wt
1780	L2_052319	11	96344663	0.666666666666667	wt
1781	L2_052319	11	96344688	0.9	wt
1782	L2_052319	11	96344763	0.909090909090909	wt
1783	L2_052319	11	96344774	0.818181818181818	wt
1784	L2_052319	11	96344785	0.666666666666667	wt
1785	L2_052319	11	96344950	0.818181818181818	wt
1786	L2_052319	11	96344955	0.8	wt
1787	L2_052319	11	96345025	0.875	wt
1788	L2_052319	11	96345046	0.833333333333333	wt
1789	L2_052319	11	96345061	0.833333333333333	wt
1790	L2_052319	11	96345120	0.666666666666667	wt
1791	L2_052319	11	96345166	0.666666666666667	wt
1792	L2_052319	11	96345209	1	wt
1793	L2_052319	11	96345220	1	wt
1794	L2_052319	11	96345222	1	wt
1795	L2_052319	11	96345228	1	wt
1796	L2_052319	11	96345258	0.625	wt
1797	L2_052319	11	96345304	0.333333333333333	wt
1798	L2_052319	11	96345353	0.4	wt
1799	L2_052319	11	96345361	0.2	wt
1800	L2_052319	11	96345364	0.75	wt
1801	L2_052319	11	96345409	0.333333333333333	wt
1802	L2_052319	11	96345411	0.666666666666667	wt
1803	L2_052319	11	96345426	0.333333333333333	wt
1804	L2_052319	11	96345435	0.333333333333333	wt
1805	L2_052319	11	96345463	0	wt
1806	L2_052319	11	96345536	0	wt
1807	L2_052319	11	96345564	0	wt
1808	L2_052319	11	96345567	0	wt
1809	L2_052319	11	96345570	0	wt
1810	L2_052319	11	96345579	0	wt
1811	L2_052319	11	96345582	0	wt
1812	L2_052319	11	96345585	0.333333333333333	wt
1813	L2_052319	11	96345588	0	wt
1814	L2_052319	11	96345591	0	wt
1815	L2_052319	11	96345597	0	wt
1816	L2_052319	11	96345600	0	wt
1817	L2_052319	11	96345609	0	wt
1818	L2_052319	11	96345612	0	wt
1819	L2_052319	11	96345618	0.25	wt
1820	L2_052319	11	96345621	0	wt
1821	L2_052319	11	96345624	0.5	wt
1822	L2_052319	11	96345627	0	wt
1823	L2_052319	11	96345630	0.25	wt
1824	L2_052319	11	96345653	0.142857142857143	wt
1825	L2_052319	11	96345659	0.142857142857143	wt
1826	L2_052319	11	96345663	0.142857142857143	wt
1827	L2_052319	11	96345665	0.142857142857143	wt
1828	L2_052319	11	96345673	0.142857142857143	wt
1829	L2_052319	11	96345677	0.25	wt
1830	L2_052319	11	96345679	0.285714285714286	wt
1831	L2_052319	11	96345683	0.428571428571429	wt
1832	L2_052319	11	96345686	0.142857142857143	wt
1833	L2_052319	11	96345696	0.142857142857143	wt
1834	L2_052319	11	96345698	0.285714285714286	wt
1835	L2_052319	11	96345736	0.3	wt
1836	L2_052319	11	96345748	0.333333333333333	wt
1837	L2_052319	11	96345752	0.4	wt
1838	L2_052319	11	96345754	0.5	wt
1839	L2_052319	11	96345757	0.428571428571429	wt
1840	L2_052319	11	96345762	0.375	wt
1841	L2_052319	11	96345789	0.555555555555556	wt
1842	L2_052319	11	96345793	0.454545454545455	wt
1843	L2_052319	11	96345820	0.333333333333333	wt
1844	L2_052319	11	96345823	0.416666666666667	wt
1845	L2_052319	11	96345866	0.333333333333333	wt
1846	L2_052319	11	96345887	0.538461538461538	wt
1847	L2_052319	11	96345891	0.461538461538462	wt
1848	L2_052319	11	96345902	0.307692307692308	wt
1849	L2_052319	11	96345920	0.583333333333333	wt
1850	L2_052319	11	96345924	0.7	wt
1851	L2_052319	11	96345936	0.636363636363636	wt
1852	L2_052319	11	96345963	0.583333333333333	wt
1853	L2_052319	11	96345971	0.615384615384615	wt
1854	L2_052319	11	96345987	0.636363636363636	wt
1855	L2_052319	11	96346011	0.818181818181818	wt
1856	L2_052319	11	96346013	0.727272727272727	wt
1857	L2_052319	11	96346050	0.666666666666667	wt
1858	L2_052319	11	96346053	0.5	wt
1859	L2_052319	11	96346073	0.833333333333333	wt
1860	L2_052319	11	96346079	0.666666666666667	wt
1861	L2_052319	11	96346082	0.714285714285714	wt
1862	L2_052319	11	96346085	0.666666666666667	wt
1863	L2_052319	11	96346101	0.833333333333333	wt
1864	L2_052319	11	96346116	0.666666666666667	wt
1865	L2_052319	11	96346122	0.75	wt
1866	L2_052319	11	96346128	0.5	wt
1867	L2_052319	11	96346133	0.5	wt
1868	L2_052319	11	96346154	0.5	wt
1869	L2_052319	11	96346167	0.75	wt
1870	L2_052319	11	96346179	0.6	wt
1871	L2_052319	11	96346181	0.6	wt
1872	L2_052319	11	96346187	0.6	wt
1873	L2_052319	11	96346193	0.75	wt
1874	L2_052319	11	96346203	0.6	wt
1875	L2_052319	11	96346218	0.333333333333333	wt
1876	L2_052319	11	96346247	0.666666666666667	wt
1877	L2_052319	11	96346266	1	wt
1878	L2_052319	11	96346271	0.6	wt
1879	L2_052319	11	96346322	0.666666666666667	wt
1880	L2_052319	11	96346347	0.666666666666667	wt
1881	L2_052319	11	96346352	1	wt
1882	L2_052319	11	96346376	0.666666666666667	wt
1883	L2_052319	11	96346408	0.6	wt
1884	L2_052319	11	96346448	0.333333333333333	wt
1885	L2_052319	11	96346451	0.571428571428571	wt
1886	L2_052319	11	96346468	0.714285714285714	wt
1887	L2_052319	11	96346470	0.428571428571429	wt
1888	L2_052319	11	96346508	0.555555555555556	wt
1889	L2_052319	11	96346569	0.6	wt
1890	L2_052319	11	96346659	0.75	wt
1891	L2_052319	11	96346731	0.9	wt
1892	L2_052319	11	96346739	0.777777777777778	wt
1893	L2_052319	11	96346918	0.75	wt
1894	L2_052319	11	96347023	0.428571428571429	wt
1895	L2_052319	11	96347294	0.764705882352941	wt
1896	L2_052319	11	96347476	0.818181818181818	wt
1897	L2_052319	11	96347487	0.777777777777778	wt
1898	L2_052319	11	96347727	0.466666666666667	wt
1899	L2_052319	11	96347797	0.875	wt
1900	L2_052319	11	96347850	0.583333333333333	wt
1901	L2_052319	11	96348041	0.5	wt
1902	L2_052319	11	96348155	1	wt
1903	L2_052319	11	96348327	0.166666666666667	wt
1904	L2_052319	11	96348337	0.222222222222222	wt
1905	L2_052319	11	96348359	0.222222222222222	wt
1906	L2_052319	11	96348366	0.25	wt
1907	L2_052319	11	96348441	0.142857142857143	wt
1908	L2_052319	11	96348480	0.363636363636364	wt
1909	L2_052319	11	96348562	0.647058823529412	wt
1910	L2_052319	11	96348612	0.583333333333333	wt
1911	L2_052319	11	96348630	0.363636363636364	wt
1912	L2_052319	11	96348691	0.6	wt
1913	L2_052319	11	96348731	0.555555555555556	wt
1914	L2_052319	11	96348738	0.857142857142857	wt
1915	L2_052319	11	96348745	0.666666666666667	wt
1916	L2_052319	11	96348763	0.833333333333333	wt
1917	L2_052319	11	96348799	0.75	wt
1918	L2_052319	11	96348813	0.5	wt
1919	L2_052319	11	96348824	0.857142857142857	wt
1920	L2_052319	11	96348855	1	wt
1921	L2_052319	11	96348864	0.666666666666667	wt
1922	L2_052319	11	96348908	1	wt
1923	L2_052319	11	96348961	0.75	wt
1924	L2_052319	11	96349065	0.5	wt
1925	L2_052319	11	96349166	0.666666666666667	wt
1926	L2_052319	11	96349194	0.818181818181818	wt
1927	L2_052319	11	96349489	0.666666666666667	wt
1928	L2_052319	11	96349713	0.75	wt
1929	L2_052319	11	96349860	0.75	wt
1930	L2_052319	11	96349952	1	wt
1931	L2_052319	11	96349959	1	wt
1932	L2_052319	11	96350017	0.2	wt
1933	L2_052319	11	96350019	1	wt
1934	L2_052319	11	96350023	1	wt
1935	L2_052319	11	96350059	1	wt
1936	L2_052319	11	96350107	0.75	wt
1937	L2_052319	11	96350117	0.875	wt
1938	L2_052319	11	96350143	0.416666666666667	wt
1939	L2_052319	11	96350156	0.222222222222222	wt
1940	L2_052319	11	96350182	0.666666666666667	wt
1941	L2_052319	11	96350334	0.75	wt
1942	L2_052319	11	96350365	0.75	wt
1943	L2_052319	11	96350420	0.333333333333333	wt
1944	L2_052319	11	96350768	0.466666666666667	wt
1945	L2_052319	11	96351061	0.882352941176471	wt
1946	L2_052319	11	96351122	0.846153846153846	wt
1947	L2_052319	11	96351468	0.454545454545455	wt
1948	L2_052319	11	96351538	0.666666666666667	wt
1949	L2_052319	11	96351545	0.833333333333333	wt
1950	L2_052319	11	96351552	0.818181818181818	wt
1951	L2_052319	11	96351558	0.7	wt
1952	L2_052319	11	96351583	0.153846153846154	wt
1953	L2_052319	11	96351586	0.7	wt
1954	L2_052319	11	96351620	0.583333333333333	wt
1955	L2_052319	11	96351683	0.777777777777778	wt
1956	L2_052319	11	96351700	0.111111111111111	wt
1957	L2_052319	11	96351702	0	wt
1958	L2_052319	11	96351735	0.5	wt
1959	L2_052319	11	96351770	0	wt
1960	L2_052319	11	96351859	0.142857142857143	wt
1961	L2_052319	11	96351863	0	wt
1962	L2_052319	11	96351866	0	wt
1963	L2_052319	11	96351887	0	wt
1964	L2_052319	11	96351928	0	wt
1965	L2_052319	11	96351983	0.333333333333333	wt
1966	L2_052319	11	96351986	0	wt
1967	L2_052319	11	96352025	0	wt
1968	L2_052319	11	96352044	0	wt
1969	L2_052319	11	96352051	0	wt
1970	L2_052319	11	96352054	0	wt
1971	L2_052319	11	96352064	0.2	wt
1972	L2_052319	11	96352082	0	wt
1973	L2_052319	11	96352133	0	wt
1974	L2_052319	11	96352136	0	wt
1975	L2_052319	11	96352154	0	wt
1976	L2_052319	11	96352162	0	wt
1977	L2_052319	11	96352167	0	wt
1978	L2_052319	11	96352175	0	wt
1979	L2_052319	11	96352181	0	wt
1980	L2_052319	11	96352204	0	wt
1981	L2_052319	11	96352215	0.333333333333333	wt
1982	L2_052319	11	96352286	0	wt
1983	L2_052319	11	96352289	0	wt
1984	L2_052319	11	96352300	0	wt
1985	L2_052319	11	96352319	0	wt
1986	L2_052319	11	96352444	0	wt
1987	L2_052319	11	96352461	0	wt
1988	L2_052319	11	96352485	0	wt
1989	L2_052319	11	96352521	0.5	wt
1990	L2_052319	11	96352710	0	wt
1991	L2_052319	11	96352719	0	wt
1992	L2_052319	11	96352726	0	wt
1993	L2_052319	11	96352732	0	wt
1994	L2_052319	11	96352747	0	wt
1995	L2_052319	11	96352757	0	wt
1996	L2_052319	11	96352762	0	wt
1997	L2_052319	11	96352774	0	wt
1998	L2_052319	11	96352817	0	wt
1999	L2_052319	11	96352841	0	wt
2000	L2_052319	11	96352884	0	wt
2001	L2_052319	11	96352898	0	wt
2002	L2_052319	11	96352907	0	wt
2003	L2_052319	11	96352944	0.111111111111111	wt
2004	L2_052319	11	96352956	0	wt
2005	L2_052319	11	96352971	0	wt
2006	L2_052319	11	96352974	0	wt
2007	L2_052319	11	96352980	0	wt
2008	L2_052319	11	96352987	0	wt
2009	L2_052319	11	96352996	0	wt
2010	L2_052319	11	96353000	0.111111111111111	wt
2011	L2_052319	11	96353015	0	wt
2012	L2_052319	11	96353065	0	wt
2013	L2_052319	11	96353069	0	wt
2014	L2_052319	11	96353071	0.117647058823529	wt
2015	L2_052319	11	96353074	0	wt
2016	L2_052319	11	96353076	0	wt
2017	L2_052319	11	96353079	0	wt
2018	L2_052319	11	96353085	0.0588235294117647	wt
2019	L2_052319	11	96353106	0	wt
2020	L2_052319	11	96353137	0	wt
2021	L2_052319	11	96353140	0.125	wt
2022	L2_052319	11	96353155	0	wt
2023	L2_052319	11	96353162	0.0714285714285714	wt
2024	L2_052319	11	96353170	0.0625	wt
2025	L2_052319	11	96353177	0	wt
2026	L2_052319	11	96353181	0.0666666666666667	wt
2027	L2_052319	11	96353196	0.0666666666666667	wt
2028	L2_052319	11	96353201	0	wt
2029	L2_052319	11	96353205	0	wt
2030	L2_052319	11	96353214	0	wt
2031	L2_052319	11	96353217	0	wt
2032	L2_052319	11	96353219	0	wt
2033	L2_052319	11	96353232	0	wt
2034	L2_052319	11	96353243	0	wt
2035	L2_052319	11	96353252	0.0476190476190476	wt
2036	L2_052319	11	96353256	0	wt
2037	L2_052319	11	96353259	0	wt
2038	L2_052319	11	96353262	0.0454545454545455	wt
2039	L2_052319	11	96353264	0.0476190476190476	wt
2040	L2_052319	11	96353272	0	wt
2041	L2_052319	11	96353278	0	wt
2042	L2_052319	11	96353298	0	wt
2043	L2_052319	11	96353301	0	wt
2044	L2_052319	11	96353307	0.05	wt
2045	L2_052319	11	96353309	0.0526315789473684	wt
2046	L2_052319	11	96353320	0	wt
2047	L2_052319	11	96353325	0.111111111111111	wt
2048	L2_052319	11	96353330	0	wt
2049	L2_052319	11	96353333	0	wt
2050	L2_052319	11	96353339	0.0588235294117647	wt
2051	L2_052319	11	96353370	0	wt
2052	L2_052319	11	96353375	0	wt
2053	L2_052319	11	96353382	0.0769230769230769	wt
2054	L2_052319	11	96353403	0.25	wt
2055	L2_052319	11	96353410	0.0714285714285714	wt
2056	L2_052319	11	96353418	0	wt
2057	L2_052319	11	96353430	0	wt
2058	L2_052319	11	96353436	0.0833333333333333	wt
2059	L2_052319	11	96353445	0	wt
2060	L2_052319	11	96353449	0	wt
2061	L2_052319	11	96353459	0	wt
2062	L2_052319	11	96353471	0.0769230769230769	wt
2063	L2_052319	11	96353487	0	wt
2064	L2_052319	11	96353514	0	wt
2065	L2_052319	11	96353547	0	wt
2066	L2_052319	11	96353556	0	wt
2067	L2_052319	11	96353568	0.181818181818182	wt
2068	L2_052319	11	96353597	0.0833333333333333	wt
2069	L2_052319	11	96353610	0	wt
2070	L2_052319	11	96353653	0.333333333333333	wt
2071	L2_052319	11	96353680	0.5	wt
2072	L2_052319	11	96353690	0.2	wt
2073	L2_052319	11	96353705	0	wt
2074	L2_052319	11	96353722	0	wt
2075	L2_052319	11	96353747	0.230769230769231	wt
2076	L2_052319	11	96353755	0	wt
2077	L2_052319	11	96353774	0.727272727272727	wt
2078	L2_052319	11	96353825	0.272727272727273	wt
2079	L2_052319	11	96353987	0.909090909090909	wt
2080	L2_052319	11	96354016	0.2	wt
2081	L2_052319	11	96354059	0.375	wt
2082	L2_052319	11	96354085	0.75	wt
2083	L2_052319	11	96354115	0.692307692307692	wt
2084	L2_052319	11	96354160	0.357142857142857	wt
2085	L2_052319	11	96354253	0.888888888888889	wt
2086	L2_052319	11	96354324	0.25	wt
2087	L2_052319	11	96354349	0.375	wt
2088	L2_052319	11	96354397	0.222222222222222	wt
2089	L2_052319	11	96354447	0.333333333333333	wt
2090	L2_052319	11	96354473	0.125	wt
2091	L2_052319	11	96354482	0.625	wt
2092	L2_052319	11	96354489	0.571428571428571	wt
2093	L2_052319	11	96354493	0	wt
2094	L2_052319	11	96354568	0	wt
2095	L2_052319	11	96354572	0	wt
2096	L2_052319	11	96354606	0	wt
2097	L2_052319	11	96354609	0.111111111111111	wt
2098	L2_052319	11	96354613	0	wt
2099	L2_052319	11	96354623	0.2	wt
2100	L2_052319	11	96354625	0	wt
2101	L2_052319	11	96354638	0.0769230769230769	wt
2102	L2_052319	11	96354653	0.1	wt
2103	L2_052319	11	96354661	0	wt
2104	L2_052319	11	96354665	0.1	wt
2105	L2_052319	11	96354675	0.111111111111111	wt
2106	L2_052319	11	96354692	0.0909090909090909	wt
2107	L2_052319	11	96354696	0.111111111111111	wt
2108	L2_052319	11	96354707	0	wt
2109	L2_052319	11	96354713	0	wt
2110	L2_052319	11	96354722	0.0833333333333333	wt
2111	L2_052319	11	96354735	0.2	wt
2112	L2_052319	11	96354740	0.2	wt
2113	L2_052319	11	96354815	0.285714285714286	wt
2114	L2_052319	11	96354867	0.555555555555556	wt
2115	L2_052319	11	96354869	0.5	wt
2116	L2_052319	11	96354900	0.222222222222222	wt
2117	L2_052319	11	96354904	0.444444444444444	wt
2118	L2_052319	11	96354960	0.363636363636364	wt
2119	L2_052319	11	96354970	0	wt
2120	L2_052319	11	96355225	0.75	wt
2121	L2_052319	11	96355307	0.444444444444444	wt
2122	L2_052319	11	96355359	0.777777777777778	wt
2123	L2_052319	11	96355386	0.555555555555556	wt
2124	L2_052319	11	96355536	1	wt
2125	L2_052319	11	96356197	0.266666666666667	wt
2126	L2_052319	11	96356276	0.454545454545455	wt
2127	L2_052319	11	96356590	0.454545454545455	wt
2128	L2_052319	11	96356610	0.6	wt
2129	L2_052319	11	96356824	0.428571428571429	wt
2130	L2_052319	11	96356984	0.857142857142857	wt
2146	L2_052319	7	45628719	0	wt
2147	L2_052319	7	45628733	0	wt
2148	L2_052319	7	45628736	0.142857142857143	wt
2149	L2_052319	7	45628740	0.125	wt
2150	L2_052319	7	45628755	0.125	wt
2151	L2_052319	7	45628766	0.285714285714286	wt
2152	L2_052319	7	45628771	0.166666666666667	wt
2153	L2_052319	7	45628779	0.142857142857143	wt
2154	L2_052319	7	45628781	0.25	wt
2155	L2_052319	7	45628783	0.25	wt
2156	L2_052319	7	45628785	0.285714285714286	wt
2157	L2_052319	7	45628796	0	wt
2158	L2_052319	7	45628802	0.25	wt
2159	L2_052319	7	45628810	0.125	wt
2160	L2_052319	7	45628815	0.285714285714286	wt
2161	L2_052319	7	45628823	0	wt
2162	L2_052319	7	45628827	0	wt
2163	L2_052319	7	45628831	0	wt
2164	L2_052319	7	45628833	0.25	wt
2165	L2_052319	7	45628838	0	wt
2166	L2_052319	7	45628842	0.142857142857143	wt
2167	L2_052319	7	45628848	0	wt
2168	L2_052319	7	45628854	0.111111111111111	wt
2169	L2_052319	7	45628860	0.111111111111111	wt
2170	L2_052319	7	45628866	0.1	wt
2171	L2_052319	7	45628868	0.111111111111111	wt
2172	L2_052319	7	45628875	0	wt
2173	L2_052319	7	45628878	0	wt
2174	L2_052319	7	45628888	0.142857142857143	wt
2175	L2_052319	7	45628893	0	wt
2176	L2_052319	7	45628895	0.166666666666667	wt
2177	L2_052319	7	45628899	0.2	wt
2178	L2_052319	7	45628902	0	wt
2179	L2_052319	7	45628908	0	wt
2180	L2_052319	7	45628914	0	wt
2181	L2_052319	7	45628921	0	wt
2182	L2_052319	7	45628926	0	wt
2183	L2_052319	7	45628936	0	wt
2184	L2_052319	7	45628947	0	wt
2185	L2_052319	7	45628950	0	wt
2186	L2_052319	7	45628952	0	wt
2187	L2_052319	7	45628957	0	wt
2188	L2_052319	7	45628984	0	wt
2189	L2_052319	7	45628986	0	wt
2190	L2_052319	7	45628990	0	wt
2191	L2_052319	7	45628994	0	wt
2192	L2_052319	7	45629003	0	wt
2193	L2_052319	7	45629005	0	wt
2194	L2_052319	7	45629008	0	wt
2195	L2_052319	7	45629020	0	wt
2196	L2_052319	7	45629022	0	wt
2197	L2_052319	7	45629026	0	wt
2198	L2_052319	7	45629028	0	wt
2199	L2_052319	7	45629038	0	wt
2200	L2_052319	7	45629041	0	wt
2201	L2_052319	7	45629061	0	wt
2202	L2_052319	7	45629069	0	wt
2203	L2_052319	7	45629079	0	wt
2204	L2_052319	7	45629112	0	wt
2205	L2_052319	7	45629149	0.2	wt
2206	L2_052319	7	45629165	0	wt
2207	L2_052319	7	45629187	0.6	wt
2208	L2_052319	7	45629324	0.857142857142857	wt
2209	L2_052319	7	45629363	0.764705882352941	wt
2210	L2_052319	7	45629377	0.785714285714286	wt
2211	L2_052319	7	45629521	0.923076923076923	wt
2212	L2_052319	7	45629583	0.916666666666667	wt
2213	L2_052319	7	45629593	0.75	wt
2214	L2_052319	7	45629668	0.923076923076923	wt
2215	L2_052319	7	45629694	0.75	wt
2216	L2_052319	7	45629752	0.888888888888889	wt
2217	L2_052319	7	45629782	0.833333333333333	wt
2218	L2_052319	7	45629803	0.777777777777778	wt
2219	L2_052319	7	45629834	0.7	wt
2220	L2_052319	7	45629888	0.625	wt
2221	L2_052319	7	45629979	0.666666666666667	wt
2222	L2_052319	7	45630011	0.625	wt
2223	L2_052319	7	45630072	0.714285714285714	wt
2224	L2_052319	7	45630146	1	wt
2225	L2_052319	7	45630159	1	wt
2226	L2_052319	7	45630180	0.857142857142857	wt
2227	L2_052319	7	45630194	1	wt
2228	L2_052319	7	45630233	0.75	wt
2229	L2_052319	7	45630251	0.6	wt
2230	L2_052319	7	45630264	0.909090909090909	wt
2231	L2_052319	7	45630285	1	wt
2232	L2_052319	7	45630288	0.545454545454545	wt
2233	L2_052319	7	45630293	0.916666666666667	wt
2234	L2_052319	7	45630318	0.888888888888889	wt
2235	L2_052319	7	45630324	0.8	wt
2236	L2_052319	7	45630339	1	wt
2237	L2_052319	7	45630397	0.9	wt
2238	L2_052319	7	45630413	0.8	wt
2239	L2_052319	7	45630453	0.6	wt
2240	L2_052319	7	45630587	0.636363636363636	wt
2241	L2_052319	7	45630620	0.777777777777778	wt
2242	L2_052319	7	45630681	0.777777777777778	wt
2243	L2_052319	7	45630780	0.928571428571429	wt
2244	L2_052319	7	45630856	0.928571428571429	wt
2245	L2_052319	7	45630903	0.666666666666667	wt
2246	L2_052319	7	45630920	1	wt
2247	L2_052319	7	45631027	0.666666666666667	wt
2248	L2_052319	7	45631080	0.8	wt
2249	L2_052319	7	45631086	0.909090909090909	wt
2250	L2_052319	7	45631098	0.833333333333333	wt
2251	L2_052319	7	45631121	0.916666666666667	wt
2252	L2_052319	7	45631149	0.666666666666667	wt
2253	L2_052319	7	45631162	0.75	wt
2254	L2_052319	7	45631179	0.818181818181818	wt
2255	L2_052319	7	45631206	0.4	wt
2256	L2_052319	7	45631284	0.6	wt
2257	L2_052319	7	45631344	0.875	wt
2258	L2_052319	7	45631507	0.5	wt
2259	L2_052319	7	45631574	0.875	wt
2260	L2_052319	7	45631658	0.666666666666667	wt
2261	L2_052319	7	45631729	0.727272727272727	wt
2262	L2_052319	7	45631826	0.818181818181818	wt
2263	L2_052319	7	45631929	1	wt
2264	L2_052319	7	45631971	0.9	wt
2265	L2_052319	7	45632150	0.928571428571429	wt
2266	L2_052319	7	45632195	1	wt
2267	L2_052319	7	45632207	0.8	wt
2268	L2_052319	11	96317030	1	wt
2269	L2_052319	11	96317079	0.8	wt
2270	L2_052319	11	96317122	0.857142857142857	wt
2271	L2_052319	11	96317126	0.625	wt
2272	L2_052319	11	96317198	0.777777777777778	wt
2273	L2_052319	11	96317232	0.666666666666667	wt
2274	L2_052319	11	96317268	0.636363636363636	wt
2275	L2_052319	11	96317603	0.714285714285714	wt
2276	L2_052319	11	96317618	0.642857142857143	wt
2277	L2_052319	11	96317675	0.571428571428571	wt
2278	L2_052319	11	96317694	0.533333333333333	wt
2279	L2_052319	11	96317763	0.307692307692308	wt
2280	L2_052319	11	96317766	0.428571428571429	wt
2281	L2_052319	11	96317775	0.230769230769231	wt
2282	L2_052319	11	96317806	0.272727272727273	wt
2283	L2_052319	11	96317809	0.166666666666667	wt
2284	L2_052319	11	96317856	0.2	wt
2285	L2_052319	11	96317909	0	wt
2286	L2_052319	11	96317970	0.153846153846154	wt
2287	L2_052319	11	96317980	0.142857142857143	wt
2288	L2_052319	11	96318004	0.0714285714285714	wt
2289	L2_052319	11	96318016	0.285714285714286	wt
2290	L2_052319	11	96318027	0.214285714285714	wt
2291	L2_052319	11	96318037	0	wt
2292	L2_052319	11	96318051	0.266666666666667	wt
2293	L2_052319	11	96318060	0.0714285714285714	wt
2294	L2_052319	11	96318062	0.214285714285714	wt
2295	L2_052319	11	96318093	0.153846153846154	wt
2296	L2_052319	11	96318099	0.153846153846154	wt
2297	L2_052319	11	96318113	0.0714285714285714	wt
2298	L2_052319	11	96318116	0	wt
2299	L2_052319	11	96318177	0	wt
2300	L2_052319	11	96318214	0	wt
2301	L2_052319	11	96318225	0	wt
2302	L2_052319	11	96318262	0	wt
2303	L2_052319	11	96318358	0	wt
2304	L2_052319	11	96318488	0	wt
2305	L2_052319	11	96318505	0	wt
2306	L2_052319	11	96318507	0	wt
2307	L2_052319	11	96318591	0	wt
2308	L2_052319	11	96318613	0.2	wt
2309	L2_052319	11	96318620	0	wt
2310	L2_052319	11	96318627	0	wt
2311	L2_052319	11	96318643	0	wt
2312	L2_052319	11	96318653	0.0909090909090909	wt
2313	L2_052319	11	96318699	0.0909090909090909	wt
2314	L2_052319	11	96318713	0	wt
2315	L2_052319	11	96318725	0	wt
2316	L2_052319	11	96318807	0	wt
2317	L2_052319	11	96318824	0	wt
2318	L2_052319	11	96318828	0	wt
2319	L2_052319	11	96318846	0	wt
2320	L2_052319	11	96318861	0	wt
2321	L2_052319	11	96318869	0.0833333333333333	wt
2322	L2_052319	11	96318873	0	wt
2323	L2_052319	11	96318882	0.0909090909090909	wt
2324	L2_052319	11	96318885	0	wt
2325	L2_052319	11	96318888	0	wt
2326	L2_052319	11	96318898	0	wt
2327	L2_052319	11	96318906	0	wt
2328	L2_052319	11	96318917	0	wt
2329	L2_052319	11	96318923	0	wt
2330	L2_052319	11	96318934	0	wt
2331	L2_052319	11	96318937	0	wt
2332	L2_052319	11	96318941	0	wt
2333	L2_052319	11	96318944	0	wt
2334	L2_052319	11	96318958	0	wt
2335	L2_052319	11	96318963	0	wt
2336	L2_052319	11	96318965	0	wt
2337	L2_052319	11	96318973	0.125	wt
2338	L2_052319	11	96318981	0.142857142857143	wt
2339	L2_052319	11	96318989	0	wt
2340	L2_052319	11	96318998	0.2	wt
2341	L2_052319	11	96319001	0	wt
2342	L2_052319	11	96319007	0	wt
2343	L2_052319	11	96319010	0	wt
2344	L2_052319	11	96319016	0	wt
2345	L2_052319	11	96319022	0	wt
2346	L2_052319	11	96319026	0	wt
2347	L2_052319	11	96319039	0	wt
2348	L2_052319	11	96319062	0	wt
2349	L2_052319	11	96319076	0	wt
2350	L2_052319	11	96319083	0	wt
2351	L2_052319	11	96319090	0	wt
2352	L2_052319	11	96319095	0.166666666666667	wt
2353	L2_052319	11	96319100	0.166666666666667	wt
2354	L2_052319	11	96319118	0	wt
2355	L2_052319	11	96319121	0	wt
2356	L2_052319	11	96319131	0	wt
2357	L2_052319	11	96319157	0	wt
2358	L2_052319	11	96319167	0	wt
2359	L2_052319	11	96319169	0.142857142857143	wt
2360	L2_052319	11	96319182	0	wt
2361	L2_052319	11	96319185	0.166666666666667	wt
2362	L2_052319	11	96319201	0.166666666666667	wt
2363	L2_052319	11	96319212	0	wt
2364	L2_052319	11	96319220	0	wt
2365	L2_052319	11	96319230	0	wt
2366	L2_052319	11	96319257	0.2	wt
2367	L2_052319	11	96319260	0.333333333333333	wt
2368	L2_052319	11	96319282	0	wt
2369	L2_052319	11	96319303	0	wt
2370	L2_052319	11	96319324	0	wt
2371	L2_052319	11	96319335	0	wt
2372	L2_052319	11	96319354	0	wt
2373	L2_052319	11	96319387	0.0909090909090909	wt
2374	L2_052319	11	96319420	0	wt
2375	L2_052319	11	96319455	0	wt
2376	L2_052319	11	96319464	0	wt
2377	L2_052319	11	96319475	0	wt
2378	L2_052319	11	96319668	0.5	wt
2379	L2_052319	11	96319707	0.111111111111111	wt
2380	L2_052319	11	96319747	0	wt
2381	L2_052319	11	96319880	0	wt
2382	L2_052319	11	96319895	0	wt
2383	L2_052319	11	96319937	0	wt
2384	L2_052319	11	96319979	0	wt
2385	L2_052319	11	96320042	0	wt
2386	L2_052319	11	96320045	0	wt
2387	L2_052319	11	96320048	0	wt
2388	L2_052319	11	96320061	0	wt
2389	L2_052319	11	96320067	0.0833333333333333	wt
2390	L2_052319	11	96320072	0	wt
2391	L2_052319	11	96320082	0.0833333333333333	wt
2392	L2_052319	11	96320124	0	wt
2393	L2_052319	11	96320134	0	wt
2394	L2_052319	11	96320136	0	wt
2395	L2_052319	11	96320139	0	wt
2396	L2_052319	11	96320142	0	wt
2397	L2_052319	11	96320156	0.142857142857143	wt
2398	L2_052319	11	96320162	0.0909090909090909	wt
2399	L2_052319	11	96320164	0.0909090909090909	wt
2400	L2_052319	11	96320177	0.222222222222222	wt
2401	L2_052319	11	96320181	0	wt
2402	L2_052319	11	96320208	0	wt
2403	L2_052319	11	96320211	0	wt
2404	L2_052319	11	96320256	0.285714285714286	wt
2405	L2_052319	11	96320260	0	wt
2406	L2_052319	11	96320270	0.166666666666667	wt
2407	L2_052319	11	96320272	0.142857142857143	wt
2408	L2_052319	11	96320276	0.4	wt
2409	L2_052319	11	96320282	0.4	wt
2410	L2_052319	11	96320298	0	wt
2411	L2_052319	11	96320306	0	wt
2412	L2_052319	11	96320320	0.666666666666667	wt
2413	L2_052319	11	96320347	0	wt
2414	L2_052319	11	96320373	0	wt
2415	L2_052319	11	96320380	0	wt
2416	L2_052319	11	96320391	0.25	wt
2417	L2_052319	11	96320410	0.333333333333333	wt
2418	L2_052319	11	96320523	0.444444444444444	wt
2419	L2_052319	11	96320537	0.875	wt
2420	L2_052319	11	96320550	0.333333333333333	wt
2421	L2_052319	11	96320699	0.9375	wt
2422	L2_052319	11	96320750	0.769230769230769	wt
2423	L2_052319	11	96320759	0.571428571428571	wt
2424	L2_052319	11	96320786	0.705882352941177	wt
2425	L2_052319	11	96320797	0.8	wt
2426	L2_052319	11	96320801	0.722222222222222	wt
2427	L2_052319	11	96320805	0.705882352941177	wt
2428	L2_052319	7	45626058	0.727272727272727	wt
2429	L2_052319	7	45626083	0.375	wt
2430	L2_052319	7	45626098	0.333333333333333	wt
[truncated: 29,769 more rows]
