# Supplementary material for: Functional and epigenetic phenotypes of humans and mice with DNMT3A Overgrowth Syndrome
Source: Nat Commun. 2021 Jul 27;12:4549. doi: 10.1038/s41467-021-24800-7 (PMC8316576; doi:10.1038/s41467-021-24800-7)
Supplement: Supplementary file 13 — Source Data [file 41467_2021_24800_MOESM13_ESM.zip › Mouse_FlowCytometry.xlsx]

## Sheet: Figures
Figures associated with data
Supplemental figure 7b
Supplemental figure 7c
Supplemental 9b

## Sheet: MonoMac (Gr1loSSClo)
Dnmt3a+/+ less than 100 days	Dnmt3aR878H/+ less than 100 days	Dnmt3a+/+ 100-200 days	Dnmt3aR878H/+ 100-200 days	Dnmt3a+/+ >200 days	Dnmt3aR878H/+ >200 days
1.44	0.92	2.45	2.09	2.36	1.46
1.77	1.53	2.48	1.75	2.38	1.16
1.65	1.65	2.01	2.47	2.06	1.79
0.91	0.64	1.42	2.62	3.68	2.12
1.3	1.05	1.85	3.07	3.64	2.9
1.9	2.23	2.57	1.64	2.16	2.57
2.25	1.38	2.2	2.16	1.46	3.53
1.81	1.89	2.66	1.92	2.09	3.8
		1.37	2.21	2	0.72
		1.39	1.13	3.25	2.44
		2.02		1.85	2.92
					3.82
					1.57

## Sheet: MonoMac (Gr1+SSClo)
Dnmt3a+/+ less than 100 days	Dnmt3aR878H/+ less than 100 days	Dnmt3a+/+ 100-200 days	Dnmt3aR878H/+ 100-200 days	Dnmt3a+/+ >200 days	Dnmt3aR878H/+ >200 days
3.7	3.82	10.9	10.6	15.3	11.6
6.59	5.06	13.1	8.42	13.3	6.18
6.15	5.67	12.8	11.9	23.8	11.8
4.3	2.9	14.3	17.9	17.8	11.4
5.61	4.87	10.3	12.9	14.3	9.9
8.4	6.21	9.72	9.39	14.1	12.5
6.63	7.6	7.54	5.89	12.6	14
8.76	9.34	7.79	8.26	11.4	14.9
		4.23	5.74	12.9	8.02
		7.02	6.48	11.1	11.8
		8.36		17	3.89
					8.2
					14.2

## Sheet: Neutrophils
Dnmt3a+/+ less than 100 days	Dnmt3aR878H/+ less than 100 days	Dnmt3a+/+ 100-200 days	Dnmt3aR878H/+ 100-200 days	Dnmt3a+/+ >200 days	Dnmt3aR878H/+ >200 days
18.3	16.2	32.9	26.1	38.6	31.7
10.7	11	30.5	33.7	33.6	30.5
11.8	12.5	27.2	46	23.3	36.2
14.2	13.9	28.8	32	21.5	36.4
26.1	17.3	37.9	33.7	26	29.4
38.7	24.8	35.9	48.5	27.8	30.4
34.9	20.8	41	35.9	40.5	35.5
19.6	22.7	38.7	39.1	41.8	45.1
		34.5	34.1	43.1	29.6
		38	32.7	33.5	41.1
		25.9		24.1	19.2
					26.8
					35.9

## Sheet: Eosinophils
Dnmt3a+/+ less than 100 days	Dnmt3aR878H/+ less than 100 days	Dnmt3a+/+ 100-200 days	Dnmt3aR878H/+ 100-200 days	Dnmt3a+/+ >200 days	Dnmt3aR878H/+ >200 days
1.4	1.03	1.56	2.47	2.76	1.88
1.11	1.3	1.63	1.27	3.17	0.96
1.35	1.15	2.49	2.75	2.47	2.13
0.57	1	3.18	2.46	1.88	3.38
1.39	1.15	2.45	2.98	2.43	2.99
2.28	1.44	2.35	3.17	1.79	1.67
0.55	0.4	2.4	2.65	1.8	2.2
4.68	3.18	3.17	1.17	3.86	2.56
		1.96	3.53	2.72	1.35
		2.51	1.32	2.28	4.06
		4.04		2.02	0.35
					1.99
					0.94

## Sheet: B-cell
Dnmt3a+/+ less than 100 days	Dnmt3aR878H/+ less than 100 days	Dnmt3a+/+ 100-200 days	Dnmt3aR878H/+ 100-200 days	Dnmt3a+/+ >200 days	Dnmt3aR878H/+ >200 days
39.4	41.4	17.3	18.2	12.8	16.5
39.4	27.9	17.7	10.8	16.9	15.3
33.1	30.4	19.5	10.9	5.31	19.9
35.3	36.2	18.4	17.5	13.3	16.5
27.7	17.8	18.4	17.3	16.7	18.1
12.7	18.4	20	7.68	10.9	19.1
10.7	19.9	13.3	12.9	11.5	9.64
24.9	14.1	15.5	14.6	8.96	8.03
		16.6	14.5	12.1	10.6
		16.6	16.1	13.9	11.1
		20.9		14.4	8.1
					13
					7.93

## Sheet: T-cells
Dnmt3a+/+ less than 100 days	Dnmt3aR878H/+ less than 100 days	Dnmt3a+/+ 100-200 days	Dnmt3aR878H/+ 100-200 days	Dnmt3a+/+ >200 days	Dnmt3aR878H/+ >200 days
0.64	6.48	5.54	2.99	4.26
2.63	3.81	8	2.94	4.09
2.44	2.52	2.66	5.08	2.86
3.25	6.05	2.28	5.12	2.3
3.05	1.87	3.74	3.41	3.96
2.56	3.84	3.73	6.38	4.65
1.41	3.92	4.04	8.13	4.03
2.12	3.32	10.4	1.68	1.15
	8.33	5.61	2.45	7.37
	2.69	5.18	3.92	2.75
	7.49		3.84	4.17
				4.64
				7.65

## Sheet: NK-cells
Dnmt3a+/+ less than 100 days	Dnmt3aR878H/+ less than 100 days	Dnmt3a+/+ 100-200 days	Dnmt3aR878H/+ 100-200 days	Dnmt3a+/+ >200 days	Dnmt3aR878H/+ >200 days
0.72	0.66	0.4	0.77	1.2	0.94
1.11	0.82	0.59	1.1	1.17	0.75
1.05	0.82	1.26	1.14	1.35	0.96
0.66	0.38	1.74	0.69	1.45	1.15
1.58	0.69	0.82	1.11	1.56	1.49
0.52	0.21	0.57	0.52	1.26	1.02
0.6	1.08	1.08	0.92	1	0.79
1.42	1.22	0.98	0.67	1.36	0.39
		1.09	1.08	1.26	1.02
		1.01	0.78	1.6	1.16
		0.71		0.66	1.16
					1.09
					1.7

## Sheet: ProE
Dnmt3a+/+ less than 100 days	Dnmt3aR878H/+ less than 100 days	Dnmt3a+/+ 100-200 days	Dnmt3aR878H/+ 100-200 days	Dnmt3a+/+ >200 days	Dnmt3aR878H/+ >200 days
3.03	2.8	4.51	1.97	0.56	1.89
2.55	4.17	2.1	1.84	0.37	1.41
2.81	2.65	0.64	1.64	3.3	0.62
0.66	1.3	2.15	1.18	1.49	0.61
1.5	0.68	1.47	1.79	1.24	2
4.07	3.43	1.91	0.7	2.35	1.43
3.43	2.56	1.11	1.28	1.61	1.19
1.6	2.22	0.81	1.46	0.91	0.9
		1.24	1.28	0.43	1.45
		1.64	1.05	1.99	0.4
		2.12		1.63	1.79
					1.38
					7.16

## Sheet: Ter119high
Dnmt3a+/+ less than 100 days	Dnmt3aR878H/+ less than 100 days	Dnmt3a+/+ 100-200 days	Dnmt3aR878H/+ 100-200 days	Dnmt3a+/+ >200 days	Dnmt3aR878H/+ >200 days
15.1	16.5	7.47	13.7	4.35	15.1
15.7	25.2	10.8	9.4	4.19	21.4
20.9	22.1	2.99	2.14	16.7	3.58
15.5	14.3	10.1	3.77	11.8	5.24
17.9	19.7	4.7	12.3	12.6	16
15.5	23.3	11.1	4.96	15.9	14.3
7.21	18	6.49	9.11	6.55	10.4
13.4	21.5	6.18	12.5	5.65	3.32
		10.1	12.9	1.69	12.2
		9.41	11.2	13.2	3.37
		10.9		17	18
					20
					6.9

[truncated: 7 more sheets: MPP, MEP, CMP, GMP, LT-HSC, ST-HSC, SLAM]
