# Supplementary material for: Functional and epigenetic phenotypes of humans and mice with DNMT3A Overgrowth Syndrome
Source: Nat Commun. 2021 Jul 27;12:4549. doi: 10.1038/s41467-021-24800-7 (PMC8316576; doi:10.1038/s41467-021-24800-7)
Supplement: Supplementary file 13 — Source Data [file 41467_2021_24800_MOESM13_ESM.zip › Mouse_scRNAseq.xlsx]

## Sheet: Figures
Figures associated with data
6a
6b
6c
6d
Supplementary 5a
Supplementary 5b
Supplementary 5c
Supplementary 5d

## Sheet: Mouse_scRNAseq_GBC
			GBC
Sample name	# Total Cells	Age	1	2	3	4	5	6	7	8	9	10	11	12	13	14	15	16	17	18	19	20	21	22	23	24
Dnmt3a R878H/+_9mo	5171	9mo	850	349	150	620	603	320	144	293	170	289	296	123	60	434	107	93	32	57	18	11	38	24	4	25
Dnmt3a +/+_9mo	7696	9mo	1207	646	273	859	876	518	213	532	259	476	437	243	105	61	219	157	90	163	15	20	77	35	8	44
Dnmt3a R878H/+_1mo	6095	1mo	275	457	776	147	162	487	630	251	469	210	150	222	386	48	164	127	166	91	77	99	65	84	125	44
Dnmt3a +/+_1mo	8146	1mo	455	598	733	286	249	520	624	424	483	368	196	395	380	328	341	180	252	156	280	180	110	120	45	61
All samples			2787	2050	1932	1912	1890	1845	1611	1500	1381	1343	1079	983	931	871	831	557	540	467	390	310	290	263	182	174

## Sheet: Mouse_scRNAseq_Haemopedia
Sample name	# Cells	Age	B	Baso	CD4	CD8	CFU-E	CLP	DC	Early B	Early RBC	Early T	GMP	Mac	Mast	MDP	Mega	MEP	Mono	MPP	NK	NP	PMN	Pre-B	RBC	RBC Prog.	STHSC	T	TReg
Dnmt3a R878H/+_9mo	5171	9mo	328	28	131	124	0	6	102	6	9	14	163	137	0	1	7	11	678	26	12	82	2891	328	5	1	0	19	1
Dnmt3a +/+_9mo	7696	9mo	482	36	186	219	0	1	273	3	10	13	204	284	0	1	13	17	903	5	6	95	4243	500	8	0	3	21	7
Dnmt3a R878H/+_1mo	6095	1mo	287	23	81	109	3	5	173	2	133	15	188	96	1	1	7	20	632	4	4	95	2393	1345	71	1	2	20	1
Dnmt3a +/+_1mo	8146	1mo	410	32	144	181	9	13	265	0	79	57	257	137	1	1	2	28	1035	2	9	197	3265	1543	17	2	2	74	2
All samples			1507	119	542	633	12	25	813	11	231	99	812	654	2	4	29	76	3248	37	31	469	12792	3716	101	4	7	134	11
