# Supplementary material for: Functional and epigenetic phenotypes of humans and mice with DNMT3A Overgrowth Syndrome
Source: Nat Commun. 2021 Jul 27;12:4549. doi: 10.1038/s41467-021-24800-7 (PMC8316576; doi:10.1038/s41467-021-24800-7)
Supplement: Supplementary file 13 — Source Data [file 41467_2021_24800_MOESM13_ESM.zip › Mouse_Survival.xlsx]

## Sheet: Figures
Figures associated with data
7b
7c
7d

## Sheet: Survival
Days elapsed	Dnmt3a+/+	Dnmt3aR878H/+
773	0
723	0
672	0
670	0
631	0
631	0
631	0
594	0
586	0
569	0
569	0
511	0
450	0
447	0
447	0
447	0
447	0
446	0
446	0
439	0
439	0
439	0
439	0
439	0
420	0
413	0
413	0
413	0
413	0
391	0
391	0
379	0
379	0
379	0
323	0
320	0
320	0
320	0
319	0
319	0
319	0
319	0
319	0
276	0
276	0
170	0
170	0
170	0
124	0
124	0
124	0
124	0
124	0
117	0
116	0
116	0
116	0
116	0
83	0
83	0
83	0
76	0
76	0
72	0
72	0
608		1
534		1
410		1
746		1
272		1
656		1
656		1
673		0
673		0
670		0
656		0
631		0
631		0
631		0
626		0
625		0
594		0
586		0
586		0
586		0
580		0
580		0
569		0
569		0
511		0
511		0
450		0
446		0
446		0
446		0
439		0
439		0
439		0
439		0
420		0
420		0
420		0
420		0
413		0
413		0
413		0
406		0
406		0
406		0
406		0
404		0
404		0
391		0
379		0
379		0
379		0
323		0
320		0
320		0
320		0
319		0
319		0
319		0
319		0
276		0
276		0
189		0
174		0
174		0
174		0
174		0
170		0
124		0
124		0
124		0
117		0
116		0
83		0
83		0
83		0
76		0
76		0
76		0
72		0
72		0
