# Supplementary material for: Functional and epigenetic phenotypes of humans and mice with DNMT3A Overgrowth Syndrome
Source: Nat Commun. 2021 Jul 27;12:4549. doi: 10.1038/s41467-021-24800-7 (PMC8316576; doi:10.1038/s41467-021-24800-7)
Supplement: Supplementary file 13 — Source Data [file 41467_2021_24800_MOESM13_ESM.zip › Mouse_Weight tracking.xlsx]

## Sheet: Figures
Figures associated with data
3a
3j

## Sheet: Weight tracking
Age (days)	Dnmt3a +/+
21
28
29
32																																															14.8	13.1	12.9
39																												19.7	17.2
40																							18.8	18.6	16.3	16.7	16.1
41																						17
43																																	16.5
43																																													20.9
46																			18.2	19.7	17
47																	21.3	19.8
47
49																																												22.9
50																19.3
50																																21.1
50
51
54																																										19.4
54
54
54
55																																							22.8	20.9	19.9
55
57																																											18.3
58																																															19.7
60																																		24.2	19.9	20.7	21.3	14.4
64																														23.7	24
66																												22.7	20.5
66
67		19.4	19.3	20.3
67																							22	23.5	21.3
68																						22.5
70	18.5
72																																													24.3
73																			18.2	23.2	19.2
74		20.1	18.4	19.3
77	18.7
78																																	20
78																																												25
79
79
81
82
82
85																																25.8
86																																											19.8
88
88
89																																							26.1	25.1	22
89
90																	26.7	26.5
90
92								24.3	20.6	20.1
93																20.8
93																																														21.5
93																																															20.8
94																																		26.4	21.8	23.9	25.1	15.3
94
95
96						20.7	21.1
97					24.6
99																														26.6	26.5
101																												25.4	21
102																							26.2	25.5	23.2
103																						23.5
107
108																				25.8	21.8
109
112																																	20.9
114
114
116
117																	28.8	27.6
117																																										24.2
117
118																																								26.2	23.4
119
119																																														22.3
120																22.4
121
122
122
123																																		29.1	22.9	24.7	25.8	17.4
123
125
133																														27.7	27.5
135								25.9	21.7	22.4
135																												27	24.4
135
136																							26.9	27.1	24.2
137		21.6	22.7	21.7
137																						24
137
138
139						22	21.4
140	21
140					26.2
141																																	21.6
142																			22.3	26.7	23.8
142
144
148
149
150
150
151
152																	29.8	28.7
153																																															22.3
154																																														22.4
159											29.2	27.9	24.7	21.8	23.1
162								26.4	21.6	24.2
162																														28.6	28.8
162																																													25.3
163
164																												28.3	26.5
165																							28.5	26.6	25.4
165
166						22.6	22.6
166																						25.9
167					26.3
168																																												30
170
171																			18.9	29.8	26.3
172
176																																											22.4
177
178
179
180		21.3	19	22.6
181																																															22.8
183	22.2
185
186																	30.1	29.4
186																																														22.8
188																																													28.5
193											30.2	28.9	25.4	23.9	24.5
194																																												28.5
197								21.9	23.3
198
198
200
201						23.7	27.2
202					27
202																																											22.7
205
206
207		23	25.2	23.6
207																																										25.8
207
208																																									25
209																																															23.6
210	22.2
213																																		32	24.9	27.2	29	20.9
214																																														23.5
214
215																	31.2	30.7
222											31
223
229																																												31.6
231								28.1	22.5	24.8
233																																										25.7
233
234																																									26.9
235						23.4	22.7
236					27.5
237																																											22.6
238
239																																		31.8	25.6	26.8	28.7	21.3
240
241
242		22.9	23.9	24.2
242																																														23.3
244																																															23.5
245	22.2
252																														30.9	29.8
254																												31.4	30
255																							29.2		25.2
255
256
257																																	23.3
260								28	24.1	24.7
261																				31.6	28.8
261																																												32.5
264						24.3	24.3
264
265					28.2
268																																										25.9
269																																									26.8
269																																											23.4
270																																														24.2
274																																		34.4	26.1	27.6	28.9	21
276		23.7	26.1	25.2
278																														29.9	29.7
279	23.1
280																												34.7	31.4
281																							30		25
282
283
287																				30.5	29.9
289																																												33.2
297													26.56	25.8	26.36
297																																											23.9
299
300
301
305		24.4	27.1	25.1
305																	32.2	29.2
305																																														24.4
306																																		33.5	27.2	28.4	29.7	19.3
308	23.6
311
312
313																														30	29.9
315																												37.6	32.3
316
317																						28.4
317																																												34.3
322																				31.9	30.5
325																																											23.7
328
11																	32.5	30.2
331
331
334								29.53	24.49	26.07
335
338
339
340																														29.9	30.7
345																																												34.2
345																												40.6	33.4
347
348																						29.7
349																																		33.3	26.9	28.9	30.5	18.4
352																																											24.5
353						26.2	24.8
354																				33.5	31.5
354					29.3
355
356
357
359																																		33.8	27	29.2	29.7	19.9
362		23.7	26.6	24.6
365																	31.6
366	23.4
368
373																														29.4	30.8
373
374																												42.5	33.8
375
376																						29.9
377						27.2	25.1
380																																												33.2
380					29.2
381																				34.5	31.6
382
384
385
387																																											24.4
388																																		34.6	27.6	29.8	30	19.9
390		24.2	27.9	26.5
395	29.6
398																	31.2
398																														29.1	30.7
401																												45.5	34.6
403
404
405																						30.3
405																				32.8	31.5
410						28.7	25.5
415
415					29.6
416
419
420		25.3	28.6	27.5
421	24.8
424																																		34.7	27.6	28.5	31.3
425																	30.8
426																														28.8	30.4
429																												45.4	33.5
431
432																						31.9
433																				32.2	32
438						29.2	26.6
447					29.7
448
450		25.6	27.6	26
456																	31.4
457	25.2
459																														29.7	31.1
464																												44.3	33
466
467																						31.8
468																				32	31.3
473						29.9	26.6
475					29.8
476																	31.6
482		26.7	27.5	27.2
488	26.3
491						29.6	27.2
503					30.5
504		27.2	27.7	27.2
516																	30.5
517	27.3
519						29.9	27.4
531					30.4
532		26.7	25.6	28.8
544	28.1
547						29.3	27.9
566					30.7
567			27.7	28.1
572	29.5
575		28.8	27.3	27.3
[truncated: 6 more columns]

## Sheet: Weight tracking_High fat chow
Days	Dnmt3a +/+						Dnmt3a R878H/+
105				21.3						22.9	23
107	21.5	20.8	18.4				20	21.1	20.2
135				21.8						29.7	28.7
137	22.1	21	19.5				22.5	25	23.3
151				22						31.8	29.2
153	22.6	21.5	19.6				23	26.9	23.4
165				22.7						32.8	31.6
167	23.1	22.6	20				24.1	27.7	25.7
175				23.1						35.1	32.9
177	23.6	22.5	19.9				25.1	29.8	27
193				23.8						38.1	35.6
195	24.7	23.3	20.3				26.2	31.2	28.1
210				24.5						41.4	37.7
212	23	21.1					33.4	28.9	24.3
228				25.8						44.6	38.9
230	25	22.9	20.9				28	35	30.4
242				26.7						47.4	41.3
244	24.8	24.4	20.9				28.7	32.9	31.8
256				24.5						49	42.5
258	25.3	24.2	22.1				29.7	28.6	32.1
270				25.2						49.7	42.2
272	25.1	23.8	21.8				30.3	27	32.8
284				25.8						52.3	42.1
286	26.3	24.6	22.3				31.1		31.6
298				26						56.7	46.8
300	25.8	24.7	21.5				28.9		30.4
